# Supplementary material for: Cytosine methylation changes in enhancer regions of core pro-fibrotic genes characterize kidney fibrosis development
Source: Genome Biol. 2013 Oct 7;14(10):R108. doi: 10.1186/gb-2013-14-10-r108 (PMC4053753; doi:10.1186/gb-2013-14-10-r108)
Supplement: Additional file 1: Table S1 — Demographic, clinical and histological characteristics of the samples. [file gb-2013-14-10-r108-S1.xlsx]

## Sheet: Sheet1
Supplemental Table 1. Demographics of the research participants as used in the project
Characteristics	Diseased	Healthy	p value
n	12	14
Age (years) Mean ± SD	68.0 ± 10.81	61.14 ± 11.2	0.11
Ethnicity
Asian, Pacific Islander	0	1
White, non-Hispanic	4	2
Black, non-Hispanic	4	4
Hispanic	1	3
Other&Unknown	3	4
Height (cm) Mean ± SD	165 ± 8.69	166.5 ± 8.63	0.6
Weight (kg) Mean ± SD	78.0 ± 22.02	88.32 ± 15.93	0.2
BMI (kg/m2) Mean ± SD	27.85 ± 6.41	31.25 ± 5.58	0.18
Diabetes	6	5
Hypertension	11	12
Proteinuria (dipstick)	3.0 ± 1.83	0.36 ± 0.81	0.00018
Serum BUN (mg/dL) Mean ± SD	35.0 ± 14.7	17.71 ± 5.85	0.00046
Serum creatinine (mg/dL) Mean ± SD	3.0 ± 1.61	1.08 ± 0.18	0.002
eGFR (ml/min/1.73 m2) Mean ± SD	29.0 ± 13.68	70.94 ± 8.35	1.06438e-09
Histology
Glomerulosclerosis (%)	31.0 ± 31.35	3.31 ± 5.52	0.004
Mesangial matrix expansion	1 ± 0.91	0.17 ± 0.39	0.03
Tubular atrophy (%)	34.0 ± 24.94	9.82 ± 15.76	0.006
Interstitial fibrosis (%)	34.0 ± 25.15	5.68 ± 5.07	0.0004
Vascular Sclerosis
intima	2.0 ± 0.78	0.9 ± 1.1	0.0015
arterioles	2.0 ± 0.78	0.29 ± 0.62	0.0004

## Sheet: Sheet2
Supplemental Table 1. Demographics of the research participants broken down by diabetes status
	Diseased		Healthy		ANOVA
Characteristics	DM	no DM	DM	no DM	p value
n	n= 6	n= 6	n= 5	n= 9
Age (years) Mean ± SD	68.0 ± 11.0	69.0 ± 11.83	67.4 ± 9.71	57.67 ± 10.90	0.17708
Ethnicity
Asian, Pacific Islander	0	0	0	1
White, non-Hispanic	3	1	1	1
Black, non-Hispanic	3	1	1	3
Hispanic	0	1	1	2
Other&Unknown	0	3	2	2
Height (cm) Mean ± SD	161.0 ± 7.0	167.0 ±9.43	163.28 ± 9.51	169.0 ± 7.98	0.43678
Weight (kg) Mean ± SD	82.0 ± 20.0	75.0 ± 25.21	84.58 ± 13.53	90.0 ± 17.52	0.51016
BMI (kg/m2) Mean ± SD	30.0 ± 7.0	26.0 ± 6.38	31.5 ± 2.12	31.0 ± 7.12	0.43612
Diabetes	6	6	5	0
Hypertension	6	5	5	7
Proteinuria (dipstick)	4.0 ± 2.0	3.0 ± 2.07	0.4 ± 0.89	0.0 ± 0.82	0.00167
Serum BUN (mg/dL) Mean ± SD	41.0 ± 16.0	30.0 ± 12.1	23.0 ± 5.61	15.0 ± 3.56	0.00132
Serum creatinine (mg/dL) Mean ± SD	3.0 ± 1.0	3.0 ± 2.22	1.08 ± 0.23	1.0 ± 0.16	0.0274
eGFR (ml/min/1.73 m2) Mean ± SD	24.0 ± 9.0	34.0± 16.07	70.95 ± 12.35	71.0 ± 6.09	2.85e-08
Histology
Glomerulosclerosis (%)	29.30 ± 31.0	32.0± 34.71	7.63 ± 7.47	1.0± 1.83	0.03771
Mesangial matrix expansion	1.0 ± 1.0	1.0 ± 0.55	0.2 ± 0.45	0.0 ± 0.38	0.06534
Tubular atrophy (%)	29.0 ± 17.0	39.0± 31.85	7.5 ± 6.85	11.0 ±19.37	0.04562
Interstitial fibrosis (%)	29.0 ± 17.0	38.0 ± 32.35	8.5 ± 6.27	4.0 ± 3.78	0.00488
Vascular Sclerosis
intima	2.0 ± 1.0	2.0 ± 0.75	1.0 ± 1.16	1.0 ± 1.17	0.11069
arterioles	2.0 ± 1.0	2.0 ± 1.10	0.4 ± 0.89	0.0 ± 0.39	0.00691896
