# Supplementary material for: Cytosine methylation changes in enhancer regions of core pro-fibrotic genes characterize kidney fibrosis development
Source: Genome Biol. 2013 Oct 7;14(10):R108. doi: 10.1186/gb-2013-14-10-r108 (PMC4053753; doi:10.1186/gb-2013-14-10-r108)
Supplement: Additional file 3: Table S2 — List of differentially methylated regions in CKD. List of differentially methylated loci, P-values, genomic location (hg18), and their methylation levels in individual samples, with the nearest annotated transcript to each DMR listed. [file gb-2013-14-10-r108-S3.xlsx]

## Sheet: FC0.5_pv_less.01_no50.51.txt
Supplemental Table 2
List of differentially methylated regions with p-value methylation level, genomic locus and nearest annotated transcript
seqid	chr	start	end	p.value	N	HK56	HK79	HK37	HK65	HK64	HK53	HK70	HK171	HK169	HK188	HK179	HK158	HK177	HK181	HK58	HK67	HK74	HK72	HK186	HK146	HK187	HK164	HK168	HK148	HK178	HK182	Ave.CTRL	Ave.DISEASE	FOLDCHANGE	gene_id	gene_symbol	mapping_gene	locus_class
chr17:52951260-52951452	17	52951260	52951452	1.6e-06	1	1.63064	1.93775	2.03817	1.82524	1.75984	1.84249	1.76716	1.68929	2.00328	1.37778	1.80547	1.90899	1.58987	1.64329	0.782674	1.38777	1.29576	0.810758	1.17163	1.27136	1.33007	1.34523	1.57455	1.31268	1.24411	1.32238	1.77281	1.23741	-0.535391	NM_170721	MSI2	Genebody	3'/gene body
chr22:36352419-36352680	22	36352419	36352680	2.76e-06	2	0.716724	0.722196	0.708371	0.831032	1.29572	0.3048	0.675979	-0.137948	0.344176	0.507148	0.510819	0.629842	0.217072	0.560571	1.26318	1.37629	1.67767	1.40624	1.44698	1.55433	0.902475	1.32778	0.838561	1.64086	1.306	0.883603	0.563322	1.302	0.738675	NM_013365	GGA1	Genebody	3'/gene body
chr4:86681216-86681422	4	86681216	86681422	1.26e-05	2	-1.7616	-1.38463	-0.635831	-1.77038	-1.66349	-1.57319	-1.71952	-1.55797	-1.24467	-1.49796	-1.38824	-1.49638	-1.10274	-1.21161	-2.24648	-3.44909	-2.80809	-3.23572	-2.41106	-1.77883	-3.16276	-1.71298	-2.32153	-2.61324	-2.09991	-2.52405	-1.42916	-2.53031	-1.10115	NM_001025616	ARHGAP24	Genebody	5'/gene body
chr17:52928573-52928827	17	52928573	52928827	1.39e-05	2	-0.442462	-0.362946	-0.145846	-0.216171	-0.0202406	-0.552746	-0.574762	-0.547881	-0.681679	-0.441616	-0.983753	-0.532112	-1.03086	-0.882667	-0.666279	-1.04707	-0.890253	-0.914046	-1.19332	-1.04715	-1.157	-1.4958	-0.909479	-1.3618	-1.21835	-1.44934	-0.529696	-1.11249	-0.582794	NM_170721	MSI2	Genebody	3'/gene body
chr17:52836746-52837156	17	52836746	52837156	1.63e-05	2	-1.20395	-0.681526	-1.04389	-1.87455	-0.76924	-1.19836	-1.21107	-1.07269	-1.19249	-1.00067	-0.947957	-0.840486	-1.24155	-0.997124	-1.48174	-1.81022	-1.71511	-1.89747	-1.18302	-1.84709	-1.8633	-1.59411	-1.64752	-2.22227	-2.00358	-1.28288	-1.09111	-1.71236	-0.621248	NM_170721	MSI2	Genebody	5'/gene body
chr10:1306189-1306340	10	1306189	1306340	2.54e-05	2	0.68967	0.922918	0.875499	0.0324488	1.06606	1.37403	1.08378	0.691606	0.595838	0.604775	0.776385	0.716459	0.65857	0.808816	0.132086	0.00880268	0.115789	0.716937	0.204012	0.461835	-0.220936	0.19111	0.433574	-0.0477195	-0.105166	0.395575	0.778347	0.190492	-0.587855	NM_018702	ADARB2	Genebody	3'/gene body
chr4:160476507-160476677	4	160476507	160476677	3.3e-05	2	-1.64359	-0.965489	-1.43088	-1.2351	-1.34486	-1.28642	-1.06689	-1.05483	-0.321829	-0.694989	-1.19457	-1.14461	-1.27872	-0.775536	-1.49395	-1.36757	-1.66266	-1.86608	-2.40547	-1.87788	-2.05151	-1.39749	-1.59658	-1.66647	-1.68393	-1.66001	-1.10274	-1.72747	-0.624732	NM_014247	RAPGEF2	Genebody	3'/gene body
chr7:139086602-139086808	7	139086602	139086808	3.32e-05	1	1.60585	2.37561	2.2591	2.33078	1.95188	2.72407	2.46781	2.24465	2.83376	2.00608	2.26325	2.05058	1.71176	2.31032	1.01308	1.8157	1.68235	2.06169	1.30796	1.88555	1.25174	1.74182	1.71394	1.25993	1.66127	1.46815	2.22396	1.57193	-0.652033	NM_001113239	HIPK2	Genebody	5'/gene body
chr19:5167621-5167746	19	5167621	5167746	3.33e-05	2	0.453903	-0.790066	-0.989113	-0.360642	-0.0203736	-0.0156383	0.375129	-0.838559	-0.565793	0.30013	-0.244893	0.430818	1.45914	0.119367	0.60424	0.68225	0.921689	1.61219	1.23728	0.991659	1.29567	1.19417	0.882192	2.14293	1.14483	0.342585	-0.0490425	1.08764	1.13668	NM_002850	PTPRS	Genebody	3'/gene body
chr6:108063381-108063605	6	108063381	108063605	3.59e-05	2	-0.881419	0.154937	-0.17122	-0.454335	-0.427844	-0.706786	-0.480194	-0.11797	0.247445	-0.436079	-0.459226	-0.666597	-0.476297	-0.599172	-1.08964	-0.625793	-0.769201	-0.923735	-1.25294	-0.677194	-0.747499	-1.09328	-0.710015	-1.05616	-1.01662	-1.21587	-0.391054	-0.931494	-0.54044	NM_018013	SOBP	Genebody	3'/gene body
chr2:97745309-97745481	2	97745309	97745481	3.94e-05	2	0.230258	0.27928	0.899117	0.645726	0.751189	-0.0298588	0.192912	-0.0205414	0.938845	-0.126595	-0.335875	0.121721	-0.334484	0.449561	-0.517738	-0.144292	-0.217777	-0.657438	-0.60728	-0.971039	-0.478437	-0.497413	-0.163761	-0.601359	-0.272214	-0.103041	0.261518	-0.435982	-0.697501	NM_015348	TMEM131	Genebody	3'/gene body
chr6:110715888-110716235	6	110715888	110716235	4.37e-05	1	-0.287718	0.0159675	0.52911	0.913509	0.0530058	0.10698	0.0644309	0.358949	-0.216151	0.256159	0.389926	0.0866411	-0.181759	0.271044	-0.383788	0.0840352	-0.665721	-0.720454	-0.654022	-0.0103222	-0.915037	-0.0523127	-0.523215	-0.644835	-0.401949	-0.5365	0.168578	-0.45201	-0.620588	NM_001123364	C6orf186	Genebody	3'/gene body
chr21:42859505-42859823	21	42859505	42859823	4.98e-05	2	-1.06302	-0.969152	-0.496654	-0.488458	-0.305464	-0.560308	-0.261727	-0.254922	-0.42392	-0.654979	-1.20249	-0.90226	-1.32933	-1.05025	-0.952948	-1.54615	-1.28536	-1.54408	-1.00729	-1.2351	-1.63997	-1.70869	-0.975475	-1.43785	-1.92196	-1.17325	-0.711638	-1.36901	-0.657373	NM_018964	SLC37A1	Genebody	3'/gene body
chr1:229885712-229885886	1	229885712	229885886	5.97e-05	2	-0.957827	-0.0599881	-0.05621	-0.952705	-0.338885	-0.388041	-0.445489	-0.759551	0.123818	-0.291278	-0.443235	-0.411408	-0.606666	-0.485164	-0.539595	-0.822698	-0.882689	-1.08181	-1.24626	-0.810071	-1.24275	-0.697181	-1.07965	-1.37983	-0.959482	-0.911974	-0.433759	-0.971166	-0.537407	NM_001012957	DISC1	Genebody	5'/gene body
chr19:50069971-50070079	19	50069971	50070079	6.13e-05	2	0.205159	-0.518256	-0.457445	0.20768	0.600122	-0.236855	0.195943	-0.560087	0.0264791	-0.506291	0.12219	-0.205587	0.653225	-0.48735	0.662805	0.942381	0.715278	0.193736	0.769199	0.420565	0.599389	0.785679	0.15513	1.14285	0.314453	0.686617	-0.0686481	0.615673	0.684322	NM_001042724	PVRL2	Genebody	3'/gene body
chr3:63946992-63947161	3	63946992	63947161	6.25e-05	2	-0.660865	-0.170408	-0.379934	-0.433307	-0.263306	-0.343961	-0.0769523	-0.0120192	0.196858	-0.733083	-0.127603	0.0973987	0.286518	0.0165788	-0.902354	-0.201498	-0.834492	-0.652426	-1.0131	-0.89274	-1.3252	-0.392726	-0.835829	-0.782081	-1.09434	-0.444496	-0.186006	-0.78094	-0.594934	NM_001128149	ATXN7	Genebody	3'/gene body
chr12:1318943-1319582	12	1318943	1319582	6.51e-05	2	-1.8209	-2.19553	-1.46882	-1.67258	-1.69433	-1.64376	-1.35226	-2.28992	-1.26742	-1.60693	-2.04082	-1.6088	-1.75914	-1.12368	-2.43411	-2.58277	-2.60792	-2.1827	-2.07361	-2.62661	-1.52184	-2.20828	-2.31843	-2.53861	-2.23087	-2.16764	-1.68178	-2.29112	-0.60934	NM_178037	ERC1	Genebody	3'/gene body
chr17:59485830-59486465	17	59485830	59486465	6.71e-05	2	-1.20544	-0.82365	-0.606707	-1.38042	-0.111946	-0.405756	-0.831738	-0.76108	-0.700714	-0.881457	-1.51711	-0.759176	-1.54317	-1.10176	-1.52148	-1.40635	-1.29265	-1.56502	-1.61486	-0.966818	-1.62116	-2.02898	-1.40446	-2.11802	-1.98366	-1.69282	-0.902152	-1.60136	-0.699206	NM_001433	ERN1	Genebody	3'/gene body
chr17:27308256-27308531	17	27308256	27308531	6.72e-05	1	-1.48432	-1.09881	-0.4057	-1.4533	-1.06697	-1.22675	-0.827339	-1.24683	-1.03153	-1.34622	-1.34465	-1.72885	-1.43492	-1.38589	-1.54403	-1.81332	-1.25351	-1.85789	-2.12372	-1.96857	-2.38292	-1.62829	-1.57879	-2.14629	-2.00936	-1.63996	-1.22015	-1.82889	-0.608739	NM_015355	SUZ12	Genebody	5'/gene body
chr22:48665196-48665585	22	48665196	48665585	6.79e-05	2	-1.59723	-0.642448	-1.58046	-1.30531	-0.818982	-0.59211	-1.21953	-1.22675	-1.2358	-1.96354	-1.4773	-1.36901	-1.65096	-1.2493	-2.25236	-1.45745	-2.10355	-2.31291	-1.58815	-2.27641	-2.05946	-1.89891	-1.73025	-2.31142	-2.40411	-1.40882	-1.28062	-1.98365	-0.703027	NM_014838	ZBED4	Genebody	3'/gene body
chr22:45251852-45252005	22	45251852	45252005	6.84e-05	2	0.263892	0.16838	-0.213927	0.284666	0.400134	0.112291	0.210958	-0.0107225	-0.0447194	0.472196	1.02916	0.352937	0.781371	1.08802	0.64717	1.79345	1.10536	1.88746	1.7143	1.93113	1.50567	0.985673	1.52774	0.528882	0.60302	0.942075	0.349617	1.26433	0.914712	NM_014246	CELSR1	Genebody	5'/gene body
chr2:222100015-222100537	2	222100015	222100537	7.13e-05	2	-2.46908	-2.43081	-1.93233	-2.44741	-2.18167	-1.82661	-2.0601	-1.65452	-1.66662	-1.80748	-2.0232	-2.24372	-2.52333	-2.14415	-2.67406	-2.78994	-2.49096	-2.52024	-2.39144	-2.75011	-2.46517	-3.00816	-2.29407	-2.85307	-2.83688	-2.24221	-2.10079	-2.60969	-0.508907	NM_004438	EPHA4	Genebody	5'/gene body
chr22:45771405-45771775	22	45771405	45771775	7.65e-05	2	0.334661	0.807613	1.02367	0.79932	0.89018	1.12953	0.978777	0.738432	1.212	0.995788	0.466401	0.745476	0.160166	0.898998	0.450718	0.0384735	-0.107355	0.0270798	-0.117703	0.315361	-0.0356999	0.0974857	0.855089	-0.654602	0.51444	0.19558	0.798644	0.131572	-0.667071	NM_014346	TBC1D22A	Genebody	3'/gene body
chr12:2658019-2658670	12	2658019	2658670	7.7e-05	2	1.35333	1.4955	1.45818	0.904491	1.46531	1.5409	0.948595	1.61895	1.33801	1.43813	1.4209	0.829546	0.864475	0.727117	0.844198	1.00814	0.742762	0.859382	0.667634	1.13669	0.77682	0.39889	0.861481	0.407981	0.333598	0.297523	1.2431	0.694592	-0.548509	NM_001129836	CACNA1C	Genebody	3'/gene body
chr2:198107807-198108048	2	198107807	198108048	7.74e-05	2	-1.14693	-0.605815	-0.779228	-1.36693	-1.27283	-1.61652	-1.15981	-0.82386	-1.22262	-1.05722	-1.50136	-1.69181	-1.52204	-1.44	-1.63035	-1.22249	-1.49418	-1.70365	-2.06258	-2.01188	-1.78186	-1.84404	-1.83824	-1.89086	-1.67929	-1.90506	-1.22907	-1.75537	-0.526304	NM_015387	MOBKL3	Genebody	3'/gene body
chr12:93104579-93104869	12	93104579	93104869	8.26e-05	2	2.0741	2.44888	2.84708	2.71996	2.29824	2.50029	2.07252	2.90633	2.34694	2.37746	1.88951	1.99307	1.93478	1.97579	1.62157	2.23416	1.96651	2.03508	1.68347	1.74184	1.67571	1.78414	1.82804	1.23136	1.76445	1.47719	2.31321	1.75363	-0.559582	NM_005761	PLXNC1	Genebody	5'/gene body
chr17:52928828-52928981	17	52928828	52928981	8.89e-05	2	-0.335445	0.000279141	0.146639	-0.162759	0.560054	-0.263686	0.161875	-0.540536	0.365831	-0.361029	0.105901	0.220609	-0.0280421	0.554092	-0.727887	-0.681794	-0.198948	-0.771644	-0.971422	-0.890383	-0.780622	-0.529812	0.00633438	-0.566363	-0.316141	-0.28543	0.0302701	-0.559509	-0.589779	NM_170721	MSI2	Genebody	3'/gene body
chr19:2042278-2042474	19	2042278	2042474	9.3e-05	2	1.51389	0.972536	0.223324	0.62335	1.32747	0.75665	0.666574	0.773141	0.203685	0.410276	0.841542	0.899981	0.817996	0.705215	1.43955	1.35938	1.28138	1.17752	1.34244	1.56762	1.41397	1.24897	1.44488	1.54207	1.57579	0.654618	0.766831	1.33735	0.570519	NM_130807	MOBKL2A	Genebody	5'/gene body
chr3:15657655-15657860	3	15657655	15657860	9.36e-05	2	1.26862	1.79433	1.43504	0.349011	1.38029	0.496433	0.974165	0.608821	1.01402	0.648188	0.760742	1.07895	0.543966	0.497892	0.503111	0.0888042	0.226366	0.156614	0.726209	0.332165	0.413794	0.195467	0.292384	0.307423	-0.11792	0.222431	0.917891	0.278904	-0.638987	NM_000060	BTD	Genebody	3'/gene body
chr15:62000049-62000415	15	62000049	62000415	9.8e-05	2	0.318982	0.382794	0.19644	-0.676282	0.501832	0.292334	0.200875	0.398679	0.0668326	0.724751	0.443839	0.450572	0.0478196	0.566742	0.1281	-0.251219	-0.346296	-0.654864	-0.380853	-0.226523	-0.390609	-0.0467969	0.201411	-0.486787	-0.430608	-0.188577	0.279729	-0.256135	-0.535864	NM_014326	DAPK2	Genebody	3'/gene body
chr18:70328938-70329108	18	70328938	70329108	9.97e-05	1	1.94201	2.28732	2.00024	0.880938	2.52826	2.30609	2.32977	1.43263	2.25314	1.87173	2.31748	2.00761	1.53657	1.44765	1.08877	1.44851	1.27102	1.19187	1.21175	1.37699	0.766734	1.36783	1.94727	0.654481	0.940783	1.15863	1.93867	1.20205	-0.73662	NM_018235	CNDP2	Genebody	3'/gene body
chr22:36646256-36646441	22	36646256	36646441	0.000107361	2	-0.108686	-0.80012	-1.53663	0.0685725	-0.0705525	-0.194408	0.141274	-0.950336	-1.1621	0.0519923	-0.653802	-0.392114	1.11805	-0.280282	0.42657	0.916228	0.107019	1.00144	0.91442	0.458747	0.804033	0.788775	0.731322	0.741795	0.764085	-0.121763	-0.340654	0.627723	0.968376	NM_033386	MICALL1	Genebody	5'/gene body
chr16:14854217-14854536	16	14854217	14854536	0.000107684	2	-0.290484	0.537161	0.62636	-0.118611	0.49815	0.574916	0.488413	0.398898	0.955656	0.216253	-0.134909	0.280737	0.0577766	0.370118	-0.148234	-0.183708	-0.138829	-0.119157	-0.0940898	0.166624	-0.142987	-0.153929	-0.157868	-0.781118	-0.363687	-0.380972	0.318602	-0.208163	-0.526765	NM_014287	NOMO1	Genebody	5'/gene body
chr2:3238947-3239095	2	3238947	3239095	0.000109879	2	-1.18069	-1.18503	-1.61955	-1.80538	-1.2741	-0.624572	-1.37322	-1.09607	-1.22857	-1.35766	-0.988349	-1.3361	-1.77539	-1.39768	-1.83172	-1.7163	-2.04988	-1.88702	-2.15822	-1.81745	-2.65517	-1.49988	-1.59984	-2.1837	-2.35423	-1.42389	-1.30303	-1.93144	-0.628415	NM_003310	TSSC1	Genebody	3'/gene body
chr7:24728564-24729194	7	24728564	24729194	0.000110529	2	-0.200442	0.0500406	-0.319776	-0.530895	-0.546981	-0.615735	-0.793313	-0.645073	-0.822954	-0.537444	-0.412348	-1.06451	-0.95782	-0.978166	-1.23731	-0.975021	-0.962013	-0.783619	-1.73082	-0.745231	-0.840257	-1.27426	-1.22018	-1.32819	-1.38742	-1.27833	-0.598244	-1.14689	-0.548644	NM_001127453	DFNA5	Genebody	3'/gene body
chr1:58403357-58403556	1	58403357	58403556	0.0001114	2	-0.300594	-1.18854	-0.423124	0.141649	-0.530352	-0.27111	-0.335802	-0.26291	-0.624434	-0.178	-0.502758	-0.544123	0.608498	-0.461635	0.0201749	0.280922	0.00511177	0.695418	0.125634	0.354586	0.422331	0.561953	-0.0084655	0.430609	0.314069	-0.0998402	-0.348088	0.258542	0.60663	NM_021080	DAB1	Genebody	5'/gene body
chr1:247110289-247110598	1	247110289	247110598	0.000113936	2	0.236892	0.0666034	0.43665	-0.170168	0.240817	0.0982773	-0.238299	-0.377877	0.163141	-0.111904	-0.336519	-0.215507	-0.138572	-0.116734	-0.311718	-0.539681	-0.193277	-0.589745	-0.426628	-1.03042	-0.0770314	-0.40635	-0.493491	-1.07699	-0.704346	-0.791906	-0.0330857	-0.553465	-0.520379	NM_024836	ZNF672	Genebody	3'/gene body
chr13:109920781-109920883	13	109920781	109920883	0.000114594	1	1.68028	0.413136	0.82784	1.04733	1.42734	0.921874	1.94901	0.596034	1.31494	0.966339	1.55186	1.84955	1.96033	1.66983	1.53662	1.83246	2.11134	2.55496	1.71383	2.18527	2.08521	1.98807	1.97905	2.29683	2.25641	1.97827	1.29826	2.04319	0.744928	NM_001846	COL4A2	Genebody	3'/gene body
chr10:6043560-6044735	10	6043560	6044735	0.000115319	2	-0.932825	-0.289997	-0.664345	-0.798112	-0.61462	-0.404786	-0.645312	-0.672074	-0.727774	-1.34179	-1.13526	-1.24472	-1.4822	-0.908384	-1.25438	-1.04566	-0.752011	-1.48881	-1.65059	-1.76575	-1.29501	-1.91529	-1.63793	-1.79175	-1.45717	-1.53272	-0.8473	-1.46559	-0.61829	NM_172200	IL15RA	Genebody	3'/gene body
chr17:58117665-58119270	17	58117665	58119270	0.000119678	2	-1.59686	-1.67079	-1.80548	-1.19707	-1.65118	-1.24465	-1.47147	-1.83052	-1.89819	-2.00567	-1.29166	-1.85997	-1.60918	-2.03949	-0.492372	-1.22434	-1.26422	-1.127	-0.668558	-1.33005	-0.806006	-1.46129	-1.06782	-1.07084	-1.26097	-1.5491	-1.65516	-1.11021	0.544942	NM_006039	MRC2	Genebody	3'/gene body
chr5:10350655-10350842	5	10350655	10350842	0.000122771	2	-0.505078	-0.103495	-0.928092	-1.01119	-0.381955	-0.0131165	-0.428293	-0.552701	-0.457006	-0.827007	-0.0234529	-0.0864352	-0.746847	-0.799109	-0.873389	-0.989891	-0.772289	-0.81026	-1.12731	-0.805015	-0.886951	-1.06076	-1.07137	-1.10475	-1.45095	-0.941467	-0.49027	-0.991201	-0.500931	NM_138809	CMBL	Genebody	5'/gene body
chr12:102942316-102942472	12	102942316	102942472	0.000131554	2	-1.40744	-1.28637	-0.211191	-0.902121	-1.18232	-1.07356	-1.3378	-1.29241	-0.939242	-1.47881	-0.941052	-1.1755	-0.758913	-1.03037	-1.45118	-1.69398	-1.38675	-1.4238	-2.07685	-1.9191	-2.27232	-1.35884	-1.35061	-1.6578	-1.55915	-1.46714	-1.07265	-1.63479	-0.562143	NM_031302	GLT8D2	Genebody	3'/gene body
chr1:53770485-53770640	1	53770485	53770640	0.00013193	2	1.64522	1.10454	0.971239	1.26275	1.18813	1.13135	1.27121	0.449134	0.440286	1.55683	1.09872	1.17114	1.33229	0.920533	1.61416	1.68002	1.24113	1.76372	1.61274	1.95737	1.7881	1.56322	1.6745	1.87712	1.61032	1.17725	1.11024	1.62997	0.51973	NM_147193	GLIS1	Genebody	3'/gene body
chr10:71760463-71760713	10	71760463	71760713	0.000134629	2	0.360348	-0.470807	0.58664	0.0706878	0.175161	-0.0399234	0.367896	-0.519017	-0.713854	-0.00668699	0.00630415	-0.0565964	0.54019	-0.745386	1.5156	1.35496	0.645364	1.06382	1.38882	0.529629	1.35144	0.869446	0.638637	1.25046	0.444213	-0.396261	-0.0317889	0.888011	0.9198	NM_018239	LRRC20	Genebody	3'/gene body
chr1:164066480-164066683	1	164066480	164066683	0.000135315	2	-1.68708	-1.44512	-0.621381	-1.18889	-1.09776	-0.769636	-0.790345	-0.865241	-0.319355	-0.737947	-1.07389	-1.19586	-0.985912	-0.789122	-1.3213	-1.60733	-1.20219	-1.37157	-1.55573	-1.78282	-1.73656	-1.26726	-1.15796	-1.79043	-1.52072	-1.56412	-0.96911	-1.48983	-0.520722	NM_012474	UCK2	Genebody	5'/gene body
chr13:97987239-97987658	13	97987239	97987658	0.000135833	2	1.19061	1.06208	1.50877	1.23158	1.68001	1.22631	1.10219	1.62763	1.91572	0.83127	0.73872	1.00226	0.593792	1.0943	0.601596	0.89851	0.25903	0.044216	0.985933	0.552621	0.929734	0.315293	1.01774	0.306226	0.540638	0.560958	1.20037	0.584374	-0.616001	NM_001032296	STK24	Genebody	5'/gene body
chr18:13362191-13362724	18	13362191	13362724	0.000136205	1	-0.614702	-2.25758	-2.21268	-0.547372	-2.60637	-1.42203	-1.71485	-1.19191	-1.53995	-1.28556	-2.04412	-1.4766	-0.758767	-1.70446	-0.586628	-0.867595	0.216402	-0.418116	-0.475548	-0.43618	-0.519655	-0.623235	-0.253279	-1.02276	0.126044	-1.59398	-1.52692	-0.537877	0.989047	NM_181482	C18orf1	Genebody	5'/gene body
chr19:53327963-53328129	19	53327963	53328129	0.000137087	2	-1.23354	-1.19576	-0.848022	-1.38608	-1.29485	-1.40956	-1.95905	-1.30655	-1.37336	-1.3834	-1.90951	-1.6662	-1.56928	-1.69341	-1.2327	-1.87716	-1.9828	-1.73984	-2.31988	-2.34573	-2.18139	-1.98307	-1.88382	-2.08768	-2.03119	-1.96856	-1.4449	-1.96948	-0.524587	NM_000234	LIG1	Genebody	3'/gene body
chr19:2042135-2042277	19	2042135	2042277	0.000142401	2	1.81428	1.18412	1.3454	1.61959	1.49239	1.33625	1.5265	1.06836	0.754668	1.26302	1.72826	1.80448	2.06501	1.83591	1.82125	1.60864	1.95403	1.83316	1.8733	2.52893	1.92282	2.54201	2.15357	2.03722	2.2726	2.10975	1.48845	2.05477	0.566327	NM_130807	MOBKL2A	Genebody	5'/gene body
chr19:12593264-12593551	19	12593264	12593551	0.000148514	2	-0.692972	0.112716	0.613568	-0.659796	0.163562	0.534125	-0.292454	0.647549	0.550241	0.272397	-0.223286	-0.068003	-1.55863	-0.0450264	-0.80004	-1.06511	-0.153364	-0.0370714	-1.72601	-1.48821	-1.35934	-1.91599	-1.54112	-1.68421	-0.580945	-1.49357	-0.0461438	-1.15375	-1.1076	NM_153358	ZNF791	Genebody	3'/gene body
chr16:474513-474908	16	474513	474908	0.000148653	2	0.622089	0.908933	1.15497	0.438132	0.816341	1.25741	0.727915	1.40733	0.0716308	0.98273	0.569319	0.27547	0.278601	0.0263096	0.75493	0.189456	-0.313173	0.0404255	0.0521317	0.265958	-0.855873	-0.00149906	-0.0734728	-0.897559	-0.872864	-0.587505	0.681228	-0.191587	-0.872815	NM_014700	RAB11FIP3	Genebody	3'/gene body
chr2:179121510-179121842	2	179121510	179121842	0.000149065	2	-1.98966	-1.65866	-1.54066	-2.2903	-2.10188	-1.8495	-2.03629	-1.90507	-1.78131	-1.96653	-1.97668	-1.77939	-1.96327	-1.59785	-2.65782	-2.64389	-2.58608	-2.89116	-2.65689	-2.22805	-2.68829	-2.1425	-2.0549	-2.05755	-2.11562	-2.02599	-1.88836	-2.39573	-0.507369	NM_133437	TTN	Genebody	3'/gene body
chr18:71101630-71101972	18	71101630	71101972	0.000149705	2	-0.983137	-0.577935	-0.736144	-1.5234	-0.180145	0.0318047	-0.268731	-0.660995	-0.472446	-0.638315	-1.04408	-0.627542	-1.10366	-0.519265	-1.21892	-1.39332	-1.41428	-0.76442	-1.19499	-0.925497	-1.32733	-1.31581	-1.63883	-1.50013	-1.72371	-0.956837	-0.664572	-1.28117	-0.616602	NM_005786	TSHZ1	Genebody	3'/gene body
chr2:239834735-239834905	2	239834735	239834905	0.000150147	2	0.632385	0.86218	0.632252	0.53484	1.12392	1.23906	0.797068	1.18633	1.4227	0.404466	0.736918	0.706516	0.361955	0.747701	0.454146	0.70644	0.401086	0.54632	0.168552	0.053908	0.0977426	-0.163277	0.386707	0.0206722	0.430128	0.522865	0.813449	0.302108	-0.511341	NM_006037	HDAC4	Genebody	3'/gene body
chr4:8026180-8026380	4	8026180	8026380	0.000150585	2	-0.0376209	-1.48047	-0.694822	0.327556	-0.450425	-0.750202	-0.220924	-0.999022	-0.0699969	-0.267804	-0.380677	-0.3016	0.825382	0.0466795	0.564888	0.203536	1.26335	0.853147	0.435583	0.73603	0.482401	1.2779	0.851209	0.974319	1.18957	-0.715281	-0.318139	0.676388	0.994527	NM_032432	ABLIM2	Genebody	3'/gene body
chr21:42864970-42865444	21	42864970	42865444	0.000156932	2	-0.531064	-0.49114	-0.0441878	-1.02803	-0.471858	0.0512494	-0.170323	-0.544291	0.128327	-0.153609	-1.48085	-0.568035	-1.40772	-0.735016	-1.04863	-1.01309	-1.62784	-0.83505	-1.08631	-1.1952	-1.4559	-1.76773	-0.949625	-1.6323	-1.24704	-1.24264	-0.531897	-1.25845	-0.726551	NM_018964	SLC37A1	Genebody	3'/gene body
chr4:7020862-7021190	4	7020862	7021190	0.000158295	2	-1.35775	-0.668714	-0.544575	-1.04975	-0.931742	-0.805035	-0.628814	-0.312086	-1.30573	-0.866821	-0.892312	-0.708031	-1.11108	-1.11812	-1.42164	-1.54889	-1.48958	-1.35552	-1.51897	-0.636481	-1.63156	-1.21542	-1.45125	-2.12874	-1.66026	-1.3792	-0.878611	-1.45313	-0.574514	NM_020773	TBC1D14	Genebody	3'/gene body
chr1:26487073-26487330	1	26487073	26487330	0.000161799	2	1.14703	-0.415876	-0.663538	0.002195	0.457494	0.0571825	-0.0719608	-0.479683	-0.742022	0.272947	-0.200732	0.257943	1.20175	-0.285445	1.32823	1.22948	0.635566	1.59127	1.75693	1.46117	1.63782	0.652817	0.865921	1.58152	1.0082	-0.416268	0.0383775	1.11106	1.07268	NM_183008	UBXD5	Genebody	3'/gene body
chr22:35194085-35194335	22	35194085	35194335	0.000164271	2	1.33247	-0.00249721	0.637698	0.266555	-0.26496	0.0491969	0.264723	0.0951175	-0.274742	0.687885	-0.144193	0.179899	1.32005	-0.0615452	1.30511	1.06023	0.813399	1.42088	1.17862	1.20085	1.39467	1.18254	0.832933	1.37962	1.00974	0.12766	0.291833	1.07552	0.78369	NM_012473	TXN2	Genebody	3'/gene body
chr7:150758019-150758126	7	150758019	150758126	0.000164425	2	1.12753	0.0364355	-0.0273643	0.702122	0.979173	0.60914	0.575711	0.313052	-0.181774	0.853506	0.727229	0.972157	1.80117	0.908438	1.505	1.29554	0.944327	2.06041	1.58718	1.09899	1.54719	1.76429	1.21598	1.6257	1.42996	1.07058	0.67118	1.42876	0.757581	NM_144727	CRYGN	Genebody	3'/gene body
chr1:6290472-6290817	1	6290472	6290817	0.000171206	2	0.184735	-1.37227	-1.11388	-0.880396	-0.361094	-0.478151	-0.169105	-0.567413	-0.887896	0.0153412	-1.54129	-0.96924	-0.372838	-1.40324	0.33553	-0.220757	0.116801	0.808304	0.947636	0.606858	0.545059	-0.334559	-0.410526	0.385153	-0.0267637	-0.473459	-0.708338	0.189939	0.898278	NM_007274	ACOT7	Genebody	3'/gene body
chr22:44300453-44300992	22	44300453	44300992	0.00017335	2	-0.294157	-1.55366	-1.42029	-1.2029	-0.919007	-1.33435	-1.20134	-1.79453	-1.72171	-1.07671	-1.46347	-1.76156	-0.679358	-1.23077	-0.564736	-0.402536	-0.385509	-0.883571	-0.25033	-0.567385	-0.403686	-0.999704	-1.03968	-0.17203	-1.00549	-0.749153	-1.26099	-0.618651	0.642335	NM_006486	FBLN1	Genebody	5'/gene body
chr19:58721918-58722178	19	58721918	58722178	0.000180935	2	-0.808677	-1.32737	-0.496146	-1.42026	-1.13964	-1.13829	-0.709154	-0.933263	-0.50863	-1.29034	-0.77043	-0.778886	-1.01547	-1.36315	-1.77258	-1.57373	-1.13742	-1.30524	-1.65758	-1.24369	-2.08849	-2.0048	-1.27509	-1.12998	-1.51525	-1.82318	-0.97855	-1.54392	-0.565369	NM_018555	ZNF331	Genebody	5'/gene body
chr2:98538593-98538877	2	98538593	98538877	0.000186667	2	-0.988797	-0.536372	-0.749539	-1.20316	0.00463336	-0.099685	-0.890214	-0.19006	-0.551358	-1.29073	-1.03294	-0.372965	-0.813928	-0.468373	-1.46993	-1.50037	-1.62528	-1.01703	-1.30228	-1.36377	-1.87106	-0.75458	-0.892747	-1.06893	-1.69101	-1.09448	-0.655963	-1.30429	-0.648326	NM_004027	INPP4A	Genebody	3'/gene body
chr15:74219672-74219788	15	74219672	74219788	0.000187847	2	2.38453	1.9493	1.35837	1.76549	1.45657	2.05307	1.94809	1.154	1.42617	2.06027	1.39886	1.7695	1.93007	1.92916	2.03615	2.17487	2.20471	2.37699	2.24351	2.30007	2.13204	2.06037	2.28041	3.02867	2.37389	2.16874	1.75596	2.2817	0.52574	NM_152335	C15orf27	Genebody	3'/gene body
chr12:108720327-108720516	12	108720327	108720516	0.000188003	2	1.17539	-0.286134	-0.325526	0.437154	0.280709	-0.363602	0.29316	-0.204343	-0.504279	0.538207	-0.274766	0.406488	1.78545	-0.0224356	1.12266	0.989451	0.466049	1.56498	1.26145	1.46992	1.47906	1.16535	0.87968	1.97469	1.23302	0.408953	0.209676	1.16794	0.958262	NM_147204	TRPV4	Genebody	3'/gene body
chr21:37109078-37110006	21	37109078	37110006	0.000188489	2	-1.68225	-1.28397	-1.42986	-1.51235	-1.01719	-1.14107	-0.408499	-1.96856	-0.454242	-1.18793	-1.85684	-1.4559	-2.11494	-1.96157	-2.28991	-2.16462	-1.75706	-1.9941	-1.84905	-1.67108	-2.49968	-2.37713	-2.28281	-2.26625	-2.19501	-2.10515	-1.39108	-2.12099	-0.729904	NM_000411	HLCS	Genebody	3'/gene body
chr14:87845220-87845438	14	87845220	87845438	0.000189257	2	-1.31419	-1.18195	-0.775396	-1.09385	-1.21573	-1.36015	-2.06088	-1.26849	-1.34648	-1.18728	-1.09569	-1.29052	-1.13152	-1.27955	-1.35536	-1.6048	-1.73629	-1.59221	-2.2493	-2.0324	-2.54703	-1.3967	-1.77481	-2.37456	-1.81024	-1.79603	-1.25726	-1.85581	-0.59855	NM_021161	KCNK10	Genebody	5'/gene body
chr21:43984792-43985197	21	43984792	43985197	0.000189592	2	2.66729	2.46964	2.3971	2.23192	2.47106	2.03656	1.78921	2.69482	2.09812	2.63971	1.63959	1.87935	1.61384	1.67631	2.31216	1.64323	1.50702	1.65119	1.38737	1.38012	1.82084	1.57408	1.53473	0.882399	1.35303	1.1683	2.16461	1.51787	-0.646737	NM_003681	PDXK	Genebody	3'/gene body
chr13:23753364-23753618	13	23753364	23753618	0.000192289	2	-0.679318	-0.0679792	0.206949	0.380526	0.235253	-0.230703	-0.0539307	-0.407478	0.498246	-0.00790823	-0.549944	-0.214502	-0.50882	0.413535	-0.478782	-0.632026	-0.833972	-1.2106	-0.462292	-0.876399	-0.511677	-0.453759	-0.428931	-0.903023	-0.309748	-0.506005	-0.0704339	-0.633934	-0.5635	NM_153023	SPATA13	Genebody	3'/gene body
chr10:123343073-123343256	10	123343073	123343256	0.000193672	2	-0.592411	-0.210798	-0.379543	-0.819822	-0.0841836	-0.0614482	-0.0977603	-0.0897337	0.544824	-0.184616	-0.209241	0.247692	-0.169851	0.196392	-0.97595	-0.861997	-0.906433	-1.01019	-0.58021	-0.4854	-0.209411	-0.294504	-0.470639	-1.02856	-0.728882	-0.521947	-0.136464	-0.672844	-0.53638	NM_022970	FGFR2	Genebody	5'/gene body
chr11:16769754-16770028	11	16769754	16770028	0.000198673	2	1.86512	0.498298	0.940461	1.1841	0.790977	0.754458	0.885348	1.58369	0.104362	1.30459	1.10516	1.56314	2.09779	1.14454	1.76297	2.39956	2.15291	2.19667	2.13928	2.01887	2.52169	2.11367	1.70153	2.09128	1.76647	0.796347	1.13015	1.97177	0.841625	NM_175058	PLEKHA7	Genebody	3'/gene body
chr17:78636898-78637161	17	78636898	78637161	0.000210872	2	1.80278	1.71822	1.67442	1.45356	1.98347	1.36848	1.42387	1.71987	1.41972	0.844402	1.26573	1.4586	1.20681	1.31869	1.3231	1.59952	0.893038	0.828259	0.928592	0.589851	1.02937	1.10528	0.857068	0.391792	0.942807	0.974568	1.47562	0.95527	-0.520346	NM_001004431	METRNL	Genebody	5'/gene body
chr2:241653305-241653589	2	241653305	241653589	0.000213869	2	1.62441	1.12604	1.79607	1.13044	1.89573	1.13941	1.20961	1.57905	1.98942	1.03209	1.55154	1.7402	0.926916	1.35208	1.44765	1.14202	0.455784	0.960492	0.70289	0.909587	1.1209	0.981119	0.482359	1.0832	0.673151	0.671488	1.43521	0.885887	-0.549328	NM_001080437	SNED1	Genebody	3'/gene body
chr11:117106149-117106371	11	117106149	117106371	0.000214864	2	-0.487476	-0.998922	-0.874204	-0.0497319	-0.792319	0.451573	-0.609241	-1.22224	-1.5294	-0.660587	-0.999604	-0.544098	0.0547455	-0.970332	-0.153312	0.333638	-0.300008	0.386665	0.305546	0.648608	0.586585	0.514077	0.674707	0.404021	-1.01159	0.135544	-0.659417	0.210373	0.869791	NM_020693	DSCAML1	Genebody	5'/gene body
chr19:7128853-7129161	19	7128853	7129161	0.000221162	2	-0.509576	-1.71089	-2.18023	-0.472682	-0.929883	-1.47982	-1.8456	-0.728178	-0.867954	-1.12342	-1.07827	-0.752939	-0.458787	-1.39671	-0.177881	0.0878523	-0.667274	-0.700353	-0.358024	0.509331	0.623707	0.429814	-0.522601	0.654095	-0.407083	-1.0836	-1.10964	-0.134334	0.975303	NM_001079817	INSR	Genebody	3'/gene body
chr12:55836933-55837042	12	55836933	55837042	0.000222484	1	1.21564	0.573225	0.0600597	0.0995082	0.481712	0.264506	0.296783	-0.00019281	-0.09356	0.817129	0.546875	0.647901	1.78938	0.59271	0.994335	0.761712	1.33306	0.984616	1.10666	1.38112	1.39719	1.72348	1.25242	2.0105	1.37618	0.865875	0.520834	1.2656	0.744762	NM_002332	LRP1	Genebody	5'/gene body
chr19:16058255-16058422	19	16058255	16058422	0.000222817	2	1.70317	0.9107	0.716977	1.33134	1.56953	1.25015	1.20846	0.655687	0.506477	1.15547	0.906428	1.20148	1.8493	0.98705	1.55357	1.46927	1.50687	2.17634	2.06833	1.76722	2.06768	1.65441	1.59156	2.40921	1.99707	1.14216	1.13944	1.78364	0.644198	NM_003290	TPM4	Genebody	5'/gene body
chr2:132970923-132971116	2	132970923	132971116	0.000227969	2	-1.08862	-1.16447	-0.907533	-0.862128	-0.868779	-0.649117	-0.287511	-0.386348	-1.23746	-0.543037	-0.685813	-0.588841	0.1423	-0.967631	-0.386116	-0.462362	0.223028	-0.0582109	-0.148816	-0.119174	0.0275041	0.0502078	-0.157095	0.677966	-0.272388	-0.662072	-0.721071	-0.107294	0.613777	NM_001508	GPR39	Genebody	5'/gene body
chr1:27124254-27124339	1	27124254	27124339	0.000228043	2	-1.15481	-0.829525	-0.9565	-1.04872	-1.16389	-1.3351	-1.30873	-1.29363	-0.781387	-1.09179	-1.31294	-0.811133	-0.618048	-1.17048	-1.28639	-1.86463	-1.41906	-1.553	-2.04979	-1.8089	-2.38665	-1.33525	-1.36721	-1.81648	-1.38901	-1.17631	-1.06262	-1.62106	-0.558436	NM_006600	NUDC	Genebody	5'/gene body
chr1:5957052-5957549	1	5957052	5957549	0.000228601	2	-2.09455	-1.30204	-1.29703	-1.47768	-0.215318	-0.62655	-0.745858	-1.09546	-1.31579	-1.23084	-1.85093	-1.38656	-2.1408	-1.37536	-1.84493	-2.46171	-2.65625	-1.76045	-1.30399	-2.14795	-2.13459	-2.43325	-1.88996	-2.8413	-2.20097	-1.74792	-1.29677	-2.11861	-0.821837	NM_015102	NPHP4	Genebody	5'/gene body
chr5:148600289-148600445	5	148600289	148600445	0.000235483	2	0.729562	0.302089	0.145995	1.24629	0.481938	0.375398	0.318899	-0.153779	0.156001	0.822535	0.205744	0.217637	0.727807	0.911817	0.609417	1.24779	0.598649	1.19051	1.52889	0.915543	1.53157	1.25901	1.12742	1.3591	0.984706	0.560559	0.463424	1.0761	0.612673	NM_014945	ABLIM3	Genebody	3'/gene body
chr22:33808858-33809897	22	33808858	33809897	0.000236501	2	-0.612649	-1.48407	-0.613762	-0.832766	-1.03073	-2.09415	-0.716992	-0.912224	-0.541767	-0.162947	-0.955429	-1.0496	-0.652515	-0.620234	-0.979256	-1.90368	-1.41356	-1.61792	-1.34249	-2.10699	-1.18542	-1.59366	-1.34593	-1.87951	-1.49118	-1.80697	-0.877131	-1.55555	-0.678417	NM_001008494	ISX	Genebody	3'/gene body
chr17:60330161-60330441	17	60330161	60330441	0.000237852	2	-0.907526	-0.467318	-0.201896	-0.912241	-0.340642	-0.71735	-0.795571	-0.833343	-0.522937	-0.866287	-0.529696	-0.408762	-0.595158	-0.465465	-0.96726	-0.998507	-1.7539	-1.94146	-1.00088	-1.15939	-1.28589	-0.619074	-1.07519	-2.18684	-1.88211	-1.1903	-0.611728	-1.3384	-0.726674	NM_199340	LRRC37A3	Genebody	5'/gene body
chr1:221367483-221367854	1	221367483	221367854	0.000240318	2	-0.482508	-0.342833	-0.18049	-0.265908	-0.188681	-0.341758	-0.605241	-0.663062	-0.0503671	0.603711	-0.817657	-0.307229	-0.62867	-0.123251	-0.771682	-0.98184	-1.14074	-1.43427	-0.979196	-0.817641	-0.378821	-0.687007	-0.384565	-1.38712	-0.909218	-0.806572	-0.313853	-0.889889	-0.576036	NM_003268	TLR5	Genebody	3'/gene body
chr5:145599693-145600174	5	145599693	145600174	0.00024348	2	-2.4476	-2.21798	-1.57744	-2.28594	-2.48602	-2.02691	-2.18759	-2.08461	-1.5296	-1.8278	-2.20161	-2.27149	-1.95005	-2.04496	-2.76393	-2.58831	-2.85509	-2.48443	-2.43715	-2.30715	-2.74176	-2.23675	-2.47715	-3.34352	-2.35515	-2.45121	-2.0814	-2.5868	-0.505401	NM_018989	RBM27	Genebody	3'/gene body
chr2:224468489-224468839	2	224468489	224468839	0.000243933	2	0.617539	-0.614806	-0.415145	0.368572	-1.00984	-0.0841579	-0.612764	0.058269	0.0420169	1.96813	1.18243	0.70929	1.52301	0.365234	1.80488	1.52602	1.44836	1.54918	1.45146	2.68452	1.90313	1.82662	1.72952	1.20787	0.892731	0.276474	0.292699	1.52506	1.23236	NM_020830	WDFY1	Genebody	3'/gene body
chr1:205782345-205782524	1	205782345	205782524	0.000251094	1	-1.37566	-0.781324	-1.34354	-1.75292	-1.39093	-1.13912	-0.934346	-1.6424	-1.22799	-1.60701	-0.648719	-1.36629	-0.783871	-1.05563	-1.59499	-1.8907	-1.30596	-2.34445	-1.99459	-1.56721	-1.99785	-1.18031	-1.83544	-2.06829	-1.8164	-1.80744	-1.21784	-1.78363	-0.565795	NM_000573	CR1	Genebody	5'/gene body
chr19:12592667-12593263	19	12592667	12593263	0.000256632	2	-0.827107	-0.480887	-0.167505	-1.06081	-0.27692	-0.122731	-0.335508	-1.01639	-0.146144	-0.366829	-0.851375	-0.797467	-2.42269	-0.335177	-1.54736	-2.0233	-0.776764	-0.600565	-1.79747	-1.94319	-1.69499	-2.16002	-2.02148	-2.43959	-0.978284	-1.83396	-0.657681	-1.65141	-0.993733	NM_153358	ZNF791	Genebody	3'/gene body
chr18:32538791-32539245	18	32538791	32539245	0.000256762	2	-1.0593	-0.179136	-0.467896	-1.36984	-0.312864	0.0520438	-0.403702	-0.576657	-0.0227386	0.0180957	-0.915331	-0.372568	-0.719369	-0.2823	-1.04152	-1.18842	-1.09697	-1.71883	-0.994506	-0.333286	-1.21967	-0.902226	-1.10724	-1.89539	-1.50245	-1.0106	-0.472255	-1.16759	-0.695338	NM_025135	FHOD3	Genebody	3'/gene body
chr10:80723861-80723991	10	80723861	80723991	0.000257838	1	0.870588	0.400967	-0.732783	0.0807873	0.37155	-0.0871932	0.329233	-0.343708	-0.632111	0.576524	0.500816	0.596616	1.47212	0.539128	0.792976	0.761948	0.291675	1.47977	1.27027	1.42052	1.45508	1.66297	1.26086	1.95145	1.17473	0.613714	0.28161	1.178	0.896387	NM_020338	ZMIZ1	Genebody	3'/gene body
chr10:90964956-90965063	10	90964956	90965063	0.000260644	2	-0.890278	-0.97828	-0.537502	-1.25181	-1.05356	-0.845377	-0.932503	-1.11618	-1.04554	-1.03643	-0.946242	-0.617761	-0.715929	-1.09466	-1.71357	-1.3167	-1.22288	-1.36409	-1.79032	-1.47011	-2.12435	-0.934519	-1.26536	-1.77602	-1.31661	-1.06873	-0.933005	-1.44694	-0.513933	NM_001127605	LIPA	Genebody	3'/gene body
chr19:60454785-60455072	19	60454785	60455072	0.000261882	1	1.79591	0.011556	0.788788	1.10966	0.986135	0.864	0.418369	1.11356	0.472676	0.393991	0.216356	0.486726	0.891177	0.249881	1.78162	1.38199	1.72078	2.33054	1.99936	1.27289	1.94365	1.1937	1.3391	1.88734	1.26726	0.369072	0.699914	1.54061	0.840694	NM_014931	SAPS1	Genebody	5'/gene body
chr1:20367824-20368123	1	20367824	20368123	0.00027497	2	0.727633	0.665572	1.3914	1.41255	1.03734	0.788552	1.26663	1.21337	1.69541	0.813004	1.41314	0.98817	1.47104	0.650837	0.251854	0.82196	0.812206	0.378743	0.463263	0.698864	0.594672	1.13989	0.653563	0.163341	0.747605	0.242604	1.10962	0.580714	-0.528903	NM_001105572	PLA2G2C	Genebody	3'/gene body
chr5:167617688-167617805	5	167617688	167617805	0.000282796	2	0.0995096	-0.904319	-0.732716	-0.119263	-0.180803	-0.13916	0.346023	-1.4052	-0.366772	-0.0268955	-0.432557	-0.0654284	1.24099	-0.346062	1.1612	0.447616	0.826821	1.23752	0.864242	0.730081	0.855077	0.884528	0.224289	1.5576	0.103929	-0.257793	-0.216618	0.719592	0.93621	NM_001122679	ODZ2	Genebody	3'/gene body
chr15:55598405-55598667	15	55598405	55598667	0.000284026	2	1.50283	1.81886	1.73823	1.46474	1.34298	1.36395	1.06741	1.33552	2.39385	1.49709	1.27646	1.83872	0.799142	1.078	0.553367	1.03867	0.678353	0.720453	0.724134	1.57196	1.33267	0.936407	0.600221	0.564953	0.969946	0.770503	1.46556	0.871803	-0.593754	NM_032866	CGNL1	Genebody	3'/gene body
chr21:45746967-45747565	21	45746967	45747565	0.000308412	2	-2.57364	-3.45452	-2.73173	-2.73646	-2.75833	-3.12838	-2.55392	-3.27281	-2.74069	-2.30433	-3.0555	-2.44096	-1.88163	-2.53347	-2.14077	-2.68345	-2.144	-2.0838	-1.6872	-1.6203	-1.41418	-1.7837	-2.52815	-1.95676	-2.0703	-2.58435	-2.72617	-2.05808	0.668089	NM_030582	COL18A1	Genebody	3'/gene body
chr7:2419178-2419350	7	2419178	2419350	0.000308525	2	0.272957	-0.115897	-0.374158	0.0983708	-0.284484	-0.564594	0.372085	-0.608288	-1.21309	0.369033	0.166812	0.159637	0.95169	0.547742	1.05269	0.440271	0.836818	0.617656	1.21036	0.971239	1.02473	1.48392	0.685877	0.46915	0.688511	-0.0670251	-0.0158701	0.784516	0.800387	NM_018641	CHST12	Genebody	5'/gene body
chr10:128989535-128989802	10	128989535	128989802	0.00031519	2	1.80758	1.2852	1.88196	1.73551	2.05097	1.93947	2.02045	1.79499	2.67523	2.04308	1.80843	2.29258	1.53457	2.01253	1.2549	0.883678	1.28081	1.24996	1.31375	1.77795	1.72298	1.61139	1.53684	1.01001	1.77168	0.63523	1.92018	1.33743	-0.582751	NM_001380	DOCK1	Genebody	3'/gene body
chr2:75049952-75050186	2	75049952	75050186	0.000322275	2	-2.16279	-1.71398	-1.14372	-1.85653	-1.6845	-2.136	-1.86568	-1.72523	-1.22487	-2.14679	-1.70457	-1.77664	-1.56045	-1.46022	-2.09848	-2.05054	-2.61337	-2.17998	-2.98046	-2.23425	-2.94092	-1.91167	-2.16289	-2.61893	-1.9539	-2.00802	-1.72585	-2.31278	-0.58693	NM_019896	POLE4	Genebody	3'/gene body
chr19:5054633-5055197	19	5054633	5055197	0.000322933	2	1.8311	2.04161	2.20748	1.52869	2.06804	1.20231	0.962513	2.05855	1.71191	1.85418	1.25458	1.31177	0.9392	1.54389	1.47593	1.48584	1.27967	0.415303	0.755597	1.41834	0.74798	0.965375	0.655704	0.315866	0.627715	0.900958	1.60827	0.920357	-0.687916	NM_015015	JMJD2B	Genebody	3'/gene body
chr6:159122742-159123224	6	159122742	159123224	0.000323945	2	1.18075	1.05598	0.676021	0.439408	1.04206	1.40116	0.706406	1.15752	1.53902	0.78017	0.776554	0.638926	0.186855	0.510081	0.374693	-0.0391179	0.492436	0.661996	0.829032	0.405435	0.363231	-0.0421182	0.0218455	-0.531629	-0.684195	0.00404045	0.863636	0.154638	-0.708998	NM_003379	EZR	Genebody	3'/gene body
chr6:31582258-31582484	6	31582258	31582484	0.000324746	2	0.263808	0.641985	0.827488	1.08402	0.836974	1.07821	0.382682	0.139042	1.25867	0.287395	0.182063	0.73629	0.423685	0.39798	0.150478	0.287431	0.345884	0.223986	-0.0684544	0.146854	-0.681067	0.129806	0.488078	-0.604987	-0.500566	-0.122902	0.610021	-0.0171216	-0.627142	NM_005931	MICB	Genebody	3'/gene body
chr1:40304436-40304557	1	40304436	40304557	0.000328217	1	-1.11536	-1.27624	-0.0888635	-0.926236	-1.17733	-1.10395	-0.631761	-1.24559	-1.0543	-0.980034	-0.810407	-0.815308	-0.607973	-0.770904	-1.43657	-1.29497	-0.969449	-1.58009	-2.16339	-1.23828	-1.71395	-1.10148	-1.65341	-1.18364	-1.32083	-1.50154	-0.900304	-1.4298	-0.529495	NM_006367	CAP1	Genebody	3'/gene body
chr12:1319583-1320032	12	1319583	1320032	0.000330087	2	-1.17307	-1.6994	-0.737327	-1.56083	-0.933508	-0.90263	-0.0353136	-0.513635	0.0398486	-0.793677	-1.41791	-0.675773	-1.22352	-0.494852	-1.8409	-2.20365	-1.91331	-1.48328	-1.27477	-2.14873	-0.847697	-2.21405	-1.84591	-1.37024	-1.05599	-1.82241	-0.865828	-1.66841	-0.802583	NM_178037	ERC1	Genebody	3'/gene body
chr13:28995981-28996241	13	28995981	28996241	0.000330171	2	0.442695	0.21248	0.0575386	0.0308716	0.645566	0.559326	-0.48189	0.330561	0.231193	-0.27665	-0.209809	-0.00292261	-0.504218	0.0189301	-0.461561	0.138284	-0.710111	-0.0838071	-0.663914	-0.608685	-0.511093	-0.786882	-0.292376	-0.379324	-0.604263	-0.342187	0.0752622	-0.44216	-0.517422	NM_003045	SLC7A1	Genebody	3'/gene body
chr12:120957115-120957374	12	120957115	120957374	0.000338661	2	1.26904	1.81467	1.99385	1.34629	1.82455	1.36696	1.57263	1.7579	2.33567	1.84689	1.29879	1.0539	1.19767	1.75993	1.21397	0.9195	0.771241	0.423719	1.27241	1.16266	1.0309	0.851077	1.58567	-0.196337	1.05512	0.78621	1.60277	0.906345	-0.696422	NM_020993	BCL7A	Genebody	5'/gene body
chr19:52145907-52146121	19	52145907	52146121	0.000341118	2	-0.623227	-1.02591	-0.281076	-0.834835	-0.533167	-0.647234	-0.396352	-0.828446	-0.96642	-0.145084	-0.187186	-0.380469	0.636425	-0.590513	0.24124	-0.0727864	-0.232813	0.271016	-0.0577468	0.601675	0.0312647	0.300836	0.141216	0.76147	-0.0461444	-0.366042	-0.485964	0.131099	0.617063	NM_004491	GRLF1	Genebody	5'/gene body
chr17:54442591-54443030	17	54442591	54443030	0.000357808	2	-1.30609	-1.57653	-1.25506	-1.33636	-0.924815	-0.863907	-0.586914	-0.721692	-1.10234	-0.454372	-1.43143	-1.19711	-0.929491	-0.651143	-1.15637	-1.37869	-1.31002	-1.16402	-1.65106	-1.75342	-1.93874	-1.66178	-1.42223	-1.96298	-1.27733	-1.81599	-1.02409	-1.54105	-0.516964	NM_001005207	TRIM37	Genebody	3'/gene body
chr15:78638837-78639045	15	78638837	78639045	0.000359989	2	-0.517562	-1.00961	-1.09796	-0.371	-0.438074	-0.903939	-0.530452	-1.23069	-1.17876	-0.152863	-0.812691	-0.74294	0.202695	-0.806276	-0.383952	-0.372714	0.211206	0.120972	0.437153	0.36226	0.203053	0.489235	-0.33399	0.534259	-0.377444	-0.763149	-0.685009	0.0105742	0.695583	NM_014862	ARNT2	Genebody	3'/gene body
chr7:153778586-153779057	7	153778586	153779057	0.00036202	2	1.61995	1.52325	1.79131	0.993688	1.83951	1.99583	1.74291	1.8997	2.1427	2.04061	1.92507	1.66312	0.901926	1.30451	1.07512	0.721295	1.14643	1.36055	1.36126	1.53587	1.01144	1.20156	1.55676	0.464919	0.710739	0.826908	1.67029	1.08107	-0.58922	NM_001039350	DPP6	Genebody	3'/gene body
chr11:132417244-132417518	11	132417244	132417518	0.000372229	2	1.88286	2.29893	2.18679	2.02969	2.39313	2.38965	2.09616	1.93593	2.90782	2.36686	2.3447	2.13265	1.42801	1.84662	1.47552	1.82502	1.78989	1.71533	1.91687	1.8049	1.56335	1.70531	2.14418	1.44811	1.12288	1.32572	2.15999	1.65309	-0.506898	NM_001012393	OPCML	Genebody	3'/gene body
chr18:11765718-11766015	18	11765718	11766015	0.000375047	2	0.278384	0.63945	1.15211	0.428716	1.18421	1.25859	1.04513	1.39073	1.61523	1.24377	1.44218	1.21833	0.76689	1.14687	0.313136	0.383376	0.581834	0.861897	1.09789	0.540768	0.433617	0.467908	0.48231	0.0454487	0.582457	0.470097	1.0579	0.521729	-0.53617	NM_182978	GNAL	Genebody	3'/gene body
chr22:45875943-45876018	22	45875943	45876018	0.000377384	1	0.27779	0.438468	1.19796	-0.369321	1.05618	0.2066	0.287117	0.256507	0.416603	-0.0627781	-0.16806	-0.13679	-0.162251	-0.0338684	0.0945926	-0.392612	-0.0420101	-0.988104	-0.28369	-0.318447	-0.48329	-0.300775	-0.351015	-1.30566	-0.557269	-0.413608	0.228868	-0.445158	-0.674025	NM_014346	TBC1D22A	Genebody	3'/gene body
chr2:68819228-68819380	2	68819228	68819380	0.000392609	2	-0.364737	-1.09383	-0.563111	-1.26304	-1.29106	-1.31784	-1.05036	-2.32456	-1.40991	-1.16107	-1.20951	-1.3381	0.281956	-0.90604	0.016621	-0.0985803	-0.506115	-0.202041	0.138047	-0.244557	0.127056	0.090061	-1.04692	0.0468524	-0.474624	-0.931233	-1.07223	-0.257119	0.81511	NM_001007231	ARHGAP25	Genebody	5'/gene body
chr16:23043323-23043436	16	23043323	23043436	0.000395999	2	0.474902	-0.00607636	-0.129057	0.276119	0.0597327	0.255935	0.507901	-0.197172	-0.218148	0.457121	0.551494	0.807807	0.983181	0.91864	0.490504	0.506796	1.20627	1.30683	0.783811	0.975904	1.48515	1.65919	1.32855	1.12799	1.38004	0.218943	0.338741	1.03916	0.700423	NM_020718	USP31	Genebody	5'/gene body
chr2:10426054-10426296	2	10426054	10426296	0.000396252	2	1.41611	1.55781	1.44884	0.422166	0.957096	0.918057	1.0135	0.917069	1.82044	1.14632	1.39229	1.24937	1.08355	1.22626	1.10259	0.628726	0.0352689	0.382752	0.696413	-0.750557	0.431161	0.877636	0.856972	0.266716	0.406713	0.702498	1.18349	0.469741	-0.713751	NM_134421	HPCAL1	Genebody	3'/gene body
chr6:88417774-88418428	6	88417774	88418428	0.000408777	2	-0.892108	-0.769805	-1.00841	-1.19824	-1.09931	-0.758131	-0.456428	-0.546199	-1.36497	-0.463132	-0.725713	-1.12754	-1.16363	-1.22421	-1.5677	-1.06345	-1.81718	-1.73423	-1.21406	-0.959004	-1.14685	-1.97726	-1.04554	-1.46329	-1.84139	-1.79542	-0.914131	-1.46878	-0.55465	NM_012381	ORC3L	Genebody	3'/gene body
chr19:49315104-49315382	19	49315104	49315382	0.000417935	1	-2.63998	-2.69269	-2.03138	-2.79891	-2.54997	-2.15219	-2.54485	-2.25269	-1.63813	-2.30055	-2.19981	-2.51487	-2.1893	-2.34263	-2.81819	-3.05341	-2.99663	-2.78481	-3.14575	-2.92117	-3.53789	-2.423	-2.36594	-3.18232	-2.82707	-2.47524	-2.34628	-2.87762	-0.531337	NM_013362	ZNF225	Genebody	5'/gene body
chr16:88024665-88024913	16	88024665	88024913	0.000419923	2	1.29285	2.06331	2.21194	1.87078	2.31032	1.70492	1.58104	1.77117	2.39704	1.98099	2.14657	1.77936	1.49304	1.85375	1.29023	1.59821	0.912986	1.19167	1.47982	1.74476	1.60992	1.17399	1.8088	0.37075	1.2251	0.990031	1.88979	1.28302	-0.606768	NM_013275	ANKRD11	Genebody	5'/gene body
chr4:1922610-1922780	4	1922610	1922780	0.000424219	2	-1.10754	-1.89087	-0.662089	-1.5973	-1.10238	-1.36759	-1.04427	-1.45596	-1.56145	-1.95209	-1.30313	-1.57757	-1.25119	-1.51419	-1.82161	-2.11221	-1.54549	-1.6626	-2.12668	-2.32528	-2.28853	-1.75523	-1.48038	-2.23083	-2.18385	-1.51191	-1.38483	-1.92038	-0.535554	NM_133335	WHSC1	Genebody	3'/gene body
chr13:98465977-98466212	13	98465977	98466212	0.000427766	2	0.33655	0.429907	-0.5581	0.849627	0.597169	0.558679	0.415963	-0.280106	0.20512	0.531835	0.625799	0.580927	-0.118558	-0.153326	0.401882	1.09854	1.17458	1.41234	0.962393	0.404267	0.360679	0.938245	0.995588	1.33662	1.00837	0.732086	0.287249	0.902132	0.614883	NM_015296	DOCK9	Genebody	5'/gene body
chr5:131790274-131790544	5	131790274	131790544	0.00042903	2	2.27425	0.856854	0.792263	1.56936	1.05476	0.919552	0.91319	1.36256	-0.25317	1.36169	0.953752	1.45294	2.46821	1.05846	2.03371	2.26355	1.21431	2.39354	2.3954	2.40958	2.43873	2.24115	2.261	2.97101	2.09123	1.07433	1.1989	2.14896	0.950059	NM_001013717	LOC441108	Genebody	5'/gene body
chr1:205800902-205801081	1	205800902	205801081	0.00044175	1	-1.28363	-0.371057	-1.17021	-2.17461	-0.834613	-1.27146	-1.63779	-1.11782	-1.29472	-1.1419	-1.16036	-0.991731	-0.552603	-0.947416	-1.27806	-1.41204	-1.66696	-1.36919	-2.15213	-1.75462	-1.818	-1.48658	-2.25199	-1.7518	-2.08555	-1.92003	-1.13928	-1.74558	-0.6063	NM_000573	CR1	Genebody	3'/gene body
chr17:76387403-76387675	17	76387403	76387675	0.000442466	2	0.547631	0.890229	-0.0549274	-0.237639	0.733108	0.792448	0.499355	1.00574	0.60616	0.254261	0.732495	0.482331	0.483986	0.0321012	0.0874888	0.0509707	-0.177181	-0.0806395	0.463581	-0.0320208	-0.148862	0.17798	-0.00931983	-0.887928	-0.881832	-0.134787	0.483377	-0.131046	-0.614423	NM_020761	KIAA1303	Genebody	3'/gene body
chr18:75331060-75331360	18	75331060	75331360	0.000446212	2	0.77925	0.467368	0.435409	-0.331096	0.678377	0.190458	0.124648	1.29104	-0.523853	0.31966	-0.4697	-0.0535276	-0.324272	-0.388539	-0.294809	-0.364484	-1.05085	-0.27231	-0.236994	-1.29071	-0.311224	-0.969693	0.093924	-1.29744	-1.46083	-0.843366	0.156801	-0.691566	-0.848367	NM_172388	NFATC1	Genebody	3'/gene body
chr15:74214775-74215317	15	74214775	74215317	0.0004479	1	-1.03423	-2.65562	-2.40248	-2.01448	-2.07149	-2.65316	-1.72822	-2.83874	-2.11536	-1.45878	-2.06091	-1.88366	-0.725374	-2.59064	-1.07332	-1.50937	-1.22432	-1.09216	-0.369555	-0.600602	-0.26323	-0.946564	-1.528	-0.631336	-1.29149	-2.28907	-2.01665	-1.06825	0.948401	NM_152335	C15orf27	Genebody	3'/gene body
chr13:31913152-31913744	13	31913152	31913744	0.000453174	2	-1.31543	-0.941897	-1.027	-1.50058	-1.46156	-1.03207	-1.00157	-0.926064	-1.1404	-1.18788	-1.35228	-1.70305	-1.42835	-1.87993	-1.5947	-1.9109	-1.1175	-1.31435	-1.85457	-1.8274	-1.86004	-1.83839	-2.05737	-2.20398	-1.79228	-2.47677	-1.27843	-1.82069	-0.542256	NM_033111	N4BP2L2	Genebody	3'/gene body
chr20:36272793-36272932	20	36272793	36272932	0.000455726	2	0.751564	0.179427	-0.383667	0.434034	0.377893	-0.207588	0.130228	-0.324654	-0.784408	0.404404	-0.0766349	0.285103	1.32977	0.196403	0.691148	0.709922	0.694918	1.12445	1.03112	0.848837	1.14476	1.19219	0.458626	1.66049	1.00055	0.16081	0.165134	0.893152	0.728018	NM_001029864	KIAA1755	Genebody	3'/gene body
chr13:59246908-59247501	13	59246908	59247501	0.000458299	2	-0.954246	-0.588586	-1.24126	-1.05952	-0.535177	-1.20047	-1.53736	-0.682029	-1.06315	-0.467586	-1.25795	-1.12419	-1.07687	-1.42756	-1.12545	-1.29473	-1.14547	-1.54092	-1.62107	-1.37505	-1.52345	-1.59164	-1.27824	-1.94733	-1.93213	-2.15178	-1.01543	-1.54394	-0.528512	NM_001042517	DIAPH3	Genebody	3'/gene body
chr6:16397365-16398170	6	16397365	16398170	0.000462674	2	-1.99999	-2.22214	-2.61467	-1.49707	-1.9004	-2.02119	-1.94656	-2.12747	-2.13016	-1.75531	-2.30856	-2.20987	-1.85292	-1.86215	-1.29892	-1.02131	-1.30063	-1.32621	-1.18215	-1.5126	-1.25218	-1.83546	-1.66626	-2.01775	-1.61936	-2.15281	-2.03203	-1.51547	0.516563	NM_006877	GMPR	Genebody	3'/gene body
chr1:70576966-70577213	1	70576966	70577213	0.000466371	2	-1.21782	-0.555224	-0.59008	-0.82926	-1.02242	-1.26085	-1.20559	-0.917913	-0.393049	-0.524863	-1.12581	-1.40048	-1.52633	-1.2304	-1.25087	-0.905333	-2.04386	-1.53562	-1.7946	-1.40536	-1.81417	-1.59245	-1.37409	-1.48387	-1.31666	-1.53959	-0.98572	-1.50471	-0.518985	NM_030816	ANKRD13C	Genebody	5'/gene body
chr18:75294855-75295237	18	75294855	75295237	0.0004679	2	-0.294658	-0.0783327	-1.11592	-0.129141	-0.802189	-0.633366	-1.02682	-0.166279	-0.402371	-0.423448	-0.479541	-0.633926	-0.786487	-0.48554	-0.241433	-0.800967	-1.50326	-1.11889	-1.57827	-1.03064	-1.29985	-0.936687	-1.06629	-1.45886	-1.80613	-0.92927	-0.532716	-1.14754	-0.614828	NM_172387	NFATC1	Genebody	5'/gene body
chr3:142608533-142608805	3	142608533	142608805	0.000471651	2	0.455278	0.11814	0.339115	0.385732	-0.0160564	-0.250967	0.0903866	0.505723	0.138441	0.617036	-0.20646	-0.0748434	0.596071	0.178025	0.611594	0.760284	0.856299	0.637214	1.10897	0.503205	1.66997	0.507778	0.719773	0.924837	0.791824	0.0845204	0.205401	0.764689	0.559287	NM_001080412	ZBTB38	Genebody	3'/gene body
chr3:49137553-49137785	3	49137553	49137785	0.000474537	1	0.68308	-0.255811	-0.0849911	0.120002	0.360568	0.547141	0.311481	0.49032	0.546514	-0.0451218	0.385996	0.405044	1.0488	-0.242352	1.20874	1.15797	1.25113	0.938243	0.820721	1.37627	1.13608	0.840472	0.491787	1.68016	0.14035	0.478327	0.305048	0.960022	0.654974	NM_002292	LAMB2	Genebody	3'/gene body
chr10:78903755-78904543	10	78903755	78904543	0.000481289	2	-1.66736	-2.21161	-2.30199	-2.03429	-1.77671	-2.0197	-2.10431	-2.54677	-2.64601	-2.01067	-2.02944	-2.35874	-1.29822	-2.5441	-1.54469	-1.60074	-1.80661	-1.18769	-1.12003	-1.41938	-1.28051	-1.72535	-2.02246	-1.46457	-1.73395	-2.04422	-2.11071	-1.57918	0.531526	NM_001014797	KCNMA1	Genebody	5'/gene body
chr21:43322375-43322770	21	43322375	43322770	0.000494481	2	-2.30568	-2.07914	-1.64587	-2.32936	-1.8042	-2.3926	-2.38492	-1.88395	-1.44227	-2.75114	-2.30625	-2.23974	-2.13364	-2.06433	-2.58124	-2.36658	-2.55098	-2.27557	-2.2745	-2.36892	-2.58489	-2.82499	-2.8083	-3.24209	-2.70421	-2.99159	-2.12593	-2.63116	-0.50522	NM_004571	PKNOX1	Genebody	3'/gene body
chr16:74211783-74212036	16	74211783	74212036	0.000500961	2	-0.71162	-1.28663	-1.83266	-1.06884	-1.31901	-1.30915	-0.82776	-1.83497	-1.67958	-0.563411	-1.61158	-0.945097	0.977148	-0.969738	0.459358	-0.199565	0.00592014	0.215969	0.734039	0.0819942	0.519111	0.0372358	-0.437992	0.0929755	-0.619159	-1.43784	-1.07021	-0.0456631	1.02454	NM_012091	ADAT1	Genebody	5'/gene body
chr16:80422931-80423181	16	80422931	80423181	0.000506452	2	1.59912	-0.0956091	-0.300551	0.247922	0.404961	-0.50261	0.103267	-0.438712	-0.483253	0.815968	-0.109153	0.636583	1.8636	0.195386	1.59867	1.66534	0.672482	1.32442	1.82542	1.52473	1.92547	1.4033	0.934548	1.7802	1.17817	-0.0658467	0.281209	1.31391	1.0327	NM_002661	PLCG2	Genebody	5'/gene body
chr10:132943025-132943328	10	132943025	132943328	0.000507403	2	-0.496627	-1.46892	-1.32336	-1.65425	-1.12164	-1.04129	-1.20884	-1.9517	-1.26515	-1.0568	-1.63392	-1.56409	-0.642526	-1.32089	-1.23876	-0.795417	-0.979292	-0.700018	-0.835499	-0.18506	-0.476879	-0.908858	-0.80514	-0.181829	-0.574008	-0.870766	-1.26786	-0.712627	0.555229	NM_174937	TCERG1L	Genebody	5'/gene body
chr21:43981479-43981636	21	43981479	43981636	0.000510427	2	0.86258	0.436833	1.35872	1.12498	0.803402	0.108233	1.13269	0.199828	1.2693	-0.419716	0.002941	0.295362	-0.272971	0.00218698	0.258137	-0.219155	0.0356723	-0.469422	-0.599724	-0.448771	-0.88156	-0.282476	-0.430105	-0.332703	-0.348559	0.389821	0.493169	-0.277404	-0.770573	NM_003681	PDXK	Genebody	3'/gene body
chr13:99085206-99085905	13	99085206	99085905	0.000511258	2	-1.26697	-1.96356	-1.38611	-1.51575	-0.913983	-1.23926	-1.75381	-0.77862	-1.43738	-1.53667	-1.20215	-1.52883	-1.3582	-1.07726	-1.9034	-1.90818	-2.18922	-1.80415	-1.89355	-1.17622	-1.62021	-1.68444	-1.97671	-2.57337	-2.45502	-1.744	-1.35418	-1.91071	-0.556524	NM_206808	CLYBL	Genebody	5'/gene body
chr20:60263120-60263640	20	60263120	60263640	0.000516606	2	0.079746	0.459018	0.425768	0.659639	1.03455	0.521182	0.188551	0.46487	1.25059	-0.421871	-0.445683	-0.224321	-0.798128	-0.48111	-0.27778	-0.621212	-0.617883	-0.128294	-0.5475	0.175166	-0.568589	-0.952965	-0.839624	-1.20708	-0.834531	-0.751758	0.193772	-0.597671	-0.791443	NM_144498	OSBPL2	Genebody	5'/gene body
chr10:11333765-11333864	10	11333765	11333864	0.000519179	2	-0.374581	0.18055	0.716034	0.356463	0.0624489	-0.161559	0.312489	0.383466	0.97387	-0.733488	0.72267	0.187537	0.51767	0.473989	-0.859481	-0.482717	-0.502495	-0.951607	-1.14654	0.00868207	-0.0816896	0.22748	-0.106954	-0.812477	-1.29348	-0.0812893	0.258397	-0.50688	-0.765277	NM_001025077	CUGBP2	Genebody	3'/gene body
chr17:76309583-76309923	17	76309583	76309923	0.000521707	2	2.3845	2.40107	2.30214	1.88399	2.0478	2.08109	1.78946	2.09703	2.02142	2.05077	1.65494	1.93687	1.78066	1.79382	1.581	1.02938	0.463969	1.71362	1.82214	1.51709	1.82237	1.39899	1.71329	1.58507	1.64668	1.41175	2.01611	1.47545	-0.540665	NM_020761	KIAA1303	Genebody	3'/gene body
chr5:171715988-171716337	5	171715988	171716337	0.000522742	2	-1.15021	-2.18181	-2.67108	-1.45516	-1.75507	-1.43394	-1.53533	-2.38051	-2.0743	-1.16834	-1.84956	-1.73653	-0.64128	-1.90185	-0.560122	-0.957739	-0.870976	-0.684387	-0.711299	-0.807865	-0.713663	-1.23814	-1.31406	-0.406044	-1.36508	-1.89097	-1.70964	-0.960029	0.749611	NM_001017995	SH3PXD2B	Genebody	3'/gene body
chr13:30631427-30631534	13	30631427	30631534	0.000522876	1	-0.0713412	-0.814004	-0.505418	-0.246829	-0.749132	-0.0228391	0.0496913	-1.05503	-0.00115998	0.0931466	0.160387	0.0547623	1.55825	-0.19424	0.168685	0.232935	0.62233	1.21297	1.22196	1.02745	1.07761	1.11303	0.338599	2.16462	0.774714	0.0549524	-0.124554	0.834154	0.958708	NM_006644	HSPH1	Genebody	5'/gene body
chr3:62422187-62422520	3	62422187	62422520	0.000524334	2	-1.23817	-1.28782	-1.54472	-1.8567	-1.12721	-0.813563	-0.70417	-0.375198	-1.10415	-0.627652	-0.453359	-0.60228	-0.884803	-0.651551	-2.3086	-1.53154	-1.2264	-1.21881	-1.81105	-0.961152	-2.03698	-1.68467	-1.40568	-1.74385	-1.28092	-2.03646	-0.947953	-1.60384	-0.65589	NM_183393	CADPS	Genebody	3'/gene body
chr1:228464562-228464951	1	228464562	228464951	0.000529841	2	-1.27606	-0.773005	-1.05412	-1.63068	-0.942202	-1.67959	-1.74215	-1.42848	-0.505151	-1.31116	-1.45952	-1.00899	-1.43216	-1.49585	-1.61425	-1.37877	-1.6185	-1.98985	-1.965	-1.26043	-2.22773	-1.51618	-1.77472	-2.17371	-2.26811	-2.08432	-1.26708	-1.82263	-0.555552	NM_004481	GALNT2	Genebody	3'/gene body
chr17:369035-369203	17	369035	369203	0.000529848	2	-0.390786	-0.557471	-0.216154	-0.675508	-0.639409	-1.15464	-1.46768	-1.21842	-1.35322	-1.53487	-0.995815	-1.29638	-1.07047	-0.409979	-1.38372	-1.47669	-1.72017	-1.81112	-1.58151	-1.68316	-2.49228	-1.19715	-1.18103	-1.52198	-1.34086	-1.24806	-0.927199	-1.55314	-0.625946	NM_001128159	VPS53	Genebody	3'/gene body
chr3:48495649-48495774	3	48495649	48495774	0.000531514	1	0.902126	0.0913639	-0.229107	0.349506	0.16691	0.272297	0.767259	-0.883617	-0.259413	0.841012	0.681421	0.680951	2.01846	0.965543	0.680757	1.02195	1.25426	1.86225	1.94007	0.935903	1.82809	1.71968	0.979957	2.05459	1.73144	0.791857	0.454623	1.40007	0.945444	NM_016479	SHISA5	Genebody	3'/gene body
chr19:16886561-16886716	19	16886561	16886716	0.00053312	2	0.321082	-0.477488	-0.012655	-0.75953	-0.949637	-0.546617	-0.67807	-1.103	-0.700757	-0.521705	-0.631419	-0.605493	0.709088	-0.871645	0.550188	0.339819	0.115338	0.445595	0.168732	0.630531	0.186262	0.270299	-0.0917128	1.43968	-0.321698	-0.352567	-0.487703	0.281705	0.769408	NM_015692	CPAMD8	Genebody	3'/gene body
chr4:187045250-187045414	4	187045250	187045414	0.000533491	2	1.43336	0.297736	-0.516125	1.02723	0.397395	0.110973	1.20439	-0.679817	-0.596289	1.38206	0.393517	0.9033	1.90153	0.359786	1.61486	1.50314	1.44259	1.9173	2.22011	2.05296	2.51851	1.74634	1.36224	1.95136	1.66276	-0.00439268	0.544217	1.66565	1.12143	NM_021069	SORBS2	Genebody	5'/gene body
chr5:43236454-43236615	5	43236454	43236615	0.000535544	2	-1.02316	-1.84496	-1.31914	-1.4268	-1.64519	-1.09218	-0.930756	-1.40427	-1.6952	-0.745817	-1.60223	-1.22035	-0.964463	-1.58511	-0.281624	-0.777877	-0.604071	-0.1928	-0.529344	-1.0618	-0.528845	-1.03793	-1.27878	-0.629602	-1.12185	-1.1747	-1.3214	-0.768269	0.553132	NM_153361	MGC42105	Genebody	5'/gene body
chr22:29433000-29433206	22	29433000	29433206	0.000538912	2	-1.00436	-0.524724	-0.0637888	-0.900547	-1.09993	-1.00257	-1.21029	-1.78989	-1.0309	-0.837432	-0.852708	-1.23722	-0.853545	-0.71376	-1.79486	-1.46448	-1.32092	-1.49009	-2.28358	-1.28797	-2.12221	-0.882467	-1.19187	-2.00244	-1.5218	-1.45509	-0.937261	-1.56815	-0.630887	NM_030758	OSBP2	Genebody	5'/gene body
chr21:38837939-38838056	21	38837939	38838056	0.000546663	2	-0.398959	-0.536215	-1.05557	-0.416409	-0.827393	-0.867728	-1.03353	-1.44575	-1.28364	-0.343653	-1.15463	-1.12719	0.370154	-0.770679	0.0632842	0.191017	-0.539566	0.312234	0.309502	0.246006	0.0515514	0.00186487	-0.0700424	0.627568	-0.445319	-1.12997	-0.777942	-0.0318228	0.74612	NM_004449	ERG	Genebody	3'/gene body
chr12:128872755-128873037	12	128872755	128873037	0.000550252	2	-1.45407	-1.33985	-1.72955	-1.22165	-0.729273	-0.775894	-0.796334	-1.55859	-1.24877	-0.700396	-1.20585	-1.05198	-0.62428	-1.04364	-0.487003	-0.876227	-0.468556	-0.502414	-0.920378	-0.136234	-0.126384	-0.532913	-0.975922	-0.0630244	-0.711602	-1.01163	-1.10572	-0.567691	0.538032	NM_133448	TMEM132D	Genebody	5'/gene body
chr17:44836861-44837064	17	44836861	44837064	0.000557936	2	0.188932	0.0206819	-0.571324	0.305398	-0.322826	-0.339769	-0.961548	-0.048115	-0.650786	0.00337601	-0.541484	-0.707588	1.02079	-0.83391	0.486736	0.917182	0.0842828	0.68958	0.726061	0.71157	0.39384	0.592837	0.00729133	0.693554	0.116729	-0.0565712	-0.245584	0.446924	0.692508	NM_002634	PHB	Genebody	3'/gene body
chr3:59834485-59834752	3	59834485	59834752	0.000558184	2	0.238997	-1.0996	-0.194872	-0.628869	-1.35867	-0.624738	-0.494257	-1.26664	-0.601836	-0.879751	-0.520858	-0.0938069	1.13596	-0.513176	0.99891	0.734332	-0.175527	1.13807	1.34882	1.33529	1.08219	0.811233	0.268899	1.10431	-0.00242408	-1.15042	-0.493009	0.624473	1.11748	NM_002012	FHIT	Genebody	3'/gene body
chr14:102343596-102344458	14	102343596	102344458	0.000564767	2	-0.485776	-2.21119	-2.53101	-0.956363	-1.63429	-1.74157	-1.25481	-2.36421	-1.63066	-0.70878	-1.81741	-2.03297	-0.830422	-2.06787	0.472671	-0.788693	0.610216	0.00648225	-0.137871	0.249663	0.506139	-1.23499	-1.12442	-0.68185	-0.471812	-2.0821	-1.59052	-0.389714	1.20081	NM_145725	TRAF3	Genebody	5'/gene body
chr21:43984673-43984791	21	43984673	43984791	0.000567554	2	2.85669	2.44272	2.31867	2.52125	2.80021	2.38289	2.26842	1.96423	2.29595	2.19806	2.19243	2.2972	1.88804	1.82807	2.26199	2.07849	1.99748	1.84218	1.48675	1.59198	1.86963	1.74311	2.39324	1.40538	1.45961	1.34245	2.30392	1.78936	-0.514557	NM_003681	PDXK	Genebody	3'/gene body
chr3:59735725-59736120	3	59735725	59736120	0.000568868	1	-0.13676	-1.01693	-0.673802	-0.277112	-1.24894	-0.511517	-1.28206	-0.987799	-1.41123	-0.909054	-1.17354	-0.510112	-0.857731	-0.726374	0.144685	-0.869609	0.202975	-0.351101	-0.586279	-0.0673341	-0.577349	-0.488342	0.028115	-0.115377	-0.204238	-0.477048	-0.837355	-0.280075	0.55728	NM_002012	FHIT	Genebody	3'/gene body
chr20:54437537-54437616	20	54437537	54437616	0.000569536	1	2.1267	1.48767	0.660536	1.34635	1.65086	1.309	1.62652	0.0205752	1.4792	2.03474	1.11783	1.35182	2.21458	1.55139	2.18579	1.66868	2.10519	2.0786	2.56329	2.85017	2.7192	1.89031	2.03285	2.60867	2.22705	1.5051	1.42698	2.20291	0.775926	NM_020356	CASS4	Genebody	5'/gene body
chr20:4080475-4080780	20	4080475	4080780	0.000573099	2	0.125895	-1.1169	-0.696186	-0.513362	-0.490736	-0.515461	0.0349424	-0.49519	-1.91739	0.534733	-0.864511	-0.157516	0.972668	-0.874947	0.532261	-0.0314486	0.427691	1.39143	1.36924	0.466578	1.30751	0.569598	0.43212	1.01141	0.368767	-0.655243	-0.426711	0.599159	1.02587	NM_175842	SMOX	Genebody	5'/gene body
chr6:162635118-162635209	6	162635118	162635209	0.000576014	2	1.20383	0.429471	0.234093	1.08466	1.44333	1.81862	1.03272	0.595622	1.14847	1.31517	1.47092	1.72994	1.99933	1.9134	1.67064	1.42659	2.11844	2.32723	1.97192	2.31182	1.6928	1.90689	1.9108	1.94791	1.81964	1.91547	1.24426	1.91835	0.674091	NM_013987	PARK2	Genebody	5'/gene body
chr7:149092464-149092804	7	149092464	149092804	0.000588015	2	-0.111758	0.153795	-0.449328	-0.759289	-0.00531235	0.14629	0.135512	-0.105889	-0.373541	-0.159827	0.299314	0.0299356	-0.778811	-0.363105	-0.743478	-0.724911	-0.720469	-0.352986	-0.803615	-0.687148	-1.34543	-0.946114	-0.054777	-0.391873	-0.753168	-0.612955	-0.167287	-0.678077	-0.51079	NM_207336	ZNF467	Genebody	3'/gene body
chr21:45511097-45511352	21	45511097	45511352	0.000590424	2	0.364779	-1.88108	-0.651437	0.064655	0.090502	-0.797218	-0.333856	-1.11248	-1.05874	0.101333	-1.2354	-0.503905	1.08979	-0.834666	1.05102	0.461517	0.313398	0.680192	1.08973	0.731164	0.670688	0.47129	-0.265006	1.29063	0.319034	-0.431651	-0.478409	0.531834	1.01024	NM_133635	POFUT2	Genebody	3'/gene body
chr18:75903009-75903367	18	75903009	75903367	0.000595044	2	-1.41328	-1.06092	-0.980057	-1.05473	-1.42521	-1.21328	-1.55475	-1.74591	-1.15752	-1.47855	-1.76203	-1.56191	-1.37204	-1.47373	-1.36553	-1.46791	-1.4578	-1.8562	-2.63471	-2.28297	-2.31811	-1.86221	-1.89302	-2.06315	-1.68158	-2.05816	-1.37528	-1.91178	-0.536497	NM_024805	C18orf22	Genebody	3'/gene body
chr18:46476985-46477673	18	46476985	46477673	0.000600541	2	-0.697625	-1.46686	-1.45312	-1.03552	-1.27103	-1.18587	-1.20638	-1.38042	-1.63106	-0.74762	-0.928378	-1.14998	-0.827278	-1.43581	-0.226969	-0.632501	-0.352422	-0.31207	0.18226	0.61295	-0.187889	-0.864575	-1.19255	-0.894306	-1.1322	-0.335521	-1.17264	-0.444649	0.72799	NM_002747	MAPK4	Genebody	3'/gene body
chr19:18141669-18141873	19	18141669	18141873	0.000602401	2	0.161266	-1.07397	-0.51698	-0.365597	-0.408886	-0.354431	-0.435184	-0.741585	-0.86185	-0.5623	-0.875133	-0.670759	-0.302657	-0.997158	0.31862	-0.209678	-0.0408431	0.747235	-0.0321563	0.24062	0.148152	-0.0638601	0.0158274	0.4296	0.000743853	-1.03702	-0.571802	0.0431034	0.614905	NM_005027	PIK3R2	Genebody	3'/gene body
chr2:42851451-42851741	2	42851451	42851741	0.00060244	2	-0.125641	-0.50458	-0.335553	0.218453	0.183044	0.250992	0.336452	-0.217271	-0.33288	0.501114	-0.406362	0.0793573	0.0318616	-0.315805	0.947265	0.168624	0.648462	0.681961	0.568555	0.747547	0.512325	0.44732	0.0615093	0.663237	0.278366	-0.215404	-0.045487	0.459147	0.504634	NM_012205	HAAO	Genebody	3'/gene body
chr1:55104198-55106100	1	55104198	55106100	0.000605134	2	0.02423	0.752052	0.481532	-0.0801255	0.928761	0.396278	0.740563	0.577601	-0.6843	0.337368	-0.0800474	-0.144172	-0.920935	0.130904	-0.215135	-0.465281	-0.186359	-0.197477	-0.564943	-1.29497	-0.341608	-1.38861	-0.256587	-1.38491	-0.604819	-0.369018	0.175693	-0.605809	-0.781502	NM_014762	DHCR24	Genebody	3'/gene body
chr10:98734041-98734128	10	98734041	98734128	0.000611877	2	0.290511	-0.876494	-1.11103	-0.380889	-0.374882	-0.781145	0.000436314	-1.34582	-0.903296	-0.0579821	-0.217709	0.215893	1.58818	0.0705395	0.323999	-0.0193892	-0.276862	0.86679	0.726999	0.766824	1.08856	1.26189	1.03555	1.29215	1.07071	0.29668	-0.277406	0.702825	0.980232	NM_015652	C10orf12	Genebody	3'/gene body
chr18:70328650-70328937	18	70328650	70328937	0.000617339	2	1.15183	1.81554	1.31448	0.445717	2.03614	1.55103	1.30197	0.98706	1.5418	1.42955	1.05415	1.11422	0.565933	0.889151	0.988916	1.09082	0.287213	0.238766	0.935582	0.526546	-0.0395739	0.381144	1.01202	0.172344	0.34995	0.996339	1.22847	0.578338	-0.650131	NM_018235	CNDP2	Genebody	3'/gene body
chr17:2257361-2257618	17	2257361	2257618	0.000619252	2	0.0884699	0.0153237	0.831004	-0.119523	0.996853	1.0646	1.18743	0.501913	0.394471	0.708165	0.496924	0.286081	0.0922113	-0.089062	0.576386	0.575658	1.68195	1.35374	1.13545	1.55736	1.33359	1.12513	1.03063	1.90537	0.906729	0.584943	0.461062	1.14725	0.686184	NM_001025459	LOC284009	Genebody	3'/gene body
chr10:29808683-29808855	10	29808683	29808855	0.000621583	2	2.22181	2.77359	2.22046	2.72412	2.63455	1.98257	1.8025	1.66012	2.20447	2.23764	2.10981	1.98307	1.43262	2.28515	1.96438	1.96655	1.54713	1.50135	2.005	2.09445	1.5733	1.56758	1.43173	1.02019	1.22512	1.37085	2.16232	1.60564	-0.556685	NM_003174	SVIL	Genebody	3'/gene body
chr10:98395158-98395282	10	98395158	98395282	0.000622549	2	-0.435879	-0.18389	-0.517815	-0.155309	0.028452	-0.6031	-0.00780943	-0.887676	-0.390344	0.369243	-0.226895	-0.0233822	0.827666	-0.328018	0.147624	-0.0699177	0.552099	0.534651	0.720957	0.304204	0.484917	0.536094	0.507167	1.15229	0.780995	-0.299134	-0.181054	0.445995	0.627049	NM_152309	PIK3AP1	Genebody	3'/gene body
chr11:61964011-61964230	11	61964011	61964230	0.000623887	2	1.15135	0.548594	0.318981	0.628283	0.660339	-0.0400204	0.941232	0.163818	0.282587	0.825448	0.52381	0.887016	1.33504	0.917022	0.898178	0.842835	1.33023	1.15606	1.0862	1.55772	1.47316	1.45879	1.14754	1.57977	1.30112	0.538045	0.653106	1.19747	0.544364	NM_024060	AHNAK	Genebody	3'/gene body
chr6:149400020-149400483	6	149400020	149400483	0.000626625	2	-0.0148816	0.508373	-0.126817	-0.357897	1.26418	-0.366656	0.715272	-0.172049	0.78381	-0.00608116	-0.21398	0.0466015	-0.523682	0.00197571	0.0648581	-1.18063	-0.613045	-0.374473	-0.224259	-0.592262	-0.0731968	-1.18186	-0.637835	-1.23856	-0.907163	-0.519483	0.109869	-0.623159	-0.733028	NM_005715	UST	Genebody	3'/gene body
chr10:96482783-96484197	10	96482783	96484197	0.000628102	1	-2.27657	-2.52825	-2.21431	-1.93325	-2.04138	-2.72952	-1.92746	-1.77277	-2.13952	-2.16116	-1.96867	-2.21702	-1.48798	-2.38546	-1.77802	-1.13237	-1.50627	-1.09663	-1.43809	-1.88928	-1.40696	-2.16087	-1.59853	-1.58822	-2.11583	-1.71626	-2.12738	-1.61895	0.508435	NM_001128925	CYP2C18	Genebody	3'/gene body
chr11:16788246-16788517	11	16788246	16788517	0.000628365	2	0.619538	-0.391759	-0.10153	0.476996	-0.175079	-0.180765	-0.0598541	-1.04868	-0.929315	0.485556	-0.631339	-0.135192	1.14417	-0.0696999	0.842948	1.28919	-0.184943	0.906053	1.24499	0.797978	1.12847	1.13995	0.521079	1.22744	0.851326	-0.238302	-0.0712115	0.793848	0.86506	NM_175058	PLEKHA7	Genebody	3'/gene body
chr1:39484928-39485320	1	39484928	39485320	0.000629137	2	-1.18553	-1.10077	-0.692691	-1.88653	-1.1728	-0.468217	-0.866919	-1.06123	-0.876676	-1.56238	-1.38941	-1.3536	-1.22845	-1.78512	-1.64544	-1.73797	-1.08386	-1.99449	-1.62954	-1.90137	-1.62585	-1.75852	-1.42337	-2.05974	-1.73726	-1.84597	-1.18788	-1.70362	-0.515736	NM_012090	MACF1	Genebody	3'/gene body
chr11:9228018-9228973	11	9228018	9228973	0.000629324	2	-0.0302734	-1.27789	-0.624764	0.0350836	-0.239914	0.114171	-0.470101	-1.31799	-0.426369	0.363438	-0.76701	-1.3426	-0.506463	-1.46221	0.683752	0.0592563	0.686737	0.745722	1.17175	0.799082	1.04205	-0.571427	0.162448	-0.0148867	0.0268871	-0.581179	-0.568064	0.350849	0.918913	NM_015213	RAB6IP1	Genebody	5'/gene body
chr20:37011730-37011922	20	37011730	37011922	0.000630845	2	-1.80444	-1.5138	-1.65426	-1.45058	-1.66929	-1.75976	-2.21588	-0.894844	-1.04622	-1.37634	-1.71138	-1.80064	-1.51361	-1.77839	-1.85274	-1.94686	-2.61203	-2.21994	-2.3076	-1.88758	-2.57229	-1.79878	-1.90931	-2.28938	-2.14749	-1.54667	-1.58496	-2.09089	-0.505929	NM_030919	FAM83D	Genebody	3'/gene body
chr6:34620193-34620364	6	34620193	34620364	0.000636908	2	1.43422	1.44528	1.63766	0.628836	1.67927	1.18614	1.11386	1.1996	1.62981	0.549297	1.54273	1.36249	1.18752	1.55173	0.549467	0.950966	0.864323	0.903568	0.19942	0.675117	0.171968	1.04929	0.9534	0.475297	1.02679	1.26394	1.29632	0.756962	-0.539356	NM_012391	SPDEF	Genebody	3'/gene body
chr17:71988859-71989136	17	71988859	71989136	0.000643379	2	0.452194	-0.219544	-0.258315	0.31817	0.648322	0.0256305	-0.126316	-1.35198	-1.01847	-0.164618	-0.46658	0.308592	0.787692	-0.219918	1.27061	0.594775	0.62199	0.839147	0.719722	0.91909	0.555528	0.671503	0.512628	1.25809	0.682239	-0.342516	-0.0917958	0.691901	0.783697	NM_024599	RHBDF2	Genebody	3'/gene body
chr2:210072770-210073792	2	210072770	210073792	0.00064382	2	-2.97784	-3.88783	-3.47383	-2.66886	-3.7187	-3.4976	-2.98343	-3.93824	-3.62797	-2.64199	-3.79413	-3.20307	-1.47435	-3.67337	-2.46332	-1.88094	-2.52492	-1.91574	-1.31786	-1.70096	-1.5544	-2.39553	-2.68665	-2.44938	-2.55134	-3.63891	-3.25437	-2.25666	0.99771	NM_001039538	MAP2	Genebody	5'/gene body
chr1:154313573-154313887	1	154313573	154313887	0.000647907	2	1.38625	2.22002	2.19095	1.52297	1.51574	1.31424	0.759398	1.33669	1.01942	1.33918	1.3316	1.46462	1.00137	1.27924	0.952166	1.66915	0.678551	0.740665	0.681173	1.06928	0.582775	1.0432	0.929051	0.44465	0.219564	0.797719	1.40583	0.817329	-0.588505	NM_001093725	MEX3A	Genebody	3'/gene body
chr22:20366035-20366761	22	20366035	20366761	0.000654802	2	0.75151	0.647428	0.870487	0.662447	1.05414	0.854175	0.805509	1.30616	1.26762	-0.107262	-0.299516	0.0710147	-0.381859	-0.0165407	-0.302052	-0.105377	0.288596	-0.316962	-0.0517759	0.0502689	0.0698475	-0.557885	0.0977171	-0.667522	-0.292366	-0.180079	0.534665	-0.163966	-0.698631	NM_148175	PPIL2	Genebody	3'/gene body
chr1:120074175-120074288	1	120074175	120074288	0.000658066	1	-0.680873	0.160091	-0.733494	-0.480421	-1.03487	-0.779077	-1.20402	-0.806076	-1.29893	-1.20216	-0.783467	-1.01418	-0.828808	-0.856367	-1.21682	-0.628986	-1.20111	-1.35267	-1.88186	-1.56743	-1.30768	-1.1776	-1.21627	-1.54679	-1.46891	-1.44502	-0.824475	-1.33426	-0.509788	NM_006623	PHGDH	Genebody	3'/gene body
chr20:25256077-25256800	20	25256077	25256800	0.000659538	1	0.735694	0.450101	0.86521	0.295795	0.946128	0.840991	0.460884	0.95005	1.12937	0.643143	0.407287	0.276339	0.0880442	-0.254975	0.233656	0.0950522	-0.0405384	0.292314	-0.293749	0.298537	0.412831	-0.497109	-0.210359	-1.24944	0.0188495	-0.683122	0.559576	-0.135257	-0.694832	NM_001042472	ABHD12	Genebody	3'/gene body
chr1:205950034-205950728	1	205950034	205950728	0.000662177	2	-1.18692	-0.239697	-1.73331	-2.65989	-0.774355	-0.810665	-1.28224	-1.5544	-1.15283	-0.663695	-0.768228	-1.73864	-1.58054	-1.52638	-2.32633	-2.51187	-2.12343	-1.16802	-1.68578	-2.9521	-1.48052	-1.55766	-2.88551	-2.2284	-3.10721	-2.69938	-1.26227	-2.22718	-0.964912	NM_175710	CR1L	Genebody	3'/gene body
chr11:116980693-116981113	11	116980693	116981113	0.000662294	2	0.283067	1.01405	0.912237	0.743705	0.573002	0.0896484	-0.111361	0.575581	0.215505	0.209881	-0.179761	-0.232844	-0.0395845	-0.160232	-0.265811	0.12283	-0.251503	-0.188543	-0.483713	0.149445	0.104291	-0.534904	-0.524807	-0.516618	-0.330104	-0.346913	0.278064	-0.255529	-0.533593	NM_020693	DSCAML1	Genebody	3'/gene body
chr22:20367788-20368058	22	20367788	20368058	0.000663763	2	0.492129	1.27154	1.98611	0.650616	1.59796	2.14852	2.09384	2.58018	2.3623	1.30585	1.3529	1.53744	0.540743	1.081	0.374118	0.950699	-0.0684672	0.866833	0.605441	0.462466	0.27554	0.779574	1.30581	-0.151176	0.264045	1.47343	1.50008	0.59486	-0.905221	NM_148175	PPIL2	Genebody	3'/gene body
chr10:31176078-31176240	10	31176078	31176240	0.000665489	2	0.194572	0.145184	0.191735	-0.560729	-0.288084	0.0320272	-0.876671	-0.438243	-1.06962	-1.33727	-0.497983	-0.837236	-0.0359221	-0.480884	-0.90664	-0.277596	-0.943828	-0.615727	-1.4219	-1.37684	-1.60446	-1.08944	-1.3265	-0.924963	-1.41024	-1.13679	-0.418509	-1.08624	-0.667735	NM_182755	ZNF438	Genebody	3'/gene body
chr12:130088780-130088887	12	130088780	130088887	0.000666818	1	0.998168	0.88381	1.04	0.498094	0.683814	0.469775	0.186106	0.959393	0.364253	-0.0294845	0.962356	0.564374	0.762145	0.817974	-0.138608	0.867597	0.119761	0.0146646	-0.572153	-0.218428	-0.970385	0.286506	0.253881	-0.276135	-0.965113	0.441694	0.654341	-0.0963932	-0.750734	NM_198827	GPR133	Genebody	3'/gene body
chr14:88700811-88701050	14	88700811	88701050	0.000667444	2	1.21282	-0.321474	0.37206	1.07045	0.346763	0.0458173	0.30138	-0.714471	0.159414	0.538386	-0.108866	0.174417	1.40739	0.0694637	1.08597	1.46895	0.838565	1.3778	1.30137	0.914779	1.64088	1.12322	1.10581	1.13497	0.917028	0.100227	0.325254	1.08413	0.758877	NM_001085471	FOXN3	Genebody	3'/gene body
chr2:47060256-47060369	2	47060256	47060369	0.000674804	2	0.431565	-0.802353	-0.487866	-0.593128	-0.644535	-0.626192	-0.25923	-1.12914	-1.28647	0.0608503	-0.416362	-0.252614	1.25784	-0.267059	-0.125174	-0.141188	0.107371	1.16806	0.715598	0.2403	0.938144	0.963527	0.330802	0.921577	0.737616	0.060273	-0.358192	0.493075	0.851267	NM_020458	TTC7A	Genebody	5'/gene body
chr12:121178114-121178460	12	121178114	121178460	0.000677237	2	1.56526	2.01757	1.51039	1.20018	1.53308	1.80412	1.11668	1.63658	1.86048	1.27929	1.70875	1.12165	0.82184	1.06768	1.13084	1.38885	0.0784473	0.988564	1.12329	0.847337	0.99724	1.07748	1.20037	0.680335	0.538825	0.841101	1.44597	0.907723	-0.538246	NM_014938	MLXIP	Genebody	3'/gene body
chr10:121063477-121063644	10	121063477	121063644	0.000682155	2	0.612302	-0.628225	-0.32459	-0.0841059	-0.287513	-0.357318	0.0761813	-1.24079	-1.02403	0.391795	-0.427628	0.171894	2.05598	0.31455	0.624862	1.16453	0.23504	1.39521	0.830336	0.927437	1.32508	1.50384	0.689174	1.86905	1.04783	0.0908443	-0.0536781	0.97527	1.02895	NM_005308	GRK5	Genebody	3'/gene body
chr16:475026-475160	16	475026	475160	0.000686093	2	1.23657	1.4375	1.47601	0.786327	1.58576	1.44708	1.18861	1.59089	1.04496	0.952517	1.52808	1.32112	0.626142	0.563459	1.17147	1.24933	-0.356867	0.360636	0.656045	0.226465	-0.532666	0.857338	0.798348	0.154063	-0.313348	0.519443	1.19893	0.399188	-0.799742	NM_014700	RAB11FIP3	Genebody	3'/gene body
chr22:22881280-22881728	22	22881280	22881728	0.000688206	1	0.57327	-0.534099	-0.717704	-1.21392	0.205965	-0.245306	0.247945	-0.382738	-1.04867	0.169619	-0.805573	0.117234	0.0661115	-0.542605	0.121613	0.408443	0.782076	0.547396	0.900367	0.770097	0.431035	0.178839	0.203446	0.601505	0.195572	-0.341317	-0.293605	0.399923	0.693528	NM_012295	CABIN1	Genebody	3'/gene body
chr1:233656277-233656675	1	233656277	233656675	0.000690254	2	-1.4435	-1.20301	-1.40228	-1.57421	-1.1808	-1.197	-1.08292	-1.65982	-0.123795	-1.03447	-1.70715	-1.1669	-1.54872	-0.899335	-1.73119	-1.78232	-1.82547	-1.8779	-1.64775	-1.2639	-1.57503	-1.76089	-1.54712	-2.39929	-2.14974	-1.61419	-1.23028	-1.76457	-0.534287	NM_003193	TBCE	Genebody	3'/gene body
chr17:77668727-77669586	17	77668727	77669586	0.000695274	2	-0.0101588	0.811575	0.223418	-0.944401	-0.24607	0.122657	-0.424571	0.650827	-1.64142	-0.46747	-0.0599777	-0.465604	-0.387481	-0.722162	-0.490534	-0.624668	-1.84849	-0.946905	-1.32046	-1.3482	-1.07762	-0.894635	-1.06327	-1.71139	-1.76127	-0.327763	-0.254346	-1.11793	-0.863588	NM_198082	CCDC57	Genebody	3'/gene body
chr1:154795139-154796117	1	154795139	154796117	0.000697897	2	-2.73348	-2.73997	-2.97192	-2.92398	-2.59139	-2.57093	-3.13218	-3.51011	-3.16812	-2.73529	-3.28369	-3.05913	-2.58486	-2.88891	-1.92795	-2.66022	-1.83614	-2.14075	-1.96754	-2.85965	-1.94133	-2.67699	-2.72752	-2.52246	-2.40498	-2.84587	-2.921	-2.37595	0.545047	NM_178229	IQGAP3	Genebody	5'/gene body
chr19:43450252-43450716	19	43450252	43450716	0.000706818	2	2.55721	3.0121	2.85424	2.70298	2.41881	2.55167	2.48622	3.36908	2.43248	2.72037	2.40457	2.13752	1.49896	2.06896	2.20437	1.89363	1.79383	2.51473	2.21313	2.0703	1.79365	1.92485	2.08792	1.07695	1.30679	1.48658	2.51537	1.86389	-0.651477	NM_021102	SPINT2	Genebody	5'/gene body
chr1:15545220-15545363	1	15545220	15545363	0.000711262	2	0.586583	-0.211705	0.00395475	-0.164656	-0.27068	-0.317551	0.113462	-1.16217	-0.719375	0.302326	-0.314989	-0.0717019	1.54191	-0.270694	0.412115	0.751927	0.438762	0.797495	1.28562	0.732275	0.896445	0.764313	0.527653	1.45854	0.494633	0.056802	-0.0682346	0.718048	0.786282	NM_052929	FHAD1	Genebody	3'/gene body
chr20:24970071-24971034	20	24970071	24971034	0.000714313	2	0.956209	0.455111	1.24503	-0.527519	1.02274	0.0748151	0.378081	0.77201	-0.0515457	0.24641	0.216763	-0.492225	-0.708037	-0.144888	0.57026	-0.317845	-0.890057	-0.787851	-0.0464579	-1.0045	-0.83931	-1.00683	-0.356386	-1.16223	-0.965707	-0.390724	0.245925	-0.599804	-0.845729	NM_032501	ACSS1	Genebody	5'/gene body
chr15:73290284-73290578	15	73290284	73290578	0.000715525	2	0.228201	-0.393177	-0.517056	-0.0769813	-0.104858	-0.811928	-0.334243	-0.536869	-1.12585	0.105476	-0.651089	-0.151624	1.27597	-0.210655	0.703619	0.569857	0.337112	0.588289	0.847484	0.209048	0.770382	0.693842	0.455075	1.12183	0.61943	-0.616945	-0.236049	0.524919	0.760967	NM_015492	C15orf39	Genebody	3'/gene body
chr20:59990563-59990826	20	59990563	59990826	0.000718956	2	1.24097	-0.97204	-0.987375	0.0286083	0.00800683	-0.0909699	0.196086	-0.200509	-1.53215	0.37995	-1.02565	-0.190998	1.0358	-0.422156	1.91127	0.902703	1.06342	1.73866	1.77218	0.320363	1.1443	0.56026	0.146447	0.963235	0.603528	-0.153429	-0.180887	0.914411	1.0953	NM_003185	TAF4	Genebody	3'/gene body
chr17:17664914-17665037	17	17664914	17665037	0.000726381	1	1.5336	1.64512	1.36804	0.369798	1.82543	1.8567	1.45021	1.7032	1.94056	0.854102	0.81056	1.11243	0.775421	1.44275	0.695593	1.30471	0.590594	0.733211	0.677671	0.118563	0.774578	0.420295	0.943947	0.573436	0.758456	1.11411	1.33485	0.72543	-0.609423	NM_001005291	SREBF1	Genebody	3'/gene body
chr4:7905297-7905609	4	7905297	7905609	0.000731269	2	-0.716514	-1.57765	-1.15758	-1.5054	-0.780281	-1.6206	-1.22395	-1.75023	-0.569841	-0.797503	-0.832545	-1.02868	0.0799519	-1.36264	-0.978203	-0.730104	1.00968	-0.809798	0.404291	-0.0324287	0.597887	-0.357131	-0.641606	0.527116	0.458631	-0.760316	-1.06025	-0.109332	0.950916	NM_198595	AFAP1	Genebody	3'/gene body
chr19:2036286-2036482	19	2036286	2036482	0.000735679	2	1.73291	0.894417	0.951578	0.906478	1.62485	1.15212	1.03812	0.415768	0.441819	1.27747	1.1416	1.39472	1.57597	0.770498	1.972	1.72766	1.7735	1.8017	1.81764	1.7231	1.97621	1.81416	1.35307	1.53934	1.69944	0.723894	1.09417	1.66014	0.565977	NM_130807	MOBKL2A	Genebody	3'/gene body
chr17:75611762-75612047	17	75611762	75612047	0.000740241	2	1.24061	1.71032	1.16999	0.300619	1.70648	1.64055	0.839401	1.66586	1.52363	0.75806	1.49991	1.41843	1.32121	1.23576	0.77073	0.58198	-0.0183968	0.984668	0.528389	1.11037	0.461451	1.03509	1.06524	0.969751	0.725346	0.305092	1.28792	0.709976	-0.57794	NM_019020	TBC1D16	Genebody	5'/gene body
chr2:236437041-236437701	2	236437041	236437701	0.00074157	2	-0.922597	-0.95	-1.63089	-1.69553	-0.942798	-0.777688	-1.4029	-1.10013	-1.62996	-1.16635	-1.79224	-1.33447	-1.34495	-1.48316	-2.38296	-2.06379	-1.87061	-1.73879	-1.20943	-1.62414	-1.32123	-1.89493	-1.51902	-1.98498	-2.05418	-2.0366	-1.29812	-1.80839	-0.51027	NM_014914	CENTG2	Genebody	3'/gene body
chr6:42466395-42466598	6	42466395	42466598	0.000742216	2	1.14892	-0.0897186	-1.03778	0.124668	0.61222	-0.179178	-0.112418	-0.667837	-0.675775	1.05317	0.474899	0.886343	1.93758	0.495675	1.22214	1.40939	1.18308	1.11647	1.62093	1.44266	1.81111	1.77526	1.13836	1.54631	1.61978	-0.103158	0.283627	1.31519	1.03157	NM_033502	TRERF1	Genebody	5'/gene body
chr16:67600341-67600840	16	67600341	67600840	0.000745107	2	-1.10666	-0.924351	-0.967944	-1.4843	-0.868787	-0.751064	-0.894969	-0.636186	-0.392705	-1.62166	-0.666201	-1.03942	-0.818451	-1.74398	-1.59248	-1.452	-1.22106	-1.0625	-1.40871	-1.72647	-2.03788	-1.20501	-1.38175	-1.93642	-1.53267	-1.53147	-0.994049	-1.50737	-0.513321	NM_024562	TMCO7	Genebody	3'/gene body
chr18:29578626-29578890	18	29578626	29578890	0.000745726	2	-1.25024	-2.48146	-2.33927	-1.80003	-2.18723	-2.58459	-1.92616	-2.95154	-2.48121	-1.08367	-2.68135	-2.0041	-0.157042	-2.06419	-0.333478	-0.7287	-1.21993	-0.637042	-1.08375	-0.834036	-0.334079	-0.896832	-1.63929	0.324531	-1.44935	-2.24636	-1.99943	-0.923193	1.07624	NM_030632	ASXL3	Genebody	3'/gene body
chr10:62420042-62421354	10	62420042	62421354	0.000746625	2	-2.62178	-1.93242	-2.84891	-1.75225	-1.86636	-2.08217	-2.20959	-2.84338	-1.69043	-1.83939	-1.83385	-2.21665	-2.29152	-2.44373	-1.78519	-1.67539	-1.61582	-1.61043	-1.21273	-1.43047	-1.63733	-2.01288	-1.96381	-1.24294	-1.79289	-2.03343	-2.1766	-1.66778	0.508825	NM_001032380	RHOBTB1	Genebody	5'/gene body
chr3:15791683-15791903	3	15791683	15791903	0.000746795	2	-0.656099	-1.73827	-1.30364	0.173626	-0.209594	-0.176606	-0.0139288	-1.04742	-0.459782	0.317432	-0.941917	-0.361037	1.09678	-0.186823	0.761014	0.900651	0.566801	0.963945	1.2247	0.913977	1.21083	0.645703	-0.235693	1.01784	-0.158677	-0.560088	-0.393378	0.60425	0.997628	NM_015199	ANKRD28	Genebody	3'/gene body
chr5:77873104-77873255	5	77873104	77873255	0.00074753	1	-0.604757	-1.75036	-0.122373	0.19804	-0.559693	-0.351934	0.165675	-0.473561	-0.140522	0.0437572	-0.772319	-0.224941	0.685307	-0.0168209	0.178328	-0.0307202	0.901717	1.10763	0.913756	0.641034	1.01496	0.879079	0.851849	0.555188	0.522541	-0.776316	-0.280322	0.563254	0.843575	NM_005779	LHFPL2	Genebody	3'/gene body
chr11:20005429-20005806	11	20005429	20005806	0.000750893	2	1.81122	1.96956	1.84188	1.98917	1.56747	1.72401	1.74809	1.51407	2.62992	2.07905	1.81602	1.74387	1.28484	1.70862	0.973243	1.06861	1.70797	0.921416	0.980155	1.72294	1.45887	1.43234	1.69438	0.176849	1.32352	0.931731	1.81627	1.19934	-0.616934	NM_001111018	NAV2	Genebody	3'/gene body
chr19:5248570-5248895	19	5248570	5248895	0.000751104	2	-1.46877	-2.06458	-2.71476	-1.04162	-0.955106	-1.55699	-1.21753	-1.69448	-1.25077	-1.40159	-1.40571	-1.40349	-0.735537	-1.50444	-0.292161	-0.796373	-0.695115	-0.486887	-0.725614	-0.607344	0.196193	-1.22856	-1.29804	-1.10428	-0.617918	-1.33615	-1.45824	-0.749355	0.708887	NM_002850	PTPRS	Genebody	5'/gene body
chr3:45913985-45914355	3	45913985	45914355	0.000752022	2	-0.542402	-0.438833	0.293431	0.233217	0.172237	-0.262097	-0.115252	-0.492685	1.06549	0.671513	-0.264249	0.244728	0.0891076	0.882817	-0.615478	0.0769419	-0.154781	-0.92645	-0.829474	-0.41071	-0.95383	-0.0672339	-0.86956	-1.35434	-0.295191	-0.762698	0.109787	-0.596901	-0.706688	NM_006641	CCR9	Genebody	3'/gene body
chr19:988648-988764	19	988648	988764	0.000752387	2	0.951452	0.14007	0.131898	0.898034	0.501604	0.627121	0.574965	0.892512	-0.11198	0.180501	0.0679354	-0.0319127	0.748474	0.204986	0.751224	0.977133	0.988061	1.13359	0.988118	1.27728	0.634683	1.42292	0.270725	1.26293	0.84497	0.694457	0.412547	0.937174	0.524627	NM_201277	CNN2	Genebody	3'/gene body
chr2:74285753-74286229	2	74285753	74286229	0.000752448	2	-1.03776	-1.64665	-1.69498	-0.969707	-1.65681	-1.35151	-1.13342	-1.72252	-1.23257	-0.399208	-1.59648	-1.60007	-0.313252	-1.28947	0.274908	-0.520535	0.15676	-0.0641878	0.384228	0.698067	0.350821	-0.780152	-1.12951	-0.273613	-0.956086	-1.62199	-1.26032	-0.290108	0.970208	NM_001040409	MTHFD2	Genebody	5'/gene body
chr17:77751882-77752060	17	77751882	77752060	0.000756852	1	-0.422137	-1.27939	-0.40042	-0.836534	-0.443643	-0.523284	-0.8176	-1.10006	-1.29339	-0.417581	-1.0661	-0.73189	0.664993	-1.19283	0.719337	-0.104113	-0.371814	0.429618	0.508683	0.210391	0.180536	0.129314	-0.371252	0.242422	0.0922388	-1.06919	-0.704276	0.0496808	0.753956	NM_198082	CCDC57	Genebody	5'/gene body
chr2:238290730-238290837	2	238290730	238290837	0.00075914	2	-0.0950574	0.611716	0.70873	1.0534	0.0700147	0.138898	0.688232	-0.0329308	-0.138125	-0.27591	0.475209	0.254992	0.425102	0.560217	-0.200487	0.0156924	0.520692	-0.310856	-0.443192	-0.762243	-0.380343	-0.229975	-0.0920781	-1.32579	-1.02176	-0.200589	0.317463	-0.369244	-0.686707	NM_004735	LRRFIP1	Genebody	5'/gene body
chr10:84346511-84347379	10	84346511	84347379	0.000759653	2	-1.68349	-2.55818	-2.81294	-1.93914	-2.17601	-2.54826	-1.73477	-3.17971	-2.95781	-1.22783	-2.57788	-2.06362	-0.95081	-2.58583	-0.693021	-1.04059	-1.1021	-1.043	-0.310303	-0.802812	-0.0813489	-1.60226	-1.77801	-1.19154	-1.47829	-2.80892	-2.21402	-1.16102	1.053	NM_001010848	NRG3	Genebody	3'/gene body
chr12:132029541-132029742	12	132029541	132029742	0.000760285	2	-2.35194	-1.72443	-1.72912	-2.10151	-2.44917	-1.85733	-1.93131	-1.58912	-1.44998	-1.84602	-2.42182	-2.03582	-1.77632	-1.97389	-2.05663	-2.21415	-2.48984	-2.15681	-2.88151	-2.67971	-3.15483	-2.51354	-2.52191	-2.97535	-2.73617	-1.76203	-1.94556	-2.51187	-0.566319	NM_183238	ZNF605	Genebody	5'/gene body
chr16:66030375-66030888	16	66030375	66030888	0.000760999	2	0.945665	1.05888	1.05895	-0.390845	1.12938	0.553117	0.891309	-0.0672925	0.749769	0.728419	-0.315527	0.309825	0.0457254	0.350686	0.103555	-0.0930442	-0.484429	-0.152606	0.0478401	0.318523	-0.182893	-0.00128372	-1.08291	-0.209883	0.145857	-0.724781	0.503433	-0.193005	-0.696437	NM_004691	ATP6V0D1	Genebody	3'/gene body
chr3:194031766-194033196	3	194031766	194033196	0.000764816	2	-1.76295	-2.31238	-2.49681	-1.6305	-2.37142	-2.13716	-1.70351	-2.07814	-2.43869	-1.42779	-2.18593	-1.71333	-0.954179	-2.49531	-1.06903	-1.19463	-0.630701	-0.505519	-0.624375	-1.10163	-0.584643	-1.54459	-1.39792	-1.63272	-1.59082	-2.36591	-1.97915	-1.18687	0.792278	NM_178496	C3orf59	Genebody	3'/gene body
chr17:77952136-77952210	17	77952136	77952210	0.000768273	1	1.05408	0.326436	0.319297	1.16672	0.46303	-0.0141568	1.12821	-0.69837	0.142628	0.729896	0.831151	1.28441	2.47688	1.44967	0.824473	1.36843	1.09324	1.07082	1.63866	2.0443	2.10201	2.76201	2.56474	2.62926	2.22017	1.71056	0.76142	1.83572	1.0743	NM_024648	FLJ22222	Genebody	3'/gene body
chr10:131340990-131341336	10	131340990	131341336	0.000769129	1	-1.24984	-0.0905692	0.227958	0.949243	-0.724583	-0.789363	-0.968968	-0.594478	0.0834867	-0.662811	-0.193641	-0.356135	-0.574946	-0.228826	-0.82659	-0.849596	-2.34524	-1.82244	-1.30738	-1.14736	-1.24046	-0.546424	-0.910029	-1.6011	-0.659916	-0.976143	-0.369533	-1.18606	-0.816524	NM_002412	MGMT	Genebody	3'/gene body
chr1:199530672-199531178	1	199530672	199531178	0.000769972	1	0.0443411	-0.135905	-0.180226	-0.0341568	0.499435	0.123337	0.407982	-0.711056	-0.405501	0.285673	-0.805201	-0.163203	0.719679	-0.566443	0.873182	0.809644	0.939424	1.05936	0.871134	1.31719	1.10546	0.518851	0.455807	0.18831	0.480408	-0.564242	-0.0658032	0.671211	0.737014	NM_001005337	PKP1	Genebody	5'/gene body
chr19:19436208-19436349	19	19436208	19436349	0.000777762	2	2.28667	2.39596	2.16937	1.68952	2.2568	2.12887	1.73578	2.86065	1.4884	1.89194	1.68949	1.37213	1.5274	1.59004	1.35089	1.49135	1.82245	1.67007	1.48222	1.63494	1.33301	1.55104	1.23938	1.06329	1.13709	1.20317	1.9345	1.41491	-0.519593	NM_017660	GATAD2A	Genebody	3'/gene body
chr1:9687458-9687643	1	9687458	9687643	0.000781968	2	1.66741	-0.989917	-0.106539	0.65834	0.875956	-0.172418	0.494537	-0.5162	-1.11246	0.667146	0.214547	0.452064	1.92446	0.276036	1.25535	1.60006	0.672646	1.72785	1.72568	1.13873	1.82702	1.81322	1.44596	2.05894	1.43221	0.137176	0.309497	1.4029	1.09341	NM_005026	PIK3CD	Genebody	3'/gene body
chr19:60454625-60454784	19	60454625	60454784	0.000784228	1	1.76199	0.863613	0.5366	1.42848	0.968788	0.0327199	0.327978	0.114638	-0.214338	0.515136	0.235467	0.612072	1.8701	0.719591	1.71703	1.85517	1.17408	1.63056	1.96767	0.956764	1.96655	1.83407	1.26983	2.65478	1.53973	0.526448	0.698059	1.59106	0.892997	NM_014931	SAPS1	Genebody	5'/gene body
chr22:42858825-42859268	22	42858825	42859268	0.000786507	2	0.916785	1.46706	1.21863	1.19923	1.23079	1.56256	1.54604	1.07453	2.38722	1.32446	0.511081	1.08346	0.681895	0.961386	0.344994	0.572936	0.882817	0.759826	0.25068	0.92016	1.14488	0.730252	0.768129	-0.0121045	0.881082	0.247898	1.22608	0.624295	-0.601786	NM_013327	PARVB	Genebody	3'/gene body
chr21:37519711-37519902	21	37519711	37519902	0.000790795	1	0.824402	-0.973438	-0.825903	-0.326892	0.0459796	-0.0632605	-0.204456	-1.0576	-0.517946	0.265608	-0.540219	-0.00348884	1.39684	-0.0232682	0.00510553	0.665594	0.693233	1.44603	1.18244	0.991208	1.3	0.752029	0.784129	1.75257	0.235379	-0.192229	-0.143118	0.801292	0.944409	NM_006052	DSCR3	Genebody	3'/gene body
chr6:40488147-40489241	6	40488147	40489241	0.00079104	2	0.580584	0.75192	0.399065	-0.281935	0.479249	0.339874	0.256577	0.852561	0.0708384	0.429642	-0.13041	0.129076	-0.657911	-0.574974	-0.210644	-0.415237	-0.507543	-0.254732	-0.0450676	-0.27992	0.0712352	-0.862243	-0.418476	-0.817663	-0.432133	-0.409066	0.188868	-0.381791	-0.570659	NM_020737	LRFN2	Genebody	3'/gene body
chr22:36122023-36122336	22	36122023	36122336	0.000792438	2	-0.205853	-1.16395	-1.15739	-0.680765	-0.568629	-1.2499	-1.08065	-1.32835	-1.52122	-0.954912	-1.60535	-1.057	0.111645	-1.51635	-0.169663	-0.116246	-0.227045	-0.323295	-0.132288	0.0531813	-0.0142276	-0.431187	-0.817685	0.0821757	-0.728849	-1.1381	-0.998476	-0.330269	0.668208	NM_052906	ELFN2	Genebody	3'/gene body
chr17:76225304-76225693	17	76225304	76225693	0.000794263	2	0.183304	0.614401	0.93678	-0.0872441	1.22134	0.887415	0.874888	0.796045	1.56456	0.491443	-0.123046	0.478954	0.229376	0.366432	-0.240237	-0.388672	0.332713	-0.346884	0.106584	0.127743	0.393518	-0.471032	0.37439	-0.358855	0.250319	0.0521343	0.602475	-0.0140232	-0.616498	NM_020761	KIAA1303	Genebody	5'/gene body
chr14:22386062-22386285	14	22386062	22386285	0.000796715	2	0.195455	0.0295778	-0.028337	-0.510164	0.348446	-0.801542	-0.207089	-0.487224	-0.653887	-0.466355	-0.411547	-0.395531	0.601234	-0.260822	0.207266	0.391888	0.739926	0.0432612	0.462076	0.218949	0.612949	-0.0636515	0.0703136	1.1243	0.0677072	0.237474	-0.217699	0.342705	0.560404	NM_004995	MMP14	Genebody	3'/gene body
chr4:140808185-140808549	4	140808185	140808549	0.000797426	1	-0.233372	-0.799061	0.555025	-0.493639	0.56306	-0.51533	-0.597668	-0.301025	-1.16503	0.228296	1.16543	-0.572897	0.400317	-0.44099	-0.677216	-1.10046	-1.25112	-0.982548	-1.11793	-0.551747	-1.91626	0.0498961	-1.12621	-0.732423	-1.6098	-1.31847	-0.157635	-1.02786	-0.870223	NM_002413	MGST2	Genebody	5'/gene body
chr16:56293286-56293565	16	56293286	56293565	0.000799671	2	1.42438	1.23674	1.55694	0.558172	1.28412	1.80855	0.666768	1.77658	1.59822	0.675327	1.28028	1.15006	0.920117	1.07184	0.784869	0.874776	0.59647	1.03758	0.604147	0.829761	0.418303	0.655177	0.198318	0.915996	0.136745	1.09246	1.21486	0.678718	-0.536146	NM_032269	CCDC135	Genebody	5'/gene body
chr17:18169723-18169819	17	18169723	18169819	0.000803146	2	0.0687893	-1.00504	-0.885589	-0.635615	-0.689757	-0.304904	-0.430296	-0.855058	-1.16888	-0.271661	-0.140895	-0.114478	1.35036	0.187591	0.279349	-0.226891	-0.39433	0.278906	0.654426	0.791198	0.763457	1.16653	0.907229	1.35579	0.766228	0.0771824	-0.349674	0.534923	0.884596	NM_144775	SMCR8	Genebody	3'/gene body
chr18:75309093-75309361	18	75309093	75309361	0.000807199	2	0.404877	0.174967	0.223245	0.0876639	0.660498	0.165578	-0.0848651	0.625493	-0.397066	-0.344729	-0.153246	0.0711052	-0.577484	0.027159	0.353536	-0.01414	-0.825489	-0.564941	-0.641981	-0.608513	-0.887695	-0.765535	-0.543828	-0.0665159	-0.712117	-0.908189	0.0630854	-0.515451	-0.578536	NM_172389	NFATC1	Genebody	5'/gene body
chr22:25163717-25164109	22	25163717	25164109	0.000810109	2	-0.870278	-0.497019	-0.416984	-0.944483	-0.892602	-0.587652	-0.742921	-0.375737	-1.03072	-1.08823	-1.26959	-1.48211	-0.781277	-1.30948	-1.19814	-1.00001	-0.722265	-0.96507	-1.7465	-1.60816	-1.57458	-1.65453	-1.55354	-1.78832	-1.5184	-2.16787	-0.877792	-1.45812	-0.580323	NM_020437	ASPHD2	Genebody	3'/gene body
chr3:171255760-171255951	3	171255760	171255951	0.000811319	2	0.964655	0.660566	0.753928	0.866822	0.239506	0.384998	0.857905	0.657446	1.0492	1.09171	0.878686	0.942309	2.17207	1.09401	1.24289	1.24091	1.45181	1.66305	1.89921	1.43829	2.05301	1.95234	1.63822	1.69963	1.6823	0.538589	0.900987	1.54169	0.640701	NM_014373	GPR160	Genebody	5'/gene body
chr13:110680103-110680804	13	110680103	110680804	0.000812234	2	0.468111	1.18146	0.907528	1.06058	0.682103	0.607409	0.312144	0.417026	0.319893	0.287033	0.374377	-0.291835	-0.556435	-0.611202	0.180231	0.274793	-0.976296	-0.0371909	-0.0714982	-0.482688	-0.00911098	-0.832263	-0.688881	-1.83969	-0.846249	-1.33032	0.368442	-0.554931	-0.923373	NM_001113513	ARHGEF7	Genebody	5'/gene body
chr22:45874710-45875598	22	45874710	45875598	0.000813167	2	0.266515	0.609696	0.812667	-0.624532	0.666725	0.307459	0.446867	0.273323	0.254957	0.353248	-0.625057	-0.303386	-0.489353	0.149007	-0.622751	-0.482345	-0.197566	-0.402247	-0.166277	-0.520569	-0.0582484	-0.610004	-0.280434	-1.02346	-0.434252	-0.315951	0.149867	-0.426175	-0.576042	NM_014346	TBC1D22A	Genebody	3'/gene body
chr2:133240074-133241158	2	133240074	133241158	0.000823893	2	-1.83286	-2.49984	-2.3103	-2.33724	-2.85414	-2.63225	-2.57476	-2.32551	-2.78537	-2.52415	-2.51113	-2.55653	-2.43918	-2.33419	-1.38707	-1.72003	-1.95393	-1.48791	-1.92233	-2.16868	-1.04513	-2.37373	-2.08467	-1.85608	-2.01763	-2.63975	-2.46553	-1.88808	0.577452	NM_207481	NAP5	Genebody	3'/gene body
chr10:22088410-22088625	10	22088410	22088625	0.000832383	2	-0.762113	0.0651812	-0.244676	-1.3075	0.00686215	-0.133413	0.19704	-0.878069	0.100813	-0.200664	-0.461414	-0.00567408	-0.309985	0.0488309	-0.567503	-1.20971	-0.825024	-1.16407	-1.01587	-0.746951	-1.28344	-0.474104	-0.624624	-1.53366	-0.831227	-0.2868	-0.277484	-0.880249	-0.602765	NM_022365	DNAJC1	Genebody	3'/gene body
chr1:44490591-44490885	1	44490591	44490885	0.000832927	2	-0.254618	0.0457259	-0.0389254	-0.0563585	0.214846	-0.586837	-0.466191	0.0679887	1.0185	-0.634556	-0.330475	0.190121	-0.987158	-0.0170372	-1.28996	-0.908943	-0.728768	-1.45382	-1.161	-0.669058	-0.541568	-0.663909	-0.104435	-1.17666	-0.582938	-0.293179	-0.13107	-0.797853	-0.666784	NM_024066	PRNPIP	Genebody	3'/gene body
chr2:222097182-222098176	2	222097182	222098176	0.000836678	2	-1.23748	-1.57093	-1.22339	-1.93473	-1.27434	-1.24838	-1.68932	-1.34332	-2.18548	-1.63369	-1.96342	-1.92908	-2.69772	-2.06966	-1.66769	-2.04282	-2.19597	-2.17615	-2.16303	-2.14618	-2.56495	-2.67059	-2.35913	-2.15064	-2.67602	-2.41021	-1.71435	-2.26862	-0.554262	NM_004438	EPHA4	Genebody	5'/gene body
chr20:24951194-24951640	20	24951194	24951640	0.000836855	2	1.17067	1.53667	1.33818	0.807433	1.26612	1.18514	0.659063	1.83913	1.83087	1.5339	0.907255	1.10583	0.314654	1.03659	0.739153	0.684385	-0.0372844	0.694086	0.294399	1.00033	0.788641	-0.0517723	1.17083	-0.21832	0.76861	0.453886	1.18082	0.523912	-0.65691	NM_032501	ACSS1	Genebody	3'/gene body
chr1:6011072-6011146	1	6011072	6011146	0.000839223	2	0.323142	-0.772908	0.16951	-0.33705	0.362686	0.105619	0.52449	-0.302245	-0.792788	0.291933	0.162934	0.437349	2.11282	0.512057	0.813594	0.745428	0.543305	1.58137	0.73623	1.17524	0.953144	1.60316	0.844281	1.97202	1.37173	0.657334	0.199825	1.08307	0.883244	NM_172130	KCNAB2	Genebody	5'/gene body
chr7:101509645-101509926	7	101509645	101509926	0.000840752	1	1.85997	1.87419	1.56161	0.71736	1.79332	1.23062	1.50095	1.08233	0.777998	1.09612	0.546087	0.600437	0.11995	0.47459	1.19217	0.703924	0.746204	0.266657	0.0575028	0.523789	0.546288	0.141411	-0.0643242	0.0970527	0.25541	-0.0784009	1.08825	0.365641	-0.722612	NM_181552	CUX1	Genebody	3'/gene body
chr16:12107480-12107923	16	12107480	12107923	0.000846829	1	-2.41205	-1.1431	-1.96948	-2.61923	-1.25843	-1.44874	-2.15933	-1.81906	-1.64457	-1.5363	-2.4517	-1.28188	-1.54672	-1.29309	-2.29459	-2.5134	-2.35525	-2.34935	-2.1472	-2.07647	-2.51323	-2.20235	-2.75776	-2.36585	-2.59203	-1.90522	-1.75598	-2.33939	-0.583416	NM_001080530	SNX29	Genebody	5'/gene body
chr11:70183065-70183597	11	70183065	70183597	0.000854773	2	-0.991876	-2.08739	-1.65297	-1.49573	-1.83705	-1.67178	-1.97067	-1.76229	-2.48778	-1.96048	-1.98365	-1.8815	-0.739193	-1.9021	-1.32891	-1.08516	-1.25306	-0.742533	-0.656878	-0.756516	-0.356618	-1.27421	-1.67486	-1.00158	-1.16533	-1.8404	-1.7446	-1.09467	0.649932	NM_133266	SHANK2	Genebody	5'/gene body
chr11:118355494-118355596	11	118355494	118355596	0.000858717	2	1.29964	0.778255	0.645153	0.971773	1.1238	1.21493	1.1005	0.890237	0.672409	1.58023	1.44759	1.74131	2.4533	1.44347	1.45644	1.50266	1.10925	1.96441	2.08833	1.94727	1.89993	2.27542	2.09266	2.09244	1.823	2.06092	1.24019	1.8594	0.619209	NM_181721	FOXR1	Genebody	3'/gene body
chr13:113601638-113601861	13	113601638	113601861	0.00085947	2	0.106494	-1.80035	-1.5668	-1.03236	-0.872661	-1.57338	-1.03904	-1.55449	-1.03715	-0.947722	-1.87667	-1.09345	0.102392	-1.47046	0.387031	-0.525278	-0.710006	-0.0357984	0.373034	0.42003	-0.0269608	-0.227197	-0.711059	0.384089	-0.613971	-1.41368	-1.11826	-0.22498	0.893281	NM_182614	FAM70B	Genebody	3'/gene body
chr11:122225952-122226191	11	122225952	122226191	0.000874187	1	0.597204	0.588817	-0.268686	0.417667	0.0505177	0.492461	0.584756	0.130109	-0.213543	1.21173	0.720702	1.14446	1.9121	0.380503	1.53887	1.06547	1.15626	1.13357	1.93928	1.95359	2.08129	1.25668	0.812749	1.95796	1.23921	0.401963	0.553485	1.37807	0.82459	NM_019604	CRTAM	Genebody	5'/gene body
chr16:12001508-12002044	16	12001508	12002044	0.000880379	2	0.541023	0.976823	0.469288	-0.200044	0.564475	1.04757	0.584429	0.912812	1.00683	0.486495	0.0409294	0.081708	-0.299053	-0.266589	-0.147041	-0.106762	-0.863061	-0.0749109	0.429448	0.124005	-0.14175	-0.665539	-0.176229	-1.51859	-0.823456	-0.115702	0.424764	-0.339965	-0.764729	NM_032167	RUNDC2A	Genebody	5'/gene body
chr4:24584461-24584658	4	24584461	24584658	0.000880599	2	1.93532	2.96736	2.0494	2.67334	2.23393	1.41878	1.81468	1.49136	2.36481	2.29682	2.14781	2.34785	1.72544	2.35392	1.74694	2.04245	1.0492	0.60249	1.21156	1.57683	1.56938	1.62079	2.01276	1.0861	1.88302	1.39112	2.13006	1.48272	-0.647339	NM_173463	CCDC149	Genebody	5'/gene body
chr5:156656323-156656815	5	156656323	156656815	0.000885824	2	-1.3605	-0.245755	-0.73967	-1.00343	-0.867769	-1.64112	-0.896967	-1.734	-0.695342	-0.606617	-1.7201	-1.1024	-2.03153	-0.986534	-1.51328	-1.59384	-1.8146	-1.84915	-1.6409	-1.83859	-1.76856	-1.6736	-1.51308	-2.12	-1.60539	-1.54973	-1.11655	-1.70673	-0.590174	NM_001037332	CYFIP2	Genebody	5'/gene body
chr5:681292-681538	5	681292	681538	0.000888655	2	-1.26099	-0.900675	-0.876849	-0.529077	-0.80548	-1.07859	-0.274206	-0.654821	-0.670535	-1.20061	-0.538805	-1.02222	-0.784635	-0.974165	-1.02827	-1.36478	-1.15589	-1.27212	-2.02486	-1.52553	-1.98578	-0.861059	-1.09607	-1.7666	-1.56462	-0.832333	-0.826547	-1.37316	-0.546612	NM_018140	CEP72	Genebody	5'/gene body
chr2:239704703-239704993	2	239704703	239704993	0.000891012	2	-0.476926	-0.16523	-0.724575	-0.652466	-0.0652228	-0.230952	-0.660096	-0.39663	-0.812214	-0.646937	-1.14916	0.200549	-0.900282	-0.655784	-1.10494	-0.619708	-1.14487	-1.12398	-0.681165	-1.6401	-0.996534	-1.33007	-0.483278	-1.22757	-1.19573	-0.874407	-0.523995	-1.0352	-0.511201	NM_006037	HDAC4	Genebody	3'/gene body
chr11:650738-651199	11	650738	651199	0.000894052	2	0.201006	0.36863	0.0838469	-0.188696	0.796883	0.236134	0.479427	-0.274369	1.52565	0.405491	0.196753	0.427556	0.0947987	0.725492	-0.266517	-0.416662	-0.649596	-0.733263	-0.108776	0.166285	-0.684698	0.0274407	0.508968	-1.13663	-0.70967	0.0381599	0.362757	-0.330413	-0.69317	NM_021008	DEAF1	Genebody	3'/gene body
chr10:635992-636131	10	635992	636131	0.000898152	2	-0.369526	-0.876961	-1.0266	-0.491371	-0.322132	-1.15291	-0.438057	-1.66857	-0.925209	-0.400372	-1.08102	-0.707833	0.0274095	-1.046	-0.213611	-0.0838254	0.157396	0.0627477	-0.0663155	-0.250387	0.155367	0.299221	-0.651123	-0.0997372	-0.337959	-0.906063	-0.748511	-0.161191	0.58732	NM_014974	DIP2C	Genebody	5'/gene body
chr6:41799290-41799466	6	41799290	41799466	0.000909572	2	0.493816	0.820854	0.0271226	1.35072	1.01883	1.16037	0.684208	0.396278	0.888668	0.61001	0.593903	0.802306	0.807846	0.665448	0.818972	2.07807	1.50954	1.14055	0.806019	1.50045	1.91123	0.992502	0.971076	1.59809	1.19696	1.18253	0.73717	1.30883	0.571661	NM_007162	TFEB	Genebody	5'/gene body
chr10:50521399-50521520	10	50521399	50521520	0.000910242	2	-0.0110808	-0.342426	-0.973977	0.411467	-0.272258	-0.461969	-0.188243	-0.896148	-0.488397	-0.0151992	-0.759266	-0.467604	0.55624	-0.323369	0.234382	0.575174	0.404183	0.313185	0.652591	0.520199	0.410486	0.299264	-0.166225	0.279327	-0.344048	-0.0799885	-0.302302	0.258211	0.560513	NM_020549	CHAT	Genebody	3'/gene body
chr6:158911134-158911344	6	158911134	158911344	0.00091153	2	-0.337734	-0.9517	-0.474908	-0.854074	-0.811012	-0.616436	-0.63893	-1.16822	-0.682293	-0.116284	-0.934017	-0.414841	0.616308	-0.903865	-0.0508093	-0.334957	-0.171683	0.616683	0.245289	0.41597	0.436007	0.128592	0.0406623	0.219068	0.224028	-1.01713	-0.592001	0.0626432	0.654644	NM_020823	TMEM181	Genebody	5'/gene body
chr1:149942426-149942492	1	149942426	149942492	0.000914104	2	1.38511	0.785614	0.678061	0.824992	1.6741	0.898768	1.13999	0.48299	0.825831	0.980034	0.796998	1.4684	2.2837	1.15789	1.31269	1.44271	1.49462	1.6668	1.52344	1.63299	2.01941	1.56759	1.50067	2.05737	1.66647	2.12108	1.09875	1.66715	0.568406	NM_007185	TNRC4	Genebody	3'/gene body
chr11:12145099-12145502	11	12145099	12145502	0.000915246	2	-0.364966	-1.81195	-1.90099	-1.76242	-1.1452	-1.40366	-1.29921	-1.65511	-1.91923	-0.44356	-1.63006	-0.998091	-1.30175	-1.17963	-1.31295	-0.988473	0.125622	-0.325671	-0.43937	-0.396843	-0.577067	-0.661734	-1.04013	-0.5446	-0.815079	-1.14686	-1.34399	-0.67693	0.667058	NM_014632	MICAL2	Genebody	5'/gene body
chr2:235570985-235571072	2	235570985	235571072	0.000916728	2	1.00069	0.74519	1.57591	1.12452	1.38496	0.686692	1.2057	0.689816	1.43535	0.00801178	-0.195962	0.051481	-0.0987135	0.381932	0.213437	0.43066	0.64975	0.199403	0.00829682	-0.3231	-0.345239	-0.585081	0.0827831	-0.434705	-0.0611884	-0.141541	0.713971	-0.0255437	-0.739514	NM_014521	SH3BP4	Genebody	3'/gene body
chr10:126290435-126290683	10	126290435	126290683	0.000918094	2	1.65933	-0.0487662	-0.312101	0.406227	0.386464	-0.250485	0.328382	-0.63885	-0.814597	0.789814	0.0625506	0.646265	2.0209	0.280743	1.13133	1.55917	0.959784	1.56787	1.69248	1.5115	1.68957	1.79034	1.55548	1.97107	0.696398	-0.0520537	0.322562	1.33941	1.01685	NM_022126	LHPP	Genebody	3'/gene body
chr5:1543462-1543616	5	1543462	1543616	0.000922	2	0.5961	-0.63685	0.154926	-0.271484	0.0568622	-0.392335	-0.127915	-0.393761	-1.32201	-0.436233	-0.521923	-0.424251	0.683914	-0.840464	1.19709	0.638981	0.00772285	0.807674	0.864404	0.431592	0.962775	0.644623	0.0553881	0.331588	0.0770693	-0.415924	-0.276816	0.466915	0.743731	NM_024830	LPCAT1	Genebody	3'/gene body
chr10:24584085-24584190	10	24584085	24584190	0.000922793	1	0.188423	-0.351602	0.0889781	-0.0759787	0.186889	0.830123	0.3106	0.0193455	0.285113	1.03358	0.57753	0.701274	0.921363	0.754181	0.838888	0.366913	1.36127	1.83592	1.39654	1.20124	0.960564	1.24023	1.00051	0.692728	0.922055	0.396343	0.390702	1.01777	0.627064	NM_019590	KIAA1217	Genebody	5'/gene body
chr1:6250639-6251389	1	6250639	6251389	0.00092355	2	-0.388185	-0.160066	-0.537019	-0.457362	-0.141837	-0.493954	-0.0444856	-0.576276	0.491116	-0.743266	-1.26628	-0.607849	-1.13259	-0.719318	-1.26931	-1.30862	-0.683491	-0.923208	-0.775363	-1.29117	-0.536015	-1.29813	-0.841816	-2.20863	-1.21133	-1.36673	-0.484098	-1.14282	-0.658719	NM_181865	ACOT7	Genebody	3'/gene body
chr15:99726061-99726504	15	99726061	99726504	0.000924394	2	0.186474	0.4006	0.60956	0.636525	1.38304	1.29037	1.32079	1.17588	1.87574	1.22125	0.529991	0.86437	0.24272	0.994839	-0.105534	0.00273521	0.202427	0.406738	0.44383	0.45208	0.650736	-0.0227514	0.850084	-0.557946	0.399992	0.39628	0.909439	0.259889	-0.64955	NM_138325	PCSK6	Genebody	3'/gene body
chr17:78441077-78441463	17	78441077	78441463	0.000926219	2	0.351092	0.706486	0.931807	0.897172	0.98547	0.580024	0.194702	1.24202	0.504895	0.58573	-0.00230735	-0.0218174	-0.0887471	0.321931	-0.091575	0.0426474	0.417654	-0.362934	0.0842895	-0.44259	0.234591	-0.210308	0.126813	-0.425262	0.214721	0.271108	0.513461	-0.0117373	-0.525199	NM_005993	TBCD	Genebody	3'/gene body
chr22:48705198-48705334	22	48705198	48705334	0.000933708	2	1.005	-0.548462	-0.301717	-0.283009	-0.578065	-0.491312	0.117115	-0.527915	-0.983621	0.393038	-0.0282192	0.162531	2.1112	0.0668823	0.579482	0.902002	0.239301	1.61515	1.00232	1.28152	0.575555	1.4861	0.880807	1.66958	1.04637	0.329369	0.0081034	0.967296	0.959193	NM_024324	CRELD2	Genebody	3'/gene body
chr5:169952466-169953290	5	169952466	169953290	0.000938437	2	-0.227754	0.734381	0.32411	-0.236984	0.993809	0.990302	0.50164	0.086316	0.0559468	0.220501	-0.0268119	0.0475558	-0.43834	0.140837	-0.263956	-0.0941466	-0.579499	-0.5233	0.311745	-0.199055	-0.283621	-0.902059	0.145932	-1.11911	-0.985763	-0.901127	0.226108	-0.449497	-0.675604	NM_001034837	KCNIP1	Genebody	5'/gene body
chr10:1079560-1080253	10	1079560	1080253	0.000938513	2	0.973408	-0.206472	-0.883338	0.0915869	0.123733	0.197145	0.302349	-0.200884	-1.19872	0.967982	-0.555316	-0.0253408	1.20518	-0.168388	1.46938	1.34051	0.66398	1.42645	2.03138	1.40906	1.61967	0.757128	0.630758	0.379122	0.871329	-0.288476	0.0444951	1.02586	0.981362	NM_004508	IDI1	Genebody	3'/gene body
chr1:178016396-178017788	1	178016396	178017788	0.000939923	2	-1.20957	-1.92158	-1.51294	-1.54514	-2.13635	-2.10248	-1.91448	-1.03517	-1.30716	-1.07684	-1.77083	-1.6625	-1.29527	-1.94038	-0.69367	-0.727903	-0.876529	-0.842027	-0.772632	-0.990674	-0.376241	-1.62289	-1.19141	-1.34364	-1.38484	-1.57236	-1.60219	-1.0329	0.569291	NM_173509	FAM163A	Genebody	3'/gene body
chr17:946974-947301	17	946974	947301	0.000941985	2	0.301128	-0.678618	-0.094202	-0.191167	0.202731	-0.93212	-0.570489	-0.779659	-1.73026	-0.153762	-0.328367	-0.483474	0.592186	-0.892896	0.699823	1.009	-0.0637323	0.202578	1.02387	0.0318932	0.752833	0.328702	0.0490618	0.577608	0.285719	-0.471919	-0.409926	0.368787	0.778713	NM_021962	ABR	Genebody	3'/gene body
chr20:25390017-25390408	20	25390017	25390408	0.000943727	2	-1.51121	-2.5377	-1.95	-1.47707	-1.88839	-2.09886	-1.81229	-2.01409	-1.86	-1.33771	-1.91951	-1.84718	-0.478613	-2.19707	-1.19434	-0.987282	-1.45565	-1.05878	-0.546894	-0.634854	-0.289891	-1.02646	-1.46234	-0.363113	-1.05691	-2.17046	-1.78069	-1.02058	0.76011	NM_025176	NLP	Genebody	3'/gene body
chr20:42552137-42552212	20	42552137	42552212	0.000947259	2	-0.713322	-1.44066	-0.527895	-0.829835	-0.591101	-0.387388	-0.21696	-0.901773	-1.37855	-0.509318	-0.414753	-0.208941	1.936	0.00341883	0.242924	-0.0939671	0.195093	1.21501	0.397674	0.120848	0.79261	1.1374	0.384767	1.33133	0.635326	0.0474127	-0.441506	0.533869	0.975375	NM_001039199	TTPAL	Genebody	3'/gene body
chr1:12070715-12071070	1	12070715	12071070	0.000951129	2	1.68966	0.580105	0.411527	0.263954	0.296359	0.329372	0.490418	0.456565	-0.928645	1.56733	-0.115374	0.800591	1.64813	0.353251	1.54009	1.55859	1.38031	1.68797	1.93663	1.84276	2.04111	1.41598	1.18571	1.67122	1.48872	-0.0181841	0.560231	1.47758	0.917344	NM_001243	TNFRSF8	Genebody	5'/gene body
chr1:2990066-2990827	1	2990066	2990827	0.000958709	2	0.395646	0.403815	0.59328	0.406121	1.08208	-0.211386	-0.210741	0.60872	0.398235	-0.457097	-0.241647	-0.309036	-0.628222	-0.445434	-0.155163	-0.431372	-0.622609	-0.400562	-0.141717	-0.952449	-0.224984	-1.02372	-0.175517	-0.491682	-1.12169	-0.941468	0.0988811	-0.556911	-0.655792	NM_199454	PRDM16	Genebody	5'/gene body
chr19:19561503-19562051	19	19561503	19562051	0.0009596	2	-1.13109	-2.4767	-2.40891	-2.02569	-1.99981	-2.13532	-2.14289	-2.28022	-2.8336	-1.41525	-2.39546	-2.07156	-0.369455	-2.42412	-1.13302	-0.982735	-2.16192	-0.578497	0.11052	-1.20657	-0.326994	-1.04442	-1.36225	-0.852433	-1.36089	-1.91713	-2.00786	-1.06803	0.939834	NM_025245	PBX4	Genebody	3'/gene body
chr6:151272866-151273113	6	151272866	151273113	0.000964497	2	-1.43566	-1.38218	-0.481035	-1.17036	-1.01323	-0.709562	-0.449157	-0.689715	-0.403445	-1.06255	-0.955663	-1.28616	-1.08596	-1.92315	-1.69411	-1.32169	-1.57653	-1.29562	-1.10206	-1.569	-1.89368	-1.55654	-1.45097	-1.92763	-1.56178	-1.31067	-1.00342	-1.52169	-0.518274	NM_015440	MTHFD1L	Genebody	5'/gene body
chr16:83674066-83674133	16	83674066	83674133	0.000979091	2	1.45847	1.03868	1.05438	0.697897	1.17284	0.979916	1.2554	0.805416	0.656631	1.05544	1.18071	1.74574	2.19077	1.4486	1.32978	1.45794	1.2747	1.7627	1.54448	1.75418	1.74035	2.26508	1.83446	2.52619	1.69979	2.16196	1.19578	1.7793	0.583523	NM_014732	KIAA0513	Genebody	3'/gene body
chr16:86422122-86422484	16	86422122	86422484	0.000979108	2	1.06287	1.88307	1.31831	1.44837	1.015	1.00188	0.631444	1.36341	1.28874	0.58629	0.862364	0.965601	0.407755	0.685071	0.78122	0.84506	0.255324	0.1624	0.97359	0.799728	0.138836	0.401154	0.723774	0.376601	0.286856	0.574057	1.03716	0.52655	-0.510606	NM_003486	SLC7A5	Genebody	3'/gene body
chr1:166201792-166202305	1	166201792	166202305	0.00099269	2	-0.553159	0.133108	-0.340462	-0.299472	-0.370975	-0.642834	-0.663031	0.0964815	0.0285557	-0.303547	-0.735992	-0.746698	-0.961754	-0.964199	-0.769678	-1.02397	-1.26941	-1.23088	-0.443728	-0.717194	-1.17857	-1.28586	-0.385745	-0.922362	-1.45493	-0.948986	-0.451713	-0.969276	-0.517563	NM_001017977	IQWD1	Genebody	5'/gene body
chr5:142003958-142004122	5	142003958	142004122	0.000995895	2	0.333737	0.141552	-0.137187	0.27186	-0.151701	-0.40302	0.155173	-0.580395	0.115646	0.267247	-0.0739873	0.201752	1.94383	0.728272	0.600863	0.891703	0.566509	0.655314	1.19473	1.69527	1.25194	1.51152	0.867479	1.40793	0.949172	0.126236	0.200913	0.976555	0.775642	NM_000800	FGF1	Genebody	3'/gene body
chr1:18022734-18023323	1	18022734	18023323	0.000998938	2	-1.59664	-1.87979	-1.33341	-1.39064	-1.21436	-1.10419	-1.75966	-1.6236	-1.58876	-0.84929	-1.69603	-1.61004	-0.70133	-1.76221	-0.604909	-1.15232	-0.924228	-0.772093	-0.468922	-0.309164	-0.486441	-1.19458	-0.914734	-1.30686	-1.2429	-1.4054	-1.43643	-0.898546	0.53788	NM_030812	ACTL8	Genebody	3'/gene body
chr22:48972997-48973118	22	48972997	48973118	0.00100266	2	1.78768	1.1252	0.905462	0.909589	1.15489	0.431674	1.29885	-0.713363	-0.242442	0.880228	0.607461	1.14058	1.93004	1.06326	1.62731	1.71564	1.67767	1.39282	1.53774	1.92509	1.41902	2.12255	1.7927	1.86629	1.93909	1.15546	0.877079	1.68095	0.803868	NM_025204	TRABD	Genebody	3'/gene body
chr2:212685118-212686266	2	212685118	212686266	0.00100466	2	-2.45509	-2.77271	-2.59732	-2.31871	-2.62596	-2.33453	-2.33796	-2.54229	-2.77361	-1.81892	-2.3248	-2.17244	-1.87749	-2.36915	-1.67805	-2.03701	-1.64714	-1.78743	-1.29877	-1.79037	-0.903554	-2.16481	-2.18746	-2.0573	-2.10875	-2.33004	-2.38007	-1.83256	0.547511	NM_001042599	ERBB4	Genebody	5'/gene body
chr4:187051888-187052093	4	187051888	187052093	0.00101026	2	-1.17799	-1.63161	-2.28664	-1.82867	-1.5679	-2.16681	-1.13126	-2.16721	-1.27492	-0.968699	-1.54344	-1.28389	-0.71361	-1.50276	-0.887375	-0.974067	-1.06628	-0.791132	-0.628132	-0.245075	-0.635873	-0.911866	-1.15993	-0.687657	-1.44244	-1.49516	-1.51753	-0.910416	0.607113	NM_021069	SORBS2	Genebody	5'/gene body
chr5:176821962-176822120	5	176821962	176822120	0.00101132	2	1.47307	1.06418	0.683539	1.23364	0.92664	0.849441	1.28743	1.2409	0.416203	1.04644	1.3721	1.53117	2.01876	1.24914	1.25572	2.02223	1.13669	1.8397	1.39512	1.93787	1.58605	2.09232	1.80488	2.25035	1.58424	1.61654	1.1709	1.71014	0.539239	NM_004395	DBN1	Genebody	3'/gene body
chr16:21640432-21640766	16	21640432	21640766	0.00101458	2	-0.655338	-1.27132	-0.92728	-0.959806	-1.40155	-1.05125	-0.763156	-1.29065	-1.31723	-0.67315	-1.65811	-1.27697	0.106453	-1.72795	0.065125	-0.0820421	-0.498409	-0.0388488	-0.236896	0.326098	0.110613	-0.539361	-0.953539	-0.355733	-0.740242	-1.32571	-1.06195	-0.355745	0.706205	NM_170664	OTOA	Genebody	5'/gene body
chr14:32926343-32926640	14	32926343	32926640	0.00101535	2	-1.99451	-2.23888	-2.3022	-1.49191	-1.81684	-1.70232	-2.01092	-1.77448	-1.71758	-1.31998	-1.79842	-1.65292	-0.544625	-2.07818	-0.662085	-0.960221	-1.49535	-0.975605	-0.785516	-0.551653	-0.87164	-1.00086	-1.56943	-0.695076	-1.73129	-1.8318	-1.74598	-1.09421	0.651773	NM_173159	NPAS3	Genebody	3'/gene body
chr1:19942758-19943072	1	19942758	19943072	0.00101711	2	1.37208	1.54375	1.08001	1.28052	1.53467	0.809105	0.452356	0.986839	1.49345	0.834673	0.972445	1.21154	0.310017	1.09918	0.785244	1.16181	0.393996	0.347908	0.556471	0.945897	0.755562	0.324161	0.552476	0.469146	-0.0594212	0.43994	1.07005	0.556099	-0.513946	NM_181719	TMCO4	Genebody	3'/gene body
chr12:143064-143630	12	143064	143630	0.00102387	2	1.66172	1.92235	1.84035	1.72131	2.0357	1.70869	0.859784	2.01825	1.04602	1.89224	1.29835	0.995026	0.728637	1.05518	1.4547	1.48387	0.124059	1.23291	0.784961	0.653199	0.797768	0.775755	1.05982	0.587972	0.206192	0.777998	1.48454	0.828268	-0.656274	NM_015232	IQSEC3	Genebody	3'/gene body
chr17:38090393-38090734	17	38090393	38090734	0.00102489	1	1.56709	1.9235	2.33979	0.881608	1.66267	1.52884	0.894994	1.69506	1.62539	1.25421	0.950748	0.823216	0.227952	0.586659	0.76717	0.910926	0.876515	0.462651	0.545245	0.638211	0.271394	-0.130407	0.992991	0.621542	0.483072	0.768342	1.28298	0.600638	-0.682344	NM_003632	CNTNAP1	Genebody	5'/gene body
chr4:2277796-2277953	4	2277796	2277953	0.00103443	2	-0.0720069	-1.13377	-1.32862	-1.11334	-0.690136	-0.456173	-0.366164	-1.40918	-0.963334	-0.818114	-0.84209	-0.224357	0.389323	-0.455021	0.20505	-0.0300943	-0.109713	0.401466	-0.989828	0.557011	-0.237476	0.218049	-0.0882077	0.272796	0.0753677	-0.340138	-0.677356	-0.00547647	0.671879	NM_020972	ZFYVE28	Genebody	3'/gene body
chr1:199149952-199150295	1	199149952	199150295	0.00103653	2	-0.0859046	0.177003	-0.234198	-0.142106	-0.013434	-0.236188	-0.300042	-0.923883	-0.200864	0.295794	-0.620356	-0.837094	-0.206685	-0.180096	0.132594	-1.21006	-0.822685	-0.70174	-0.738103	-0.529023	-1.04677	-0.801177	-1.05562	-1.44916	-0.562513	-0.872652	-0.250575	-0.804743	-0.554167	NM_018265	C1orf106	Genebody	3'/gene body
chr10:123326872-123327293	10	123326872	123327293	0.00103738	2	0.663261	1.23529	1.20232	1.07203	0.600096	1.24527	1.00367	1.03165	1.57825	1.68815	0.167277	1.10129	1.18374	1.04274	0.426353	0.347158	0.715682	-0.0621974	1.05303	0.583979	0.76646	0.665086	0.916171	-0.512867	0.0970143	0.223357	1.05822	0.434935	-0.623282	NM_022970	FGFR2	Genebody	5'/gene body
chr17:70854978-70855808	17	70854978	70855808	0.00103739	2	-1.85278	-1.47323	-1.93898	-1.59302	-1.46048	-1.70515	-2.39225	-1.49575	-2.19031	-1.85324	-1.48137	-2.12753	-0.833816	-1.78016	-0.399521	-0.36428	-0.634726	-1.05843	-0.517446	-0.209387	-0.210619	-1.28933	-1.36316	-1.68246	-1.85238	-1.58847	-1.72701	-0.93085	0.796155	NM_002086	GRB2	Genebody	3'/gene body
chr14:92644224-92644547	14	92644224	92644547	0.00103916	1	0.128156	-0.197952	-0.335088	0.133241	-0.676085	-0.163627	0.0997005	-0.493467	0.0322198	0.615982	-0.236721	0.220068	0.319557	-0.429864	0.548159	0.206749	0.354475	1.04562	1.47971	1.51758	1.06788	0.659591	0.675809	0.941507	0.667705	-0.702421	-0.0702771	0.705197	0.775474	NM_014216	ITPK1	Genebody	5'/gene body
chr2:3632044-3632286	2	3632044	3632286	0.00104107	2	1.33305	1.82226	1.61651	1.2667	1.97191	1.815	1.56154	2.30972	1.90742	1.46091	1.80947	2.07743	1.63131	1.50628	1.44331	1.51988	0.469476	1.4535	1.70549	1.39574	0.81853	1.2069	0.88916	0.851272	1.00477	1.63647	1.72068	1.19954	-0.521139	NM_199235	COLEC11	Genebody	5'/gene body
chr14:92186266-92186395	14	92186266	92186395	0.00104777	2	1.02809	-0.545221	0.00731283	-0.700736	-0.310083	0.140104	-0.0794268	-1.13855	-0.962396	0.333053	-0.356072	0.132875	1.307	-0.0209447	0.90037	0.29847	0.475271	1.58761	1.05966	0.834665	1.15399	0.942685	0.657456	0.574138	0.805791	-0.189486	-0.0832135	0.758386	0.841599	NM_024832	RIN3	Genebody	3'/gene body
chr2:45913249-45913407	2	45913249	45913407	0.00104886	2	-1.54705	-1.65538	-1.05532	-1.76332	-1.44134	-1.37876	-1.96928	-0.891148	-1.41704	-1.33145	-1.47085	-1.20765	-1.05174	-0.967266	-1.41013	-1.71803	-2.42169	-1.93894	-2.69134	-1.91068	-2.09352	-1.77399	-1.75959	-1.74566	-1.27318	-2.10519	-1.36768	-1.9035	-0.535812	NM_005400	PRKCE	Genebody	5'/gene body
chr11:2730150-2730968	11	2730150	2730968	0.00105433	2	0.0550489	-0.798102	-1.21259	-0.556346	-0.613914	-1.19312	-1.13651	-0.898941	-1.86107	-0.964515	-1.0972	-1.24864	-1.14925	-1.35339	-0.392711	0.113186	-0.324335	-0.515894	-0.0635573	-0.239751	-0.600537	-0.822391	-0.973147	-0.261953	-0.513836	-0.721338	-1.00204	-0.443022	0.559015	NM_181798	KCNQ1	Genebody	3'/gene body
chr12:116181693-116182028	12	116181693	116182028	0.00105588	2	-1.48271	-3.13209	-2.68548	-2.43634	-2.06112	-1.62355	-2.12511	-1.90163	-2.13679	-1.74544	-2.17793	-2.14275	-0.843534	-2.41144	-1.67696	-1.26083	-1.68941	-0.77578	-0.902972	-0.870795	-0.848985	-1.49495	-1.5195	-0.707124	-1.6188	-2.28607	-2.06471	-1.30435	0.76036	NM_000620	NOS1	Genebody	3'/gene body
chr2:29077536-29077645	2	29077536	29077645	0.00106594	2	-1.82986	0.0606705	-0.0692096	0.831858	0.528603	0.899324	1.1279	-0.245573	0.41351	0.551369	0.0436409	0.430122	-1.29607	0.308768	0.391247	1.54834	1.28486	1.87761	1.15859	1.23831	1.71655	1.75935	1.48221	2.22024	-0.612955	1.17252	0.125361	1.26974	1.14438	NM_199280	LOC165186	Genebody	5'/gene body
chr12:55782452-55782604	12	55782452	55782604	0.00107029	1	0.435563	-0.428391	-0.625311	-0.588912	0.704784	0.703143	-0.0587517	-0.381104	-0.535837	-0.644796	-0.0132121	0.34192	0.779156	0.0629751	0.407239	0.206157	0.621058	1.16622	0.808318	0.468815	0.397043	0.563838	0.660263	1.23253	0.465262	0.417778	-0.0177695	0.617877	0.635647	NM_003153	STAT6	Genebody	3'/gene body
chr15:46600208-46600434	15	46600208	46600434	0.00107094	2	-0.664043	0.888161	0.0700728	-0.52544	0.0455843	0.612917	-0.00374935	0.53979	1.15981	0.085783	-0.122786	0.375634	-0.197675	0.706075	-0.675534	-0.569606	-0.606681	-0.104629	-0.68167	-0.966453	-0.221571	-0.0982214	-0.0902468	-0.849925	-0.782461	0.228947	0.212153	-0.451504	-0.663657	NM_000138	FBN1	Genebody	3'/gene body
chr6:158965077-158965262	6	158965077	158965262	0.00107823	2	-0.747408	0.175915	-0.455428	-0.0213057	0.066455	-0.804155	-0.387455	-1.06112	-0.102436	-0.307085	0.0311821	0.0416603	0.0995671	0.239031	-0.394433	-0.538728	-0.889936	-1.34667	-1.46294	-0.940738	-1.34027	0.0102095	-0.976478	-1.50894	-1.38056	-0.321728	-0.230899	-0.924267	-0.693369	NM_020823	TMEM181	Genebody	3'/gene body
chr16:82583464-82584336	16	82583464	82584336	0.00107836	2	2.32645	1.86323	2.76503	2.15488	2.14356	2.02413	2.44515	2.1911	1.62736	1.60506	1.48214	1.106	1.62663	1.75389	1.79155	0.237774	1.90303	1.61722	1.55807	1.59366	0.974886	1.22295	0.70372	-0.1909	0.85604	0.776565	1.93676	1.08705	-0.849711	NM_019065	NECAB2	Genebody	3'/gene body
chr7:151436139-151436663	7	151436139	151436663	0.00108606	2	-0.907715	-1.33889	-1.25029	-1.94439	-1.00056	-0.034004	-1.37544	-0.587519	-1.44071	-1.38229	-0.95591	-0.748163	-1.31045	-1.35628	-1.12	-1.96329	-1.89177	-2.02058	-1.49644	-1.34056	-1.60673	-1.64942	-1.87891	-1.95866	-2.08253	-1.29434	-1.11662	-1.69194	-0.57532	NM_022087	GALNT11	Genebody	3'/gene body
chr5:176790655-176791118	5	176790655	176791118	0.00108633	2	1.06852	-0.243679	0.0205107	0.190696	0.413875	-0.0346722	0.0928505	-1.83195	-1.13342	0.719342	-0.844592	-0.189255	0.837125	-0.696747	0.553286	1.08264	0.942078	1.21183	1.26618	1.19159	1.09599	0.332542	0.946154	1.51746	0.674437	-0.43626	-0.116529	0.864828	0.981356	NM_001004106	GRK6	Genebody	5'/gene body
chr17:78575540-78575722	17	78575540	78575722	0.00109297	1	-0.137894	-1.24937	-0.706043	-0.332113	-0.069215	-0.578613	0.0420722	-1.24933	-1.33754	-0.742996	-0.840409	-0.705407	0.657259	-0.585609	0.237172	-0.425833	0.0821382	0.521357	0.42181	-0.155735	0.110804	0.672535	-0.128403	1.12778	0.214045	-0.490373	-0.559658	0.182275	0.741932	NM_001009905	B3GNTL1	Genebody	5'/gene body
chr21:43998463-43999107	21	43998463	43999107	0.00109531	2	0.556078	0.348902	1.12114	0.756091	0.917798	0.275551	0.40138	0.0999683	-0.540304	-0.516886	-1.26298	-0.824306	-1.29695	-0.536974	-0.399862	-0.545545	-0.838744	-0.908905	-0.461883	-1.94928	-1.00088	-1.51327	-0.926495	-1.0387	-1.27034	-0.795733	-0.0358209	-0.970804	-0.934983	NM_003681	PDXK	Genebody	3'/gene body
chr1:3265922-3266370	1	3265922	3266370	0.0010996	2	1.39363	1.54336	1.02957	0.934476	1.28386	1.15048	0.886796	1.02065	1.25827	1.11984	1.35773	1.48129	1.20833	0.815038	0.801297	1.24957	-0.137771	0.566839	0.83796	0.913565	0.0988798	0.871903	1.164	0.605821	0.0502534	0.26857	1.17738	0.607573	-0.569806	NM_022114	PRDM16	Genebody	3'/gene body
chr14:98715949-98716162	14	98715949	98716162	0.00110458	2	0.165608	-0.637561	-0.317296	-0.481723	0.0424463	-0.163872	-0.231523	-0.144022	-0.442693	-0.281251	-0.351052	-0.386098	0.214346	-0.804266	0.685286	0.535799	0.11518	0.391327	0.540011	0.312387	0.69303	-0.102708	-0.0842428	0.976463	-0.0646987	-0.524623	-0.272783	0.289434	0.562217	NM_138576	BCL11B	Genebody	3'/gene body
chr1:54468056-54468219	1	54468056	54468219	0.00110566	2	-0.114052	-0.936907	-0.791353	-0.966091	-0.827958	-0.730657	-0.513022	-1.2188	-1.82669	-0.798553	-0.850712	-0.919482	0.325237	-0.752805	-0.0837387	-0.15243	-0.15112	0.445186	-0.0532454	-0.406891	0.152475	0.219501	-0.447991	0.546365	-0.418785	-1.00413	-0.780132	-0.1129	0.667232	NM_001009955	SSBP3	Genebody	3'/gene body
chr1:200477647-200477815	1	200477647	200477815	0.00110776	2	1.22552	0.743537	-0.0270735	0.599887	1.08107	1.15055	1.20418	0.641037	1.31549	1.15876	0.968813	1.42993	1.81571	0.860405	1.18325	1.32459	1.86314	1.87525	1.36701	1.85015	1.27747	1.63463	1.36749	1.95137	1.58017	1.28341	1.01199	1.54649	0.534507	NM_001017404	LGR6	Genebody	5'/gene body
chr10:99371348-99371885	10	99371348	99371885	0.00112151	2	-0.422262	0.0842874	0.419643	-0.243779	0.45214	0.126456	0.226328	0.0117302	1.05758	0.46606	-0.799871	0.328864	-0.383544	0.182824	-0.474884	-0.683807	-1.05316	-0.47591	-0.571005	0.170571	-0.274339	-0.88528	-0.217581	-2.07298	-0.767919	-0.495074	0.107604	-0.650115	-0.757719	NM_178832	MORN4	Genebody	3'/gene body
chr14:69708244-69708479	14	69708244	69708479	0.0011236	2	0.607682	-0.324575	-0.593316	0.395151	0.457462	-0.531278	-0.181149	-1.4327	-0.00122111	0.45253	-0.683161	-0.118781	0.785225	-0.436392	0.563963	0.806258	0.699303	0.724939	1.00751	0.749776	1.07157	0.185647	0.331099	1.1501	0.499533	-0.231756	-0.114609	0.629829	0.744438	NM_183002	SLC8A3	Genebody	5'/gene body
chr1:219124896-219125070	1	219124896	219125070	0.00113123	2	1.45236	1.60657	1.43137	1.39539	1.81647	1.61453	1.23071	0.954581	1.57559	1.45688	0.997909	0.92521	0.267355	0.665045	0.924055	0.630416	0.926559	1.02484	0.780621	0.859304	0.547569	0.174194	1.01215	-0.0583867	0.897313	0.445398	1.24214	0.680336	-0.561806	NM_021958	HLX	Genebody	3'/gene body
chr15:58967820-58968273	15	58967820	58968273	0.00114032	2	0.649185	1.26403	0.815899	0.441282	1.1067	0.787596	0.379231	0.915155	1.52241	1.34858	0.399928	0.495657	0.105804	0.567924	0.600798	-0.202381	0.128247	-0.00283719	0.174081	0.496182	0.683448	-0.0963248	0.833341	-0.155657	0.186489	-0.396982	0.771384	0.187367	-0.584017	NM_134261	RORA	Genebody	3'/gene body
chr6:135377388-135377568	6	135377388	135377568	0.00114033	2	-0.0686286	-1.97721	-1.77738	-1.36413	-1.34765	-1.0143	-0.792532	-1.35182	-1.20513	0.200397	-0.749938	-0.597145	1.24733	-0.907959	-0.0535229	-0.436495	-0.0881472	0.842054	1.10638	0.620674	1.29864	0.806398	-0.222503	1.27283	0.25515	-1.2656	-0.836149	0.344655	1.1808	NM_006620	HBS1L	Genebody	3'/gene body
chr12:131858273-131858524	12	131858273	131858524	0.00114419	2	0.663467	-0.988035	-0.657578	-0.915667	-0.626536	-0.828965	-0.196677	-1.45232	-1.52976	0.18176	-0.726336	-0.422235	1.40244	-0.754618	0.610162	0.441685	0.321611	0.811456	0.44131	0.738259	1.33647	0.793862	0.0771784	0.846556	0.432132	-0.927361	-0.489361	0.493611	0.982971	NM_005895	GOLGA3	Genebody	3'/gene body
chr7:1077221-1077508	7	1077221	1077508	0.00114653	1	0.70823	0.766178	0.575067	0.451982	0.775506	0.363866	0.07097	0.939139	-0.16967	-0.287199	0.162457	0.136382	-0.217833	-0.119142	-0.277995	-0.355047	0.570305	-0.260356	0.00353199	-0.40273	-0.484305	-0.0470511	-0.00164969	-0.853142	-0.80787	-0.500399	0.296852	-0.284726	-0.581578	NM_032350	C7orf50	Genebody	3'/gene body
chr1:11773641-11773838	1	11773641	11773838	0.00114654	2	0.12693	0.0208744	-0.403191	1.02812	1.39117	0.556545	1.27358	-0.341812	0.535229	1.14688	1.29817	1.64792	1.3186	1.50579	1.14333	1.79964	2.28897	1.53627	1.32362	1.49554	1.63196	1.87048	1.58291	1.68688	1.46388	1.27439	0.793201	1.59149	0.798288	NM_005957	MTHFR	Genebody	3'/gene body
chr1:9298738-9298849	1	9298738	9298849	0.00115366	1	1.25612	0.616879	1.01007	0.59948	0.653341	0.618387	0.980827	0.331262	0.763583	0.638632	0.886651	1.37856	1.96068	1.35314	1.00367	1.53933	1.70908	1.36688	1.08153	1.3604	1.47707	1.8746	1.40475	2.47412	1.37971	1.58418	0.931972	1.52128	0.589303	NM_025106	SPSB1	Genebody	5'/gene body
chr3:11570109-11570341	3	11570109	11570341	0.00115669	2	1.55817	1.48338	1.74319	1.7452	1.26273	0.971999	1.08664	1.00162	0.840955	1.49651	0.451277	1.46207	0.498071	1.16391	0.403896	0.684	0.99601	0.263248	0.715333	-0.303825	0.785631	0.63828	0.991306	0.765006	0.838101	0.825908	1.19755	0.633575	-0.563978	NM_006395	ATG7	Genebody	3'/gene body
chr7:37414371-37414780	7	37414371	37414780	0.00116208	1	1.2943	-1.01763	-0.0986624	-0.126724	0.663192	0.804754	0.850018	0.234136	0.58083	1.18078	-0.0079961	0.0876536	1.21516	-0.1562	1.63096	0.960292	1.08563	2.03258	2.18704	1.43356	2.06986	0.587829	1.1139	1.53788	1.30799	0.0291639	0.393115	1.33139	0.938275	NM_014800	ELMO1	Genebody	5'/gene body
chr15:23529379-23529674	15	23529379	23529674	0.00116475	2	0.983838	1.84337	0.861478	0.882596	1.36709	1.17703	0.597677	0.917567	1.46679	1.47016	0.812441	0.736522	0.843581	0.758714	0.306565	0.436479	1.02965	0.904496	0.721889	0.662855	0.616786	0.846678	0.430129	0.670789	-0.0358944	0.00455096	1.05135	0.549581	-0.501765	NM_024490	ATP10A	Genebody	3'/gene body
chr16:67664996-67665131	16	67664996	67665131	0.00117619	2	-0.460131	-0.680587	-0.543824	-0.845988	-1.04056	-1.11876	-0.594999	-1.23017	-1.00284	-1.0558	-0.653442	-0.457722	-0.439618	-0.303726	-0.555445	-0.761051	0.0835235	0.164884	-0.658927	0.481646	-0.369141	0.523814	0.141309	0.484839	0.0416742	-0.807793	-0.74487	-0.102556	0.642314	NM_024562	TMCO7	Genebody	3'/gene body
chr12:110420059-110421784	12	110420059	110421784	0.00117702	2	-1.75797	-1.47306	-2.40438	-0.89962	-0.45547	-1.11059	-1.25065	-1.49585	-0.903864	-1.37524	-1.63626	-1.39224	-1.42516	-1.18418	-1.06	-0.679394	-0.512484	-0.201639	0.486743	0.596842	-0.265138	-1.37644	-1.17548	-0.467736	-0.896329	-0.799584	-1.34032	-0.52922	0.811104	NM_002973	ATXN2	Genebody	3'/gene body
chr20:24973173-24973455	20	24973173	24973455	0.00117913	2	-0.21765	-0.0711728	-0.0175789	0.00607037	0.26677	-0.292809	0.102431	-0.185488	0.894707	-0.247719	-0.45004	-0.743046	-0.942317	-0.346658	-0.257324	-0.535031	-0.697692	-0.94802	-0.405922	-0.813461	-0.841349	-0.864677	-0.33473	-0.61503	-0.853963	-0.918292	-0.160321	-0.673791	-0.51347	NM_032501	ACSS1	Genebody	5'/gene body
chr16:54870544-54870648	16	54870544	54870648	0.00118052	2	0.344084	-0.133047	-0.511491	0.26354	0.164765	-0.544115	0.243929	-1.39499	-0.393794	0.0552653	-0.257877	0.267938	2.13289	0.375605	0.257475	0.768986	0.644654	1.0258	0.68716	1.54725	1.07292	1.3577	0.774891	2.08808	0.968987	0.531321	0.0437643	0.977102	0.933338	NM_020988	GNAO1	Genebody	3'/gene body
chr20:5791951-5792116	20	5791951	5792116	0.00118066	1	2.12686	1.37907	1.33326	2.07671	1.58398	1.1064	1.53744	1.14215	0.747559	1.31317	1.44548	1.49026	2.38032	2.00062	1.93678	2.22019	1.75135	2.27301	2.27249	2.24562	2.26038	2.27061	1.86353	2.45039	1.82275	1.62194	1.54738	2.08242	0.535043	NM_152504	C20orf196	Genebody	3'/gene body
chr19:7711336-7711721	19	7711336	7711721	0.00118275	1	-0.598272	-1.05538	-1.40029	-1.51986	-0.995888	-0.700177	-0.00392965	-2.28848	-1.08971	-0.16858	-0.923088	-0.97434	-0.345043	-1.40532	-0.683909	-1.22636	-0.186968	0.249216	0.31631	0.503991	0.424022	-0.191506	-0.0778074	0.314853	-0.0748233	-0.921749	-0.962026	-0.129561	0.832465	NM_021155	CD209	Genebody	3'/gene body
chr13:109873775-109874081	13	109873775	109874081	0.00119129	2	-0.517316	-1.01428	-1.03026	-0.206654	-0.65282	-0.881752	-0.0413818	-0.972952	-1.10078	0.0950797	-1.09452	-0.552071	0.674573	-0.502207	0.0487721	-0.092264	0.590155	0.399256	0.466759	0.3187	0.737612	0.751838	0.260933	-0.410557	0.0781715	-0.95341	-0.556953	0.182997	0.73995	NM_001846	COL4A2	Genebody	3'/gene body
chr1:93820382-93820725	1	93820382	93820725	0.00119228	2	0.419359	1.22826	0.922286	0.637332	1.50197	1.24258	1.48762	0.957186	1.67451	1.59896	0.377612	0.588555	0.654378	1.07838	0.927136	-0.189693	0.533953	0.557749	0.57089	0.949387	0.474742	0.0803591	-0.142334	-0.900767	0.37845	0.492618	1.02636	0.311041	-0.715315	NM_003567	BCAR3	Genebody	3'/gene body
chr14:90122834-90123193	14	90122834	90123193	0.00119243	2	-2.20333	-3.24477	-3.46096	-2.33621	-3.04907	-3.05676	-3.3601	-3.09506	-2.63356	-2.14808	-2.95299	-2.36773	-1.26047	-2.84416	-1.75029	-1.74025	-2.54628	-2.0547	-1.17634	-1.19821	-0.878401	-1.96714	-1.82409	-1.22789	-2.807	-2.67181	-2.71523	-1.8202	0.895033	NM_001010854	TTC7B	Genebody	3'/gene body
chr13:109893945-109894109	13	109893945	109894109	0.00120023	2	1.20509	-0.0308163	0.510718	0.379066	0.668507	1.12854	1.23652	0.492475	1.00136	1.04005	1.18619	1.08894	1.70497	1.27553	1.45105	1.31669	2.35418	1.67983	1.3566	1.59158	1.61624	1.99107	1.18952	1.40667	1.72073	0.765937	0.92051	1.53667	0.616165	NM_001846	COL4A2	Genebody	3'/gene body
chr14:101414969-101415267	14	101414969	101415267	0.00120029	2	0.951901	-0.390116	0.115681	-0.586904	-0.284615	-0.492195	-0.0396932	-0.929219	-0.732861	-0.410334	-0.650733	-0.00384577	1.74256	0.0535747	1.07764	0.604664	0.578433	1.19266	1.40372	1.20518	1.44194	1.11037	0.289447	0.789879	0.528675	-0.567258	-0.118342	0.804612	0.922955	NM_178586	PPP2R5C	Genebody	3'/gene body
chr13:113601435-113601637	13	113601435	113601637	0.001201	2	0.00518024	-2.18207	-1.43731	-1.21107	-1.02413	-1.69152	-0.8761	-1.85042	-1.0267	-0.99638	-2.00563	-1.24155	-0.00916226	-1.54114	0.145337	-0.955573	-0.599518	-0.00488387	0.346911	0.621486	-0.0429257	-0.323255	-0.956057	0.270982	-0.819457	-1.32064	-1.22057	-0.303133	0.917439	NM_182614	FAM70B	Genebody	3'/gene body
chr20:24969750-24970070	20	24969750	24970070	0.00120112	2	1.04014	0.927439	1.1867	-0.131904	0.511244	0.527193	0.694707	1.20316	1.4748	0.74495	0.611591	0.351883	-0.0673655	0.0254569	0.212658	0.155166	-0.490578	0.0643591	-0.268402	0.419646	-0.222228	-0.268231	0.685574	-0.0552947	-0.281105	0.441912	0.649999	0.0327899	-0.617209	NM_032501	ACSS1	Genebody	5'/gene body
chr6:159123225-159123524	6	159123225	159123524	0.00120261	2	0.191834	0.187603	-0.683317	-0.961761	-0.0206906	-0.745204	-1.02522	-0.22325	-0.866806	-0.703774	-0.72341	-0.30384	-0.838566	-1.06071	-0.555796	-1.30973	-1.1237	-0.601135	-0.573751	-1.80279	-1.52395	-1.22931	-1.52985	-1.49475	-1.92833	-0.949904	-0.555508	-1.21858	-0.663076	NM_003379	EZR	Genebody	3'/gene body
chr22:45890426-45890522	22	45890426	45890522	0.0012032	2	0.245407	0.417643	0.207942	-1.04148	0.929107	0.517587	-0.10921	-0.122738	-0.815636	-0.190817	-0.595435	-0.182126	-0.54792	-0.185702	-0.303365	-0.460914	-1.35766	-0.448314	-0.918576	-0.667269	-0.991604	-0.608962	-0.736788	-1.09426	-0.832911	-0.460118	-0.105241	-0.740062	-0.63482	NM_014346	TBC1D22A	Genebody	3'/gene body
chr11:12867409-12867568	11	12867409	12867568	0.00120767	2	1.78404	0.694178	0.635087	0.445859	0.494901	0.580643	0.944989	0.0135953	-0.0561128	1.44756	0.993351	1.36998	2.2929	1.13963	1.27252	1.64455	1.5605	1.14824	1.61443	1.85425	1.75141	2.15835	1.6998	2.11975	1.6292	1.43316	0.912901	1.65718	0.744278	NM_021961	TEAD1	Genebody	3'/gene body
chr19:1369745-1370016	19	1369745	1370016	0.00120785	2	2.2061	2.56728	2.11869	1.23444	2.59416	2.27998	2.09771	2.44791	1.96092	1.65924	1.96166	1.97395	1.54142	1.39525	1.68385	1.35386	1.78653	1.56664	1.75055	1.89604	1.52325	1.69613	1.25948	1.01241	1.16602	0.985524	2.00276	1.47336	-0.529406	NM_170711	DAZAP1	Genebody	5'/gene body
chr16:86432817-86433061	16	86432817	86433061	0.00121396	2	0.551382	0.898774	0.471984	0.466398	0.981365	1.09088	0.583806	1.38473	1.09484	0.463499	0.240093	0.54556	0.0746784	0.166726	0.231279	0.409236	-0.135915	0.0553963	-0.174475	0.414795	0.193822	-0.233507	0.610072	-0.898793	-0.475743	0.441824	0.643908	0.0364992	-0.607408	NM_003486	SLC7A5	Genebody	3'/gene body
chr4:88187673-88187832	4	88187673	88187832	0.0012153	1	0.00274739	0.0739247	-0.239395	-0.675719	-0.0547169	-0.287543	0.265216	-0.68683	-0.48192	-0.301557	0.318973	-0.087351	-0.0227624	-0.111718	-0.768475	-0.00259544	-0.886149	-0.773494	-0.618147	-0.415068	-1.31048	-0.104184	-0.830495	-0.710451	-1.20092	-0.540224	-0.163475	-0.680057	-0.516582	NM_005935	AFF1	Genebody	5'/gene body
chr21:43034705-43034842	21	43034705	43034842	0.00121612	2	0.637034	0.304098	0.205367	-0.130983	0.452369	1.26441	1.24116	0.652294	0.115868	0.75703	0.737648	0.905687	0.914424	0.918472	0.565723	0.897589	0.995157	1.35168	0.783236	1.23072	1.1775	1.31155	1.45345	1.81282	1.3342	1.18613	0.641062	1.17498	0.533917	NM_001001569	PDE9A	Genebody	3'/gene body
chr22:16722116-16722805	22	16722116	16722805	0.00121828	2	-0.366136	-0.812676	-0.589808	-1.57127	-0.634569	-0.633011	-0.221309	-0.830154	-0.99039	-1.0574	-0.751894	-0.84483	-1.47137	-1.08101	-1.22792	-1.48805	-1.26559	-1.75773	-1.7589	-0.990133	-1.67267	-1.26171	-0.575246	-1.55238	-1.70161	-1.22696	-0.846845	-1.37324	-0.526396	NM_001122731	MICAL3	Genebody	3'/gene body
chr3:48531080-48531464	3	48531080	48531464	0.0012192	2	-0.699022	-1.25022	-1.56763	-0.75764	-0.543282	-0.486645	-1.23894	-0.597508	-0.625458	-0.900032	-0.899549	-1.1931	-0.0577804	-1.10047	-0.119846	0.18736	0.127472	0.0853844	0.157137	-0.306986	-0.472831	-0.592741	-0.856106	-0.123574	-0.840066	-0.65445	-0.851235	-0.284104	0.567131	NM_004567	PFKFB4	Genebody	3'/gene body
chr1:27032422-27032704	1	27032422	27032704	0.00122685	2	1.48194	0.0277548	-0.221417	0.508473	0.328798	-0.749734	0.0486255	-1.19681	-1.26799	0.935776	-0.836352	-0.125461	1.35442	-0.693028	1.34399	1.28602	0.76576	1.01101	1.75087	0.86586	1.79876	0.962301	0.817638	2.03182	0.975254	-0.55271	-0.0289288	1.08805	1.11698	NM_032283	ZDHHC18	Genebody	5'/gene body
chr11:12267174-12267423	11	12267174	12267423	0.00122713	2	0.864566	0.658181	0.83137	0.756654	0.937156	0.896589	0.694509	1.24811	0.871126	0.515765	0.184714	0.216336	0.0302183	-0.408224	0.1022	0.483047	0.271348	0.0534027	0.0785792	0.477285	0.0744972	-0.325726	-0.338994	0.0719557	-0.367572	0.154197	0.592648	0.0611849	-0.531463	NM_032867	MICALCL	Genebody	5'/gene body
chr4:5805933-5806544	4	5805933	5806544	0.00122863	1	2.44676	1.72252	1.59089	1.17184	2.14522	1.50301	1.38923	1.84418	0.750108	1.66461	1.40413	1.39669	1.0163	1.14597	1.28349	1.34421	0.625347	1.2522	0.868402	0.0189792	1.3119	0.435285	0.870926	1.29809	0.78607	0.471564	1.51368	0.880538	-0.633138	NM_153717	EVC	Genebody	3'/gene body
chr21:45170588-45170764	21	45170588	45170764	0.00123161	2	0.189415	-0.424868	-0.419961	0.032239	-0.246263	-0.411954	0.429837	-1.05162	-0.40005	0.347861	-0.012651	0.451659	1.7728	0.507795	0.79635	0.623773	0.602693	0.632171	0.966756	1.13087	0.807015	1.68554	1.11887	1.11498	1.19558	-0.209005	0.0545885	0.872132	0.817544	NM_001127491	ITGB2	Genebody	5'/gene body
chr1:12126177-12126333	1	12126177	12126333	0.00123378	2	0.671567	0.937045	0.382971	0.637469	0.708214	0.340691	0.503582	-0.558455	-0.613375	1.07053	0.730887	0.980048	1.44485	0.787797	1.27605	1.53839	1.06883	1.25733	1.32857	1.57175	1.28685	1.75945	1.44137	0.634733	1.28829	0.558709	0.57313	1.25086	0.677731	NM_152942	TNFRSF8	Genebody	3'/gene body
chr10:44739931-44740622	10	44739931	44740622	0.00123991	2	0.617848	0.517854	1.21537	0.828261	1.18129	1.35713	0.653099	1.59868	1.69447	0.634541	-0.34618	0.0284148	-0.0370177	0.516969	0.207128	0.28013	0.189499	0.420779	0.253796	0.175836	-0.154489	-0.126559	0.272475	-0.87626	-0.165814	-0.104126	0.747195	0.0310329	-0.716162	NM_001123376	KSP37	Genebody	3'/gene body
chr7:36235073-36235871	7	36235073	36235871	0.00124541	2	-2.72882	-2.95144	-3.29287	-2.7482	-2.8661	-3.1932	-2.97096	-3.67597	-2.89643	-2.63744	-3.06639	-2.6404	-2.75947	-2.94332	-1.35705	-2.64918	-2.29318	-2.72649	-1.8133	-2.64598	-2.306	-2.27321	-2.74658	-2.31692	-2.84796	-2.72019	-2.95507	-2.39134	0.563735	NM_030636	EEPD1	Genebody	3'/gene body
chr15:88404377-88404810	15	88404377	88404810	0.00124687	2	-0.929783	-1.71173	-1.35484	-1.08303	-0.311816	-0.732034	-0.505128	-2.32642	-0.605435	-1.20987	-1.20414	-1.41188	-1.08664	-1.21127	-0.689452	-0.262017	-0.446068	-0.00741261	0.0155399	-0.508139	-0.230406	-0.914049	-0.688467	-0.346492	-0.751608	-1.09236	-1.12029	-0.493411	0.626877	NM_198526	ZNF710	Genebody	3'/gene body
chr21:41534896-41535139	21	41534896	41535139	0.00125089	2	-0.115765	0.564142	0.483905	-0.101986	0.498719	0.362283	0.0649092	-0.698667	-0.569198	0.290709	0.746677	0.434668	0.739636	0.112316	-0.650788	0.0176326	-0.455551	-0.374904	-0.310771	-0.340995	-0.694459	0.202385	0.0225953	-0.595211	-0.417222	-0.39252	0.200882	-0.332484	-0.533366	NM_138992	BACE2	Genebody	3'/gene body
chr21:46386263-46386513	21	46386263	46386513	0.00125109	2	0.5026	-0.731917	-0.672471	-1.4714	-0.378674	-0.38235	-1.25079	-0.669667	-1.46852	-0.910216	-0.634475	-0.575947	-0.535098	-0.931079	0.00820116	0.514286	0.84949	-0.345451	-0.361032	-0.57617	0.656287	0.250678	-0.0548481	-0.291142	-0.162105	-0.635841	-0.722144	-0.012304	0.70984	NM_206965	FTCD	Genebody	3'/gene body
chr1:166932118-166932370	1	166932118	166932370	0.0012514	2	1.39457	2.00691	1.47661	0.448712	1.34199	1.51979	1.06964	1.80106	2.00037	1.59494	1.33921	1.68224	1.1143	1.45373	1.02625	1.14079	0.188689	0.630526	1.19985	1.33268	1.04107	0.991601	1.06417	0.913335	1.02825	0.671844	1.44601	0.935755	-0.51025	NM_001937	DPT	Genebody	3'/gene body
chr5:6674717-6674993	5	6674717	6674993	0.00125586	1	-2.33364	-1.38247	-1.16407	-1.44315	-1.7315	-1.75513	-1.0792	-1.76803	-1.33753	-1.7032	-1.21013	-1.56487	-1.53985	-1.37589	-2.25897	-1.83253	-2.3199	-2.16401	-2.38572	-3.00773	-2.18953	-1.71728	-1.89062	-2.00733	-1.36339	-1.80066	-1.52776	-2.07814	-0.550376	NM_017755	NSUN2	Genebody	5'/gene body
chr20:62026372-62026622	20	62026372	62026622	0.00125864	2	1.21454	1.899	1.54635	1.83199	1.87218	1.53094	1.33122	2.06201	1.62614	0.91605	1.79772	1.8072	1.46987	1.37427	1.18497	1.59414	0.830975	-0.0510078	0.530305	0.990906	0.63621	1.48472	1.24728	-0.17716	1.09924	1.24572	1.59139	0.884692	-0.706699	NM_025219	DNAJC5	Genebody	3'/gene body
chr3:66605342-66605762	3	66605342	66605762	0.00126349	2	-0.107793	-1.06334	-1.46402	-0.998222	-0.85322	-1.2718	-1.15379	-1.07373	-1.29088	-0.332828	-1.41492	-0.882292	-0.0227624	-1.21826	1.00187	0.201279	0.0160045	-0.26647	-0.14545	0.11092	0.0524614	-0.445528	-0.648868	0.13578	-0.626097	-1.35526	-0.939132	-0.164113	0.775019	NM_015541	LRIG1	Genebody	5'/gene body
chr18:19313834-19314066	18	19313834	19314066	0.00126692	2	0.0506589	-0.499561	-0.867564	-0.681571	-0.510659	-0.454971	-0.177351	-0.453442	-0.578194	1.3715	-0.397036	0.167246	1.00659	-0.463597	0.502081	0.256691	0.496537	0.83089	1.27796	1.19133	1.16924	0.999591	0.759425	0.926912	0.741784	-0.840816	-0.177711	0.692635	0.870346	NM_003831	RIOK3	Genebody	3'/gene body
chr1:200709598-200710158	1	200709598	200710158	0.00127044	2	-1.0766	-0.279282	-1.13472	-1.33256	-1.31253	-1.03639	-1.32489	-0.371853	-1.21925	-0.718883	-0.892107	-0.980313	-0.450155	-0.82883	-1.44863	-0.986199	-2.15408	-1.7225	-1.22487	-0.743738	-2.00717	-1.09428	-1.49497	-2.00527	-1.91991	-1.508	-0.925598	-1.5258	-0.600204	NM_032104	PPP1R12B	Genebody	5'/gene body
chr19:16339055-16339346	19	16339055	16339346	0.00127774	2	0.713525	-0.228884	-0.279182	0.284507	0.144806	-0.0176162	0.515416	-0.0581325	-0.432821	1.1381	-0.100319	0.268541	1.18816	-0.614558	1.0406	0.883435	0.901743	1.39513	1.65517	1.86173	1.67826	0.931494	1.04311	1.23606	1.2126	-0.793739	0.18011	1.08713	0.907022	NM_021235	EPS15L1	Genebody	3'/gene body
chr3:126341844-126341912	3	126341844	126341912	0.00127955	2	0.66964	-1.03453	-0.24627	-0.618541	-0.0455708	-0.269776	0.387009	-1.22616	-0.294374	0.171017	-0.590949	-0.307045	-0.382504	0.634723	0.627393	0.0852655	1.43174	0.673714	-0.48834	0.635909	0.928486	0.920111	0.992808	-0.246699	0.86826	0.440827	-0.225238	0.572457	0.797695	NM_024628	SLC12A8	Genebody	3'/gene body
chr19:16526759-16526884	19	16526759	16526884	0.00128074	2	0.922699	0.0682076	-0.0358041	-0.0588272	-0.066713	0.304635	0.170632	-0.365558	-0.640436	0.505186	0.406442	0.265343	1.3379	0.163224	0.280517	0.302955	0.963646	1.00494	1.15314	1.1503	1.21475	1.27731	0.84185	0.808246	0.871541	0.209844	0.212638	0.83992	0.627283	NM_024881	SLC35E1	Genebody	3'/gene body
chr17:70846036-70846670	17	70846036	70846670	0.00128277	2	0.957344	-0.780784	-0.877366	1.3941	-0.367958	0.136083	0.337677	-0.691918	-0.634591	1.08087	-0.0765293	0.158297	1.6657	0.225638	1.82082	1.00566	1.34749	1.85937	2.17226	2.2011	2.08067	1.33748	1.32891	0.552964	1.6907	-0.777522	0.180469	1.38499	1.20452	NM_002086	GRB2	Genebody	3'/gene body
chr7:115982269-115982454	7	115982269	115982454	0.00129248	2	-0.363309	-1.21312	-0.550151	-0.528713	-1.17508	-0.23733	-0.175713	-0.789784	-0.156803	0.509961	-0.73524	-0.145718	1.015	-0.297686	-0.162278	0.141817	0.46817	0.851199	1.04052	1.05717	0.884893	0.635972	0.476687	0.212823	0.508465	-0.714789	-0.345978	0.450054	0.796031	NM_001753	CAV1	Genebody	3'/gene body
chr17:29330567-29331440	17	29330567	29331440	0.00129433	2	-1.94402	-2.30354	-2.27312	-1.406	-1.00754	-1.2213	-0.224406	-3.19589	-2.64968	-1.44539	-2.2836	-1.85757	-1.61614	-2.00028	-0.119359	-0.636067	-0.310853	-0.227661	-0.532894	-0.367572	-1.02708	-1.87025	-1.5634	-1.00259	-1.3171	-1.42268	-1.81632	-0.86646	0.949858	NM_001094	ACCN1	Genebody	5'/gene body
chr22:48664450-48664769	22	48664450	48664769	0.00129525	2	-1.41933	-0.768475	-0.495271	-1.26714	-0.278134	-0.637441	-1.05494	-0.943668	-1.57093	-1.61413	-1.25537	-1.55936	-1.6446	-1.16007	-1.06286	-1.82368	-1.41265	-1.68733	-1.92966	-1.63579	-2.10929	-1.48354	-1.50256	-1.87866	-1.84549	-1.42425	-1.1192	-1.64965	-0.530443	NM_014838	ZBED4	Genebody	3'/gene body
chr17:33997514-33997958	17	33997514	33997958	0.00129742	2	0.819157	-0.137466	-0.475426	-0.121633	0.247432	-0.170334	-0.464298	0.0878909	-0.957036	0.569951	-0.325302	-0.0151256	1.00111	-0.544274	0.664808	1.20399	0.215213	1.12353	1.43648	1.19692	1.45919	0.467966	0.456605	0.780512	0.530043	-0.426384	-0.034668	0.759073	0.79374	NM_025248	SNIP	Genebody	5'/gene body
chr12:110714856-110714909	12	110714856	110714909	0.00130021	1	-0.366	-0.527989	-0.0230832	-0.51405	-0.141441	-0.928855	-0.159282	-0.55108	-0.885967	-1.06885	-0.409056	-0.542937	-0.609516	-0.0104599	-1.02634	-0.203966	-0.671015	-0.971207	-1.62191	-0.852026	-1.62819	-1.39721	-1.06077	-1.01182	-1.17273	-0.689137	-0.481326	-1.02553	-0.544201	NM_000690	ALDH2	Genebody	3'/gene body
chr11:60508102-60508276	11	60508102	60508276	0.00130184	2	0.317014	-0.787789	-1.4681	-0.917558	-1.01632	-0.950428	-0.738033	-1.40549	-1.10811	-0.180447	-0.940913	-0.895355	1.08849	-0.88801	0.394353	0.00993885	-0.15862	0.693147	0.675019	0.222177	0.770718	0.688725	-0.172107	0.542916	0.179701	-1.35163	-0.706504	0.207861	0.914366	NM_006725	CD6	Genebody	5'/gene body
chr1:14907046-14907149	1	14907046	14907149	0.00131078	2	0.532029	0.178651	0.439473	0.745046	-0.453462	-0.793306	0.636337	-0.455205	0.193011	0.913327	0.636826	0.241062	0.682794	0.343337	1.81295	0.988096	1.68392	1.52071	0.814349	0.953684	1.32937	1.52847	0.31253	0.173978	1.46307	0.242128	0.27428	1.0686	0.794325	NM_015209	KIAA1026	Genebody	5'/gene body
chr5:178686706-178687073	5	178686706	178687073	0.00131509	2	-0.0664396	-1.59286	-1.46934	-1.06621	-1.35298	-1.26169	-2.32862	-0.774253	-2.3717	-1.31045	-1.82481	-2.5112	0.0160244	-0.829614	-0.0638283	0.0933315	-0.877982	-0.555092	0.0336195	-0.562881	-0.384478	-0.0474208	-0.265377	-1.01919	-0.354499	-1.26691	-1.33887	-0.439226	0.899641	NM_021599	ADAMTS2	Genebody	5'/gene body
chr12:108082685-108082967	12	108082685	108082967	0.00131781	2	0.847716	1.63446	1.4305	1.28249	1.872	1.69255	1.43754	1.55871	2.17012	1.16004	1.32967	1.31578	1.04767	1.11143	0.93545	0.712762	1.00488	0.498443	0.961368	1.27572	1.23481	0.486711	1.68208	0.3654	0.544314	0.933506	1.42076	0.886287	-0.534476	NM_001093	ACACB	Genebody	5'/gene body
chr5:456142-456311	5	456142	456311	0.00131995	2	1.01106	-0.994756	-0.7012	-1.18025	-0.693934	-0.541451	-0.702995	-0.906105	-1.42312	-0.509933	-0.361677	-0.801771	0.79156	-0.130079	0.806248	-0.20272	-0.528189	0.347658	0.554219	0.435716	0.755736	0.733183	0.38466	1.14938	0.339566	-0.530836	-0.510332	0.353718	0.86405	NM_020731	AHRR	Genebody	3'/gene body
chr7:100923858-100924287	7	100923858	100924287	0.00132068	2	0.664802	0.176724	1.19526	0.214573	1.07318	0.579347	0.967514	0.0323448	1.7299	0.363501	0.087371	0.383435	0.218168	0.249679	-0.256337	-0.323562	-0.0394884	-0.0704782	0.25752	-0.534316	0.449283	-0.383914	0.631208	-0.788524	0.164163	-0.101846	0.566843	-0.0830243	-0.649867	NM_133457	EMID2	Genebody	3'/gene body
chr1:181469940-181470632	1	181469940	181470632	0.00132288	2	-0.686312	-1.52093	-1.11348	-0.789563	-1.08712	-1.53242	-1.01006	-1.17083	-0.916888	0.334829	-0.809843	-0.827108	-0.287858	-0.945614	-0.325948	-0.595556	0.486887	-0.472773	0.491566	0.477197	0.597918	-0.375167	-0.633633	0.10475	-0.254257	-1.10008	-0.883085	-0.133258	0.749827	NM_005562	LAMC2	Genebody	3'/gene body
chr6:81025045-81025828	6	81025045	81025828	0.00132364	2	-1.94275	-0.759387	-1.82594	-1.71289	-0.645216	-0.839352	-0.719588	-1.08912	-1.25898	-0.539405	-1.80602	-1.06703	-1.61574	-1.57783	-2.05742	-2.47514	-1.67842	-1.72457	-1.35651	-1.25465	-1.55923	-2.20713	-2.1344	-2.44538	-1.97576	-1.70257	-1.2428	-1.88093	-0.638128	NM_000056	BCKDHB	Genebody	3'/gene body
chr5:1560739-1561167	5	1560739	1561167	0.00132436	2	-1.82839	-2.14308	-2.3597	-1.10989	-0.98119	-1.51205	-1.24809	-1.26193	-1.45002	-1.58185	-1.77339	-1.66735	-1.46011	-1.888	-1.61891	-0.59875	-0.580907	-0.952882	-1.13929	-0.385556	-0.72361	-1.20439	-1.51943	-1.01969	-1.58162	-0.837231	-1.59036	-1.01352	0.576839	NM_024830	LPCAT1	Genebody	5'/gene body
chr6:106816931-106817155	6	106816931	106817155	0.00132565	2	-1.78167	-0.887474	-0.0803459	-0.983483	-0.500215	-0.63821	-0.390148	-0.50061	-0.394244	-0.819091	-1.01654	-0.944279	-1.0236	-1.07309	-0.685369	-1.04266	-0.735642	-1.48038	-1.44592	-1.70056	-1.57861	-1.47672	-1.32993	-1.74915	-1.31553	-1.40355	-0.788071	-1.32867	-0.540598	NM_004849	ATG5	Genebody	3'/gene body
chr3:150348645-150349039	3	150348645	150349039	0.00132591	2	-2.17578	-2.394	-1.26031	-1.6599	-1.7496	-1.66558	-1.67218	-1.52106	-0.810477	-1.12298	-2.00343	-1.86462	-1.7447	-2.31777	-2.30529	-2.45863	-2.35257	-2.23238	-2.01687	-1.86397	-2.03167	-2.18162	-2.06558	-2.92008	-2.07718	-2.3295	-1.7116	-2.23628	-0.524679	NM_032383	HPS3	Genebody	3'/gene body
chr15:83800878-83802097	15	83800878	83802097	0.00132621	2	-0.674853	-1.67089	-1.9165	-1.27331	-1.42807	-2.02855	-1.4907	-2.08696	-1.75043	-1.62091	-1.82956	-2.00095	-1.52952	-1.76998	0.245371	-0.616111	-0.162488	-0.692974	-0.514098	-0.823542	-0.0704333	-1.68616	-1.57433	-0.860804	-1.46255	-1.68134	-1.64794	-0.824955	0.822988	NM_006738	AKAP13	Genebody	5'/gene body
chr1:202461707-202462102	1	202461707	202462102	0.00132957	1	1.73191	1.87368	2.05887	1.76876	2.61363	2.03737	2.3184	2.88594	2.68946	2.19143	1.92087	2.0683	1.00084	1.99531	1.02435	1.49257	1.54279	1.47959	1.86997	1.75489	1.98323	1.30338	1.65813	1.22242	1.67372	1.45052	2.08248	1.53796	-0.54452	NM_014935	PLEKHA6	Genebody	3'/gene body
chr21:46405387-46405581	21	46405387	46405581	0.00132983	2	1.57291	-0.379617	0.881753	0.648023	1.57927	-0.321318	-0.309983	1.1581	0.460965	1.45992	1.26424	-0.827903	2.26419	-0.679321	0.941029	1.01508	1.43776	1.30033	2.07672	2.48991	2.56678	1.98116	2.12355	1.39278	2.34328	1.56246	0.626516	1.76924	1.14272	NM_032261	C21orf56	Genebody	3'/gene body
chr10:6004731-6005011	10	6004731	6005011	0.00133604	2	-1.26603	-1.63846	-1.0382	-1.88216	-1.26439	-1.3528	-1.24168	-0.487347	-0.564927	-1.57321	-1.18794	-1.16974	-1.13571	-0.895087	-1.96975	-2.08724	-1.92619	-1.50461	-1.47252	-0.871697	-2.00993	-2.31197	-1.50466	-1.7264	-2.28039	-1.51603	-1.19269	-1.76512	-0.572424	NM_032807	FBXO18	Genebody	3'/gene body
chr7:132120996-132121199	7	132120996	132121199	0.00133972	2	-0.654136	-0.501619	-1.13211	-1.33145	-0.0970938	-0.0890273	-0.774736	0.192725	-0.449055	-0.282797	-0.263071	-0.0866749	-0.77864	-0.619905	-1.30834	-1.53296	-1.28452	-0.581801	-0.926595	-0.957417	-0.890866	-0.663596	-0.813987	-0.906	-1.17996	-0.959741	-0.490542	-1.00048	-0.50994	NM_017812	CHCHD3	Genebody	3'/gene body
chr1:62501609-62502398	1	62501609	62502398	0.00134239	2	-1.84211	-2.57692	-2.12895	-2.14007	-2.28386	-1.97888	-1.41379	-1.94946	-2.48125	-0.910412	-2.27876	-1.94193	-0.57911	-2.67621	-1.20216	-1.36223	-0.913606	-0.394698	-0.294156	-0.275641	-0.434773	-1.00889	-1.74738	-1.51408	-1.23844	-2.27469	-1.94155	-1.05506	0.886489	NM_181712	KANK4	Genebody	3'/gene body
chr6:137148504-137148662	6	137148504	137148662	0.00134652	2	0.367236	-0.456964	-0.271954	-0.138244	-0.178519	0.399236	0.0167766	-0.131515	-0.623404	0.811415	0.18384	0.203237	1.62379	0.5371	0.809276	0.776944	0.61833	1.63715	1.21969	1.15545	1.58883	1.13925	0.542465	1.16067	0.81048	-0.22878	0.167288	0.935813	0.768525	NM_005923	MAP3K5	Genebody	5'/gene body
chr3:60567106-60567837	3	60567106	60567837	0.00134744	1	-1.60219	-3.01417	-2.40538	-2.28013	-2.33371	-2.60788	-2.68892	-2.1694	-2.50555	-2.01848	-2.66193	-2.29105	-1.40386	-2.81433	-1.41482	-1.51719	-2.02332	-1.045	-0.720267	-1.05663	-1.26461	-2.32471	-2.05266	-1.29957	-1.94285	-2.51654	-2.34264	-1.59818	0.74446	NM_002012	FHIT	Genebody	3'/gene body
chr19:5015166-5015835	19	5015166	5015835	0.0013526	2	0.329693	-0.0917556	0.540711	0.184349	0.938774	0.0249852	0.072479	0.556133	-0.709738	-0.469972	-0.556654	-0.491861	-0.831933	-0.0867943	-0.281947	-0.451583	-0.676323	-0.819681	-0.476888	-1.13672	-0.335167	-0.900589	-0.303442	-1.10894	-1.08384	-0.403008	-0.0422561	-0.664844	-0.622588	NM_015015	JMJD2B	Genebody	3'/gene body
chr2:239821624-239821879	2	239821624	239821879	0.00135356	1	-0.137622	-1.32604	-2.04683	-1.05341	-1.31954	-1.29253	-1.6202	-1.49963	-1.52241	-0.624355	-1.53172	-1.22692	-0.220411	-1.58651	-0.663282	-0.654233	-0.660867	0.679747	0.0263036	-0.288335	0.366731	-0.817549	-0.77507	-0.605758	-0.314396	-1.37527	-1.21487	-0.423498	0.791368	NM_006037	HDAC4	Genebody	3'/gene body
chr18:75272846-75273073	18	75272846	75273073	0.00135742	2	0.82581	0.770844	0.779015	0.410059	0.978275	0.360391	1.24366	1.78347	1.56198	0.3845	0.650688	1.16985	0.989928	0.647609	-0.283101	0.53687	-0.211447	-0.274003	0.451525	0.242955	-0.260617	0.62752	0.817166	0.792309	0.491358	0.487159	0.896862	0.284808	-0.612054	NM_172388	NFATC1	Genebody	5'/gene body
chr15:75100307-75100597	15	75100307	75100597	0.00136717	2	0.172373	-0.729537	-0.655363	-0.322789	0.48736	-0.574865	-0.08022	-1.39155	0.111213	0.194182	-0.467294	0.099687	0.500081	-0.388032	0.810374	-0.0994196	0.751084	0.34293	0.67271	0.618805	0.574894	0.0974293	0.0734113	0.868101	0.461447	-0.14002	-0.217483	0.419312	0.636795	NM_003978	PSTPIP1	Genebody	3'/gene body
chr1:218323571-218323632	1	218323571	218323632	0.00137994	1	-1.09337	-0.815897	-0.737484	-1.18737	-1.26854	-0.963214	-0.977893	-1.40513	-0.712256	-0.517822	-1.10901	-0.911243	-0.527106	-0.340422	-1.0446	-1.44425	-1.51131	-1.10754	-2.3217	-1.98855	-2.38728	-1.89658	-1.19403	-1.82501	-1.26117	-0.709609	-0.897625	-1.55764	-0.660011	NM_006085	BPNT1	Genebody	5'/gene body
chr3:127661162-127661666	3	127661162	127661666	0.00138	2	0.04039	-0.134844	-0.261467	-0.0914604	1.11507	0.49176	0.381009	0.956088	1.58387	0.311229	-0.723776	-0.0310523	-0.920954	-0.384242	-0.863887	-1.3447	-1.03786	-1.04719	-0.222456	-0.0193816	0.144954	-1.13392	-0.322358	-0.961025	-0.659473	-0.665112	0.166544	-0.677701	-0.844245	NM_001040653	ZXDC	Genebody	3'/gene body
chr18:75371945-75372141	18	75371945	75372141	0.00138039	2	1.28323	0.895046	1.47045	0.155634	1.18199	0.972601	0.258513	0.555081	0.366283	0.813011	0.704515	0.596662	-0.164541	0.450192	0.822405	0.60834	-0.344225	0.553145	0.161811	0.111134	-0.207962	-0.497388	-0.0705712	-0.0770198	-0.523437	0.0381523	0.681333	0.0478653	-0.633468	NM_172388	NFATC1	Genebody	3'/gene body
chr10:80723305-80723357	10	80723305	80723357	0.0013875	2	0.898396	0.45278	-0.612425	0.764374	0.833343	0.211013	0.710334	0.0745435	0.40417	0.262297	-0.0762757	0.0690851	1.04779	0.135155	0.695591	1.52061	1.16228	1.13762	0.967349	1.14346	0.890501	0.56204	0.589478	1.02678	0.453721	0.838749	0.369613	0.915682	0.546069	NM_020338	ZMIZ1	Genebody	3'/gene body
chr17:52893532-52893849	17	52893532	52893849	0.00139036	2	-0.290009	-1.24427	-0.899467	-0.436701	-0.982188	-1.7082	-0.828357	-1.23653	-1.57418	-0.490342	-1.63594	-1.24669	0.0723544	-1.23345	1.03407	0.207512	-0.146387	0.199975	0.580755	-0.0471483	0.398738	-0.436033	-0.805896	-0.306265	-0.335962	-1.5159	-0.980998	-0.0977113	0.883286	NM_170721	MSI2	Genebody	3'/gene body
chr1:6291044-6291160	1	6291044	6291160	0.00140646	2	0.149955	-1.238	-1.69803	-0.771994	-0.442806	-0.131348	-0.00393112	-1.11513	-0.755581	-0.00948568	-1.60548	-0.871182	-0.477771	-1.29749	-0.10071	-0.294364	0.438344	0.886285	1.12111	0.773953	0.603162	-0.474003	-0.757312	0.19938	-0.431145	-0.302065	-0.733448	0.138553	0.872001	NM_181865	ACOT7	Genebody	3'/gene body
chr11:91776572-91777710	11	91776572	91777710	0.00142399	2	-2.23494	-2.3974	-1.86081	-2.21683	-2.61353	-2.9228	-1.77741	-2.3948	-2.69214	-1.29178	-2.35543	-2.3446	-1.00385	-2.20554	-1.434	-1.20797	-1.67811	-1.27968	-0.605434	-1.18976	-0.622901	-1.70931	-1.70612	-1.86926	-1.64086	-2.33293	-2.16513	-1.4397	0.725438	NM_001008781	FAT3	Genebody	5'/gene body
chr14:61327103-61327606	14	61327103	61327606	0.00142822	2	-0.84744	-1.23256	-0.760514	-1.41164	-1.3132	-0.000188878	-1.12647	-0.41719	-0.162143	-0.893167	-1.82021	-0.86685	-1.78935	-1.32033	-2.18949	-1.60399	-2.01427	-1.57315	-0.91837	-1.1173	-1.30189	-1.96819	-1.68775	-2.03779	-2.10717	-1.57956	-0.997233	-1.67491	-0.677677	NM_003082	SNAPC1	Genebody	3'/gene body
chr4:81104591-81104921	4	81104591	81104921	0.00143831	2	-0.664897	-0.388381	0.631799	-0.466765	-0.0933399	0.319572	0.756357	-0.925764	1.22118	0.159037	0.244575	0.107661	-0.34339	0.261234	-1.69634	-0.818033	-0.50565	-0.689012	-1.20898	-0.548815	-1.00115	-0.433209	0.257871	-0.955709	-0.0165623	-1.26689	0.058491	-0.740207	-0.798698	NM_058172	ANTXR2	Genebody	3'/gene body
chr10:34970280-34970972	10	34970280	34970972	0.00144127	2	0.469514	0.578247	0.604989	-0.465905	0.415074	0.422881	0.16739	0.548631	-0.180706	0.186277	-0.401109	-0.313999	0.0371865	-0.510846	-0.0894228	-0.223635	-0.819239	-0.0690834	0.00150842	-1.03349	-0.0515426	-0.962108	-0.320173	-0.779528	-0.560673	-0.47125	0.111259	-0.44822	-0.559478	NM_019619	PARD3	Genebody	5'/gene body
chr21:42860249-42861191	21	42860249	42861191	0.00144287	2	-1.49721	-1.05775	-0.479081	-0.157749	-0.371636	-0.840963	-0.106775	-0.591408	0.24795	-0.778661	-1.26233	-1.09086	-1.83429	-0.822709	-1.33561	-1.24518	-1.29851	-1.26659	-1.15596	-1.25643	-1.03963	-2.0153	-1.22012	-1.96532	-1.48639	-1.62727	-0.760248	-1.40936	-0.649112	NM_018964	SLC37A1	Genebody	3'/gene body
chr11:117593116-117593502	11	117593116	117593502	0.00144456	2	0.437872	-1.25322	-1.08804	-0.134734	-1.16577	-1.20332	0.100476	-1.01058	-0.82228	0.880639	-0.605943	-0.251527	1.36199	-0.526335	1.23885	0.633085	0.26807	0.980228	1.30141	1.13586	1.60139	0.999869	0.303719	0.827214	0.761719	-1.28151	-0.377197	0.730825	1.10802	NM_001098526	AMICA1	Genebody	5'/gene body
chr11:16414312-16415360	11	16414312	16415360	0.0014465	2	-1.48679	-2.78758	-2.14632	-2.20372	-2.37659	-1.82569	-1.65518	-2.45904	-2.76972	-1.22312	-1.99502	-2.42924	-1.36132	-2.60386	-1.12095	-1.35647	-1.21471	-0.388779	-0.66729	-1.188	-0.599379	-1.64077	-1.66822	-1.09945	-1.81398	-2.61438	-2.09451	-1.28103	0.813483	NM_033326	SOX6	Genebody	5'/gene body
chr14:94101744-94103133	14	94101744	94103133	0.00144923	2	-1.66713	-1.99211	-2.73557	-1.51412	-2.29028	-1.78249	-2.42281	-1.25313	-1.14705	-2.09096	-2.02247	-1.90604	-1.75462	-1.49033	-1.25151	-1.28891	-0.645711	-1.41848	-0.485148	-0.797336	-0.567544	-1.0007	-1.14048	-2.11758	-2.08135	-1.07439	-1.86208	-1.15576	0.706316	NM_006215	SERPINA4	Genebody	3'/gene body
chr6:1777814-1778336	6	1777814	1778336	0.00145832	2	1.87614	2.32385	2.10823	1.49518	1.91125	1.59323	1.68176	1.35191	2.00644	2.02665	1.31699	1.36236	0.829637	1.41403	1.14054	1.56079	1.50851	0.992094	1.26905	1.4162	1.09451	0.639353	1.58186	0.379856	0.989649	0.647548	1.66412	1.10166	-0.562454	NM_001500	GMDS	Genebody	3'/gene body
chr4:38685140-38685341	4	38685140	38685341	0.00146386	1	-1.72197	-1.41208	-1.46002	-1.99044	-1.58231	-0.947403	-1.17575	-0.904283	-0.866541	-1.10782	-1.33322	-1.08592	-1.29189	-1.64546	-1.45066	-1.50366	-2.54204	-1.42869	-2.55105	-1.86816	-1.98798	-1.70259	-1.72969	-1.83078	-1.74396	-1.63512	-1.32322	-1.8312	-0.507978	NM_024943	TMEM156	Genebody	5'/gene body
chr16:12437558-12438015	16	12437558	12438015	0.00146484	2	0.564645	0.555277	0.777843	-0.140071	1.07252	1.05536	0.430321	0.751222	0.27777	0.315997	0.711078	0.572672	-0.238238	-0.135438	0.21019	-0.0524668	-0.778484	0.421219	-0.0519401	-0.164795	0.0174175	-0.771851	0.00488973	0.0824334	0.079108	0.083636	0.469355	-0.0767202	-0.546075	NM_001080530	SNX29	Genebody	3'/gene body
chr10:72686669-72686959	10	72686669	72686959	0.00146936	2	0.59779	-0.741793	-0.611424	-0.498012	0.235819	-0.367493	0.29781	-0.944402	-1.25427	0.420087	-2.01299	-0.0733434	0.924775	-0.854126	0.762158	0.102574	0.544381	1.04259	0.836616	0.647586	0.389729	0.7297	0.168866	1.24288	0.625836	-0.338358	-0.348684	0.56288	0.911564	NM_170744	UNC5B	Genebody	3'/gene body
chr12:127845860-127845966	12	127845860	127845966	0.00147604	2	0.12142	-0.447907	-0.557913	0.426327	0.48715	0.237682	-0.380925	-1.13078	-0.393541	0.307238	-0.723429	-0.713752	0.3182	-0.561878	1.43101	0.769285	1.26153	1.57691	1.27526	0.776048	1.72674	-0.233365	0.190893	0.740025	-0.515682	-0.101994	-0.21515	0.741389	0.956539	NM_145648	SLC15A4	Genebody	3'/gene body
chr1:21432615-21432852	1	21432615	21432852	0.00147968	2	0.636799	-0.0278228	0.137128	0.50158	0.168761	0.395619	0.0142992	0.659196	-0.722555	0.324101	0.0262607	0.214164	0.851238	0.0190911	0.236875	0.695435	0.346178	1.28459	1.70315	1.11233	0.972872	0.950551	0.978556	1.07021	0.50845	0.189039	0.228419	0.837353	0.608934	NM_001113347	ECE1	Genebody	3'/gene body
chr17:78359064-78359361	17	78359064	78359361	0.00148067	2	-0.80284	-0.319156	-0.178376	-0.179654	-0.195459	-0.312414	-0.790962	-0.459596	-1.22893	-0.886556	-0.6669	-1.30477	-0.523722	-0.5197	-1.14586	-0.655626	-0.717792	-1.10572	-1.26731	-1.3199	-1.26679	-0.586189	-1.09848	-1.69209	-1.67409	-0.855901	-0.597788	-1.11548	-0.517692	NM_005993	TBCD	Genebody	5'/gene body
chr21:43984259-43984405	21	43984259	43984405	0.00148107	1	1.37347	1.69818	0.620898	1.66287	1.10162	1.01372	0.68353	1.71462	1.41246	1.03683	1.26293	1.05609	1.79257	1.74289	1.06728	0.834932	0.796686	0.772732	0.336536	0.751238	0.495907	1.22432	0.624815	1.07788	0.239113	1.2545	1.29805	0.789662	-0.508387	NM_003681	PDXK	Genebody	3'/gene body
chr1:228445605-228446146	1	228445605	228446146	0.00148136	2	-3.35591	-2.74845	-2.09963	-2.8427	-3.00848	-2.90721	-3.25558	-2.55485	-3.39839	-2.64378	-2.99225	-3.12172	-3.07449	-2.8388	-3.01543	-3.77619	-3.4605	-3.53967	-4.18633	-3.146	-3.95989	-3.12666	-3.28735	-3.50258	-3.62509	-2.81629	-2.9173	-3.4535	-0.536196	NM_004481	GALNT2	Genebody	3'/gene body
chr7:101346199-101346331	7	101346199	101346331	0.00148927	2	-0.562808	-0.039242	-0.167986	-0.49793	-0.322358	-0.0226875	0.149301	-0.140705	-0.463108	-0.40963	-0.0896812	0.369271	-0.258559	0.148893	-0.526448	-0.456754	-0.384372	-0.579345	-1.01063	-0.549874	-1.32661	-0.415017	-0.908864	-0.86224	-1.34575	0.0927075	-0.164802	-0.689434	-0.524632	NM_181552	CUX1	Genebody	5'/gene body
chr3:113386097-113386292	3	113386097	113386292	0.0014913	2	-0.323614	-0.438098	0.0888518	-0.471436	0.299338	0.338915	-0.811441	-0.1527	-0.0139361	-0.377785	-0.985104	-1.01526	-0.470128	-0.448117	-0.444449	-0.82381	-1.23551	-0.575373	-0.53881	-0.965748	-1.01084	-1.18046	-1.20043	-0.650213	-0.917771	-0.598778	-0.341466	-0.845182	-0.503717	NM_183061	SLC9A10	Genebody	3'/gene body
chr2:231884192-231884358	2	231884192	231884358	0.00149854	2	-0.322591	-0.808499	-1.10051	-0.907263	-1.22853	-0.174033	-0.629429	-0.801396	-0.94974	0.163794	-0.257268	-0.0642108	1.11927	-0.134525	-0.0629361	-0.267926	-0.0273751	0.630346	0.524652	0.724678	0.536371	0.873264	1.05174	0.0815127	0.588804	-0.518229	-0.435352	0.344575	0.779927	NM_025139	ARMC9	Genebody	3'/gene body
chr19:54762901-54763448	19	54762901	54763448	0.00150626	2	0.241848	-0.594962	-0.563179	-0.808232	0.0599145	0.170755	0.306951	-0.667599	-0.529666	0.370933	-0.510956	-0.482551	0.512339	-0.724372	1.16507	0.284868	0.792954	0.888017	1.28397	1.09595	0.75354	0.11934	0.217397	0.465312	0.262421	-0.833208	-0.229913	0.541302	0.771215	NM_015953	NOSIP	Genebody	3'/gene body
chr12:131953195-131953311	12	131953195	131953311	0.00151238	1	0.0835165	-1.51977	-1.16485	-0.994324	-0.787774	-0.498128	-0.352678	-1.41988	-0.655781	-0.20303	-1.00132	-0.287414	0.0192297	-0.362624	-0.789341	-0.509982	-0.329557	1.02245	0.450548	-0.0845935	0.418609	0.536444	0.103263	0.931433	0.152538	-0.434198	-0.653202	0.122301	0.775504	NM_018223	CHFR	Genebody	3'/gene body
chr7:27949246-27949376	7	27949246	27949376	0.00151301	2	0.788486	1.35336	0.574428	0.323627	1.62985	1.26635	0.997967	1.27897	0.678371	1.07027	0.880919	0.980703	0.245314	0.473102	0.865726	0.620039	0.437117	0.814748	0.531963	0.428817	0.363626	-0.0242045	0.52476	-0.111547	-0.256399	0.0748457	0.895836	0.355791	-0.540045	NM_175061	JAZF1	Genebody	3'/gene body
chr2:219788631-219788921	2	219788631	219788921	0.00152757	2	0.585916	0.218543	0.596772	-0.168486	1.16653	0.974233	0.654122	0.702174	0.887309	0.29191	-0.13975	0.43182	-0.194406	0.170937	0.21057	-0.212969	0.300199	0.0638633	0.373859	-0.0804538	-0.0992429	-0.624883	-0.15497	-0.848918	-0.23957	-0.0165493	0.441259	-0.110755	-0.552014	NM_005689	ABCB6	Genebody	5'/gene body
chr7:156843060-156843249	7	156843060	156843249	0.00152772	2	0.384793	-0.710305	-0.835052	0.0824738	-0.26224	-0.16895	-0.037095	-1.03708	-0.565927	0.399008	-0.626439	-0.0664285	1.33404	-0.095172	0.677792	0.742225	0.0510219	1.15216	1.10834	0.491255	1.24177	0.971711	0.369785	0.844416	0.767947	-0.660121	-0.157455	0.646525	0.80398	NM_058246	DNAJB6	Genebody	5'/gene body
chr5:176791268-176791378	5	176791268	176791378	0.00152883	2	0.919445	0.0362477	0.455552	0.156976	0.378471	0.390104	0.862311	-0.353712	-0.637202	0.53243	0.196937	0.456348	1.92573	0.522146	0.608079	0.588467	1.02062	2.0631	1.04935	1.65619	1.25701	1.59648	0.824242	1.94424	1.24891	0.589188	0.41727	1.20382	0.786553	NM_001004105	GRK6	Genebody	5'/gene body
chr22:48704838-48705197	22	48704838	48705197	0.00153768	2	-0.509179	-1.50887	-2.6493	-1.44306	-1.08386	-1.69417	-1.78518	-2.56222	-1.57365	-1.40246	-1.54207	-1.53896	-0.553511	-1.61643	-0.331589	-0.566577	-0.548711	-1.21819	-0.846108	0.408648	-0.101848	-0.717711	-1.28703	-0.11706	-1.2847	-1.64427	-1.53307	-0.687929	0.845138	NM_024324	CRELD2	Genebody	3'/gene body
chr1:6604452-6604813	1	6604452	6604813	0.00154027	2	1.22367	1.78775	0.870757	0.702864	1.05503	1.17746	1.28744	0.611655	1.85247	1.55825	1.22701	1.60336	0.692708	1.01851	1.4659	0.324146	-0.168294	0.432857	0.65283	0.492085	0.831571	0.86299	0.554866	-0.213965	0.812628	0.836103	1.19064	0.573643	-0.616996	NM_153812	PHF13	Genebody	3'/gene body
chr11:66416220-66416614	11	66416220	66416614	0.00154857	2	-1.28582	-2.33336	-1.73564	-1.69141	-2.08398	-2.30188	-2.26606	-2.48381	-2.14709	-2.01822	-1.82271	-2.3741	-0.989957	-2.24743	-1.32975	-1.28639	-1.78652	-1.51788	-1.52983	-0.813185	-1.30819	-1.30428	-1.45597	-0.601969	-1.852	-1.99857	-1.98439	-1.39871	0.585679	NM_001040716	PC	Genebody	3'/gene body
chr5:1548356-1548524	5	1548356	1548524	0.00154879	2	0.772895	-0.598349	-0.438185	-0.285916	-0.671479	-0.832772	-0.441135	-0.533003	-1.50771	0.40971	-0.537435	0.12404	1.48694	0.114831	0.275513	0.729709	0.396188	1.10281	0.609905	0.917628	1.01122	1.32287	0.37076	0.718752	0.900883	-0.451675	-0.209827	0.658715	0.868541	NM_024830	LPCAT1	Genebody	3'/gene body
chr10:43064374-43065284	10	43064374	43065284	0.00154889	2	-0.69004	-1.78096	-2.11257	-0.810343	-1.72612	-2.25147	-2.01215	-2.74579	-2.0812	-1.64738	-2.78992	-2.50386	-1.96489	-2.23732	0.833049	-0.212023	-0.964673	-1.33546	-0.886109	-0.771786	-0.340933	-1.61039	-1.9545	-0.538193	-1.30876	-1.9564	-1.95386	-0.920514	1.03334	NM_145313	RASGEF1A	Genebody	5'/gene body
chr1:200500255-200500379	1	200500255	200500379	0.00154964	2	1.0228	0.0237852	-0.507138	0.572665	0.448484	0.0360853	0.536562	-0.418953	-0.252837	0.150066	0.539608	0.551401	1.89202	0.532581	0.470977	0.970115	0.991501	1.39669	1.18351	1.23963	1.61928	1.73833	1.25381	2.52249	0.349508	0.796536	0.366224	1.21103	0.844807	NM_001017403	LGR6	Genebody	3'/gene body
chr5:167485533-167485922	5	167485533	167485922	0.00155035	2	-1.64321	-2.22169	-2.52445	-1.94207	-1.52029	-1.92102	-1.60376	-2.05528	-2.28166	-2.24308	-2.10761	-1.92644	-1.79779	-2.50142	-1.11362	-1.52124	-1.93966	-1.01639	-1.47148	-0.888887	-0.772466	-1.68353	-1.83182	-0.975304	-1.95892	-2.05703	-2.0207	-1.43586	0.584837	NM_001122679	ODZ2	Genebody	3'/gene body
chr16:17232093-17232250	16	17232093	17232250	0.00155179	1	-0.850517	-0.214861	-0.251439	-1.62267	-0.841274	-1.29118	-1.13148	-1.23209	-1.39644	-0.877411	-0.705965	-1.02875	-0.991659	-0.889049	-1.221	-1.20069	-1.47354	-1.21432	-2.2166	-1.74821	-1.77679	-0.977472	-1.52453	-1.35605	-1.33458	-1.45781	-0.951771	-1.45847	-0.506694	NM_022166	XYLT1	Genebody	3'/gene body
chr1:26488880-26489120	1	26488880	26489120	0.0015573	2	0.6637	0.244596	0.0534253	0.397343	-0.0278268	-0.694098	0.0989798	-0.664015	-0.139435	0.116344	-0.286563	0.15347	1.53266	-0.0696104	0.768097	0.944298	0.652278	0.81954	0.801563	1.39756	0.948728	0.915953	0.234159	1.99989	0.509707	0.0667372	0.0984976	0.838209	0.739712	NM_183008	UBXD5	Genebody	3'/gene body
chr17:68201175-68201662	17	68201175	68201662	0.00156694	2	-1.2945	-0.459629	-0.847172	-1.14738	-1.51818	-0.646055	-1.24467	-0.401534	-0.590954	-0.339584	-1.22578	-1.19181	-1.04073	-1.4172	-1.6053	-1.22985	-1.13557	-1.15865	-1.01563	-2.10102	-1.16961	-1.41571	-1.49392	-2.13374	-1.7402	-1.89916	-0.954656	-1.5082	-0.553541	NM_139177	SLC39A11	Genebody	3'/gene body
chr6:160595700-160596091	6	160595700	160596091	0.00156809	2	1.79109	2.51643	2.34237	2.47683	2.71126	2.44645	2.28875	2.80045	2.87832	2.69693	2.3155	2.19341	1.64401	1.94317	2.09971	2.39116	1.90852	1.67399	2.08147	2.1026	1.90601	1.56906	2.08541	1.08179	1.84711	1.50747	2.36035	1.85453	-0.505829	NM_003058	SLC22A2	Genebody	5'/gene body
chr13:113246726-113246914	13	113246726	113246914	0.00157287	1	1.52354	1.68339	2.06923	1.49416	2.01787	1.82178	1.01135	2.6431	1.05739	0.812023	1.49235	1.43682	1.1097	0.945102	1.06685	1.39277	0.5554	0.862772	0.684754	0.815365	0.926434	1.01526	0.36085	0.610668	0.99757	1.55715	1.50841	0.903821	-0.604594	NM_017905	TMCO3	Genebody	3'/gene body
chr4:88257278-88257607	4	88257278	88257607	0.00157886	2	1.86561	2.56495	2.11854	2.38005	1.80721	2.18048	1.86936	2.46801	2.83276	2.55983	2.09614	1.96696	1.79525	2.19367	1.82334	1.92404	1.35034	1.64649	1.92235	2.00707	1.61152	1.89992	2.01166	0.539886	1.70964	1.44549	2.19277	1.65764	-0.53513	NM_005935	AFF1	Genebody	3'/gene body
chr10:29961146-29961882	10	29961146	29961882	0.00158223	2	-1.81675	-2.66935	-2.22169	-1.74893	-2.06143	-2.09932	-1.75139	-2.53776	-1.7148	-2.83274	-2.46837	-2.30454	-1.9443	-2.04638	-1.36684	-1.77227	-0.668562	-1.05168	-1.31538	-1.14537	-0.887739	-2.16775	-2.08127	-2.03815	-1.69192	-1.97335	-2.15841	-1.51336	0.645055	NM_003174	SVIL	Genebody	5'/gene body
chr21:38565756-38566201	21	38565756	38566201	0.00158473	2	1.70627	1.98986	1.32538	1.4414	1.69269	1.95678	1.04056	2.10148	2.13504	2.12668	1.50964	1.58035	0.95393	1.06376	0.804415	1.50614	0.26446	1.3635	1.06976	1.63294	1.46082	0.864086	1.20321	0.500671	0.938489	0.401894	1.61599	1.00087	-0.615121	NM_170736	KCNJ15	Genebody	5'/gene body
chr14:104713931-104714027	14	104713931	104714027	0.00158761	2	1.07212	0.69503	0.639828	1.25369	0.739743	-0.127385	0.218431	0.389341	-0.233796	-0.0456886	-0.151646	0.095893	1.13453	0.187646	1.12543	1.40851	1.1737	0.756783	1.05356	0.886734	0.946113	1.36069	0.620106	1.69937	0.562556	0.679502	0.419125	1.02276	0.603631	NM_177533	NUDT14	Genebody	3'/gene body
chr4:21532697-21534158	4	21532697	21534158	0.0015917	2	-1.34197	-2.01072	-2.21254	-0.910085	-2.37211	-1.52319	-1.41271	-2.11861	-2.63546	-0.963686	-2.34612	-2.32993	-0.685036	-2.37868	0.204885	-1.12036	-0.761894	-0.150213	0.070598	-0.787241	-0.144145	-1.24565	-1.58216	-1.15278	-1.19529	-2.16049	-1.80292	-0.835395	0.967522	NM_147182	KCNIP4	Genebody	5'/gene body
chr3:127920323-127920739	3	127920323	127920739	0.00159202	2	0.507671	0.961256	-0.00436881	0.193567	0.799769	1.09992	0.405082	0.696601	1.36418	0.623508	0.670531	0.639637	0.366098	0.504037	0.059507	-0.177066	-0.0511212	0.477696	0.101166	0.8628	-0.0197379	0.234463	0.339257	-1.07781	-0.569572	-0.16248	0.630535	0.00142542	-0.629109	NM_032343	CHCHD6	Genebody	5'/gene body
chr10:11262302-11262499	10	11262302	11262499	0.00159481	2	1.15221	-0.0344138	0.0126321	0.948817	0.20437	-0.365708	0.602806	-1.62748	-1.14469	1.20592	0.223664	0.62389	2.07345	0.616685	1.55612	1.79056	0.903131	1.31496	1.71974	1.10538	2.05265	1.69733	1.03711	1.92935	1.51336	0.173144	0.320868	1.3994	1.07853	NM_001025077	CUGBP2	Genebody	3'/gene body
chr14:98724184-98724528	14	98724184	98724528	0.00159482	1	0.413822	-0.406569	-1.40271	-0.296196	-0.382472	-1.0429	-0.355807	-1.04235	-0.551949	0.741791	-0.345334	0.0476784	0.966981	-0.657769	0.472105	1.26763	0.63621	0.192312	1.14357	0.960139	1.45719	0.564963	-0.185996	1.14247	0.0683178	-0.544389	-0.308128	0.597876	0.906004	NM_138576	BCL11B	Genebody	3'/gene body
chr10:129046735-129047219	10	129046735	129047219	0.0015956	2	1.10739	1.61671	1.8076	2.17442	2.00465	2.11595	2.0381	1.88094	2.38359	1.68046	0.652365	1.30007	0.522362	1.06505	0.591577	0.710165	1.29229	1.38452	1.28804	1.0461	1.39119	0.0941505	1.05381	0.127184	0.882422	0.614346	1.5964	0.872983	-0.72342	NM_001380	DOCK1	Genebody	3'/gene body
chr16:80283955-80284511	16	80283955	80284511	0.00159562	2	-1.11053	-0.37941	-1.6741	-1.43355	-1.20023	-1.66867	-1.66463	-1.6509	-2.13689	-1.65258	-1.66324	-1.38883	-1.56691	-1.51939	-1.51158	-2.03106	-1.93864	-2.29044	-1.70726	-1.81777	-1.63423	-1.96679	-2.33213	-2.51853	-2.3777	-1.71816	-1.47928	-1.98702	-0.507747	NM_030629	CMIP	Genebody	3'/gene body
chr3:196346689-196346918	3	196346689	196346918	0.00159753	2	-0.558168	-0.85749	-0.785016	-0.7061	-0.700259	-1.716	-0.772629	-2.79661	-1.61969	-0.632429	-1.75421	-1.15678	0.332191	-0.937234	0.788853	0.174244	-0.596256	-0.0737016	0.144951	-0.570535	0.748599	0.516538	-0.701884	0.0422203	-0.364265	-1.26083	-1.04717	-0.0960053	0.951168	NM_152531	C3orf21	Genebody	3'/gene body
chr11:123512198-123512356	11	123512198	123512356	0.00159891	1	-1.24923	-1.82075	-1.75569	-1.22171	-1.65571	-1.30565	-1.1597	-2.16678	-1.78317	-1.18271	-1.76201	-1.72047	-0.304247	-1.68203	-0.954497	-0.414804	-0.630883	-0.759746	-0.434134	-0.369086	-1.44977	-0.643696	-1.45352	-0.846809	-1.31867	-1.29667	-1.48356	-0.881023	0.602538	NM_014622	LOH11CR2A	Genebody	3'/gene body
chr11:116565809-116566182	11	116565809	116566182	0.00161308	1	-0.74565	-2.03877	-1.05407	-1.64172	-0.835557	-1.65036	-1.45023	-1.62665	-1.68838	-1.36205	-1.33923	-1.35291	-0.429757	-1.01185	0.191376	-0.991203	-0.839969	-0.295878	-0.461997	-0.575505	-0.347188	-0.887894	-1.07126	-0.388927	-0.794385	-1.58503	-1.30194	-0.670655	0.631286	NM_001040455	SIDT2	Genebody	3'/gene body
chr4:141402993-141404002	4	141402993	141404002	0.00162294	2	-1.4278	-2.67912	-2.45066	-1.67627	-1.95947	-2.27682	-2.02802	-2.12813	-2.88936	-2.05941	-2.16771	-2.24777	-1.21813	-2.49797	-1.2675	-1.16961	-1.48661	-0.596467	-0.477107	-1.11337	-0.837326	-1.95148	-1.92268	-1.60234	-1.54333	-2.46181	-2.1219	-1.36914	0.752768	NM_032547	SCOC	Genebody	5'/gene body
chr20:46832963-46833437	20	46832963	46833437	0.00162679	2	-0.944346	-1.51495	-2.11132	-1.60848	-1.45662	-1.25609	-1.46032	-1.4769	-1.74368	-0.277669	-1.58948	-1.47781	0.551212	-1.17019	-0.322952	-0.526914	-0.50389	0.020081	-0.0925278	0.70008	0.110458	-0.223401	-0.675169	-0.966452	-0.421255	-1.65811	-1.25262	-0.380004	0.872613	NM_020820	PREX1	Genebody	5'/gene body
chr2:149165396-149165680	2	149165396	149165680	0.00163306	2	-0.647189	0.176661	-0.420811	-0.7814	-0.00186089	0.410202	0.300162	-0.203137	0.338391	0.0215471	-0.792716	-0.224093	-0.921728	-0.0940966	-0.748984	-0.862129	0.0609438	-0.675303	-0.368845	-0.748672	-0.719285	-1.0578	-0.837227	-1.32876	-0.852928	-0.932362	-0.202862	-0.755946	-0.553084	NM_015630	EPC2	Genebody	5'/gene body
chr4:39903287-39903740	4	39903287	39903740	0.00163387	2	-0.859631	-2.05976	-1.48105	-1.7203	-1.99977	-1.61049	-1.44577	-1.88005	-2.73068	-0.404552	-1.69377	-1.51272	0.2534	-1.58614	0.0496918	-1.1776	-0.345665	0.192805	-0.0654848	0.447155	0.481743	-0.686898	-0.894464	-0.222837	-0.696592	-2.20059	-1.48081	-0.426562	1.05424	NM_004310	RHOH	Genebody	3'/gene body
chr7:28317863-28318593	7	28317863	28318593	0.00163528	2	-0.00811816	0.357528	0.473097	-0.86456	0.36986	0.933279	0.575128	0.866682	1.04194	0.779752	0.324243	0.267401	-0.198449	0.289421	-0.832828	-0.466553	0.0620576	0.0275236	0.254624	0.413113	-0.393282	-0.279454	-0.331702	-1.40268	-0.323452	-0.597327	0.371943	-0.322497	-0.69444	NM_182899	CREB5	Genebody	5'/gene body
chr5:94391122-94391221	5	94391122	94391221	0.00164035	2	0.89263	0.119402	-0.532562	0.413651	-0.166828	-0.136015	0.365222	-1.16095	-0.416834	0.686361	0.000179379	0.392293	1.89779	0.668263	0.761783	1.06033	0.522318	1.61956	0.857813	0.996483	1.17017	1.60283	0.933031	1.09574	1.18202	0.487996	0.2159	1.02417	0.808273	NM_024717	MCTP1	Genebody	3'/gene body
chr15:88378858-88378988	15	88378858	88378988	0.00164143	2	1.35785	0.718762	0.470317	1.55968	1.6135	1.29175	1.55114	0.230718	1.51109	1.33508	1.28759	1.92171	2.26534	1.83087	1.43309	1.63368	1.84114	1.79484	2.01616	2.10388	2.02228	2.14883	1.7607	2.56544	2.3895	2.06169	1.35324	1.98094	0.627693	NM_198526	ZNF710	Genebody	3'/gene body
chr15:89157720-89158040	15	89157720	89158040	0.00164294	2	0.369142	0.259711	-0.333681	-0.474878	0.0444125	-0.283668	-0.300348	-1.1174	-0.11625	0.232189	-0.228111	0.137416	-0.120624	-0.161556	-0.115629	-0.5864	-0.0671653	-1.59194	-0.357135	-0.383644	-1.08534	-1.42311	-0.674677	-1.67995	-1.10157	-1.15922	-0.149546	-0.852148	-0.702602	NM_000057	BLM	Genebody	3'/gene body
chr7:157336944-157337351	7	157336944	157337351	0.00164368	2	1.43864	1.46476	1.71273	1.89591	1.84671	2.23074	1.31685	2.30978	2.38892	1.47533	1.80375	1.77869	1.12928	1.2508	0.889449	0.805579	0.487675	1.49078	1.17693	1.12061	1.42666	1.65842	1.65733	0.860448	1.58286	0.681791	1.71735	1.15321	-0.564139	NM_130842	PTPRN2	Genebody	3'/gene body
chr16:2566903-2567172	16	2566903	2567172	0.00164445	2	-1.43219	-0.970102	-0.980137	-1.08233	-1.41322	-1.67977	-1.96129	-1.67559	-1.22166	-1.97097	-1.95476	-1.74124	-1.50183	-1.20892	-1.60126	-1.9358	-1.64562	-2.27764	-2.45724	-1.91512	-2.2813	-1.7332	-2.23076	-2.54232	-2.60069	-1.26959	-1.48529	-2.04088	-0.555591	NM_031268	PDPK1	Genebody	3'/gene body
chr1:202674635-202674740	1	202674635	202674740	0.00164462	2	0.131528	-0.568403	-1.06203	0.597498	-0.20421	-0.455774	0.340598	-1.82101	-0.703924	0.0233775	-0.148697	-0.112237	0.405024	0.655359	0.174733	0.61348	1.76218	0.751942	-0.049917	0.726576	0.169763	1.39891	0.503433	0.217336	0.747612	0.536007	-0.208779	0.629338	0.838117	NM_002646	PIK3C2B	Genebody	3'/gene body
chr14:99609705-99610091	14	99609705	99610091	0.00164852	2	0.273132	-0.600302	-1.2354	-0.520995	-0.469318	-0.908126	-0.402493	-1.76819	-1.13935	0.715752	-0.723969	0.124661	1.41715	-0.537767	0.945345	0.626411	-0.192872	0.282555	1.61577	1.30108	1.50728	0.892427	0.290577	1.00934	0.43168	-0.834549	-0.412516	0.656253	1.06877	NM_016337	EVL	Genebody	5'/gene body
chr20:61881885-61882454	20	61881885	61882454	0.0016498	2	-1.85354	-2.55053	-1.77584	-2.09348	-1.56306	-1.78944	-0.979486	-2.36941	-1.16216	-2.91976	-1.20338	-2.55688	-1.40378	-2.61423	-1.28272	-1.69777	-0.9375	-0.676078	-1.05693	-0.917828	-1.15908	-1.29972	-1.37594	-1.91291	-1.07051	-1.30821	-1.91678	-1.2246	0.692183	NM_025224	ZBTB46	Genebody	3'/gene body
chr20:42190901-42191296	20	42190901	42191296	0.00165344	2	-0.85794	-0.444096	-0.150426	-1.11703	-0.768785	0.145821	-0.429538	-0.741769	0.346303	-0.0493071	0.0111634	-0.470677	-1.22165	0.0113398	-0.974669	-1.76739	-0.939083	-0.86578	-0.860455	-1.38515	-0.94685	-0.503105	-0.51815	-1.41809	-1.21709	-0.711912	-0.409756	-1.00898	-0.59922	NM_020433	JPH2	Genebody	3'/gene body
chr22:42299843-42300250	22	42299843	42300250	0.00165453	2	-1.42141	-2.21559	-1.63125	-1.84816	-1.59279	-2.01124	-2.14739	-1.95719	-2.1044	-2.17941	-2.0662	-2.01069	-1.10056	-2.20332	-0.55944	-1.24215	-1.65718	-0.981936	-0.990256	-0.934383	-0.862658	-1.52029	-1.94332	-0.966023	-1.71389	-2.07795	-1.89211	-1.28746	0.604657	NM_198856	EFCAB6	Genebody	3'/gene body
chr6:168176285-168176371	6	168176285	168176371	0.00165824	2	0.949123	0.418202	0.770357	0.964757	0.659251	0.169484	0.862656	0.242008	-0.667123	1.00626	0.448381	0.429564	1.729	0.218883	1.84646	1.38989	1.60581	1.29458	1.96541	1.77549	1.7839	1.23117	1.03168	1.44692	0.911003	-0.0372653	0.585772	1.35375	0.767982	NM_005355	KIF25	Genebody	3'/gene body
chr1:230638832-230639485	1	230638832	230639485	0.00166266	2	-0.704948	-0.299766	0.131286	-1.17052	-0.250217	0.0788679	0.65112	0.0703537	-1.02186	-0.155447	-0.671155	-1.12515	-1.41077	-1.12731	-1.29925	-1.08124	-0.807444	-0.672984	-0.848615	-1.18257	-1.29164	-1.66728	-1.06315	-1.73142	-1.33019	-1.30829	-0.500394	-1.19034	-0.689946	NM_020808	SIPA1L2	Genebody	3'/gene body
chr12:124184478-124184544	12	124184478	124184544	0.00166708	2	0.427125	0.694455	0.754602	0.35852	0.644041	0.734591	0.310011	0.272347	0.317176	0.04432	0.441088	0.644648	0.554449	0.999174	-0.160184	-0.0652137	0.0709806	0.154295	-0.788899	-0.609436	-0.448202	0.490786	0.310849	-0.225151	-0.144164	0.848835	0.514039	-0.0471253	-0.561165	NM_023928	AACS	Genebody	3'/gene body
chr20:15477334-15477574	20	15477334	15477574	0.00167033	2	-1.00477	-2.23174	-1.84258	-0.921238	-1.83679	-1.76411	-1.61242	-2.78821	-1.75168	-1.00154	-1.76421	-1.48195	0.548693	-1.37483	-0.247722	-0.41975	-1.45001	-0.7733	0.25281	-0.312647	-0.291109	-0.324269	-0.580916	0.115509	-1.00516	-1.61328	-1.48767	-0.554153	0.933515	NM_001033087	MACROD2	Genebody	3'/gene body
chr19:6051508-6051661	19	6051508	6051661	0.00167121	2	0.918107	0.704376	0.729984	0.505442	0.55679	0.965225	1.04335	-0.110986	0.346388	1.1162	1.20186	1.43989	1.5903	1.31426	1.37022	0.930538	1.46081	1.54108	1.52697	1.32491	1.29558	1.58273	1.79494	1.17066	1.78308	1.05443	0.880086	1.403	0.522909	NM_134433	RFX2	Genebody	5'/gene body
chr5:76563215-76563357	5	76563215	76563357	0.00167317	2	0.121639	-0.92715	-0.924696	-0.841214	-0.582827	-0.0164883	0.251504	-1.70476	-1.17241	0.271268	0.00329804	0.393794	1.47363	0.347553	0.0395699	0.16412	0.330413	1.67025	0.995479	0.177224	1.03571	0.93802	1.16676	1.45167	1.05795	-0.0271149	-0.236204	0.750004	0.986208	NM_001029852	PDE8B	Genebody	5'/gene body
chr5:39168151-39168901	5	39168151	39168901	0.00168599	2	-0.0563231	0.209618	0.21109	-0.289444	1.0907	0.796846	0.975336	1.01486	0.613834	0.841252	0.578412	0.343326	-0.0389339	0.0233691	-0.0527306	-0.554191	-2.03774	0.220898	0.555455	-0.158884	-0.431578	-0.695006	-0.284218	-0.346985	-0.0415245	-1.70727	0.450995	-0.461148	-0.912143	NM_199335	FYB	Genebody	3'/gene body
chr12:55845279-55845483	12	55845279	55845483	0.00168644	2	0.566893	-0.647674	-0.193408	-0.736526	-0.180092	-0.701231	-0.4182	-0.866606	-1.66177	-0.18362	-0.755073	-0.599837	0.169408	-0.70043	0.689604	0.446895	0.407281	0.452724	0.347174	0.359742	0.292562	0.16551	-0.32748	0.468992	-0.502985	-0.696505	-0.493441	0.175293	0.668734	NM_002332	LRP1	Genebody	3'/gene body
chr1:203539807-203540077	1	203539807	203540077	0.00169167	2	1.03176	0.485396	1.63974	1.06989	0.768054	0.690126	0.248875	0.981876	0.480037	0.46781	0.0548984	0.356692	0.0494145	0.534232	0.51589	0.681569	0.168913	0.113531	-0.335108	-0.599762	-0.113261	0.0540452	0.392018	-0.481448	-0.218431	0.385564	0.632772	0.04696	-0.585812	NM_030952	NUAK2	Genebody	3'/gene body
chr12:31140066-31140879	12	31140066	31140879	0.00170338	2	-1.08713	-1.46587	-1.30485	-1.45788	-0.464908	-1.16745	-0.972187	-1.73011	-2.36102	-1.62581	-2.02661	-1.79694	-1.80108	-1.45959	-1.5756	-1.96258	-1.60555	-2.0737	-1.85639	-3.07694	-2.26191	-2.09606	-2.3694	-2.47473	-2.09633	-1.7378	-1.4801	-2.09892	-0.618814	NM_152438	DDX11	Genebody	3'/gene body
chr4:46477012-46478415	4	46477012	46478415	0.00170397	2	-1.63006	-2.24329	-1.88927	-1.4388	-1.51668	-1.78199	-1.34496	-1.51982	-1.82469	-1.19124	-1.70581	-2.15108	-0.642986	-1.98597	-0.494295	-0.877377	-0.976493	-0.336369	-0.0931931	-0.629431	0.0701267	-1.59777	-1.40501	-1.27273	-0.95976	-1.92555	-1.63333	-0.874821	0.758512	NM_130902	COX7B2	Genebody	3'/gene body
chr11:117365497-117365661	11	117365497	117365661	0.00171153	2	0.0563247	-0.687002	-0.221174	0.104582	-0.455673	-0.454719	-0.340112	-0.530519	-0.799878	-0.217306	0.360637	0.240655	1.42176	0.048848	0.051282	0.314542	0.223664	0.588343	0.993202	0.935408	0.744713	0.90106	0.73295	0.437752	0.970867	-0.178913	-0.105255	0.559573	0.664828	NM_001558	IL10RA	Genebody	5'/gene body
chr1:5954288-5954733	1	5954288	5954733	0.00171786	2	0.263041	1.28065	0.556949	0.301893	1.1555	0.873577	0.42756	1.02416	1.70757	0.729456	0.295481	0.741998	0.145419	0.617618	0.262959	0.222496	0.516618	-0.0829766	0.0148346	0.432887	0.408549	-0.340777	0.451837	-1.0579	0.286915	0.122493	0.722919	0.103161	-0.619758	NM_015102	NPHP4	Genebody	5'/gene body
chr5:75958376-75958610	5	75958376	75958610	0.00172378	2	-0.00210093	-0.605224	-0.664197	-0.579706	-0.994086	-1.04443	-0.364315	-1.87424	-1.17962	0.532416	-0.810009	-0.42273	0.923647	-0.647026	-0.224985	-0.258833	0.267286	0.209409	0.923247	0.637032	0.974005	0.634857	0.386493	0.263814	0.50418	-0.797715	-0.552259	0.293232	0.845491	NM_006633	IQGAP2	Genebody	3'/gene body
chr7:2072822-2072933	7	2072822	2072933	0.00172547	2	1.05792	0.420081	-0.165879	0.468895	0.541717	0.230615	0.115162	0.819183	-0.585386	0.527152	0.613527	0.978811	2.17361	0.620072	0.672066	1.08848	0.653013	1.45267	1.01413	1.53178	1.5465	1.97158	1.11412	2.43745	1.11514	1.77024	0.558248	1.36393	0.805682	NM_003550	MAD1L1	Genebody	5'/gene body
chr18:75372252-75372414	18	75372252	75372414	0.0017291	2	0.730818	1.13612	0.773911	-0.0950625	1.19383	0.810861	0.275321	1.22337	0.488485	0.358549	0.874972	0.666082	0.0284873	-0.017761	0.236816	0.476279	0.0990947	0.515998	0.0523218	0.116884	-0.560541	-0.0992875	0.308926	-0.108923	-0.146086	0.12245	0.603428	0.0844944	-0.518933	NM_172388	NFATC1	Genebody	3'/gene body
chr12:1836412-1837097	12	1836412	1837097	0.0017335	2	-2.26819	-2.81474	-2.75906	-2.51941	-2.72372	-2.6992	-2.81125	-2.74184	-3.00755	-1.85705	-2.78804	-2.80405	-1.642	-2.49735	-1.56659	-1.6028	-2.03995	-1.67935	-1.42761	-1.90558	-1.48741	-2.2815	-2.49345	-1.69615	-2.64704	-2.70263	-2.56667	-1.96084	0.605836	NM_172364	CACNA2D4	Genebody	3'/gene body
chr17:77018806-77018925	17	77018806	77018925	0.00173684	2	0.725507	-0.302686	-0.0750824	0.163898	0.412386	-0.512275	0.287744	-0.496001	-0.927271	0.240606	0.0925825	0.466108	2.26638	0.234372	1.27525	0.753221	0.323805	0.917744	0.537821	1.28045	1.08605	1.85189	0.930305	2.26815	1.24892	0.586256	0.184019	1.08832	0.904303	NM_001080519	BAHCC1	Genebody	3'/gene body
chr12:6770830-6771028	12	6770830	6771028	0.00173959	1	-0.486917	-1.21235	-1.19156	-0.694567	-0.508774	-0.800889	-0.743335	-0.638222	-1.42327	-1.16769	-1.10112	-0.912379	0.302297	-1.04527	-0.0741162	-0.465506	-0.790071	0.0837293	0.0891703	-0.331092	-0.229469	-0.176288	-0.501699	0.197091	-0.340506	-0.939976	-0.830289	-0.289894	0.540395	NM_000616	CD4	Genebody	5'/gene body
chr18:75216632-75216918	18	75216632	75216918	0.00174035	2	-1.68246	-2.21029	-2.88325	-2.21655	-2.18315	-2.50661	-1.97942	-2.84431	-2.47867	-2.14337	-2.86404	-2.1415	-2.03573	-2.61485	-2.22183	-1.63375	-1.70169	-1.85303	-1.53175	-0.916159	-1.06519	-1.65931	-2.26	-1.4657	-2.1104	-2.45872	-2.34173	-1.73979	0.601934	NM_198531	ATP9B	Genebody	3'/gene body
chr18:75331595-75331719	18	75331595	75331719	0.00174674	2	1.82562	1.54034	1.51848	0.503923	1.67333	1.63935	1.18786	2.06782	1.37385	1.17266	1.78205	1.54429	1.16382	1.36572	0.609995	1.28667	0.699705	1.08061	0.637211	1.0566	0.465057	1.13457	1.12848	1.45123	0.462442	1.35373	1.45422	0.947192	-0.50703	NM_172388	NFATC1	Genebody	3'/gene body
chr1:199226668-199226928	1	199226668	199226928	0.00174899	2	-1.41215	-1.39448	-1.10201	-1.71005	-1.4975	-1.53627	-1.50244	-1.23592	-1.57668	-1.8112	-1.83087	-1.59109	-1.40548	-1.29145	-1.71114	-1.84098	-1.76177	-2.14117	-2.84417	-1.94425	-2.59216	-1.92911	-1.81552	-1.84791	-2.27732	-1.25407	-1.49269	-1.99663	-0.503945	NM_017596	KIF21B	Genebody	3'/gene body
chr14:26067626-26068293	14	26067626	26068293	0.0017525	2	-1.72078	-2.41327	-2.41099	-1.64588	-2.37717	-2.52552	-2.62515	-2.45825	-2.15495	-1.82713	-2.25879	-2.21125	-1.00328	-2.176	-0.699069	-1.43899	-2.10966	-1.75963	-1.34591	-1.26625	-1.04771	-1.47776	-1.64297	-1.3546	-2.04341	-2.09963	-2.12917	-1.5238	0.605373	NM_006489	NOVA1	Genebody	3'/gene body
chr10:1341698-1342027	10	1341698	1342027	0.00175464	2	-0.536193	-1.24012	-0.796687	-0.0428236	0.460823	-0.367485	0.230473	-1.0809	0.243876	-0.902511	-0.76983	0.145579	-0.0477763	-0.77234	0.524358	0.800665	0.695684	-0.0431226	0.100186	0.342025	0.529911	-0.489877	0.0404481	0.315602	0.0262396	0.15796	-0.391137	0.250006	0.641143	NM_018702	ADARB2	Genebody	3'/gene body
chr7:2265479-2265764	7	2265479	2265764	0.00176089	2	-0.898732	-1.61623	-1.95541	-1.36244	-1.10789	-1.62546	-1.3848	-2.51218	-3.00248	-1.75371	-1.82606	-1.4917	-0.552647	-1.51623	0.365147	-1.19902	0.0184525	-1.20643	-0.71245	-0.686379	-0.746513	-0.759125	-1.45969	0.0219648	-1.43742	-1.32223	-1.61471	-0.760307	0.854405	NM_013321	SNX8	Genebody	3'/gene body
chr20:57332843-57333148	20	57332843	57333148	0.00176143	1	0.842344	1.41952	0.976523	0.664282	1.34734	1.51989	1.09871	2.38737	0.910824	1.34809	1.42261	0.885544	0.9225	1.24792	0.435074	1.21675	0.352361	1.00806	0.812153	0.239205	0.639292	0.97269	1.05003	0.169981	0.624028	0.683721	1.21382	0.683613	-0.530206	NM_000114	EDN3	Genebody	3'/gene body
chr3:11054352-11054490	3	11054352	11054490	0.00176603	1	0.978018	0.827297	0.894562	0.848786	0.94531	1.03126	0.968104	0.8836	0.447156	1.45926	0.86005	1.05809	1.4632	1.14367	1.09967	1.40532	1.78961	1.76076	2.02071	1.33245	1.99671	1.80871	0.888196	2.04691	1.46201	0.736802	0.986311	1.52899	0.542677	NM_003042	SLC6A1	Genebody	3'/gene body
chr7:101853579-101853985	7	101853579	101853985	0.00176875	2	1.44919	0.415467	-0.704612	1.05531	0.716839	-0.258717	0.306541	-1.18332	-0.562247	1.80802	-0.257253	0.338119	1.58671	0.270351	1.77725	1.68488	1.28626	1.35427	2.2241	2.07539	2.10444	1.48204	0.981156	1.23455	1.46218	-0.31355	0.355742	1.44608	1.09034	NM_024653	PRKRIP1	Genebody	3'/gene body
chr15:63426145-63426509	15	63426145	63426509	0.00176949	1	0.114567	0.0431778	0.638475	0.259329	0.83523	0.911829	0.366667	1.43895	1.31129	0.648798	0.464019	0.715145	0.7896	0.0457541	-0.234538	0.69671	-0.413126	0.241853	0.44509	0.406918	-0.143139	0.0269693	0.0644267	-0.900303	-0.196261	0.169125	0.613059	0.0136436	-0.599416	NM_004884	PUNC	Genebody	3'/gene body
chr7:111312894-111313323	7	111312894	111313323	0.0017701	1	-2.05204	-2.43564	-2.01018	-2.12439	-1.9823	-2.16904	-2.18998	-2.67099	-1.84991	-1.53792	-2.33458	-1.77801	-1.31458	-2.27801	-1.43655	-1.60002	-1.8662	-2.01903	-1.30503	-1.14651	-1.0819	-1.85426	-1.22442	-0.88304	-1.96403	-1.92418	-2.05197	-1.52543	0.52654	NM_014705	DOCK4	Genebody	3'/gene body
chr5:177683866-177684066	5	177683866	177684066	0.00177192	1	1.21399	2.07511	1.95309	1.93871	1.55024	2.14497	1.72222	1.87547	2.63654	1.91903	1.4167	1.65163	1.10978	1.7314	1.0969	0.847274	1.2782	1.56664	1.2713	1.2073	1.80623	1.34988	1.44527	0.58448	1.72216	1.03971	1.78135	1.26795	-0.5134	NM_173465	COL23A1	Genebody	3'/gene body
chr22:16382104-16382639	22	16382104	16382639	0.00177693	2	-1.07784	-1.45311	-0.530515	-0.430492	-1.70176	-0.725637	-0.663967	-0.775665	-0.29714	-0.654593	-1.49938	-0.407729	-0.955609	-0.727539	-1.51012	-1.34111	-1.97969	-0.712025	-2.15263	-0.738193	-2.25835	-1.88497	-1.54612	-1.5648	-1.03086	-1.46383	-0.85007	-1.51522	-0.665155	NM_031413	CECR2	Genebody	3'/gene body
chr10:3187029-3187406	10	3187029	3187406	0.00177958	2	-1.53939	-1.16045	-1.34818	-2.18544	-0.880962	-1.10716	-1.67462	-0.437323	-1.55963	-1.68184	-1.57697	-1.14313	-1.76988	-1.73087	-1.81933	-2.17269	-2.41238	-2.08103	-1.72856	-1.21156	-2.03276	-1.70653	-2.17343	-2.03703	-2.54193	-1.67152	-1.41399	-1.96573	-0.55174	NM_014889	PITRM1	Genebody	3'/gene body
chr14:90083188-90083494	14	90083188	90083494	0.00178017	2	0.888929	1.26669	1.3309	0.86078	1.53232	1.49987	1.20446	1.8944	2.14177	0.707326	0.532412	1.09024	0.885103	0.780345	0.761659	0.284502	1.07543	0.838492	0.59421	0.844756	0.971739	0.847342	0.699593	0.412142	0.241289	0.389533	1.18682	0.66339	-0.523434	NM_001010854	TTC7B	Genebody	3'/gene body
chr16:48312964-48313570	16	48312964	48313570	0.00178576	2	-1.52436	-3.32016	-3.04674	-2.46769	-2.80899	-3.02442	-2.66227	-3.0409	-2.99076	-1.87699	-3.26108	-3.01141	-0.910719	-3.15742	-1.38594	-1.28063	-2.27515	-1.3921	-0.889135	-0.710139	-1.02952	-1.95074	-2.42135	-1.20311	-2.50499	-2.85868	-2.65028	-1.65846	0.991823	NM_015069	ZNF423	Genebody	5'/gene body
chr6:148897036-148897676	6	148897036	148897676	0.00179488	2	-1.08639	-0.848931	-0.691788	-1.17961	-0.420285	-0.820397	-0.577982	-0.725405	-0.363705	-0.87308	-1.80053	-1.14213	-1.29885	-0.826364	-1.83734	-2.07947	-0.994015	-1.29511	-1.2795	-1.34835	-0.825243	-1.65415	-1.15171	-1.70713	-1.23412	-1.58811	-0.90396	-1.41619	-0.512227	NM_015278	SASH1	Genebody	3'/gene body
chr17:2517937-2518089	17	2517937	2518089	0.00179554	2	-1.43422	-1.88516	-0.567734	-1.67741	-1.21174	-1.42143	-1.21815	-1.61845	-1.32915	-1.76594	-0.951562	-1.43404	-1.35155	-1.75007	-2.14875	-2.4511	-1.77746	-1.91135	-2.26993	-1.58808	-2.54335	-1.66547	-1.12063	-2.00717	-1.60535	-2.13181	-1.40119	-1.93504	-0.533851	NM_000430	PAFAH1B1	Genebody	3'/gene body
chr12:2993660-2993727	12	2993660	2993727	0.00179598	2	-0.298726	-1.04737	-0.576783	0.0758214	0.341091	-0.197668	-0.585478	-1.09845	-0.365866	-0.626631	-0.83272	-0.549774	-0.0545069	-0.176015	-0.278968	0.187348	0.446052	0.488692	-0.730924	0.232974	0.00102084	0.18291	-0.110263	0.414721	0.101151	0.178832	-0.428077	0.0927955	0.520872	NM_201443	TEAD4	Genebody	3'/gene body
chr2:239977453-239977782	2	239977453	239977782	0.00179969	2	0.169682	0.0933611	-0.305182	-1.06022	0.551655	-0.189452	-0.583851	0.133635	-0.597199	-0.75351	-0.91867	-0.635404	-0.823061	-0.767503	-0.638377	-0.7617	-1.11891	-0.894038	-0.802592	-0.851627	-0.701664	-1.23837	-1.28424	-0.670738	-1.35785	-0.98512	-0.406123	-0.942103	-0.53598	NM_006037	HDAC4	Genebody	5'/gene body
chr4:96639521-96639951	4	96639521	96639951	0.00180225	1	-0.751099	0.463359	0.435013	-0.028669	0.241976	-0.175854	0.381638	-0.728667	0.60483	0.584862	0.380299	0.130164	-0.149246	0.41797	-0.554941	-0.70093	-0.997839	-0.422012	-0.265672	-0.0570911	-0.0266558	-0.716388	0.480474	-1.32278	-1.15385	-1.29269	0.129041	-0.585864	-0.714905	NM_003728	UNC5C	Genebody	5'/gene body
chr19:14017879-14018316	19	14017879	14018316	0.00180497	2	1.0508	1.57192	0.850695	0.342456	1.24956	1.28608	0.754487	0.347751	1.52024	0.90054	0.831886	1.19217	0.921903	0.927648	0.899619	1.15583	0.405519	0.210505	0.821203	0.425036	0.694174	0.0175939	0.498022	-0.351036	-0.013572	0.284518	0.982009	0.420618	-0.561392	NM_004843	IL27RA	Genebody	3'/gene body
chr15:55604866-55605056	15	55604866	55605056	0.00180795	1	-0.405038	0.174757	0.869504	-0.574315	-0.309535	0.263514	0.688955	0.077349	1.52859	0.0376225	-0.0232476	0.019553	-0.239302	0.272431	-0.957838	-0.502823	-0.219268	-0.607111	-0.441017	-0.54836	-0.701866	-0.242984	0.376693	-0.637115	-0.526046	-0.451426	0.17006	-0.45493	-0.62499	NM_032866	CGNL1	Genebody	3'/gene body
chr19:5194778-5194877	19	5194778	5194877	0.00181968	2	0.0418438	-0.537734	-0.953624	-0.60719	-0.481912	-0.98798	-1.28092	-1.45004	-1.36753	-0.667164	-1.18562	-1.04664	0.123243	-0.69723	0.228568	-0.0243655	-0.647855	0.0353687	-0.244021	-0.28209	-0.286558	-0.456176	-0.208478	0.251602	-0.498747	-0.694384	-0.79275	-0.235595	0.557156	NM_002850	PTPRS	Genebody	3'/gene body
chr15:27517594-27518100	15	27517594	27518100	0.00182212	2	-0.290391	-1.93476	-1.70127	-0.85167	-1.28418	-1.84956	-1.62624	-1.93339	-2.03321	-0.399844	-1.73441	-1.5679	0.158695	-1.77373	-0.536921	-0.387995	-1.17718	0.061414	0.401718	0.863603	0.518009	-0.435098	-0.869816	0.443694	-0.703782	-1.79303	-1.34442	-0.301282	1.04314	NM_015307	KIAA0574	Genebody	5'/gene body
chr2:10397376-10398431	2	10397376	10398431	0.00183235	2	-1.29913	-0.683771	-0.595569	-0.484741	-0.0295903	-0.434792	-0.24022	-0.530404	-0.352032	-0.938931	-1.16294	-1.16637	-1.42542	-1.05422	-0.94352	-1.50394	-1.16085	-0.8448	-1.39976	-1.39698	-0.925503	-1.42542	-1.754	-2.62664	-1.03064	-1.63061	-0.742724	-1.38689	-0.644164	NM_134421	HPCAL1	Genebody	5'/gene body
chr2:46067424-46067625	2	46067424	46067625	0.00183432	2	-1.2292	-1.41149	-1.47745	-1.21286	-1.46603	-0.606343	-0.948161	-1.69813	-1.50226	-0.615025	-0.680126	-0.690546	0.222722	-0.610346	-0.521917	-1.08803	-0.405117	-0.317231	-0.678352	-0.0261671	-0.229945	0.048144	0.345539	-0.25355	-0.189713	-0.920381	-0.994661	-0.35306	0.641602	NM_005400	PRKCE	Genebody	3'/gene body
chr2:10415736-10416239	2	10415736	10416239	0.00184036	2	0.668757	0.537996	0.00135584	0.342974	1.04621	0.911554	0.0462957	0.87785	1.23795	0.419765	0.145734	0.201023	-0.58795	0.0530806	0.355309	-0.0855506	-0.311048	-0.0777129	0.244855	0.131182	0.136861	-0.616097	-0.0246395	-0.781722	-0.534887	-0.585276	0.421614	-0.179061	-0.600674	NM_134421	HPCAL1	Genebody	3'/gene body
chr19:2036018-2036111	19	2036018	2036111	0.00184357	2	0.767569	0.0232808	0.140757	0.719965	0.920978	0.226495	0.239909	-0.810518	-0.3977	0.220555	0.170061	0.398488	2.24201	0.553077	0.981737	0.821338	1.20644	1.19401	1.41229	1.12533	0.908321	1.92281	0.982787	2.16297	1.15835	0.4823	0.38678	1.19655	0.809775	NM_130807	MOBKL2A	Genebody	3'/gene body
chr17:1453988-1454392	17	1453988	1454392	0.00184819	2	-0.279227	0.614595	0.287543	0.685974	0.154309	0.404457	0.326526	0.346821	1.52157	-0.0754272	-0.20003	-0.243815	-0.320284	-0.289493	-0.0810147	-0.332099	-1.28394	-0.536984	0.10329	0.0582057	-0.127979	-0.682146	-0.0554645	-1.15173	-0.864997	-0.62539	0.209537	-0.465021	-0.674558	NM_152346	SLC43A2	Genebody	3'/gene body
chr2:1854282-1854432	2	1854282	1854432	0.00185687	2	0.866247	0.565556	0.515309	0.0770536	0.243412	-0.2652	0.376214	-0.257093	-0.301958	0.683862	0.388288	1.0099	1.40745	0.494414	0.605375	1.02023	0.73402	0.791565	1.02845	1.30079	1.01144	1.46256	0.699347	1.62387	1.16083	0.536866	0.414532	0.997945	0.583412	NM_015025	MYT1L	Genebody	3'/gene body
chr19:5538744-5538898	19	5538744	5538898	0.00186418	1	0.729654	0.593234	1.33144	0.725792	1.20578	0.732328	0.946109	0.867512	1.69916	0.688239	-0.119324	0.518392	-0.318533	0.489602	0.308733	-0.294449	0.276278	0.0650911	0.365309	-0.0213108	0.312481	-0.852637	0.591447	-0.46312	-0.32628	0.649114	0.72067	0.0508881	-0.669782	NM_014649	SAFB2	Genebody	3'/gene body
chr1:58274054-58274362	1	58274054	58274362	0.00186531	2	-0.408715	-0.954271	-1.09165	-0.763094	-0.938009	-0.816681	-0.827702	-1.11104	-1.46238	-0.305547	-1.26689	-0.739705	0.294429	-1.01296	-0.616496	0.196911	-0.779344	-0.173744	0.219877	-0.134046	0.730032	0.738408	0.463683	0.438626	0.0432094	-1.39028	-0.814587	-0.0219304	0.792656	NM_021080	DAB1	Genebody	5'/gene body
chr13:40449267-40450236	13	40449267	40450236	0.00186629	2	-1.03495	-1.91482	-1.88596	-0.884421	-1.40699	-0.650858	-0.487492	-1.34173	-1.55269	0.0834503	-1.06824	-1.40807	-0.00616601	-1.39418	0.171355	-0.256291	-0.124657	0.981847	1.05233	0.656538	1.4176	-0.530111	-0.801824	-0.407014	-0.339531	-1.60466	-1.06808	0.0179654	1.08605	NM_172373	ELF1	Genebody	5'/gene body
chr14:101750127-101750270	14	101750127	101750270	0.00186941	2	1.07159	1.35945	1.84524	1.74892	1.53615	2.2345	1.96433	1.73628	1.88501	1.24566	1.78643	1.41707	0.857776	1.86878	1.47378	0.981987	1.381	1.56408	1.10605	0.982175	0.771079	1.08105	0.869013	0.11101	0.259677	1.54891	1.61123	1.01082	-0.60041	NM_181291	WDR20	Genebody	3'/gene body
chr4:99151447-99152152	4	99151447	99152152	0.00187155	1	-1.82867	-1.52347	-0.611444	-1.99513	-1.40024	-1.76612	-1.27301	-1.36504	-1.50281	-1.7612	-1.03829	-1.06758	-1.3604	-1.26485	-1.91628	-1.94358	-2.29908	-1.57222	-2.24443	-2.44899	-2.16555	-2.22319	-1.59508	-1.2761	-1.60553	-1.6907	-1.4113	-1.91506	-0.503756	NM_174952	C4orf37	Genebody	5'/gene body
chr17:52862999-52864272	17	52862999	52864272	0.00187852	2	-0.82253	-0.206353	-0.00294008	0.137007	0.166723	-1.10377	-0.297361	-1.48997	-0.122312	-1.08795	-1.1981	-1.0632	-1.01084	-0.389348	-0.724524	-1.04678	-0.862176	-1.31519	-0.831597	-1.56063	-1.36781	-1.75662	-0.966224	-2.12213	-1.4661	-1.31412	-0.606495	-1.27783	-0.67133	NM_170721	MSI2	Genebody	3'/gene body
chr17:74283688-74284082	17	74283688	74284082	0.00188203	2	-0.0601797	-1.92484	-1.71165	-1.43424	-1.3601	-0.810722	-0.9957	-1.19778	-2.08041	-0.288535	-1.71879	-1.09875	0.695751	-1.38932	-0.0826326	-0.49761	-0.597666	0.717779	0.783087	0.552397	0.777321	-0.358558	-0.959667	0.486932	-0.316444	-1.35125	-1.09823	-0.0705256	1.02771	NM_017456	PSCD1	Genebody	5'/gene body
chr6:167283790-167284243	6	167283790	167284243	0.00188236	2	1.01633	-1.58801	-1.18359	-0.849984	-0.294112	-1.19889	-1.43036	-1.4367	-2.48847	-0.238397	-1.60066	-0.978355	1.00134	-1.46363	1.3447	0.320026	-0.303885	0.430926	1.39798	0.57605	1.15623	-0.386226	-0.0273178	1.00043	0.219043	-1.55005	-0.909535	0.348159	1.25769	NM_003730	RNASET2	Genebody	5'/gene body
chr3:189598391-189599087	3	189598391	189599087	0.00188627	2	-0.143693	-2.79499	-3.21479	-2.46493	-2.85062	-2.65578	-2.68226	-2.47005	-3.05234	-0.801817	-2.74813	-2.31441	-1.1586	-2.67854	0.592656	-0.582712	-1.01265	-1.57035	-1.29298	0.249542	0.61633	-1.14715	-1.67846	-0.647832	-2.01172	-2.68762	-2.28793	-0.931078	1.35685	NM_005578	LPP	Genebody	5'/gene body
chr10:49395362-49395718	10	49395362	49395718	0.00189389	2	-0.330241	-1.43508	-1.19466	-1.23984	-1.06179	-1.1596	-1.39259	-1.49437	-1.39073	-0.360893	-1.65347	-1.35573	-0.882263	-1.75312	-0.574871	-0.488071	-0.582183	-0.261077	0.149552	0.0458448	0.128402	-1.16435	-0.808303	-0.327949	-0.549065	-1.69398	-1.19317	-0.510504	0.682665	NM_021226	ARHGAP22	Genebody	3'/gene body
chr17:73632245-73632493	17	73632245	73632493	0.00190008	2	0.442303	-0.154611	-0.489397	0.149508	0.726244	-0.21454	0.747916	-1.0075	-0.158028	0.430487	-0.193167	-1.13639	1.50154	-0.184677	0.333244	0.676765	0.660444	0.842224	1.31725	1.0727	1.5535	1.17039	1.15758	-0.0115529	1.13367	0.271587	0.0328346	0.84815	0.815315	NM_001127198	TMC6	Genebody	5'/gene body
chr5:14510508-14511231	5	14510508	14511231	0.00190421	2	0.322545	0.29969	0.64652	0.366454	-0.0766281	0.0439001	-0.430572	0.313205	0.512789	-0.0445117	-0.461894	0.284576	-0.442935	-0.706328	-1.14274	-0.678958	-0.85667	-0.334744	-0.274764	-0.203322	0.211156	-1.11244	-0.734756	-1.44883	0.11834	-1.21378	0.0447722	-0.639292	-0.684064	NM_007118	TRIO	Genebody	3'/gene body
chr3:196359562-196359819	3	196359562	196359819	0.00190443	1	0.388829	-0.488136	-0.172924	-0.712407	-0.354605	-0.499569	-0.819309	-1.13979	-1.43436	-0.267235	-1.29028	-0.89888	0.234193	-0.817658	0.211837	0.311113	0.239546	0.577787	-0.0404211	-0.15815	0.537191	-0.0596391	-0.207215	0.151469	-0.193705	-0.848506	-0.590867	0.0434421	0.634309	NM_152531	C3orf21	Genebody	3'/gene body
chr20:59609999-59610512	20	59609999	59610512	0.00190494	2	-0.882293	-1.23479	-1.25357	-1.51456	-0.166928	-0.607915	-1.37823	-1.1783	-2.23165	-0.979315	-1.62531	-1.54137	-1.06478	-1.4092	-0.564863	-0.559952	-0.39345	-0.287046	-0.317817	-0.476667	-0.479561	-0.822199	-1.2751	-0.831516	-1.07523	-0.848499	-1.21916	-0.660992	0.558165	NM_001794	CDH4	Genebody	3'/gene body
chr21:44004908-44005106	21	44004908	44005106	0.00190546	2	-0.996304	-0.61825	-0.279897	-0.754752	-0.614003	-1.02626	-0.590488	-1.24314	0.205474	-1.41461	-0.871718	-0.736965	-0.771181	-0.795915	-1.817	-1.27241	-0.755077	-1.15161	-1.93279	-1.47335	-1.97084	-0.856396	-0.995032	-1.79356	-1.22099	-0.828584	-0.750573	-1.33897	-0.588398	NM_003681	PDXK	Genebody	3'/gene body
chr11:119050072-119050544	11	119050072	119050544	0.00191418	2	0.0125349	-1.32937	-2.31076	-1.09416	-1.22026	-1.47377	-1.51433	-1.64584	-2.25913	-0.270723	-1.49425	-1.09111	0.424366	-1.34205	0.181672	-0.324312	-0.439822	-0.0886156	0.438427	0.269555	0.649121	-0.0543401	-1.14791	0.19998	-0.578872	-1.59006	-1.18635	-0.207098	0.979248	NM_002855	PVRL1	Genebody	3'/gene body
chr7:157141323-157141823	7	157141323	157141823	0.00191462	2	-0.658324	-0.560769	-0.0274225	0.608302	-0.0179294	-0.226436	0.244702	-1.20399	-0.262823	0.255108	-0.389118	-0.674228	-0.721816	-0.642313	-0.711388	-0.321738	-1.77696	-0.591155	-0.781514	-0.522589	-1.12831	-1.79777	-1.19096	-1.49644	-0.366858	-1.72106	-0.305504	-1.0339	-0.728392	NM_130842	PTPRN2	Genebody	3'/gene body
chr1:24109333-24109586	1	24109333	24109586	0.00192014	2	-0.583496	-1.50993	-0.74639	-0.542924	-0.192716	0.178152	0.507849	-1.09636	0.151544	-0.0940233	-0.699159	-0.298956	0.102077	-0.260095	0.721003	-0.014133	0.576024	0.829738	0.696542	0.918711	0.540216	-0.30608	-0.234936	0.634089	-0.0109505	-0.345682	-0.363174	0.333712	0.696886	NM_001841	CNR2	Genebody	5'/gene body
chr3:139272934-139273290	3	139272934	139273290	0.00192127	2	-2.42462	-2.57307	-2.28239	-1.87885	-2.15935	-2.59574	-2.40724	-2.63021	-2.57996	-1.5635	-2.26154	-2.10529	-1.19717	-2.66661	-1.98821	-1.1624	-1.27415	-1.89602	-1.41754	-0.992086	-1.23019	-1.5472	-2.25863	-1.40717	-1.86915	-2.42478	-2.23754	-1.62229	0.615245	NM_173543	DZIP1L	Genebody	3'/gene body
chr16:83668376-83668552	16	83668376	83668552	0.00192892	1	1.3593	0.685476	0.0679941	0.860693	-0.2644	-0.17043	0.39722	0.0971135	-0.451123	0.565072	0.447598	0.773715	1.87503	0.820196	0.788534	1.59762	1.12939	1.23454	1.32342	1.14633	1.42854	1.72062	0.814411	1.24623	1.18664	0.711865	0.504533	1.19401	0.689479	NM_014732	KIAA0513	Genebody	3'/gene body
chr11:126084473-126084942	11	126084473	126084942	0.0019299	2	-1.07816	-1.54612	-1.21998	-0.756982	-1.09263	-1.38667	-1.31555	-1.75407	-1.18194	-0.737388	-1.61143	-1.34584	-0.24053	-1.61466	-0.125359	-0.243549	-0.812229	-1.02563	0.0644274	-0.184815	0.0868862	-0.812421	-0.907121	-0.611881	-1.03141	-1.36159	-1.20585	-0.580391	0.625462	NM_032531	KIRREL3	Genebody	3'/gene body
chr4:185578844-185580171	4	185578844	185580171	0.00193525	2	0.266532	-1.50866	-1.37422	-0.914999	-1.11761	-1.54996	-0.410148	-1.99639	-2.16682	-0.365803	-1.58367	-1.10485	0.674427	-1.89594	0.530164	0.0422711	-0.0195842	0.772642	1.20178	0.161945	1.03074	-0.512047	-0.941544	-0.00488109	-0.33659	-1.45036	-1.07487	0.0395453	1.11441	NM_002199	IRF2	Genebody	3'/gene body
chr19:1316290-1316523	19	1316290	1316523	0.00193561	2	1.53853	1.00108	0.740337	0.853405	0.949782	0.517154	0.558958	0.421053	-0.412324	1.06263	0.824747	0.542698	1.08532	0.712901	1.16285	1.59003	1.73492	1.31078	1.31145	1.37879	1.4561	1.83987	1.03516	0.731924	1.29437	0.647229	0.742591	1.29112	0.548533	NM_032853	MUM1	Genebody	3'/gene body
chr7:131850665-131851048	7	131850665	131851048	0.00193589	1	-1.9115	-1.12751	-1.2681	-1.22008	-1.8741	-1.7642	-1.25644	-2.01189	-1.76163	-1.55799	-2.03378	-2.29796	-1.87038	-1.78326	-2.4089	-1.12835	-2.65917	-2.03566	-2.98144	-2.41815	-2.1723	-1.98465	-2.41269	-2.66199	-2.12758	-2.33723	-1.69563	-2.27734	-0.581712	NM_181775	PLXNA4	Genebody	3'/gene body
chr6:167458919-167459088	6	167458919	167459088	0.0019368	2	-0.00440332	-0.193359	-0.160043	-0.515557	-1.02611	-0.720074	-0.29455	-0.759187	-1.22113	0.0794518	-0.20093	0.0205958	1.31844	-0.225552	0.40559	0.369578	-0.106969	0.459396	0.375653	0.55612	0.901092	1.03074	0.238854	0.732265	-0.0189057	-0.0864943	-0.278743	0.404743	0.683486	NM_031409	CCR6	Genebody	5'/gene body
chr11:22717303-22717417	11	22717303	22717417	0.00194103	2	-1.45743	-1.58422	-1.06999	-1.09677	-1.103	-1.05826	-0.624601	-1.91767	-1.25444	-0.851811	-1.00077	-0.822309	-0.0841529	-0.964736	-0.121431	-0.890636	-0.969236	-0.403029	-0.52995	-0.405298	-0.687974	-0.311047	-0.679661	0.353018	-0.777059	-0.750061	-1.06358	-0.514364	0.549219	NM_005256	GAS2	Genebody	3'/gene body
chr5:34697946-34698750	5	34697946	34698750	0.00194326	2	-3.18956	-3.5753	-2.88354	-3.66195	-3.50183	-2.72054	-2.93122	-2.73832	-2.88077	-2.68579	-2.64861	-2.89935	-2.50231	-3.30795	-2.44023	-3.06064	-2.20483	-2.23817	-2.45647	-2.3715	-1.74753	-2.63458	-2.97712	-2.34298	-2.80546	-2.7423	-3.00908	-2.50182	0.507259	NM_015577	RAI14	Genebody	5'/gene body
chr18:42239880-42240249	18	42239880	42240249	0.00194607	2	-0.590595	-1.38335	-1.34081	-0.874531	-1.05489	-1.24287	-1.21924	-1.00731	-1.79846	-0.626207	-1.95262	-1.21583	-0.00449377	-1.39073	-0.0584456	-0.43508	-0.803056	-0.254562	-0.0855493	-0.0465195	0.263408	-0.683097	-1.00012	-0.125331	-0.876179	-1.32458	-1.12157	-0.452426	0.669142	NM_152470	RNF165	Genebody	3'/gene body
chr7:101510170-101510287	7	101510170	101510287	0.00194627	1	0.558374	1.25117	0.331466	0.0304249	0.626744	0.675534	0.0285607	-0.390665	0.680178	-0.291267	0.619602	-0.142359	-0.193571	0.214521	-0.559002	0.171461	0.253842	-0.00952111	-0.56218	-0.459468	-0.535076	-0.424402	-0.462929	-1.0535	-0.491638	0.32979	0.285623	-0.316885	-0.602508	NM_181552	CUX1	Genebody	3'/gene body
chr12:119273128-119273413	12	119273128	119273413	0.00194981	2	1.70131	1.55025	1.81911	1.51137	1.50464	2.26488	1.68293	1.73418	2.68341	1.50522	2.23617	2.18424	1.10044	1.72486	0.810473	1.42895	0.60585	1.0459	1.46744	1.41137	1.20734	1.4022	2.16043	1.18827	1.1939	1.17696	1.80022	1.25826	-0.54196	NM_002442	MSI1	Genebody	3'/gene body
chr5:363681-364110	5	363681	364110	0.00195146	1	0.503695	0.601956	0.972052	0.721034	0.816943	0.759701	0.83695	1.29864	1.47641	0.809697	0.0826831	0.187949	0.0227978	0.317812	-0.230503	0.122691	-0.0325558	0.0616292	0.606443	0.758542	0.454204	-0.0478046	-0.139557	-0.374162	0.462237	0.0490635	0.672023	0.140852	-0.53117	NM_020731	AHRR	Genebody	5'/gene body
chr22:20644746-20644933	22	20644746	20644933	0.00195578	2	0.227225	0.55899	1.10052	1.22455	1.11045	0.837916	1.27323	1.39875	2.3947	0.359604	0.222063	1.40859	0.614843	1.35438	-0.371229	-0.475044	0.306233	0.0857794	-0.198983	0.197052	0.0116116	0.509839	0.78525	0.1833	0.630474	1.35776	1.00613	0.251837	-0.754293	NM_003935	TOP3B	Genebody	3'/gene body
chr3:128113000-128113265	3	128113000	128113265	0.00196078	2	1.69797	1.00165	1.39197	1.50948	1.24301	1.58819	1.61937	1.21889	-0.0713257	2.04469	1.48312	1.58449	2.12583	1.20274	2.15028	1.84508	1.67711	2.2905	2.33753	2.07152	2.29534	2.26	2.0944	2.10807	2.25892	0.960742	1.40286	2.02912	0.626261	NM_032343	CHCHD6	Genebody	3'/gene body
chr11:67881890-67882451	11	67881890	67882451	0.00197108	2	1.06632	1.00619	1.43569	0.258443	1.23664	1.35271	1.30155	1.07924	1.18302	1.1544	0.766109	0.676718	0.313273	0.892022	0.847127	0.730112	0.206447	0.634048	0.727088	0.706204	0.0971678	0.138927	1.007	-0.185989	0.647864	-0.0056118	0.980166	0.462532	-0.517634	NM_002335	LRP5	Genebody	5'/gene body
chr18:58692578-58692794	18	58692578	58692794	0.00197164	2	-0.973356	-0.657804	-0.878755	-0.549024	-0.720482	-1.08724	-0.32551	-1.13325	-0.21858	-0.637025	-0.867803	-0.403396	-0.227513	-0.520944	-1.0844	-1.12621	-1.00665	-1.18659	-1.10535	-0.541688	-1.37928	-0.984528	-0.97834	-2.17016	-1.65024	-0.843661	-0.657192	-1.17142	-0.514233	NM_194449	PHLPP	Genebody	3'/gene body
chr2:208421817-208422158	2	208421817	208422158	0.0019749	2	-0.790861	-1.77973	-1.06484	-1.42318	-1.33055	-1.12685	-1.17217	-1.93199	-1.70786	-0.843765	-1.55834	-1.62481	-0.706219	-1.60925	-0.765011	-0.925096	-1.17701	-1.0087	0.103433	-0.41441	-0.055575	-1.05256	-1.32589	-0.39637	-1.2656	-0.127243	-1.3336	-0.700835	0.632765	NM_001080475	PLEKHM3	Genebody	3'/gene body
chr4:9566141-9566759	4	9566141	9566759	0.00201164	2	-0.909269	-1.6247	-0.425207	-1.31881	-0.784632	-1.38898	-0.507376	-0.665656	-0.636436	-0.442313	-0.993016	-0.900953	-0.444371	-0.669184	-0.562164	-0.855743	-1.27355	-1.56435	-1.10858	-1.88812	-2.03343	-1.24465	-1.43408	-1.31358	-1.75453	-1.76093	-0.836493	-1.39948	-0.562983	NM_001001290	SLC2A9	Genebody	5'/gene body
chr16:28060201-28060361	16	28060201	28060361	0.002012	2	-0.256586	-1.0156	-0.780045	-0.618836	-0.698584	-0.854393	-0.0343212	-1.20777	-1.10301	0.213654	-0.4529	-0.272474	1.2668	-0.606148	0.831275	0.344866	0.411441	0.863169	0.931757	0.783001	0.819279	0.896398	-0.307214	0.786912	0.0253241	-1.23934	-0.458587	0.428906	0.887493	NM_015171	XPO6	Genebody	3'/gene body
chr18:44503166-44503979	18	44503166	44503979	0.00201224	2	-0.367351	-2.02929	-1.68691	-1.16763	-1.41546	-2.04174	-1.5375	-1.34494	-2.13102	-1.34585	-1.71909	-1.69005	-0.454391	-1.66064	0.455838	-0.36973	-0.782886	-0.812149	-0.142307	-0.786366	-0.0794654	-1.20417	-1.09553	-0.967982	-1.19015	-1.555	-1.47085	-0.710825	0.760022	NM_014772	KIAA0427	Genebody	3'/gene body
chr10:85997482-85998163	10	85997482	85998163	0.00201393	2	-0.569119	-1.31138	-1.31013	-1.10759	-1.11727	-1.38794	-1.55865	-1.57467	-1.54741	-0.49173	-1.65214	-1.09531	-0.204337	-1.33534	-0.215279	-0.215637	-0.707951	-0.50345	0.0672337	0.24971	-0.113508	-0.733772	-0.855723	-0.835345	-0.599199	-1.61062	-1.16164	-0.506128	0.655515	NM_001012720	RGR	Genebody	5'/gene body
chr13:113048847-113048906	13	113048847	113048906	0.00201504	1	0.615605	-0.796595	0.309703	-0.315933	0.537174	-0.390893	-0.17601	-0.0746028	-0.828034	0.280372	-0.86099	-0.666394	0.39856	-0.53744	1.02884	0.0100993	0.0216631	0.661427	0.936904	0.294685	1.00116	0.215911	0.360585	1.72604	-0.196539	0.673658	-0.178963	0.561203	0.740165	NM_024719	GRTP1	Genebody	3'/gene body
chr17:77036488-77036666	17	77036488	77036666	0.00202181	2	1.107	0.448949	0.33507	0.622695	0.343437	-0.390324	-0.0120168	-0.981059	-0.643531	0.193068	-0.227746	0.327395	1.55863	-0.0186454	1.22799	0.956173	0.43134	0.498041	1.16623	1.15351	0.818533	1.54105	0.677637	1.41073	0.910279	0.326571	0.190209	0.926507	0.736298	NM_001080519	BAHCC1	Genebody	3'/gene body
chr17:77673259-77673349	17	77673259	77673349	0.00202401	2	0.26868	0.218984	0.00806331	0.0879739	-0.0462798	-0.651586	-0.129047	0.0100354	-0.861472	0.702993	0.317981	0.265682	1.74369	0.707792	1.17915	0.742728	0.0765097	0.732645	0.622009	1.11618	0.758886	1.36138	1.03862	1.35461	1.24208	0.472246	0.188821	0.891421	0.7026	NM_198082	CCDC57	Genebody	3'/gene body
chr18:75312963-75313036	18	75312963	75313036	0.00203503	2	0.756679	2.00001	0.472954	0.243016	1.44798	1.23381	0.64843	0.921019	0.744893	0.819411	0.903566	1.04175	0.261891	0.37959	0.495579	0.78561	0.133644	0.755326	-0.320709	0.180154	-0.235029	0.253283	0.41147	0.230771	-0.13438	0.660181	0.848214	0.267992	-0.580222	NM_172388	NFATC1	Genebody	3'/gene body
chr18:75205110-75205902	18	75205110	75205902	0.00204682	2	-1.34371	-1.27278	-1.51162	-1.85677	-1.29991	-1.167	-1.93509	-1.40714	-1.43932	-1.87529	-2.43859	-2.14756	-2.06246	-2.15533	-2.36752	-2.54915	-1.97026	-1.86709	-1.71424	-1.80952	-2.28521	-2.31122	-2.15895	-2.9157	-2.61371	-2.13986	-1.70804	-2.2252	-0.517162	NM_198531	ATP9B	Genebody	3'/gene body
chr12:120383059-120383742	12	120383059	120383742	0.00205264	2	-0.552022	-0.158318	-1.19719	-1.03451	-0.18751	0.12718	-0.631506	-0.0441135	-0.763276	-0.650445	-0.796778	-0.848763	-0.960705	-0.916744	-1.22824	-1.46881	-1.10175	-0.625874	-0.596374	-0.994637	-0.63847	-1.65921	-1.22761	-1.28126	-1.55302	-1.21238	-0.615336	-1.1323	-0.516967	NM_001005366	FBXL10	Genebody	3'/gene body
chr4:187801403-187801825	4	187801403	187801825	0.00206008	2	1.48665	1.91137	1.49758	0.850082	1.76686	1.76394	1.58968	2.06875	2.49344	2.38928	1.49677	1.655	1.10924	1.59186	0.998366	1.24738	1.26276	1.09304	1.41737	1.68567	1.18436	0.604169	1.54291	-0.164928	1.01319	0.554343	1.69075	1.03655	-0.654197	NM_005245	FAT	Genebody	3'/gene body
chr16:73227819-73228269	16	73227819	73228269	0.00206387	2	-0.374095	1.07195	-0.0481442	-0.380275	-0.224812	0.110889	-0.219916	0.338008	0.262109	0.387885	0.0498046	-0.00188369	-0.401635	-0.217154	-0.153923	-0.20661	-0.726743	-0.859916	-0.401214	-0.0941156	-1.0026	-0.760506	0.266695	-0.914575	-0.968222	-0.517906	0.025195	-0.528303	-0.553498	NM_018124	RFWD3	Genebody	3'/gene body
chr1:15545099-15545219	1	15545099	15545219	0.0020641	2	-0.137996	-0.759927	-0.544425	-0.262496	-0.227219	-0.276188	0.125156	-1.32492	-0.929075	0.430807	-0.173681	0.179577	2.26433	0.721606	0.451944	0.951246	0.303313	1.35779	0.63106	1.16618	0.88044	1.35621	0.99911	0.92365	1.0255	0.130804	-0.0653183	0.848103	0.913422	NM_052929	FHAD1	Genebody	3'/gene body
chr3:12932876-12933095	3	12932876	12933095	0.00206914	2	1.32788	0.166231	0.474551	0.320798	0.0484056	0.0669184	0.534502	-0.0156128	-0.669506	1.01167	-0.0528212	0.464452	1.87244	0.545127	1.3415	1.07819	0.756999	1.56913	1.3344	1.76762	1.53186	1.73438	0.859781	1.52836	0.899715	0.0533113	0.43536	1.2046	0.769244	NM_014869	IQSEC1	Genebody	3'/gene body
chr2:47064055-47064257	2	47064055	47064257	0.00206971	2	1.05843	0.550934	1.06195	-0.370597	1.25793	0.55394	0.956018	0.445915	-0.695993	0.47373	-0.220164	0.670314	1.11298	-0.0166419	1.1912	1.09538	0.265191	1.32511	1.43655	1.1336	1.61038	0.965203	1.03383	2.05349	1.34449	0.913684	0.488482	1.19734	0.70886	NM_020458	TTC7A	Genebody	5'/gene body
chr5:133467622-133467968	5	133467622	133467968	0.00207879	2	-0.0390641	-1.41702	-1.37465	-0.470785	-0.405725	-1.36659	-1.03221	-2.36505	-1.22171	-0.388126	-1.35047	-1.24288	0.154415	-1.24129	0.503523	-0.025552	-0.563289	-0.355604	0.538418	0.412555	0.830532	-0.449564	-0.813319	0.950544	-0.488711	-1.18841	-0.982941	-0.0540735	0.928867	NM_080656	CDKN2AIPNL	Genebody	3'/gene body
chr20:4083848-4083906	20	4083848	4083906	0.00208736	2	0.761801	0.649918	0.133358	0.437236	0.316287	0.0355776	0.134524	-0.399395	0.150808	0.530517	0.404576	0.592298	2.06721	0.835725	0.583774	1.68078	1.22218	0.751529	0.855778	1.39407	1.26827	1.82783	0.998579	1.88415	1.11212	0.480199	0.475032	1.17161	0.696573	NM_175841	SMOX	Genebody	5'/gene body
chr5:118704014-118704300	5	118704014	118704300	0.00209201	2	0.456331	-1.31626	-1.47224	-0.848923	-1.21428	-1.47737	-0.663803	-2.51354	-1.48527	0.68476	-1.38421	-0.226999	1.53153	-0.435272	0.559787	0.464502	0.240112	0.634204	1.39156	1.3637	1.18084	0.681014	0.00277301	0.487596	0.329572	-1.41134	-0.740396	0.493693	1.23409	NM_001077654	TNFAIP8	Genebody	3'/gene body
chr19:7815142-7815477	19	7815142	7815477	0.00209426	2	1.09747	1.59372	1.36895	0.847368	1.88356	1.53817	0.778207	1.64682	1.29614	1.43235	1.50182	1.10722	0.973422	1.40459	1.38806	0.649182	0.256565	1.40863	0.875648	0.575241	0.573355	1.09986	0.652967	0.273522	1.24905	0.81925	1.31927	0.818444	-0.500828	NM_145245	EVI5L	Genebody	3'/gene body
chr19:55429047-55429535	19	55429047	55429535	0.00211131	2	-0.299294	-1.01587	-0.516453	-0.0765931	-0.729503	-0.340007	-0.795269	-1.16453	-0.896333	-0.327266	-0.990033	-0.981132	-0.172419	-0.648916	-0.0426466	0.0281513	0.325039	0.114203	0.392525	0.233256	0.312772	-0.10205	-0.557734	-0.330007	-0.619264	-0.9345	-0.639544	-0.0983546	0.541189	NM_001077186	MYH14	Genebody	5'/gene body
chr22:20367180-20367787	22	20367180	20367787	0.00212607	2	1.46095	1.08684	1.27174	0.961837	1.53015	1.58679	1.19297	2.06301	0.975915	0.981134	1.28562	0.942982	0.221351	0.469956	1.01226	1.28811	-0.00298275	0.00259082	0.360994	-0.297078	0.786169	0.346203	1.25136	-0.210348	0.253439	0.60267	1.14509	0.449449	-0.695639	NM_148175	PPIL2	Genebody	3'/gene body
chr3:36870824-36871717	3	36870824	36871717	0.00213459	2	-2.37407	-2.61238	-2.74339	-1.13266	-0.970525	-1.48493	-1.33534	-2.59946	-1.1268	-1.9302	-1.65382	-1.55134	-2.30542	-1.48605	-1.17994	-1.73531	-1.29365	-1.14199	-0.854742	-0.596942	-1.68676	-1.09152	-0.993152	-0.369887	-1.05459	-1.38111	-1.8076	-1.11497	0.692635	NM_014831	LBA1	Genebody	5'/gene body
chr16:75876339-75876864	16	75876339	75876864	0.00213727	2	-1.56329	-1.14571	-1.31628	-1.18783	-1.34512	-1.20584	-0.951017	-1.56355	-1.37533	-0.687248	-1.28843	-1.39865	0.201802	-1.71525	-0.215882	-0.223675	-0.494902	-0.485077	-0.00940983	0.218373	0.198451	-0.317	-1.14693	-0.969831	-0.990792	-1.41404	-1.18155	-0.48756	0.693993	NM_199355	ADAMTS18	Genebody	3'/gene body
chr6:137146719-137147073	6	137146719	137147073	0.00214015	2	1.29775	-0.212738	-0.0701334	0.334397	0.226798	0.268833	-0.183964	-0.685262	-0.752342	0.348242	-0.0127042	-0.414802	0.946737	-0.267223	1.2219	1.00665	0.497963	1.86088	2.0086	1.15371	2.3707	1.02477	0.99937	1.41163	0.372563	-0.878647	0.0588279	1.08751	1.02868	NM_005923	MAP3K5	Genebody	5'/gene body
chr18:44375040-44375381	18	44375040	44375381	0.00214655	2	-0.95274	-0.153861	0.680892	0.346107	0.22189	0.54526	0.741129	0.21085	1.00178	0.445921	-0.75782	0.176963	-0.407476	0.350075	-0.565568	-0.235066	-0.663374	-0.768063	-0.611151	0.058776	-0.64734	-0.67096	0.408409	-1.08493	-0.438486	-0.504385	0.174926	-0.476845	-0.651771	NM_014772	KIAA0427	Genebody	5'/gene body
chr1:6291161-6291254	1	6291161	6291254	0.00215324	2	0.3586	-0.864789	-0.937457	-0.580926	0.231997	-0.360561	0.245994	-1.83211	-0.318331	0.263472	-1.3892	-0.927407	-0.606062	-1.11856	0.459446	-0.00980591	0.437831	0.578427	1.1768	0.717272	0.523374	-0.643566	-0.338888	0.605327	0.0077383	-0.42224	-0.559668	0.257643	0.817311	NM_007274	ACOT7	Genebody	3'/gene body
chr12:123516506-123516638	12	123516506	123516638	0.00216158	2	0.663892	0.213046	0.0938266	0.18885	0.370497	0.222769	0.687524	0.272109	-0.241802	0.60693	0.563067	0.871101	1.64954	0.997209	0.348232	0.660557	1.12086	0.958101	0.883422	1.16435	1.31923	1.69635	0.960435	2.18111	1.41441	1.10104	0.511325	1.15067	0.639349	NM_006312	NCOR2	Genebody	5'/gene body
chr11:2445096-2445268	11	2445096	2445268	0.00216182	2	0.962801	0.079714	0.366959	0.663859	0.221224	-0.312671	0.393161	-1.17053	-0.753422	-0.341093	0.357105	0.295828	1.92734	0.207753	0.846253	1.5127	0.531163	0.49818	0.95814	1.14324	1.37963	1.4656	0.704042	1.3714	1.11643	0.563925	0.207002	1.00756	0.800556	NM_181798	KCNQ1	Genebody	5'/gene body
chr4:7315946-7316080	4	7315946	7316080	0.00216253	2	-0.241876	-0.480396	-0.618212	-0.367993	-0.553346	-0.706544	-0.427221	-0.856814	-1.50999	-1.38021	-0.720703	-0.255201	0.67473	-0.492258	-0.502923	-0.121488	-0.0831609	0.467518	-0.368143	0.258856	-0.349016	0.583328	-0.0623355	0.504027	-0.0769692	0.122536	-0.56686	0.031019	0.597879	NM_020777	SORCS2	Genebody	5'/gene body
chr1:53949814-53950855	1	53949814	53950855	0.00216469	2	-1.87379	-2.72331	-2.36683	-1.56272	-1.19068	-2.4578	-2.33695	-2.00025	-1.80024	-2.05492	-2.01162	-2.12701	-1.32668	-1.7353	-1.91746	-0.903005	-1.49749	-1.24568	-1.35083	-1.61794	-0.683901	-1.27392	-1.65856	-1.17193	-1.95687	-1.72662	-1.96915	-1.41702	0.552134	NM_147193	GLIS1	Genebody	5'/gene body
chr12:2138275-2138641	12	2138275	2138641	0.0021715	2	-1.60263	-2.70929	-2.24812	-2.07812	-2.27606	-1.59552	-1.73556	-1.50759	-1.73658	-1.12845	-1.68224	-2.03814	-0.715278	-2.09693	0.168095	-1.49456	-1.4818	-0.287568	-0.554388	-0.126894	-0.390537	-0.972133	-1.33232	-0.451281	-1.56516	-2.32013	-1.79647	-0.900723	0.895742	NM_001129833	CACNA1C	Genebody	5'/gene body
chr2:9459594-9459877	2	9459594	9459877	0.00217744	1	-0.285487	-0.809292	-0.246783	-0.482322	-0.229751	-0.775479	-1.46209	-0.966743	-0.0167662	-0.827806	-1.07582	-1.30778	-0.840529	-0.649499	-1.22304	-0.678328	-1.45537	-1.54985	-1.3308	-1.06764	-0.833082	-1.12299	-1.78408	-1.06176	-1.52532	-2.60214	-0.712582	-1.35287	-0.640285	NM_003887	DDEF2	Genebody	3'/gene body
chr11:125767988-125768205	11	125767988	125768205	0.00218358	2	0.671826	0.0433369	-0.421202	-0.0219277	0.436861	-0.195873	0.460977	0.163956	-0.442017	0.478931	0.061269	0.0198641	1.07803	0.377244	0.622271	0.735709	0.718322	1.52709	1.11669	1.47311	1.58976	0.584203	0.595867	0.650575	1.30543	-0.36081	0.193662	0.879851	0.686189	NM_006278	ST3GAL4	Genebody	3'/gene body
chr20:52093720-52094500	20	52093720	52094500	0.00218378	2	0.512995	-1.37426	-0.441707	-1.14232	-0.592679	-0.867876	0.087974	-0.781116	-1.66813	0.101893	-0.850556	-0.383473	-0.160778	-0.5662	0.452053	0.438628	1.42657	0.614831	0.947751	0.704479	1.25442	-0.178878	-0.3972	0.447999	0.276745	-1.43008	-0.580445	0.379776	0.960221	NM_003657	BCAS1	Genebody	5'/gene body
chr10:126353506-126353930	10	126353506	126353930	0.00218379	2	-0.487727	-0.82381	-0.654485	-1.74941	0.0316373	-1.01798	-1.45841	-0.442541	-0.868626	-1.34217	-1.16436	-0.849624	-1.01427	-1.27494	-1.14019	-2.00178	-1.72009	-1.40967	-1.39858	-1.21081	-1.53917	-1.3911	-1.80522	-1.28735	-1.53615	-0.990255	-0.936908	-1.45253	-0.515622	NM_014661	FAM53B	Genebody	3'/gene body
chr19:16566199-16566824	19	16566199	16566824	0.00218406	2	1.01243	-0.366762	-0.048626	0.63305	0.235474	-0.476837	0.262279	-0.573502	-1.23636	1.06225	-0.996737	-0.0816511	1.27368	-0.521477	1.67347	1.50324	0.740945	1.49931	1.99744	1.55978	1.94602	0.690243	0.563173	0.861425	0.758434	-0.857507	0.0126584	1.078	1.06534	NM_004831	MED26	Genebody	3'/gene body
chr6:15633280-15633482	6	15633280	15633482	0.00218508	2	1.31968	1.98252	1.76369	0.838812	2.13641	2.26115	1.21753	1.72206	1.99193	1.71932	1.85918	1.9944	1.72841	1.89395	1.45778	1.36476	0.831416	0.875083	1.1531	1.39806	0.586819	1.61122	1.5374	0.901261	1.38259	1.77307	1.74493	1.23938	-0.50555	NM_183040	DTNBP1	Genebody	3'/gene body
chr13:100096220-100096923	13	100096220	100096923	0.00218557	2	0.124368	0.283253	0.919548	0.372787	0.396217	1.14802	0.788911	1.34863	1.04993	0.694263	-0.396691	-0.171929	-0.528397	-0.0731539	-0.241935	-0.633586	0.306212	0.142333	0.249423	-0.299002	0.178156	-1.19445	-0.194571	-1.55096	-0.511476	-0.621278	0.425411	-0.364261	-0.789672	NM_001079669	TMTC4	Genebody	5'/gene body
chr10:62349263-62350250	10	62349263	62350250	0.00218895	2	-2.34159	-2.96627	-2.9725	-2.41924	-2.25804	-3.52853	-2.60588	-2.75418	-2.88592	-2.31615	-2.8299	-2.86115	-1.9969	-2.94193	-2.24592	-2.24317	-1.90188	-2.05377	-1.80185	-1.73192	-1.24984	-2.2917	-2.49971	-2.19382	-2.47811	-2.89313	-2.6913	-2.13207	0.559231	NM_001032380	RHOBTB1	Genebody	3'/gene body
chr12:68942617-68942720	12	68942617	68942720	0.00219171	2	-1.83042	-1.40436	-0.231847	-1.58665	-1.72582	-0.717101	-0.756442	-0.330818	-0.387426	-0.92827	-1.115	-1.0057	-1.24588	-1.16739	-1.30833	-1.65727	-1.40428	-1.39525	-2.25794	-1.78748	-2.52085	-1.38155	-1.32964	-1.63518	-1.19113	-1.93093	-1.03094	-1.64998	-0.619047	NM_014515	CNOT2	Genebody	5'/gene body
chr2:109209546-109209836	2	109209546	109209836	0.00219589	2	-1.75412	-2.73611	-2.42259	-2.19843	-1.83203	-1.94598	-2.23076	-2.01768	-1.65838	-1.87933	-1.8909	-1.99279	-0.732439	-1.96374	-1.1145	-1.74515	-1.855	-1.56115	-1.43332	-1.03704	-0.954426	-1.39293	-1.4874	-1.56227	-1.37291	-1.78034	-1.94681	-1.44137	0.505436	NM_001099289	SH3RF3	Genebody	5'/gene body
chr12:46561880-46562020	12	46561880	46562020	0.00220056	2	2.08602	1.18097	0.73871	1.56303	1.19453	0.892491	1.04789	1.01341	0.00362375	1.46399	0.979215	0.901388	1.56987	1.20014	1.61965	1.99798	1.87777	2.24819	1.77653	1.67984	2.00167	1.60382	1.2905	1.85102	1.27725	1.05555	1.13109	1.68998	0.558891	NM_000376	VDR	Genebody	5'/gene body
chr6:35423962-35424289	6	35423962	35424289	0.00221255	2	-0.690842	-1.25515	-1.68397	-0.975331	-1.26645	-1.49356	-1.37449	-1.79406	-1.23083	-0.429355	-1.51506	-1.41803	0.453029	-1.23056	0.452788	-0.772668	-0.741593	-0.0440926	-0.0590284	0.0966249	0.0570468	0.119162	-0.673009	-0.0430543	-0.8043	-1.66208	-1.13605	-0.339517	0.796529	NM_006238	PPARD	Genebody	5'/gene body
chr2:133494712-133495057	2	133494712	133495057	0.00221654	2	-1.27467	-1.97827	-2.15119	-1.7008	-1.40708	-1.76107	-1.57289	-2.67264	-1.22589	-1.2043	-1.9697	-1.23644	-0.981156	-2.06303	-1.54657	-1.09963	-0.806836	-1.08353	-0.696921	-0.530069	-0.59756	-1.25758	-1.44086	-0.134721	-1.42037	-1.64267	-1.65708	-1.02144	0.635639	NM_207481	NAP5	Genebody	3'/gene body
chr19:3144600-3144900	19	3144600	3144900	0.0022244	2	0.485978	-0.396043	-0.754218	-0.530667	-0.26637	-0.983254	-0.750286	-1.12648	-0.673995	-0.389344	-0.949969	-0.527333	0.464103	-0.893145	-0.0342836	-0.0148189	-0.182431	0.219389	0.738686	0.238215	0.427483	0.127316	-0.396907	0.835611	-0.179337	-0.614978	-0.520788	0.0969954	0.617783	NM_020170	NCLN	Genebody	5'/gene body
chr22:48705536-48705749	22	48705536	48705749	0.0022261	2	1.4231	-0.379213	-0.410662	0.0427123	0.274677	-0.116083	0.29274	-0.29081	-0.617854	0.176036	-0.424274	0.23179	1.83461	0.127545	1.23684	0.849943	0.459916	1.54861	1.19652	1.26185	1.2455	1.20497	0.527232	1.94325	0.772003	-0.217656	0.154594	1.00242	0.847821	NM_024324	CRELD2	Genebody	3'/gene body
chr7:129077124-129077363	7	129077124	129077363	0.0022291	1	-1.53921	-1.75031	-1.30118	-1.54912	-1.43709	-1.15624	-1.40724	-1.39267	-1.6105	-0.834837	-1.38719	-2.2242	-0.534815	-1.86034	-0.835002	-1.48506	-1.08662	-0.298741	-0.329063	-0.471032	-0.565205	-1.04828	-0.752387	-0.774048	-0.849987	-1.72546	-1.4275	-0.851741	0.575756	NM_001040110	NRF1	Genebody	5'/gene body
chr19:18141607-18141668	19	18141607	18141668	0.00223265	2	0.584958	0.264505	-0.459631	1.27146	1.60286	0.698612	0.993911	0.507976	0.829727	-0.0055786	0.509514	0.704935	0.989723	0.449737	0.547829	1.56401	1.37105	1.39277	1.89831	0.728849	1.27014	1.33133	1.00225	1.40503	0.907559	1.49775	0.638765	1.24307	0.604309	NM_005027	PIK3R2	Genebody	3'/gene body
chr22:45302589-45303131	22	45302589	45303131	0.0022333	2	-0.794414	-2.97334	-2.80687	-2.41013	-3.08056	-2.82741	-1.97298	-2.42423	-3.09919	-1.67467	-2.79608	-2.07342	-1.0975	-2.06927	-2.17871	-2.04807	-2.32678	-0.283832	-0.765077	-0.0246614	-0.306567	-0.514158	-1.86088	-0.582316	-1.07239	-2.23637	-2.29286	-1.18332	1.10954	NM_014246	CELSR1	Genebody	5'/gene body
chr22:45917830-45918136	22	45917830	45918136	0.00223759	2	-0.0442512	-0.355846	0.695777	1.22048	0.193877	0.192776	0.864229	0.121691	1.47816	-0.0539164	-0.329803	-0.389224	-0.471485	0.33661	-0.771608	-0.417748	-0.591635	-0.821608	-0.83419	-0.314895	-0.213323	-0.0733918	0.265252	-0.683438	-0.0113544	-0.621213	0.247077	-0.424096	-0.671173	NM_014346	TBC1D22A	Genebody	3'/gene body
chr16:17345775-17346150	16	17345775	17346150	0.00223985	2	-1.96538	-1.4003	-1.46951	-1.74863	-2.17238	-0.934937	-2.40844	-1.5392	-1.65281	-1.8401	-2.05671	-2.25538	-1.31416	-1.98558	-0.22186	-1.47562	-0.563108	0.269704	-0.697171	-1.51514	-0.346572	-1.51639	-1.60068	-1.111	-1.35483	-1.73448	-1.76739	-0.98893	0.778464	NM_022166	XYLT1	Genebody	5'/gene body
chr16:49265236-49265521	16	49265236	49265521	0.00224295	2	0.370039	0.351246	1.10988	0.241881	0.394155	0.922058	0.99871	0.0544917	1.1444	0.627595	0.236773	0.181948	-0.143116	0.0517629	0.0125268	-0.500341	0.0143086	0.22276	-0.289343	-0.198146	-0.579104	0.182233	-0.468331	0.779203	-0.3704	0.209623	0.467272	-0.0820843	-0.549357	NM_182854	SNX20	Genebody	3'/gene body
chr22:15967505-15968247	22	15967505	15968247	0.00225189	2	0.428519	-0.739912	-0.727204	-0.965208	-0.438588	-0.805184	-0.820115	-1.21899	-1.99317	0.362351	-1.27111	-0.749509	0.405402	-0.948523	0.49033	0.215248	0.129316	0.648358	0.826897	0.696609	0.814991	-0.0635995	-0.0667038	-0.239198	0.296842	-1.39075	-0.677231	0.196529	0.873759	NM_014339	IL17RA	Genebody	3'/gene body
chr16:30034081-30034218	16	30034081	30034218	0.00225372	2	-0.059857	-0.975621	-0.712909	-0.4501	-0.059748	-0.409531	-0.278684	-0.771414	-1.4602	-0.338881	-0.768131	-0.466689	1.13958	-0.687442	0.795895	0.290732	0.665082	1.00603	-0.162574	0.0341021	0.360167	0.605784	-0.204668	0.918985	0.0208103	-0.744111	-0.449973	0.298853	0.748826	NM_001109891	MAPK3	Genebody	3'/gene body
chr5:178687074-178687731	5	178687074	178687731	0.00225616	2	-1.0122	-1.74648	-1.95501	-1.69923	-1.33318	-1.23982	-1.95108	-0.950893	-1.81813	-1.25865	-1.85917	-1.75347	-0.960237	-1.61944	-0.521947	-1.08106	-1.30321	-0.284602	-0.00794611	-1.16368	-0.648203	-1.29636	-0.946469	-1.50249	-0.503765	-1.53698	-1.51121	-0.899726	0.611487	NM_021599	ADAMTS2	Genebody	5'/gene body
chr17:36832172-36832495	17	36832172	36832495	0.00226376	2	-0.691631	-1.49906	-0.933322	-0.986448	-1.17854	-1.52684	-0.973217	-2.2844	-1.64575	-0.733842	-1.51703	-1.25857	-0.338565	-1.59692	0.1449	-0.382716	-0.691147	-0.809135	-0.419715	-1.02155	-0.0338087	-0.623811	-0.713648	0.733998	-0.818787	-1.37386	-1.22601	-0.500773	0.725237	NM_003770	KRT37	Genebody	3'/gene body
chr18:54195431-54195866	18	54195431	54195866	0.00226532	2	-0.87818	-1.26198	-0.338936	-0.106805	-0.383634	-1.28632	-0.620041	-1.65056	-0.237176	-0.92217	-0.801381	-0.652572	-1.1604	-1.17652	-1.52989	-1.00145	-1.55814	-1.99651	-1.4511	-0.849132	-1.24733	-1.37295	-0.968069	-1.50529	-1.05145	-1.79829	-0.819762	-1.3608	-0.541038	NM_015277	NEDD4L	Genebody	3'/gene body
chr17:78358874-78359047	17	78358874	78359047	0.00226573	2	-0.302261	0.416964	0.0569887	-0.390217	-0.00728377	-0.539022	-0.101582	-1.20472	-0.894563	-0.898548	-0.505246	-0.738931	-0.189561	-0.113121	-1.37214	-0.390803	-0.629444	-0.849689	-1.38107	-1.32338	-1.46351	-0.543155	-0.732669	-1.74265	-1.00189	-0.459972	-0.386507	-0.990864	-0.604357	NM_005993	TBCD	Genebody	5'/gene body
chr1:243835650-243835720	1	243835650	243835720	0.00227275	2	0.610799	0.713904	0.264759	0.866347	0.915069	0.138097	0.716848	0.373541	0.468035	0.499456	0.735899	1.00855	1.53429	1.19611	0.612267	1.20726	1.32609	0.725287	0.740681	1.51737	1.18549	1.2493	1.42123	2.08109	1.35947	1.72671	0.717265	1.26269	0.545423	NM_018012	KIF26B	Genebody	3'/gene body
chr22:35013173-35013456	22	35013173	35013456	0.00228668	2	0.731351	-0.754304	-0.254967	0.0568229	0.31018	-0.0237255	0.296822	0.402795	-0.755188	0.332212	-0.465821	-0.169387	0.94058	-0.591195	1.01469	0.592307	0.603166	1.3508	1.31165	0.999869	1.57316	0.856463	0.265209	1.5396	0.265816	-0.637653	0.00401256	0.811258	0.807245	NM_002473	MYH9	Genebody	3'/gene body
chr17:76387676-76388178	17	76387676	76388178	0.00228848	2	0.349591	0.27008	0.319877	-0.454195	0.572521	0.250615	-0.478666	0.584462	0.368783	-0.781623	-0.26135	-0.643691	-0.784418	-0.672116	-0.505359	-0.942945	-1.04826	-0.525082	-0.0414894	-0.906693	-0.243949	-1.19402	-0.448259	-0.937716	-1.36834	-0.499184	-0.0971521	-0.721775	-0.624623	NM_020761	KIAA1303	Genebody	3'/gene body
chr18:19042532-19043717	18	19042532	19043717	0.00228874	2	-2.33435	-2.5622	-3.08383	-1.88717	-2.75561	-2.55497	-2.75299	-2.7542	-2.63859	-2.73891	-2.98079	-2.65297	-1.73529	-2.46372	-1.98906	-1.59887	-2.07404	-2.16005	-1.41065	-2.2439	-1.50556	-2.38037	-2.69292	-2.29086	-2.26314	-2.06911	-2.56397	-2.05655	0.507426	NM_001100619	CABLES1	Genebody	3'/gene body
chr5:178616855-178616992	5	178616855	178616992	0.00228881	2	1.09888	0.586329	0.913568	0.596399	0.66206	0.827912	0.305387	0.484953	-0.368434	0.787686	0.63249	0.479397	1.46566	0.923831	1.09744	1.58577	0.790506	0.860161	0.970505	1.82909	1.51755	1.34421	1.00221	2.08497	0.81382	0.9971	0.671151	1.24111	0.56996	NM_021599	ADAMTS2	Genebody	3'/gene body
chr22:17474058-17474681	22	17474058	17474681	0.00229147	2	0.27002	-0.870228	-0.481443	-0.717102	-0.797323	-1.1349	-0.672179	-1.51177	-1.73231	0.336741	-1.23951	-0.972458	0.528957	-1.29274	1.08249	0.294461	-0.353356	0.11057	1.03994	0.797617	0.996909	0.22721	-0.351828	0.0552327	0.0898054	-1.38854	-0.734732	0.216709	0.951441	NM_005137	DGCR2	Genebody	5'/gene body
chr15:78258855-78259066	15	78258855	78259066	0.00229551	2	-0.278523	-1.2541	-1.33006	-1.1637	-1.3041	-0.933602	-1.358	-0.975836	-1.61811	-1.43732	-1.06664	-0.950505	-0.342213	-0.62206	-0.717929	-0.446035	0.360435	0.0383882	-0.9717	0.672283	-0.287736	0.642782	-0.726999	0.568892	-1.09635	-1.00686	-1.04534	-0.247569	0.797772	NM_000137	FAH	Genebody	3'/gene body
chr13:23753619-23753952	13	23753619	23753952	0.00229905	2	0.660572	1.00991	0.958585	0.928403	1.05203	0.455184	-0.0278082	1.02696	1.02846	0.227026	-0.0761788	-0.143326	-0.525546	0.398077	-0.0675264	0.388758	-0.283661	-0.542397	0.489992	-0.00388911	-0.0653276	-0.454166	-0.187929	0.299444	-0.503594	-0.274845	0.498024	-0.100428	-0.598453	NM_153023	SPATA13	Genebody	3'/gene body
chr12:118063837-118064348	12	118063837	118064348	0.0023004	2	-1.58074	-1.82987	-2.25142	-1.61804	-1.52657	-1.35345	-1.40813	-1.80146	-1.6344	-0.674027	-1.58169	-1.98803	-0.918361	-2.20679	-0.622383	-1.63193	-0.903386	-0.853422	-0.977648	-0.233978	-0.185494	-1.13215	-1.37105	-0.960807	-1.04439	-1.76919	-1.59807	-0.973818	0.624252	NM_194286	KIAA1853	Genebody	3'/gene body
chr4:7273330-7273932	4	7273330	7273932	0.0023059	2	-1.23937	-1.84927	-2.42248	-0.987176	-1.60214	-2.06588	-2.67138	-1.67945	-3.08504	-1.58749	-2.28419	-2.38859	-1.28868	-2.29382	-0.61601	-0.806193	-1.44631	-1.28307	-0.61467	-0.875093	-0.960056	-1.83849	-1.55697	-1.1157	-1.64311	-2.07862	-1.96035	-1.23619	0.724163	NM_020777	SORCS2	Genebody	5'/gene body
chr12:2037246-2037711	12	2037246	2037711	0.00230786	2	1.37602	1.74966	1.45633	1.2668	1.7644	1.69445	1.2502	1.81836	2.06586	1.8361	1.03868	1.33145	0.8234	1.04346	0.930117	0.827595	1.22924	0.86679	1.19223	1.37043	1.47202	0.770874	1.40933	0.408007	0.674739	0.230891	1.46537	0.948522	-0.516849	NM_001129829	CACNA1C	Genebody	5'/gene body
chr19:44337641-44337970	19	44337641	44337970	0.0023165	2	0.83426	1.77644	1.03511	1.07938	1.4534	0.612857	0.696664	1.32879	1.34691	0.801106	0.494841	0.884738	0.588118	0.919376	0.727785	0.97866	0.39334	0.259205	0.55899	1.12272	0.31149	0.606077	-0.185259	0.0617776	0.326747	0.710863	0.989428	0.489366	-0.500061	NM_001014834	PAK4	Genebody	3'/gene body
chr1:17811788-17811908	1	17811788	17811908	0.00231933	2	-0.0673133	-0.961214	-1.33877	-0.370344	-0.338594	-0.490541	-0.350069	-1.49651	-0.867907	-0.325317	-0.474365	0.137879	1.74463	0.32529	0.574057	0.358952	0.366296	0.468615	0.335291	0.989171	0.0424288	1.5262	0.418314	0.237346	0.247621	0.341975	-0.348081	0.492189	0.84027	NM_001011722	ARHGEF10L	Genebody	5'/gene body
chr17:37817628-37818097	17	37817628	37818097	0.00232424	2	-0.853434	-0.934559	-1.43441	-1.8488	-0.993345	-0.63887	-0.035008	-1.64703	-1.32225	-0.809677	-1.35181	-0.762104	-0.186258	-0.947737	-0.407861	-0.905957	0.322789	-0.149895	-0.108984	0.784991	-0.0549354	-0.204608	-0.466732	-0.984413	-0.647907	-0.731216	-0.983234	-0.296227	0.687007	NM_012232	PTRF	Genebody	3'/gene body
chr1:228470569-228470921	1	228470569	228470921	0.00232522	2	-0.224145	0.182555	0.927801	1.78403	0.841143	0.368092	1.00331	-0.0817471	2.17868	0.339379	-0.738913	0.031936	-0.752487	0.451384	0.0174935	-0.758148	0.245954	-0.606145	-0.30879	-0.747462	-0.337097	-1.00259	-0.0204325	-1.25058	-0.236747	-0.429394	0.450787	-0.452828	-0.903615	NM_004481	GALNT2	Genebody	3'/gene body
chr6:13580359-13580825	6	13580359	13580825	0.00232649	2	-1.68528	-1.67873	-1.45464	-1.85037	-1.4374	-1.75149	-1.45575	-1.58358	-1.60119	-1.3619	-1.2449	-1.57853	-0.727783	-1.28664	-0.0266595	-0.943101	-0.268351	-0.98687	-0.61033	-0.166501	-0.122093	-1.23099	-1.57656	-1.14583	-0.920601	-1.75759	-1.47844	-0.812956	0.665486	NM_033069	C6orf114	Genebody	3'/gene body
chr17:71552511-71553696	17	71552511	71553696	0.00232664	2	1.19849	0.999204	1.1192	0.76875	1.17902	0.856653	0.665769	0.745559	1.12866	0.626836	0.835615	0.366978	0.207908	0.598089	0.312782	0.700817	0.654237	0.60584	0.82088	0.0863373	0.745757	-0.0800489	0.439909	-0.349513	-0.110505	-0.18683	0.80691	0.303305	-0.503605	NM_014230	SRP68	Genebody	3'/gene body
chr12:111005640-111005938	12	111005640	111005938	0.002332	2	-1.93123	-1.68428	-1.88552	-2.05784	-1.60429	-1.68259	-1.53471	-2.10936	-1.46509	-2.16173	-1.46804	-1.96268	-2.6135	-2.23851	-1.63206	-1.78625	-1.00345	-1.39628	-1.74855	-1.20538	-0.586017	-1.72672	-1.03343	-1.12028	-1.95306	-1.33807	-1.88567	-1.37746	0.508207	NM_024953	C12orf30	Genebody	5'/gene body
chr10:76829419-76829489	10	76829419	76829489	0.00233225	2	0.650673	0.705864	0.13902	0.959198	1.05447	0.683768	0.585446	0.146063	1.11984	0.550977	0.741782	1.25598	1.40789	0.946074	1.14354	1.42708	0.991713	0.887848	0.988827	0.85491	1.0768	1.37914	1.57717	2.11166	1.28013	1.7836	0.781932	1.29187	0.509937	NM_032772	ZNF503	Genebody	3'/gene body
chr2:130633989-130634466	2	130633989	130634466	0.00233226	2	0.0520384	-0.147549	0.222261	0.325591	0.247271	-0.146878	-0.137538	0.16077	0.397603	-0.210033	-0.980116	-0.575421	-0.618659	-0.248594	-0.871883	-0.137461	-0.256179	-0.509243	-0.503744	-0.461898	-0.436849	-0.794522	-0.76631	-1.74633	-0.689039	-0.758337	-0.118518	-0.660983	-0.542465	NM_017951	SMPD4	Genebody	3'/gene body
chr3:14447910-14448033	3	14447910	14448033	0.00233695	2	1.58208	1.02049	0.996035	0.945967	2.21101	2.02905	1.92556	0.942135	0.51593	1.52181	1.24668	1.85525	1.94976	0.991111	1.81476	2.02787	1.7695	2.49114	2.11254	1.77762	2.18427	1.57462	2.10563	2.15177	2.11426	1.53746	1.40949	1.97179	0.562296	NM_003043	SLC6A6	Genebody	5'/gene body
chr11:67790489-67790881	11	67790489	67790881	0.00234364	2	-1.62112	-1.91819	-1.92607	-1.53536	-1.86082	-1.66399	-1.78158	-2.96592	-2.12513	-0.830451	-2.33856	-1.70313	-1.07185	-1.89737	-0.172079	-1.19344	-1.09126	-1.27128	-1.40069	-0.451469	-0.599669	-1.28528	-1.68295	-0.791355	-1.3696	-1.99007	-1.80283	-1.10826	0.694564	NM_022338	C11orf24	Genebody	3'/gene body
chr6:42011484-42011722	6	42011484	42011722	0.00234679	2	1.13776	0.391847	0.863434	0.283768	0.280958	-0.153515	0.268423	-0.217112	-0.313186	0.496675	-0.164817	0.0590139	1.4172	0.0247257	0.944795	1.09003	0.82391	1.02917	1.34748	1.44309	1.43965	0.84755	0.707566	1.57583	0.459098	-0.0571017	0.312512	0.970922	0.65841	NM_001760	CCND3	Genebody	3'/gene body
chr16:9798767-9799623	16	9798767	9799623	0.00235122	2	-0.778156	-1.90431	-1.36079	-1.62073	-1.59454	-1.13748	-1.66617	-1.30455	-1.96227	-1.12622	-1.62595	-1.46272	-0.383967	-1.48655	-0.523231	-0.620823	-0.982188	-0.439161	-0.170497	-0.816396	-0.318917	-1.38161	-0.806144	-0.994159	-0.795903	-1.75014	-1.38674	-0.79993	0.586814	NM_000833	GRIN2A	Genebody	3'/gene body
chr10:12263422-12263618	10	12263422	12263618	0.0023561	2	0.0702393	-0.595524	-0.68779	-0.643153	-0.872096	-0.415392	-0.0437651	-0.939693	-0.934798	0.635766	-0.358206	-0.321816	1.43113	-0.206965	0.511769	0.212531	0.0843705	0.993848	1.24377	0.920617	1.17679	1.03114	0.36636	0.637658	0.557646	-0.946325	-0.27729	0.565848	0.843138	NM_014142	NUDT5	Genebody	3'/gene body
chr11:447304-447480	11	447304	447480	0.0023595	2	1.2099	0.391393	-0.0632247	0.772506	0.727302	-0.082478	-0.144445	-0.460619	-0.640705	0.18057	0.0261192	0.4152	1.25613	0.151637	1.32383	1.06009	0.555702	0.921294	0.986766	0.86806	1.12438	1.28856	0.687752	0.796822	1.05049	0.0544825	0.267092	0.893186	0.626094	NM_030783	PTDSS2	Genebody	5'/gene body
chr16:25982651-25983598	16	25982651	25983598	0.00236092	2	-1.97187	-2.39036	-2.91218	-1.74786	-1.76812	-2.08713	-2.30763	-2.04541	-1.62073	-1.6421	-2.45524	-2.3168	-1.55786	-2.42188	-1.58626	-1.45461	-1.43682	-1.40036	-1.19095	-0.90264	-1.33627	-1.81809	-2.18358	-1.64509	-1.42893	-2.31197	-2.08894	-1.55796	0.530978	NM_006040	HS3ST4	Genebody	3'/gene body
chr19:4002723-4002922	19	4002723	4002922	0.00236188	2	0.8006	0.101578	0.281294	0.170767	0.885104	-0.55418	-0.319305	0.119326	-0.849312	-0.257993	-0.0173608	0.337155	0.557498	-0.252883	0.731355	0.700132	0.562622	0.367365	0.633955	0.7295	0.746073	0.661314	0.46428	1.61255	0.233481	0.263021	0.0715921	0.642137	0.570545	NM_015898	ZBTB7A	Genebody	3'/gene body
chr17:76324289-76325832	17	76324289	76325832	0.00236246	2	-2.4207	-2.51786	-2.37872	-2.29915	-2.38749	-2.58033	-2.44848	-2.38501	-2.89402	-2.19509	-2.16397	-2.22297	-2.14744	-2.49478	-1.61339	-1.65778	-1.79635	-1.45423	-1.80058	-2.88047	-1.23974	-2.07444	-1.79922	-2.18307	-1.66776	-2.42785	-2.39543	-1.88291	0.512523	NM_020761	KIAA1303	Genebody	3'/gene body
chr10:122338583-122338996	10	122338583	122338996	0.00236458	2	-1.68825	-1.85611	-2.61714	-1.59909	-2.26261	-2.36332	-2.00266	-2.76711	-1.98209	-3.49935	-2.24635	-1.7427	-0.924139	-2.31217	-1.94214	-0.722864	-1.84234	-0.993483	-0.697094	-1.76222	-1.35293	-1.54931	-1.50683	-1.5732	-1.40477	-1.87551	-2.13308	-1.43522	0.697855	NM_001030059	PPAPDC1A	Genebody	3'/gene body
chr15:78929605-78929804	15	78929605	78929804	0.00236952	2	-0.959119	-0.805206	-1.17956	-0.614695	-1.24333	-1.48324	-1.04524	-1.83845	-1.20315	-0.956463	-1.68813	-1.29559	0.020911	-1.34486	0.0859645	-0.120545	-0.723903	-0.606725	-0.401893	-0.23813	-0.487553	-0.278281	-1.23153	-0.133301	-1.0261	-1.11744	-1.11687	-0.523287	0.593578	NM_018689	KIAA1199	Genebody	3'/gene body
chr22:48666649-48668320	22	48666649	48668320	0.00237092	2	-1.85393	-0.670428	-0.813977	-1.41245	-0.938936	-1.16994	-0.651988	-0.881448	-2.00688	-1.86456	-1.01808	-1.36185	-1.65119	-1.6339	-2.02004	-1.59638	-1.49377	-1.68118	-1.22894	-2.09422	-1.99291	-1.86147	-1.72834	-2.09158	-2.27347	-1.56905	-1.28068	-1.80261	-0.52193	NM_014838	ZBED4	Genebody	3'/gene body
chr1:32166609-32167219	1	32166609	32167219	0.0023726	2	0.852424	-0.990969	-0.835978	-0.613635	-0.372959	-1.09595	-0.416496	-1.37804	-1.74426	0.407252	-1.2269	-1.06877	1.05112	-0.93194	1.19199	1.04163	0.660129	0.988853	1.87066	1.10889	1.75035	-0.200605	-0.158416	0.197209	0.0379028	-1.35897	-0.597508	0.594134	1.19164	NM_080392	PTP4A2	Genebody	5'/gene body
chr17:40657953-40658209	17	40657953	40658209	0.00237301	2	1.25586	-0.375891	-0.583321	0.219115	0.49904	-0.421975	0.252656	-0.453853	-0.428891	0.0198998	-0.52717	0.311874	1.92795	-0.22239	1.10412	1.22046	0.583048	1.59654	1.24701	1.18456	1.44796	0.819744	0.222913	2.12272	0.840068	-0.242609	0.105207	1.01221	0.907003	NM_005892	FMNL1	Genebody	5'/gene body
chr22:48587731-48587830	22	48587731	48587830	0.00237445	2	0.792412	-0.457521	-0.823567	-0.131186	-0.10595	-1.13628	0.555141	-1.49347	-1.04725	0.660461	0.2451	0.605724	2.31547	0.884433	1.27725	1.16026	-0.211593	1.67338	1.39571	1.15501	1.43847	1.95283	1.12747	1.94165	1.33644	0.0868606	0.0616803	1.19448	1.1328	NM_014577	BRD1	Genebody	5'/gene body
chr6:47764383-47765406	6	47764383	47765406	0.00237702	2	-1.90252	-2.52485	-2.44538	-1.83578	-1.23005	-1.71886	-0.820516	-1.73957	-2.32124	-1.34179	-2.07269	-1.71958	-1.73611	-1.92157	-1.0408	-0.839692	-0.594656	-0.830103	-0.863765	-0.823316	-1.54876	-2.09754	-1.46672	-1.35444	-1.70923	-1.22026	-1.80932	-1.19911	0.610217	NM_153839	GPR111	Genebody	3'/gene body
chr22:21938170-21938993	22	21938170	21938993	0.00237815	2	0.246449	0.799291	0.547232	0.119509	0.653119	0.3725	0.226566	0.671528	-0.0968921	0.357729	0.455441	-0.0063007	-0.407215	0.184957	0.374798	0.137806	0.419409	-0.215519	-0.162748	-0.336102	-0.320974	-0.28298	-0.140627	-1.1812	-0.787078	-0.637	0.294565	-0.261017	-0.555583	NM_021574	BCR	Genebody	3'/gene body
chr17:76368918-76369172	17	76368918	76369172	0.00237936	2	0.957358	0.0965712	0.0717752	0.867199	0.171482	-0.0625961	0.818737	0.122344	-0.383489	1.57837	0.251101	1.09438	1.85136	0.890183	0.830327	1.41428	1.67986	1.14942	1.59542	2.05579	1.94459	1.77007	1.60961	1.16093	1.17849	0.173945	0.594627	1.38023	0.785601	NM_020761	KIAA1303	Genebody	3'/gene body
chr11:63645075-63645759	11	63645075	63645759	0.0023888	2	0.387436	0.550323	0.728981	0.0042346	1.20306	0.795029	0.173769	1.33268	0.000325545	0.421882	0.63594	-0.341508	-0.00420698	-0.146078	0.239874	0.308569	-1.01502	-0.171497	-0.0813395	-0.192393	0.0792682	-0.65474	0.136582	-0.318002	-0.21059	-0.197315	0.410133	-0.17305	-0.583183	NM_014067	MACROD1	Genebody	5'/gene body
chr16:86430397-86430668	16	86430397	86430668	0.0023952	2	0.799964	1.63164	0.835526	0.495948	0.267557	0.129468	-0.117052	0.870942	0.977256	0.456505	0.649021	0.93179	-0.378137	0.872938	0.0426355	0.692864	0.109226	-0.249754	-0.299364	-0.0121202	0.142935	0.0812178	0.174778	-0.787395	-0.540369	0.494317	0.601669	-0.0125859	-0.614255	NM_003486	SLC7A5	Genebody	3'/gene body
chr1:44670824-44671671	1	44670824	44671671	0.00239717	2	-1.22141	-1.86996	-2.3163	-1.56786	-1.79843	-1.43641	-1.11767	-1.80616	-1.70161	-1.3286	-1.1793	-1.59069	-0.776819	-1.71014	-0.750846	-1.14962	-1.17859	-0.637916	-0.578624	-0.610385	-0.644413	-1.13916	-1.29312	-0.86701	-1.3752	-1.85656	-1.5301	-1.00679	0.52331	NM_018150	RNF220	Genebody	5'/gene body
chr11:12494560-12494713	11	12494560	12494713	0.00240328	2	-0.205527	-0.781188	-0.53408	-0.810718	-0.720461	-0.0156727	-0.151736	-0.446656	-1.74502	-0.35371	-0.599676	-0.712024	0.751811	-0.472792	-0.095924	0.178964	1.07189	0.496023	0.236526	0.376135	0.513881	0.130451	-0.325808	0.270925	-0.511356	-0.312914	-0.485532	0.169066	0.654598	NM_018222	PARVA	Genebody	3'/gene body
chr12:117100227-117100434	12	117100227	117100434	0.00241152	1	-0.832773	-0.472072	0.232795	-0.512483	-0.378952	-0.387015	-0.529769	-1.05869	-0.024131	-1.31441	-0.730969	-0.714848	-0.703499	-0.408163	-0.589756	-1.33917	-1.77165	-1.35941	-1.55559	-1.15347	-1.2772	-0.699804	-0.882631	-1.15426	-0.455515	-0.842267	-0.559641	-1.09006	-0.530419	NM_016281	TAOK3	Genebody	3'/gene body
chr12:53262248-53262536	12	53262248	53262536	0.00241384	2	-0.375054	-0.825994	-0.376742	0.125456	0.324327	0.1721	0.0976244	-0.0535873	1.02157	-0.160153	-0.473302	0.290319	-0.462378	0.265968	-0.527542	-0.753964	-0.769306	-0.993726	-0.148304	-0.847513	-0.400196	-0.443174	0.265996	-1.32684	-0.801302	-0.593556	-0.030703	-0.611619	-0.580916	NM_006741	PPP1R1A	Genebody	3'/gene body
chr19:50082666-50083294	19	50082666	50083294	0.00241989	2	-2.25355	-3.05836	-3.19272	-2.91914	-2.91421	-2.84867	-2.95033	-3.22541	-3.10758	-2.45577	-3.44198	-2.9282	-1.53417	-2.87742	-2.11549	-2.60537	-2.58705	-1.97981	-1.46207	-2.02492	-1.62481	-2.49794	-2.46891	-2.40209	-2.45642	-2.74739	-2.83625	-2.24769	0.588562	NM_001042724	PVRL2	Genebody	3'/gene body
chr11:61264654-61264905	11	61264654	61264905	0.00242653	1	-1.07357	-2.44714	-2.49702	-1.72397	-2.02664	-2.14493	-2.33233	-2.19668	-2.03412	-2.25645	-2.25023	-2.0391	-1.10503	-2.31656	-1.15584	-0.828594	-1.37078	-1.41131	-1.75323	-1.5609	-1.27093	-1.30848	-1.74905	-0.675165	-2.47565	-1.50164	-2.0317	-1.4218	0.609901	NM_006133	DAGLA	Genebody	3'/gene body
chr17:21154655-21155071	17	21154655	21155071	0.0024308	2	0.718962	-0.181215	0.0167903	0.241894	0.201135	-0.372448	-0.147896	-0.00279243	-1.0999	0.660823	-0.341187	-0.220992	0.568856	-0.650042	0.842557	0.713115	0.435214	0.445939	1.03047	1.22171	1.4412	0.543529	0.615356	0.851076	0.506951	-0.729178	-0.0434293	0.659828	0.703258	NM_002756	MAP2K3	Genebody	3'/gene body
chr17:4546300-4547044	17	4546300	4547044	0.0024348	1	-0.387193	-2.46841	-1.81872	-1.85866	-1.63611	-1.56042	-1.08148	-2.01053	-1.68752	-0.73956	-2.0137	-1.37643	0.388509	-1.28884	-0.304292	-0.657318	-0.870685	0.090843	0.0813725	0.183605	0.0852316	-0.277972	-1.15237	0.0701169	-0.754163	-2.0144	-1.39565	-0.460003	0.935645	NM_014389	PELP1	Genebody	5'/gene body
chr16:84494132-84494230	16	84494132	84494230	0.00243732	2	1.41953	-0.0917124	0.0413188	-0.156862	0.221778	0.323036	0.803037	-0.380989	-0.691126	0.706329	0.870603	0.65951	1.82212	0.778987	1.20821	1.14582	0.788711	1.97787	1.19356	1.18664	1.34035	1.46936	0.946391	1.99822	1.6839	0.136691	0.451825	1.25631	0.804485	NM_002163	IRF8	Genebody	5'/gene body
chr3:125884824-125886540	3	125884824	125886540	0.00244313	2	-2.8237	-2.79582	-2.54863	-3.12668	-2.90879	-2.48535	-2.57897	-3.27715	-2.7952	-2.66444	-3.13313	-2.86085	-1.98278	-3.21977	-1.83545	-2.40221	-1.53349	-1.24857	-1.75034	-2.31232	-1.55921	-2.22891	-3.10627	-2.45895	-2.26402	-2.93802	-2.80009	-2.13648	0.663607	NM_007064	KALRN	Genebody	3'/gene body
chr13:23726135-23726483	13	23726135	23726483	0.00244656	1	0.951554	-0.581653	-0.462976	-0.400741	-0.796841	-1.02096	-0.480279	-1.86188	-1.40591	0.847529	-0.841914	-0.505662	1.14964	-0.268787	1.17009	0.595266	0.641315	0.817341	1.44265	0.793197	0.889038	0.837698	0.229106	0.445803	0.55216	-1.1821	-0.405633	0.60263	1.00826	NM_153023	SPATA13	Genebody	3'/gene body
chr22:31118872-31119081	22	31118872	31119081	0.00244979	1	-0.640467	-0.342231	-0.641067	-1.06058	-1.13864	-1.53755	-1.34076	-0.989793	-1.45127	-1.48464	-0.828899	-1.25816	-1.21979	-1.28548	-1.79661	-1.28607	-1.51692	-1.5482	-1.8857	-1.70347	-2.61417	-1.50699	-1.21505	-1.09402	-1.60502	-1.38414	-1.08709	-1.59636	-0.509269	NM_014306	C22orf28	Genebody	3'/gene body
chr17:71991359-71991659	17	71991359	71991659	0.00245152	2	-0.0765258	-0.0122397	-1.30451	0.439846	-0.0535188	0.121028	-0.485369	-1.93023	-0.816015	0.170953	-0.748273	-0.588644	0.571718	-0.536908	0.882381	0.426586	0.649938	0.876053	1.09987	0.345179	0.814178	0.56411	0.273042	0.247725	-0.120477	-0.851961	-0.374907	0.433885	0.808792	NM_001005498	RHBDF2	Genebody	3'/gene body
chr22:49501260-49501683	22	49501260	49501683	0.00245233	2	1.17485	1.18238	1.0209	1.40147	1.43462	1.25207	0.34519	1.44225	0.565041	1.13367	0.456178	0.900476	0.447941	1.05233	0.45998	0.84643	-0.0373301	0.386061	0.461538	-0.745007	1.20771	0.231397	0.486082	0.538237	0.201844	0.680526	0.986383	0.393122	-0.593261	NM_001080420	SHANK3	Genebody	3'/gene body
chr10:71492981-71493257	10	71492981	71493257	0.00246136	1	-1.62233	-2.57973	-2.92217	-2.1775	-2.34205	-1.31872	-0.784898	-1.93073	-1.91987	-0.818565	-1.74737	-1.46242	-0.435291	-1.88092	-1.08208	-1.43752	-0.423542	0.139654	-0.632022	-0.246235	-0.785316	-0.242025	-1.21916	-0.362818	-1.39571	-2.09285	-1.71018	-0.814968	0.895215	NM_018649	H2AFY2	Genebody	5'/gene body
chr7:104656517-104657002	7	104656517	104657002	0.00246672	2	-1.75596	-1.09961	-1.62528	-1.8706	-1.50485	-0.267035	-0.894097	-1.27618	-0.88484	-1.31247	-1.13857	-1.5602	-1.95167	-1.52631	-1.7914	-2.23944	-1.51658	-1.38122	-1.2971	-1.55922	-1.95808	-1.79861	-2.15652	-2.42826	-2.34083	-2.54864	-1.33341	-1.91799	-0.584584	NM_182692	SRPK2	Genebody	3'/gene body
chr19:5026300-5026375	19	5026300	5026375	0.00246838	2	0.436044	0.00584466	0.226363	0.602969	0.305074	-0.274359	0.546663	-0.623857	-0.439423	0.182161	0.699737	0.619859	1.41153	0.874043	1.04548	1.17291	0.259249	0.535483	1.05784	0.812961	0.847147	1.69671	0.927735	1.21813	0.766145	0.858579	0.326618	0.933198	0.606579	NM_015015	JMJD2B	Genebody	3'/gene body
chr2:10426718-10427081	2	10426718	10427081	0.00247053	2	1.11452	1.67761	1.36849	0.801545	1.80887	1.23959	0.616629	1.39086	0.829561	0.584085	0.462594	0.546295	0.113368	0.182743	1.15958	0.563293	-0.293197	0.0941765	0.887311	0.2646	0.252535	-0.156216	0.124138	-0.421792	0.033359	0.467244	0.909768	0.247919	-0.661849	NM_134421	HPCAL1	Genebody	3'/gene body
chr1:25671466-25671894	1	25671466	25671894	0.00247262	2	-0.58707	-2.04773	-2.36243	-2.30377	-1.8821	-1.88766	-2.09535	-1.85749	-2.67155	-1.09121	-1.53123	-1.89275	-0.284584	-1.58957	-0.206305	-1.26938	-1.03211	-0.929883	-0.568703	0.0639505	0.215066	-0.40804	-1.55811	-0.607999	-1.28187	-2.14158	-1.72032	-0.810415	0.909906	NM_018202	TMEM57	Genebody	3'/gene body
chr5:169379087-169379298	5	169379087	169379298	0.00247269	1	-0.110194	0.135873	0.72142	-0.226159	-0.00482829	0.148671	-0.418619	-0.397557	-0.686955	0.064442	-0.316708	-0.547889	-0.772953	-0.0126851	-0.0956551	-0.388771	-0.26898	-0.605078	-0.642877	-1.37774	-1.23969	-0.903226	-0.742761	-0.89201	-0.315371	-0.862781	-0.173153	-0.694579	-0.521426	NM_004946	DOCK2	Genebody	3'/gene body
chr2:101060897-101061878	2	101060897	101061878	0.00248573	2	-2.54169	-2.7876	-2.63673	-2.1411	-2.43625	-2.63439	-2.21727	-2.5958	-2.99993	-2.01965	-2.58817	-2.48249	-1.61246	-2.54059	-1.54578	-1.78437	-1.73892	-1.62817	-1.33291	-1.65277	-1.63131	-2.50387	-2.20294	-2.2147	-2.1439	-2.69229	-2.4453	-1.92266	0.522635	NM_001102426	TBC1D8	Genebody	3'/gene body
chr1:44461630-44461766	1	44461630	44461766	0.00248889	1	0.740966	0.273343	-0.0645347	0.170929	-0.532164	-0.592504	0.211475	-1.11486	-0.837451	0.277027	0.203106	0.320721	0.587623	0.271562	0.434209	0.769193	0.911241	0.81313	0.616461	0.252008	0.451387	1.24898	0.425541	0.507266	0.425105	0.142739	-0.00605461	0.583105	0.58916	NM_024066	PRNPIP	Genebody	3'/gene body
chr1:14906690-14907045	1	14906690	14907045	0.00249955	2	-0.490026	-1.73015	-1.7092	-0.706494	-1.36378	-1.01319	-1.28999	-0.559553	-1.72439	-0.999045	-1.3039	-1.38094	-0.517164	-1.46911	0.372618	-0.410282	0.246354	0.707755	0.476202	-0.121552	0.493931	-0.70672	-1.01776	-1.22775	-0.558453	-1.59678	-1.16121	-0.278536	0.882673	NM_015209	KIAA1026	Genebody	5'/gene body
chr2:85959850-85960821	2	85959850	85960821	0.00250353	2	-1.97555	-2.88555	-2.51215	-2.37207	-2.14005	-1.95414	-2.59207	-1.79761	-2.23992	-1.89948	-2.03872	-2.55488	-2.49394	-2.29977	-0.610018	-1.39347	-1.7609	-1.51578	-1.69164	-1.53239	-1.27699	-2.30198	-2.20824	-1.96578	-1.92973	-2.21986	-2.26828	-1.70057	0.567713	NM_003896	ST3GAL5	Genebody	5'/gene body
chr11:131963347-131963922	11	131963347	131963922	0.00250675	2	-3.05033	-2.81937	-2.47189	-2.02653	-2.79454	-1.61673	-1.89344	-2.17422	-3.18683	-1.55753	-2.08544	-2.35585	-1.01851	-2.42117	-0.682476	-2.00118	-1.50302	-0.327369	-1.44203	-1.2944	-1.16272	-1.28774	-1.66942	-1.89812	-1.54506	-2.58798	-2.24803	-1.45013	0.7979	NM_001012393	OPCML	Genebody	3'/gene body
chr5:171789055-171789175	5	171789055	171789175	0.00251147	2	1.04932	0.0948218	0.588401	0.204903	0.296753	1.04441	1.49502	-0.29197	0.0536265	1.33133	1.24064	1.51145	2.16494	1.64876	1.17339	0.902998	2.03842	2.38406	1.555	1.96823	1.70708	2.29423	1.71291	2.11526	2.14283	0.778087	0.888028	1.73104	0.843013	NM_001017995	SH3PXD2B	Genebody	5'/gene body
chr14:67469360-67469629	14	67469360	67469629	0.00251996	1	-1.52462	-0.574329	-0.845335	-0.540137	-0.757213	-1.19088	-0.710297	-0.372322	0.745225	-0.388862	-0.705649	-0.310175	-0.670314	0.181628	-1.04	-1.13543	-0.733253	-2.0325	-1.23412	-1.51445	-1.09034	-0.800974	-1.0489	-1.79371	-0.968634	-0.77495	-0.547376	-1.18061	-0.633229	NM_133509	RAD51L1	Genebody	5'/gene body
chr16:86437040-86437257	16	86437040	86437257	0.00252244	2	0.353371	-0.245509	0.289239	0.209469	0.468276	0.596762	0.185713	-0.160322	0.452511	-0.959588	-0.519397	-0.187888	-0.67539	0.339002	-0.531532	-0.520577	-0.673311	-0.898544	-0.573501	-0.780066	-0.963243	-0.621217	0.0708462	-0.406881	-0.889614	0.213091	0.0104464	-0.547879	-0.558325	NM_003486	SLC7A5	Genebody	3'/gene body
chr3:73523761-73524112	3	73523761	73524112	0.00252858	2	-2.46699	-2.74033	-2.16989	-2.45875	-2.50986	-2.15933	-2.15739	-2.84291	-2.34331	-2.11693	-2.88816	-2.4956	-1.65264	-2.6329	-1.31927	-2.04798	-1.80956	-1.53173	-1.90818	-1.74299	-1.33055	-2.3349	-2.17295	-1.65851	-2.35042	-2.56837	-2.4025	-1.89795	0.504548	NM_015009	PDZRN3	Genebody	3'/gene body
chr10:127988026-127988524	10	127988026	127988524	0.00253035	2	-0.628525	-0.722817	-0.44195	-0.806864	-0.560574	-0.169853	-0.738557	-0.516099	0.287652	-0.0115856	-0.969797	-0.62214	-1.12026	-0.386428	-0.976297	-1.33155	-1.65468	-0.805516	-0.736791	-0.839805	-0.817688	-1.29033	-0.279468	-1.43912	-0.875106	-1.4332	-0.529128	-1.03996	-0.510835	NM_021641	ADAM12	Genebody	5'/gene body
chr13:31257128-31257309	13	31257128	31257309	0.00253651	2	-1.60165	-1.94468	-1.49845	-1.59545	-1.82491	-1.54566	-1.47967	-1.95538	-1.72725	-1.06087	-1.68396	-1.34213	-0.275848	-1.11562	-0.878867	-0.584727	-1.48977	-1.07931	-1.07789	-0.916771	-0.883456	-0.604928	-1.20384	-0.378092	-1.026	-1.44829	-1.47511	-0.964328	0.510782	NM_130806	RXFP2	Genebody	3'/gene body
chr10:73159895-73160219	10	73159895	73160219	0.00253741	2	0.298272	-0.766229	-0.695735	-0.0800665	-0.356424	-0.439634	0.222965	-1.29454	-0.380997	0.196573	-0.810646	-0.234647	0.499654	-0.579878	1.06549	0.516825	0.26702	0.916169	0.590667	0.80999	0.737704	0.391524	-0.184155	0.5408	0.119144	-0.992805	-0.31581	0.398198	0.714008	NM_022124	CDH23	Genebody	3'/gene body
chr21:43850365-43850415	21	43850365	43850415	0.00254338	1	0.141907	0.372644	-0.141565	0.12387	0.574992	0.312465	0.703339	-0.831589	0.138267	0.391525	0.7446	0.887365	0.828967	0.950858	0.776721	0.989158	0.681472	0.778493	0.612232	0.64428	0.476374	1.14632	0.777791	1.49527	1.15927	1.2856	0.37126	0.901915	0.530654	NM_007031	HSF2BP	Genebody	3'/gene body
chr5:1542767-1542936	5	1542767	1542936	0.00255158	1	0.962871	-1.02817	-0.198454	0.121281	0.0622737	-0.780497	-0.0743933	-1.59476	-1.52712	-0.575059	-1.299	-0.3833	0.304658	-0.814597	1.38235	0.917517	0.64386	0.583507	0.382951	0.327165	0.63193	0.237228	-0.0621864	0.735551	-0.185167	-0.908471	-0.487447	0.390519	0.877967	NM_024830	LPCAT1	Genebody	3'/gene body
chr4:79921310-79921991	4	79921310	79921991	0.00255168	1	-2.9782	-3.27449	-3.10078	-3.06971	-3.17613	-3.05607	-2.3065	-3.46857	-2.80985	-2.10627	-3.06774	-2.9911	-0.926277	-2.33288	-1.091	-2.05994	-1.67474	-1.78183	-1.14705	-0.350874	-0.227222	-2.07742	-2.21327	-2.1469	-2.87268	-2.90317	-2.76175	-1.71217	1.04958	NM_198892	BMP2K	Genebody	5'/gene body
chr6:155469675-155470077	6	155469675	155470077	0.00255231	2	-0.1269	-1.82333	-0.952127	-0.782099	-0.832442	-1.30191	-0.533267	-1.14724	-1.33087	-0.104347	-1.31055	-0.398078	0.827741	-1.29513	0.26278	0.158187	-0.403633	0.525294	1.31125	0.696192	0.979717	0.509327	-0.122251	-0.00414801	-0.117285	-1.66978	-0.793611	0.177138	0.970749	NM_012454	TIAM2	Genebody	5'/gene body
chr10:67674092-67674909	10	67674092	67674909	0.00255331	2	-1.48432	-2.31356	-2.15206	-1.11422	-1.29626	-1.91411	-1.96388	-2.54298	-1.33237	-1.65986	-2.22831	-1.97547	-1.63471	-1.95944	-0.713296	-1.09402	-1.63624	-1.37159	-0.486589	-1.00053	-0.902456	-1.9092	-1.85707	-1.38614	-1.16874	-1.50167	-1.82654	-1.25229	0.574245	NM_001127384	CTNNA3	Genebody	3'/gene body
chr2:183722972-183723309	2	183722972	183723309	0.00255666	1	-1.53168	-1.70922	-0.214272	-1.56926	-1.2922	-1.25577	-1.14726	-1.49963	-0.700396	-1.68374	-0.93195	-1.31193	-1.02075	-1.3199	-1.52587	-1.09361	-2.07028	-2.04387	-1.56862	-1.91772	-2.06482	-1.32505	-1.52126	-2.51223	-2.02038	-1.52109	-1.22771	-1.7654	-0.537689	NM_138285	NUP35	Genebody	3'/gene body
chr12:130834724-130834792	12	130834724	130834792	0.0025604	2	0.220263	0.281383	0.0730619	0.125792	0.684055	0.17754	0.537808	-0.034557	-0.109599	0.34518	0.608588	1.13386	1.72248	1.1578	0.487836	0.514247	0.977153	0.729385	1.04965	1.27312	1.05197	1.50503	1.131	1.74761	1.21356	1.79161	0.494547	1.12268	0.628135	NM_004592	SFRS8	Genebody	3'/gene body
chr20:24973456-24973851	20	24973456	24973851	0.00256865	2	0.173067	0.214813	1.08857	0.448917	0.696697	1.46672	1.35242	0.0280894	1.55837	0.549829	0.920683	1.18223	0.620873	0.668632	-0.338628	-0.53282	0.275698	-0.380251	0.362426	0.424962	0.125204	0.403907	1.03787	-1.18791	-0.382106	0.591532	0.783564	0.0333237	-0.750241	NM_032501	ACSS1	Genebody	5'/gene body
chr3:37543457-37543533	3	37543457	37543533	0.00256996	2	0.257986	-0.374358	-0.72409	-0.185199	-0.248972	-0.938345	-0.419508	-0.839782	-1.02542	-0.248114	-0.570258	-0.650991	0.0710872	-0.377329	0.851512	0.341565	0.186564	-0.358993	0.0311487	0.179636	0.00738754	0.0533481	0.115994	0.382612	-0.215325	-0.759284	-0.448092	0.0680138	0.516106	NM_002207	ITGA9	Genebody	5'/gene body
chr4:154113819-154114187	4	154113819	154114187	0.00257388	2	0.519623	-0.644818	0.0174873	0.363664	0.171981	-0.781174	-0.264072	-0.961891	-0.842623	0.158725	-0.36266	-0.15752	-0.178516	-0.364613	0.474382	0.44174	1.45993	-0.0846965	0.239433	0.221994	0.541848	0.547465	0.26097	1.02149	0.234529	-0.521966	-0.2376	0.403093	0.640693	NM_033393	FHDC1	Genebody	3'/gene body
chr19:14018317-14018393	19	14018317	14018393	0.00258853	1	1.18969	1.51009	1.1503	0.134212	1.8881	1.49012	1.08969	0.372216	1.11164	0.36948	0.648063	1.24967	0.805508	0.534515	0.55751	0.708956	0.208217	0.260233	0.278381	0.114029	0.186087	0.0667249	0.18069	0.712013	-0.019575	1.31575	0.967378	0.380752	-0.586626	NM_004843	IL27RA	Genebody	3'/gene body
chr17:33161790-33162197	17	33161790	33162197	0.00258888	2	0.292422	0.369571	-0.107441	0.609939	0.651747	0.577797	0.228795	0.121465	1.52587	0.0237178	-0.209048	0.213169	-0.384718	0.206575	0.227544	-0.100564	-1.15313	-0.0995114	-0.317297	0.0349755	-0.280588	-0.690236	0.139083	-0.920512	-0.504072	0.0440534	0.294276	-0.301688	-0.595963	NM_000458	HNF1B	Genebody	5'/gene body
chr5:132770163-132770991	5	132770163	132770991	0.00259867	2	-2.19738	-1.58362	0.100281	-0.770486	-0.6722	-1.16645	-0.148177	-1.19506	1.16294	-0.522855	-2.20362	-1.95276	-2.10197	-1.48497	-1.89306	-2.7668	-1.71278	-2.15062	-1.97198	-1.79078	-1.7084	-2.62672	-1.29107	-2.75653	-1.81459	-2.44844	-1.0526	-2.07765	-1.02505	NM_015082	FSTL4	Genebody	3'/gene body
chr19:2032767-2032996	19	2032767	2032996	0.00260136	2	0.596946	-0.876925	-0.804787	-0.780125	-0.174135	-0.587405	-0.518818	-1.07179	-1.34357	-0.637069	-0.883295	-0.691316	0.641488	-0.997009	0.861798	0.332426	0.0717821	0.291681	0.197027	0.127871	0.379771	0.324467	-0.381141	1.46947	-0.217033	-0.975318	-0.580558	0.2069	0.787458	NM_130807	MOBKL2A	Genebody	3'/gene body
chr2:180220005-180220395	2	180220005	180220395	0.0026017	2	-1.16226	-1.9791	-1.82911	-1.59202	-1.9758	-1.92808	-1.57038	-1.78123	-1.08176	-0.758908	-1.5619	-1.45572	0.161776	-1.8121	-0.322958	-0.544898	-0.156257	-0.844498	-0.426366	0.198271	0.152711	-0.365864	-1.24093	-0.543286	-1.39002	-2.00316	-1.4519	-0.623937	0.827963	NM_001113397	ZNF385B	Genebody	5'/gene body
chr15:72720070-72720146	15	72720070	72720146	0.00260279	1	1.28557	1.81759	1.53599	2.13942	1.66239	1.60742	1.62476	1.27398	2.63329	0.628882	0.470122	0.198578	0.316799	0.623848	0.731848	0.707459	1.24274	0.980384	0.699986	-0.223983	0.685317	-0.0125245	0.674137	-0.736602	0.362557	-0.212971	1.27276	0.408195	-0.864565	NM_025083	EDC3	Genebody	3'/gene body
chr17:77783425-77783616	17	77783425	77783616	0.00260701	1	0.0905508	0.0989765	-0.874083	0.40925	0.848574	-0.23845	0.176956	-0.836035	0.398552	0.0744753	0.134469	0.0926702	-1.11462	-0.395043	0.782265	1.08777	1.06077	0.601725	0.628524	-0.0557393	0.345664	0.395962	0.829649	-0.00441242	0.585778	0.190747	-0.0809829	0.537392	0.618375	NM_004207	SLC16A3	Genebody	5'/gene body
chr12:115694655-115695309	12	115694655	115695309	0.00260945	2	-1.68882	-1.57049	-2.25716	-0.820804	-0.452173	-0.491787	-0.0959075	-0.933836	-0.00576293	-0.282425	-1.26433	-1.60233	-1.08959	-1.1176	-0.065439	-0.228732	0.470795	0.228721	0.859787	0.680957	0.278742	-1.20552	-0.577311	-0.652906	-0.772543	-0.430292	-0.976644	-0.117812	0.858832	NM_001109903	RNFT2	Genebody	5'/gene body
chr3:39284394-39284702	3	39284394	39284702	0.0026277	2	-0.266397	-0.471103	-0.482894	0.775677	0.405427	-0.529107	0.0885571	-0.804975	-0.952452	0.531684	-0.0456368	0.340493	1.33958	-0.448528	0.799311	1.45072	0.617893	0.34715	1.33873	1.15093	1.25471	0.687545	-0.0685103	0.66871	0.317769	0.0907602	-0.0371194	0.721311	0.75843	NM_001337	CX3CR1	Genebody	3'/gene body
chr12:119904204-119904299	12	119904204	119904299	0.0026401	1	1.125	1.86316	2.04831	0.698643	1.82634	1.44386	1.05748	1.77621	1.33016	0.79198	2.0843	1.59591	1.48978	1.04307	0.74325	0.797082	0.191435	0.965081	0.915995	0.711132	-0.50159	1.11334	1.0602	0.660886	1.12054	1.61267	1.44101	0.782501	-0.658512	NM_000545	HNF1A	Genebody	5'/gene body
chr22:27770121-27770667	22	27770121	27770667	0.00264431	2	-1.02222	-1.69877	-0.774212	-1.52836	-1.80694	-1.6683	-0.344899	-2.03093	-1.69695	-0.890327	-1.67725	-1.25808	-1.0007	-1.12316	-0.580426	-0.533513	0.589258	-0.240218	-0.891149	-0.0780496	-0.196106	-0.400647	-0.949691	-1.43182	-0.568194	-1.6808	-1.32294	-0.580113	0.742822	NM_032173	ZNRF3	Genebody	3'/gene body
chr17:78117249-78117524	17	78117249	78117524	0.00264705	2	-0.471058	-0.112353	-0.174643	-0.708747	-0.453552	-0.360491	-0.349747	0.0305872	-0.00329376	-0.143507	-0.761182	-0.577292	-1.11483	-0.279126	-0.668325	-0.820194	-0.770707	-0.951966	-0.354879	-0.790474	-0.505723	-1.18484	-0.527072	-1.86936	-1.30835	-0.959615	-0.391374	-0.892626	-0.501252	NM_004514	FOXK2	Genebody	3'/gene body
chr14:44539247-44539778	14	44539247	44539778	0.00265304	2	-2.42011	-2.01907	-2.17274	-1.78341	-2.21916	-2.26968	-2.6485	-1.93764	-0.790409	-1.4224	-2.1597	-1.68676	-1.79122	-1.53029	-1.85771	-2.21371	-2.82667	-2.65249	-2.6589	-2.34724	-2.77517	-2.36688	-2.19235	-3.10842	-2.19321	-2.32288	-1.91793	-2.45964	-0.5417	NM_015091	KIAA0423	Genebody	5'/gene body
chr4:41211747-41212005	4	41211747	41212005	0.0026556	2	-0.0604504	-0.290013	-0.286936	-0.0286977	-0.185082	0.296026	0.57338	-0.9918	-0.674815	0.423624	0.268458	0.325345	0.956787	0.147816	-0.0199093	0.166318	0.31713	0.836197	0.895194	0.671406	0.799945	0.928666	1.15189	0.679065	0.818253	0.131657	0.0338316	0.614651	0.580819	NM_001112718	LIMCH1	Genebody	3'/gene body
chr1:10576948-10577414	1	10576948	10577414	0.00266322	2	0.954105	1.53696	1.23542	0.850356	1.26349	1.81978	1.33097	2.04817	2.14222	1.56531	1.16872	0.783793	0.535707	1.03168	0.209012	1.22606	0.899131	0.653052	0.791156	1.46083	0.547562	0.405474	0.843992	-0.598163	0.497013	0.766902	1.30476	0.641834	-0.662929	NM_004565	PEX14	Genebody	3'/gene body
chr10:20332527-20332789	10	20332527	20332789	0.00266372	1	0.146147	-1.09922	-0.69559	-1.154	-1.08494	0.187934	-0.0688254	-1.1916	-0.771288	0.199563	-0.101573	0.00953996	0.242116	-0.413114	0.502563	-0.287139	-0.279807	1.41626	1.10458	1.30169	0.3506	0.511504	0.989053	0.594235	0.781517	-1.14616	-0.413918	0.486575	0.900494	NM_032812	PLXDC2	Genebody	3'/gene body
chr19:45777958-45778092	19	45777958	45778092	0.00266567	2	0.458427	-0.392712	-0.482197	-0.166326	-0.196652	-0.149686	0.362263	-0.475057	-0.701313	0.200892	0.296292	0.0526873	1.33177	-0.0138958	0.108337	0.324637	0.489625	1.2222	0.49052	0.49843	0.765957	1.25364	0.881206	1.4537	0.853866	-0.241815	0.00889212	0.675025	0.666132	NM_138392	SHKBP1	Genebody	5'/gene body
chr21:41766787-41767029	21	41766787	41767029	0.00266801	2	1.2774	0.414738	0.944153	-0.279577	0.848364	1.03762	1.24439	1.02718	0.721434	0.482696	0.473138	0.436491	0.554768	0.66573	0.17133	-0.117618	0.108819	0.388098	-0.307766	0.106412	-0.512601	0.13784	-0.102609	1.21168	0.215065	0.440687	0.703466	0.144945	-0.558521	NM_005656	TMPRSS2	Genebody	3'/gene body
chr2:215126417-215127435	2	215126417	215127435	0.00267036	2	-2.76676	-2.86307	-2.93148	-2.3984	-3.04259	-2.74998	-2.45733	-3.21637	-3.27067	-2.28757	-3.1207	-2.81505	-1.62051	-2.65996	-1.96119	-1.76112	-1.96171	-1.63349	-1.23598	-2.00182	-1.1721	-2.25477	-2.42278	-2.46957	-2.53966	-3.13899	-2.7286	-2.0461	0.682502	NM_001080500	LOC402117	Genebody	3'/gene body
chr5:1542192-1542766	5	1542192	1542766	0.00267183	2	0.160746	-1.84671	-1.30868	-0.96661	-0.758959	-1.07321	-0.710348	-1.11866	-2.47725	-0.407123	-1.49041	-1.31829	0.350288	-1.42138	0.861404	0.380223	-0.0295406	-0.570656	0.092575	0.376958	0.704227	-0.157036	-0.738989	0.321629	-0.76142	-1.48886	-1.02761	-0.0841237	0.94349	NM_024830	LPCAT1	Genebody	3'/gene body
chr4:186745798-186746038	4	186745798	186746038	0.00267447	2	1.1018	0.212976	0.271647	0.262383	0.55865	0.36832	0.484421	-0.0574684	-0.487444	1.14493	0.263385	0.703589	1.69906	0.25691	1.28207	1.43037	0.874354	1.71915	1.65197	1.60998	1.91143	1.34549	1.00623	1.36341	1.02395	-0.349544	0.484511	1.23907	0.75456	NM_021069	SORBS2	Genebody	3'/gene body
chr14:68007838-68007944	14	68007838	68007944	0.00268569	1	-0.777571	-0.975772	-1.34159	-0.382463	-0.678047	-1.02448	-0.381815	-1.49973	-0.634098	-0.390893	-0.63801	-0.2644	0.405591	-1.03496	0.496622	-0.393304	0.371977	0.275173	-0.280922	0.0603418	-0.161607	0.69079	-0.568542	0.70187	-0.035902	-1.12484	-0.687017	0.00263805	0.689655	NM_133509	RAD51L1	Genebody	3'/gene body
chr22:35103516-35103621	22	35103516	35103621	0.00269114	2	1.04528	0.847458	0.447621	0.956892	0.427412	1.13085	1.41396	0.816439	0.689592	1.30226	1.25224	1.25933	2.31834	1.64416	0.910437	1.50168	1.84175	1.55156	1.794	2.10215	1.97391	2.26301	1.78274	1.46153	1.92459	1.18092	1.11085	1.69069	0.579844	NM_002473	MYH9	Genebody	5'/gene body
chr20:35866641-35866887	20	35866641	35866887	0.00270276	2	0.0700773	-0.0617221	-0.773112	-0.632078	-0.539596	-0.643468	-0.58557	-1.10585	-0.537587	-0.228136	-0.520521	-0.374008	0.44939	-0.793904	0.126239	0.0606208	0.123026	0.301673	0.382685	0.602893	0.634933	0.773987	-0.304271	-0.249647	0.103767	-0.92738	-0.448292	0.13571	0.584002	NM_030877	CTNNBL1	Genebody	3'/gene body
chr21:41513807-41514031	21	41513807	41514031	0.0027056	2	-1.92928	-1.7899	-0.545831	-1.34747	-1.55565	-1.01092	-1.08108	-0.693545	0.0219825	-1.28274	-1.53996	-1.46404	-1.30453	-1.27462	-1.86942	-1.7322	-1.74087	-1.73554	-2.10101	-1.69233	-1.83054	-1.4453	-1.65446	-1.83423	-1.82037	-1.25074	-1.19983	-1.72558	-0.525756	NM_138992	BACE2	Genebody	3'/gene body
chr16:86510020-86510151	16	86510020	86510151	0.00270883	2	1.07562	0.956626	1.13718	1.20433	1.90961	1.52789	1.31926	0.376485	0.70909	1.4203	1.45883	0.798403	1.73861	1.07406	0.67832	1.24736	1.92184	1.6374	1.98527	1.74345	1.82233	2.16122	2.07431	2.43766	1.86109	1.66647	1.19331	1.76973	0.576418	NM_001739	CA5A	Genebody	5'/gene body
chr5:159638446-159638695	5	159638446	159638695	0.00271198	2	-0.449497	-0.515219	0.0783868	-0.0178964	0.792144	0.798421	1.13375	-0.257556	1.74117	-0.230523	-0.0154727	0.260277	-0.829367	0.0237361	-0.989954	-1.27586	-0.615316	-0.258372	-0.487142	-0.869058	-0.298259	-0.946945	0.211873	-0.993429	-0.328673	-0.183888	0.179454	-0.586252	-0.765706	NM_024565	CCNJL	Genebody	3'/gene body
chr19:4060206-4060478	19	4060206	4060478	0.00271387	2	0.721494	0.0907447	-0.0840821	0.594887	0.0631935	-0.23948	-0.142293	0.109796	-0.356275	0.18225	-0.41663	-0.228119	1.61153	-0.364323	0.620414	1.41553	0.362106	0.979088	1.28872	1.14895	1.54389	0.796319	0.494182	1.58086	0.550488	-0.425562	0.110193	0.862916	0.752723	NM_030662	MAP2K2	Genebody	3'/gene body
chr17:52715559-52716152	17	52715559	52716152	0.00271842	2	0.422522	0.651795	0.888256	0.193947	0.850545	0.910321	0.422847	0.751965	1.64114	0.43296	0.015076	0.258795	-0.589526	0.529651	-0.387966	-0.0987068	0.16837	-0.0253896	0.293466	0.649623	0.419352	-0.37418	-0.214749	-0.66737	-0.270915	-0.208109	0.527164	-0.0597146	-0.586878	NM_170721	MSI2	Genebody	5'/gene body
chr13:113014849-113014969	13	113014849	113014969	0.00271971	2	0.766794	0.948861	1.19901	-0.0874497	1.36588	1.21723	0.801217	0.297729	1.10653	0.416225	0.584657	0.844848	0.49336	0.870927	0.561417	0.244656	-0.0205599	0.615141	0.127435	-0.0186423	-0.289592	-0.478193	0.340999	-0.368119	0.0746334	1.28213	0.773272	0.172609	-0.600663	NM_005561	LAMP1	Genebody	3'/gene body
chr19:2036160-2036285	19	2036160	2036285	0.00272545	2	1.4483	0.927106	0.896572	0.442157	1.16913	0.758574	0.999343	0.343869	0.307283	0.693129	0.727834	0.864613	2.20557	0.927052	1.28377	1.41732	1.20144	1.57568	1.19661	1.96715	1.15145	1.8495	1.29086	2.07143	1.42071	1.0196	0.907895	1.45379	0.545896	NM_130807	MOBKL2A	Genebody	3'/gene body
chr19:16176525-16176733	19	16176525	16176733	0.00272554	2	-0.0906431	0.37951	-0.0409838	-0.611018	0.0822484	0.118947	0.401582	0.0239141	-0.905014	-0.283819	-0.149003	0.131138	-0.794412	-0.889037	-0.548435	-0.308574	-0.0196474	-0.841957	-1.51422	-0.425365	-1.4351	-0.611212	-0.423174	-1.49418	-1.47173	-1.05095	-0.187614	-0.845378	-0.657765	NM_032493	AP1M1	Genebody	5'/gene body
chr11:60510299-60510392	11	60510299	60510392	0.00272873	2	0.349458	0.157738	-0.503595	0.18065	-0.2585	-0.647196	0.452405	-0.789688	-0.444116	1.24173	0.0946976	0.763221	2.42944	0.869985	0.498114	1.18486	0.839749	0.96037	1.2214	1.64197	1.31613	1.96164	1.17952	1.11	1.14352	0.862075	0.278302	1.15995	0.881643	NM_006725	CD6	Genebody	5'/gene body
chr6:36845601-36845868	6	36845601	36845868	0.00273171	2	1.83659	0.680873	0.193769	0.710704	1.01805	1.09474	1.12297	0.331484	-0.156528	1.48498	0.368911	1.06675	1.43527	0.67625	1.48116	1.64107	1.41196	1.8599	1.71012	1.75276	1.90015	1.5209	1.27385	1.40214	1.45545	0.338218	0.847487	1.47898	0.631488	NM_020939	CPNE5	Genebody	3'/gene body
chr12:55844825-55845278	12	55844825	55845278	0.00273429	2	-0.186414	-1.49381	-1.45954	-1.40513	-1.31428	-1.70252	-1.56554	-1.47197	-2.60733	-0.922463	-2.17982	-1.73734	-1.0069	-1.72806	-0.349935	-0.531005	-0.200642	-0.739385	-0.281369	-0.413481	-0.190778	-1.11935	-1.11482	-0.34345	-1.57267	-1.9191	-1.48437	-0.731332	0.753034	NM_002332	LRP1	Genebody	3'/gene body
chr5:78307998-78308824	5	78307998	78308824	0.00273938	2	0.376656	0.672324	0.153861	0.838287	0.484375	1.53753	0.478596	1.43113	0.469639	1.15977	0.713335	0.216421	-0.134764	0.194149	-0.0174743	0.306609	-1.5107	1.03258	0.467511	0.2862	-0.0895963	-0.860552	-0.5089	-1.00914	-0.379732	-0.309719	0.613665	-0.216076	-0.829741	NM_198709	ARSB	Genebody	5'/gene body
chr3:187385178-187385380	3	187385178	187385380	0.00273985	2	1.13696	-0.0930664	0.156576	0.63481	0.147774	0.147654	0.295834	-0.0354786	-0.268752	0.583744	0.180314	0.493988	0.900208	0.365849	1.20149	1.22209	0.910222	0.824662	1.70077	0.723643	1.71427	0.889046	0.751718	0.775618	0.388156	0.00794752	0.331887	0.925803	0.593916	NM_001080745	DGKG	Genebody	3'/gene body
chr19:7661546-7662233	19	7661546	7662233	0.00274222	2	-1.75947	-2.32996	-1.45019	-1.78947	-1.93954	-1.36153	-1.1987	-2.09474	-1.87839	-1.77955	-2.38551	-2.28145	-0.813037	-1.70244	-1.15196	-1.33875	-0.734202	-0.67138	-0.349712	-0.402242	-0.692943	-1.83679	-1.17503	-2.14724	-1.0512	-1.51508	-1.76886	-1.08888	0.679978	NM_002002	FCER2	Genebody	3'/gene body
chr20:31421611-31422014	20	31421611	31422014	0.00275693	1	-0.225393	-1.68212	-1.35866	-1.73517	-1.50023	-0.739148	-1.53792	-3.11329	-1.90533	-0.517457	-1.17293	-1.40546	-0.503011	-1.94379	-0.0353002	-0.689105	-0.435222	-0.614228	-0.188338	0.121468	-0.337116	-0.13164	-1.02428	-0.736351	-1.00735	-1.63052	-1.38142	-0.558998	0.822422	NM_016408	CDK5RAP1	Genebody	3'/gene body
chr2:26576162-26576928	2	26576162	26576928	0.00275726	2	-0.185458	-1.8995	-0.839169	-0.456946	-1.40401	-1.41697	-1.23755	-1.02686	-1.87733	-0.857201	-1.71197	-1.25681	-0.442915	-1.92637	-0.0474743	-0.366126	0.17767	-0.223787	0.131271	0.197461	0.47149	-0.472902	-0.918937	-0.34937	-1.31177	-1.68697	-1.18136	-0.36662	0.81474	NM_194248	OTOF	Genebody	3'/gene body
chr2:113691371-113692222	2	113691371	113692222	0.0027614	2	1.81624	2.04101	1.71981	1.26106	2.04353	1.34766	1.26933	1.22452	1.16936	1.48803	1.36197	1.25917	0.650685	0.882273	1.00131	1.16213	0.875204	1.08616	1.5858	0.607361	1.22329	0.689682	0.842938	-0.163842	0.524603	0.614016	1.39533	0.837388	-0.557944	NM_013953	PAX8	Genebody	3'/gene body
chr1:243842595-243842830	1	243842595	243842830	0.00277252	2	-0.623631	-1.54212	-1.72492	-1.32639	-1.24987	-1.43599	-0.999217	-2.18972	-1.78715	-0.919222	-1.94965	-1.21341	-0.0648808	-1.55994	-0.253406	-0.330255	-0.749471	-0.520189	-0.183332	-0.483038	-0.420276	-1.07526	-1.09906	-0.213097	-1.21365	-1.51358	-1.32758	-0.671218	0.656361	NM_018012	KIF26B	Genebody	3'/gene body
chr17:78481690-78481880	17	78481690	78481880	0.00277378	2	-1.79607	-1.85212	-1.54625	-1.86808	-1.69604	-1.73776	-1.90678	-1.54907	-1.46457	-1.89527	-1.96769	-1.59644	-1.4415	-1.67471	-1.95756	-1.79491	-2.51501	-1.73726	-3.13232	-2.10108	-3.02293	-2.07467	-2.19784	-2.3565	-2.23526	-1.67322	-1.71374	-2.23321	-0.519475	NM_005993	TBCD	Genebody	3'/gene body
chr10:15771375-15772060	10	15771375	15772060	0.0027762	1	-0.371541	-0.389652	-0.673703	-1.49185	-0.416599	-0.688727	-1.52064	-0.745757	-1.51167	-0.602034	-1.22926	-1.5267	-0.945956	-1.10556	-1.58684	-1.36704	-1.79227	-0.813507	-1.13333	-1.51091	-1.39099	-1.87458	-1.63131	-1.11257	-1.35652	-1.86153	-0.944261	-1.45262	-0.508356	NM_003638	ITGA8	Genebody	5'/gene body
chr16:8908452-8908934	16	8908452	8908934	0.0027799	2	-0.648501	-2.00195	-2.05824	-1.39426	-1.15915	-1.39625	-1.42228	-1.1956	-1.72969	-1.21201	-1.55975	-1.60257	-1.13029	-1.8528	-0.822636	-0.742073	-0.694415	-0.469242	0.156051	-0.487245	-0.266226	-1.19753	-1.48112	0.079166	-1.45297	-1.68719	-1.45452	-0.755452	0.699072	NM_003470	USP7	Genebody	3'/gene body
chr16:21640229-21640431	16	21640229	21640431	0.00278517	2	-0.804887	-0.0506253	-1.00471	0.175858	0.435375	-0.343995	-0.144629	-0.669845	0.264231	0.15702	-0.729833	-0.742707	-0.363451	-0.87688	0.269017	0.805431	0.731249	0.638575	0.471348	0.682337	0.0215235	-0.240405	-0.402153	0.462864	-0.0631071	-0.26393	-0.335649	0.259396	0.595045	NM_170664	OTOA	Genebody	5'/gene body
chr17:77036336-77036487	17	77036336	77036487	0.00278526	2	0.614252	-0.111931	-1.04334	0.676348	0.61077	-0.0379955	0.24161	0.206169	-0.0489134	-0.156525	-0.0804391	0.364822	1.22205	0.0863914	1.1466	1.33473	0.621938	0.736641	0.901826	0.628707	0.570681	0.430995	0.499762	1.44199	0.549768	0.352781	0.181663	0.768035	0.586373	NM_001080519	BAHCC1	Genebody	3'/gene body
chr6:166906586-166907116	6	166906586	166907116	0.00278804	2	1.28716	1.59739	1.65505	1.11719	1.47149	0.599892	0.290217	1.07378	1.26305	1.23326	0.0879324	0.515102	0.277066	0.809127	0.701842	0.472385	0.693096	0.249265	0.501703	0.471859	0.83514	0.0803699	0.414563	0.403292	0.103501	-0.0146745	0.948407	0.409362	-0.539046	NM_001006932	RPS6KA2	Genebody	3'/gene body
chr10:126744069-126744172	10	126744069	126744172	0.00279686	2	1.34276	1.17855	1.60824	1.6232	1.48457	1.5837	1.74837	0.951079	1.03063	1.76017	1.82397	2.18842	2.81006	2.02257	1.8218	1.58383	1.78361	2.35162	2.14725	2.10959	2.39414	2.74726	2.44247	2.66698	2.34781	2.0639	1.65402	2.20502	0.551003	NM_001083914	CTBP2	Genebody	3'/gene body
chr2:99880530-99881478	2	99880530	99881478	0.00280096	2	-0.120718	-1.91198	-1.10073	-1.1845	-0.921198	-1.20498	-0.814244	-1.24005	-2.03222	-0.172779	-1.87107	-1.79288	-0.279854	-1.91168	0.924877	-0.427101	-0.167718	0.473642	0.852507	-0.0177518	0.800789	-0.840214	-0.643359	-0.428992	-0.59725	-1.92599	-1.18278	-0.16638	1.0164	NM_001025108	AFF3	Genebody	5'/gene body
chr10:328105-328963	10	328105	328963	0.00280117	2	-1.13072	-0.892965	-1.24616	-1.12943	-0.829519	-1.26002	-1.5284	-1.61401	-0.178434	-1.30345	-1.874	-1.72311	-1.60941	-1.39207	-1.80609	-1.60655	-1.48593	-1.70377	-1.19778	-1.89152	-1.64106	-1.9285	-1.57303	-2.98544	-2.45499	-2.17714	-1.26512	-1.87098	-0.605861	NM_014974	DIP2C	Genebody	3'/gene body
chr14:68890802-68891013	14	68890802	68891013	0.00280468	2	0.476182	-0.698592	-0.184137	-0.249386	-0.432192	-0.0858313	0.0326941	-0.919796	-0.899068	0.527132	-0.502542	0.140734	1.33546	-0.0682029	1.28945	0.545354	0.536187	0.827666	0.624639	0.592673	0.79585	0.833532	0.106297	0.72356	0.294462	-0.360189	-0.10911	0.567457	0.676567	NM_020692	GALNTL1	Genebody	3'/gene body
chr11:117592152-117593115	11	117592152	117593115	0.00280877	2	-0.300052	-1.31354	-1.23525	-0.781558	-0.516737	-1.24582	-1.3651	-0.827487	-1.03491	-0.577941	-1.21746	-1.12608	-0.00691565	-0.972421	0.12903	0.0927041	-0.592051	-0.401197	-0.0113256	-0.300185	0.288906	-0.746537	-0.608173	-0.637167	-0.476252	-1.03385	-0.894377	-0.358008	0.536368	NM_001098526	AMICA1	Genebody	5'/gene body
chr4:9566760-9566926	4	9566760	9566926	0.00280899	2	-0.473991	-0.968834	-0.514557	-0.662287	-0.0963672	-0.9895	-0.240819	-0.649245	-0.407191	-1.43455	-0.860745	-0.543599	-0.604255	-0.684341	-1.07092	-0.279735	-0.933302	-1.29024	-1.112	-1.63485	-2.67927	-1.00613	-1.82522	-0.968321	-1.79179	-1.46966	-0.652163	-1.33845	-0.686289	NM_001001290	SLC2A9	Genebody	5'/gene body
chr2:111321764-111321907	2	111321764	111321907	0.00280969	2	0.172882	-0.792434	-0.507997	-0.503319	-0.660599	-0.815323	-0.410498	-0.523674	-0.259679	-0.357103	-0.457738	-0.26595	1.56492	-0.311787	0.854923	0.404794	-0.110095	0.29369	0.973766	0.505345	0.840189	0.808606	-0.112907	1.00865	0.0415597	-0.506274	-0.294878	0.416854	0.711732	NM_001105516	ACOXL	Genebody	5'/gene body
chr3:61979492-61979957	3	61979492	61979957	0.0028179	2	-2.02555	-1.97172	-2.42491	-1.89876	-2.32255	-2.94956	-2.17269	-3.31307	-2.14603	-1.45061	-2.9052	-2.49888	-1.01902	-2.54199	-0.528771	-0.82095	-1.95976	-1.57851	-0.747052	-1.15644	-0.577183	-1.99326	-1.89898	-0.847381	-2.05415	-2.58572	-2.26004	-1.39568	0.864357	NM_002841	PTPRG	Genebody	3'/gene body
chr3:38620902-38621003	3	38620902	38621003	0.00281999	2	-0.75987	-1.00154	-1.06099	-0.58823	-0.959846	-1.08143	-0.760286	-1.32324	-1.23468	-0.92662	-1.12283	-1.02769	0.312852	-0.715995	-0.271892	-0.0523716	-0.609606	-0.26892	-0.598873	-0.0881379	-0.740132	0.112628	-0.657201	0.142072	-1.05427	-0.40053	-0.875029	-0.373937	0.501093	NM_001099405	SCN5A	Genebody	3'/gene body
chr7:153251635-153252420	7	153251635	153252420	0.00282774	2	-2.18659	-3.24521	-2.5809	-1.65205	-2.28743	-1.77249	-2.19053	-1.33718	-2.44095	-1.90915	-2.74832	-2.20288	-2.17332	-2.35953	-1.62813	-1.26129	-2.04665	-1.57497	-1.36756	-1.52322	-1.64021	-1.77386	-1.90845	-1.91989	-2.1536	-1.81504	-2.22047	-1.71774	0.502728	NM_001039350	DPP6	Genebody	5'/gene body
chr19:7515395-7515604	19	7515395	7515604	0.00283085	2	-0.159576	-0.714275	-0.615078	-0.983439	-0.301543	-0.784329	-0.501717	-0.808143	-1.80331	-0.430997	-0.536099	-0.679221	0.272007	-0.917807	-0.0578333	-1.04028	0.0806711	0.388983	0.420398	-0.829857	0.458448	0.759598	0.0358587	0.651457	0.313818	-0.473137	-0.640252	0.0590105	0.699262	NM_006702	PNPLA6	Genebody	5'/gene body
chr15:67423522-67423860	15	67423522	67423860	0.00283277	2	0.901102	1.2756	1.89187	1.89101	1.74427	1.60972	1.46813	1.45133	2.79757	1.53659	1.29016	1.39428	0.779046	1.29005	0.969389	1.17245	0.815265	0.521253	0.860671	1.30524	1.45587	1.08026	1.39442	0.283302	1.05031	0.781489	1.52291	0.97416	-0.548749	NM_001104554	PAQR5	Genebody	5'/gene body
chr11:60649536-60649686	11	60649536	60649686	0.00283331	2	0.540407	1.41139	1.36367	0.311166	1.37613	1.35721	1.41856	1.57789	1.7698	0.778717	1.50695	1.54669	0.921452	1.18536	0.786349	0.813795	0.126407	0.863218	0.126617	0.819645	0.0406264	0.599087	0.665676	0.850491	1.39041	1.05849	1.21896	0.678401	-0.540555	NM_014207	CD5	Genebody	3'/gene body
chr16:31049851-31050323	16	31049851	31050323	0.00284299	2	1.44626	1.87511	2.2888	1.88425	2.55962	2.4017	2.42159	3.04654	2.65489	1.89656	2.01528	1.94301	1.46463	1.67356	1.55492	2.01614	1.92723	1.1148	1.54141	2.0249	1.19927	1.53221	1.90686	0.357432	1.42206	1.34352	2.11227	1.49506	-0.617208	NM_002773	PRSS8	Genebody	3'/gene body
chr6:3293769-3293847	6	3293769	3293847	0.00284574	2	-0.801413	-1.22148	-0.826009	-0.342677	-0.772252	-0.997921	-0.700695	-1.54229	-0.683452	-0.81372	-1.1407	-0.981148	0.341218	-1.01468	-0.439855	-0.258523	-0.108806	-0.195305	0.100595	0.087179	0.279264	-0.300502	-0.870133	0.496165	-0.981649	-0.664695	-0.821229	-0.238022	0.583207	NM_015482	SLC22A23	Genebody	3'/gene body
chr3:25502082-25503903	3	25502082	25503903	0.00285006	2	-0.90309	0.216499	0.331802	-0.48324	-0.194328	-0.851294	-0.41056	0.191021	-0.563856	-0.370649	0.344679	-0.518948	-1.19566	-0.240278	-0.482535	-1.20446	-0.868087	-0.661461	-0.3194	-0.431413	-1.55185	-1.16065	-1.6305	-0.929814	-0.906912	-0.829157	-0.331993	-0.914687	-0.582694	NM_016152	RARB	Genebody	5'/gene body
chr10:7997270-7997334	10	7997270	7997334	0.00285048	2	-1.44738	-0.889893	-0.982062	-1.14536	-0.675349	-1.27293	-1.06558	-1.11676	-1.06161	-1.63586	-0.870496	-0.99258	-0.421889	-0.726204	-1.18191	-1.25914	-1.44335	-2.2167	-2.17998	-1.79206	-2.37222	-1.41987	-1.0334	-1.52025	-1.49118	-0.941934	-1.02171	-1.571	-0.549288	NM_031923	TAF3	Genebody	3'/gene body
chr1:243709906-243710545	1	243709906	243710545	0.00285661	2	-1.64082	-2.09857	-1.82545	-1.60374	-1.54206	-1.90852	-1.99808	-2.32713	-2.18354	-1.5168	-1.7624	-2.10781	-1.02085	-2.09463	-1.18248	-1.01487	-2.00192	-1.26287	-0.946394	-1.00374	-0.648084	-1.58406	-1.4283	-1.03844	-1.60714	-2.01986	-1.83074	-1.31151	0.51923	NM_018012	KIF26B	Genebody	3'/gene body
chr17:34506398-34506623	17	34506398	34506623	0.00286281	2	1.40925	0.467915	0.386504	0.432838	0.466575	1.3011	1.61773	-0.0188909	0.823037	1.69155	1.1339	1.56681	1.89919	1.31638	1.11582	1.19037	2.65039	2.32036	1.99454	2.36556	2.06049	2.36023	2.02759	1.66134	2.08633	0.432357	1.03528	1.85545	0.820172	NM_020405	PLXDC1	Genebody	3'/gene body
chr21:46778995-46779153	21	46778995	46779153	0.00286891	1	-0.868747	-1.62115	-0.579684	-1.3709	-2.28896	-1.17448	-0.97442	-1.61614	-0.648111	-2.81703	-0.608953	-1.35315	-0.425811	-2.18692	-2.40808	-1.95082	-2.17948	-1.81163	-2.71515	-2.41968	-2.53533	-2.34145	-2.08624	-1.18689	-1.29428	-2.4936	-1.32389	-2.11855	-0.794662	NM_206889	DIP2A	Genebody	3'/gene body
chr1:202530431-202531164	1	202530431	202531164	0.00287415	2	-1.96304	-0.901479	-1.42827	-0.306061	-1.55744	-1.13715	-0.928294	-1.89445	-1.64484	-2.18253	-0.684656	-0.933235	-1.9694	-1.3508	0.579609	0.381302	1.25361	-1.68112	-0.819735	0.237657	-0.186497	-0.266212	-0.258811	-1.12708	-0.764939	-1.45943	-1.34869	-0.342637	1.00605	NM_014935	PLEKHA6	Genebody	3'/gene body
chr2:30877899-30878404	2	30877899	30878404	0.00288436	2	-2.98792	-3.68429	-3.92273	-2.77472	-2.81309	-2.89054	-2.40935	-3.84832	-2.39368	-2.50689	-3.70027	-3.14358	-2.26225	-2.8535	-2.57573	-2.14372	-2.49503	-1.92811	-2.17619	-2.1142	-2.32535	-2.74726	-3.0092	-2.12268	-2.77526	-2.53511	-3.01365	-2.41232	0.601331	NM_144575	CAPN13	Genebody	5'/gene body
chr13:29018388-29019509	13	29018388	29019509	0.00289004	2	-0.654823	0.382213	-0.0983882	-0.529634	0.316463	0.432675	-0.64733	0.561811	-0.59341	-0.0210601	-0.427601	-0.484667	-0.734185	-0.464701	-1.12839	-0.697498	-0.561568	-0.553232	-0.112594	-0.399507	-0.910561	-1.66264	-0.755461	-1.3899	-0.373177	-1.33536	-0.211617	-0.823323	-0.611707	NM_003045	SLC7A1	Genebody	3'/gene body
chr11:34213279-34213455	11	34213279	34213455	0.00289093	2	0.839269	-0.483264	0.095809	0.125544	-0.072361	0.0191849	0.580402	-0.512268	-0.886834	0.779126	0.00674188	0.332486	1.87389	-0.0414613	1.17423	0.718707	1.09893	1.08303	1.83423	1.14848	1.6621	1.5578	0.741471	1.69245	0.785534	-0.652759	0.189733	1.07035	0.880619	NM_145804	ABTB2	Genebody	3'/gene body
chr10:129052316-129052447	10	129052316	129052447	0.00290057	2	1.06977	-0.0509964	-0.376141	0.541428	0.0827837	0.616934	0.396881	0.581827	0.309018	1.03775	0.724997	0.767766	1.06906	-0.0125187	2.09479	1.38507	0.635185	1.52777	1.06681	1.66028	1.28413	1.0927	0.559858	1.84022	0.486406	0.364457	0.482754	1.16647	0.683719	NM_001380	DOCK1	Genebody	3'/gene body
chr15:37704716-37704898	15	37704716	37704898	0.00290091	2	1.01986	-0.463965	-1.27697	1.24126	0.857641	-0.247397	0.200061	-0.636461	0.28651	0.612006	-0.13926	0.0080308	1.32174	-0.0892518	1.10904	0.979247	1.26423	1.39215	1.72272	1.8618	1.41173	0.82767	0.798296	1.00806	0.80246	-0.416603	0.192415	1.0634	0.870984	NM_152597	FSIP1	Genebody	3'/gene body
chr21:44385918-44386363	21	44385918	44386363	0.00290321	2	1.4917	1.16396	1.51155	0.93675	1.218	1.64095	0.724383	1.90954	1.20966	1.57782	0.759534	0.504082	0.491517	0.783863	0.971771	0.682576	0.5276	0.690548	0.982004	-0.0145037	0.733743	0.216903	0.410115	1.01766	0.594076	0.824479	1.13738	0.636415	-0.500964	NM_198155	C21orf33	Genebody	3'/gene body
chr3:58962499-58962769	3	58962499	58962769	0.00290553	2	0.408611	-0.251398	-1.16909	-1.17379	-0.616709	-0.990147	0.108251	-0.562818	-0.771979	1.1261	-0.064284	-0.219713	0.962422	-0.0263969	0.548206	-0.0602474	0.408981	1.13673	1.57495	1.05605	1.23636	1.05299	0.958864	1.12325	1.06089	-1.23667	-0.231495	0.738363	0.969858	NM_198463	C3orf67	Genebody	5'/gene body
chr14:92192330-92192534	14	92192330	92192534	0.00290583	2	0.320689	-0.489835	-0.562809	0.208586	-0.0809882	-0.211055	-0.259423	-0.524027	-1.17056	-0.0470964	-1.44707	-0.789392	0.412758	-0.779325	0.328341	0.65321	-0.042138	1.09357	0.755934	0.217805	0.983918	-0.167861	0.0992583	0.324091	0.0275229	-0.680024	-0.38711	0.299469	0.68658	NM_024832	RIN3	Genebody	3'/gene body
chr21:44339996-44341303	21	44339996	44341303	0.00291175	2	-1.11193	-0.813864	-0.188539	-1.01702	-0.242445	0.267235	0.539097	-0.0428996	0.16049	-0.0572108	-0.761355	-0.533218	-0.936251	-0.538447	-0.761462	-1.34714	-0.822471	-0.286856	-0.51786	-0.910403	-1.45024	-1.32395	-0.986144	-1.86857	-0.781569	-0.883299	-0.376883	-0.994997	-0.618114	NM_003274	TMEM1	Genebody	3'/gene body
chr17:8365488-8366390	17	8365488	8366390	0.00291242	2	-3.32013	-3.24089	-3.15317	-3.11761	-3.16333	-2.70612	-3.26343	-3.25775	-3.29708	-2.7759	-2.96914	-2.9949	-1.52327	-3.38512	-2.46721	-2.52092	-1.78908	-2.32467	-1.68362	-2.17113	-1.52596	-2.47455	-2.71812	-2.74371	-3.00196	-3.05899	-3.01199	-2.37333	0.638663	NM_005964	MYH10	Genebody	3'/gene body
chr17:77677369-77677762	17	77677369	77677762	0.00291349	2	-2.86236	-3.45146	-2.9221	-2.34032	-2.29583	-2.97126	-2.45932	-3.53733	-3.49503	-1.92479	-3.04612	-2.51138	-1.41175	-2.90896	-1.76973	-1.97932	-2.77355	-1.99924	-1.96775	-1.14457	-2.08969	-2.26169	-2.33783	-1.32984	-2.16635	-2.50748	-2.72414	-2.02725	0.696889	NM_198082	CCDC57	Genebody	3'/gene body
chr22:23448210-23449378	22	23448210	23449378	0.00292517	2	-2.46448	-2.84061	-2.08562	-2.08135	-2.75286	-2.37224	-2.20438	-2.72344	-3.26599	-1.928	-2.67048	-2.77285	-1.54991	-2.65304	-1.85361	-1.769	-1.46221	-1.41042	-1.82889	-1.86335	-1.15898	-1.53636	-2.35664	-2.45628	-1.74594	-2.78641	-2.45466	-1.85234	0.602321	NM_001008496	PIWIL3	Genebody	3'/gene body
chr17:20060854-20061742	17	20060854	20061742	0.00292587	2	-1.26928	-1.18858	-1.16361	-1.26134	-1.26136	-1.37594	-1.28986	-1.34382	-1.87477	-1.42738	-1.48619	-1.43464	-1.34709	-1.4793	-1.52592	-2.11525	-2.04932	-2.17041	-1.66348	-1.14987	-3.29182	-1.80623	-1.70212	-1.72666	-1.93822	-2.21451	-1.37165	-1.94615	-0.574497	NM_001033553	SPECC1	Genebody	3'/gene body
chr7:102073159-102074156	7	102073159	102074156	0.00292616	2	-0.690551	-1.32546	-1.55839	-0.145347	-1.01498	-1.15307	-1.11005	-0.966515	-0.881405	-0.45678	-0.671519	-0.951063	0.306848	-0.70583	-0.484215	-0.70725	-0.442438	-0.0794573	-0.11059	0.88769	0.346517	0.566004	-0.377215	0.129511	-0.503213	-0.890908	-0.808866	-0.138797	0.670069	NM_032959	POLR2J2	Genebody	3'/gene body
chr13:113050213-113050272	13	113050213	113050272	0.00292993	2	1.11982	0.536556	0.612477	0.272997	0.192398	0.0257829	0.256876	-0.460385	-0.388066	0.962654	0.303353	-0.249035	0.225579	0.297265	1.0952	0.894776	0.792398	0.74525	1.21981	0.561743	0.549727	0.487148	0.467715	1.43014	0.667773	0.400481	0.264876	0.776013	0.511137	NM_024719	GRTP1	Genebody	3'/gene body
chr6:15391483-15391711	6	15391483	15391711	0.00294205	2	-1.32855	-1.41204	-0.544657	-1.31705	-1.45317	-1.16179	-0.897901	-1.51103	-0.369861	-0.642344	-1.37181	-1.27262	-1.03791	-1.01811	-0.858727	-2.2911	-1.66315	-1.58889	-2.22458	-1.35808	-2.44898	-1.13174	-1.43673	-2.3507	-1.46108	-1.56685	-1.09563	-1.69838	-0.602753	NM_004973	JARID2	Genebody	5'/gene body
chr11:65111063-65111142	11	65111063	65111142	0.00294246	1	0.866198	1.11509	0.868653	0.20856	0.591945	-0.00197503	0.154766	0.512589	0.124553	0.77952	0.597743	0.543477	0.997662	0.511482	0.576186	0.907346	1.1662	0.633036	1.06846	1.23547	0.783704	1.73193	1.48467	1.97082	0.605119	1.01068	0.562162	1.0978	0.53564	NM_001099409	EHBP1L1	Genebody	3'/gene body
chr12:51793362-51793562	12	51793362	51793562	0.00294552	2	1.17673	1.2848	1.40097	-0.270633	0.969237	0.989992	0.709316	0.823105	0.253927	0.262955	1.1155	1.10397	0.727953	0.40989	0.431113	0.356704	0.719517	0.247349	0.113357	0.389369	-0.0440932	0.780278	0.352828	-0.445041	-0.402971	0.260062	0.782695	0.229873	-0.552822	NM_003578	SOAT2	Genebody	3'/gene body
chr2:3443213-3443804	2	3443213	3443804	0.00294801	2	1.33051	1.25506	1.72948	1.25053	1.63074	1.60739	1.19879	1.1816	1.97732	1.36474	0.27661	0.733633	-0.430048	0.731065	0.835837	0.326351	0.730223	0.354154	0.515755	0.953493	0.829383	-0.496342	0.71947	0.183654	0.254334	0.149865	1.13124	0.446348	-0.684896	NM_016030	TTC15	Genebody	3'/gene body
chr5:170018216-170018596	5	170018216	170018596	0.00294838	2	-2.38069	-2.34757	-2.00453	-1.36803	-1.69055	-1.7007	-2.13167	-1.81485	-3.00389	-1.1969	-2.38831	-2.08071	-0.935712	-2.32439	-0.859846	-1.19535	-1.87722	-1.1759	-1.05026	-1.06731	-1.16837	-1.58013	-1.58864	-0.899231	-1.76893	-1.91932	-1.95489	-1.34588	0.609017	NM_001034837	KCNIP1	Genebody	3'/gene body
chr19:16421467-16421556	19	16421467	16421556	0.00294996	2	0.986058	0.469114	0.941051	0.946988	0.281521	0.688009	1.30533	0.0714936	-0.589623	1.28074	0.60161	0.571446	2.47527	1.01787	1.2618	0.999158	1.45978	2.03711	1.82516	1.65711	1.87502	2.04763	1.34235	1.55729	1.74245	0.637946	0.789063	1.5369	0.747838	NM_021235	EPS15L1	Genebody	5'/gene body
chr10:24561421-24561776	10	24561421	24561776	0.00295022	2	-2.21297	-3.00969	-2.05	-2.50968	-2.80226	-2.71976	-2.85193	-2.18315	-2.75459	-1.99994	-2.06296	-2.50893	-1.63158	-2.69896	-2.01587	-1.65639	-2.58424	-1.98261	-1.25667	-1.50155	-0.727348	-1.86227	-1.93773	-1.46463	-2.30054	-2.3747	-2.42831	-1.80538	0.622935	NM_001098500	KIAA1217	Genebody	3'/gene body
chr12:111402503-111402645	12	111402503	111402645	0.00295295	1	-1.93752	-2.0139	-1.7526	-2.23795	-1.96795	-1.33438	-1.33254	-1.63102	-1.16081	-1.29593	-1.38417	-1.51246	-1.6063	-1.39434	-0.946723	-0.957416	-0.979884	-0.314832	-1.49845	-1.18171	-1.71162	-1.65797	-1.32358	-0.613962	-1.32703	-0.661645	-1.61156	-1.0979	0.513661	NM_002834	PTPN11	Genebody	3'/gene body
chr3:170449372-170449931	3	170449372	170449931	0.00295433	2	-1.98873	-2.65601	-2.61098	-1.80011	-2.73275	-2.23056	-2.32422	-2.18264	-3.04129	-1.2308	-2.49835	-2.81928	-0.875942	-2.56117	-1.46846	-1.63397	-1.57066	-1.01483	-0.896509	-0.497794	-0.687876	-1.58327	-1.91549	-1.178	-1.9954	-2.80113	-2.25377	-1.43695	0.816824	NM_004991	MDS1	Genebody	3'/gene body
chr18:42527022-42528840	18	42527022	42528840	0.00295632	2	-1.50253	-2.62889	-2.71018	-2.04497	-1.86632	-1.86408	-1.44105	-2.15934	-2.61737	-1.31357	-2.13185	-1.89481	-0.90647	-2.45917	-1.31216	-1.47792	-0.842961	-0.392991	-0.361674	-1.52273	-0.226324	-1.30827	-1.8754	-1.59235	-1.30054	-2.18172	-1.96719	-1.19959	0.767599	NM_013305	ST8SIA5	Genebody	3'/gene body
chr20:54442389-54442644	20	54442389	54442644	0.00296702	2	0.803237	0.118503	-0.467268	-0.288973	0.351367	-0.140717	0.381919	-0.252816	0.282653	0.355624	-0.114949	0.644425	1.0508	0.461775	0.913327	0.739371	1.53071	0.961311	1.51231	1.25961	1.33152	0.86973	0.501286	1.22807	0.742448	-0.600772	0.227541	0.915743	0.688202	NM_020356	CASS4	Genebody	3'/gene body
chr6:107075426-107075970	6	107075426	107075970	0.00296746	2	0.2006	-1.29199	-1.52267	-0.341596	-1.04482	-2.03395	-0.294635	-2.02893	-1.31808	0.7535	-1.66438	-1.08872	1.11314	-1.01048	1.47192	0.836487	0.346561	0.499993	1.67985	1.11824	1.48437	0.115193	-0.377991	0.224926	0.0558221	-1.91431	-0.826643	0.461755	1.2884	NM_001624	AIM1	Genebody	5'/gene body
chr7:151023775-151023961	7	151023775	151023961	0.00297058	2	1.89988	2.13827	2.36176	1.99915	2.52524	2.05781	2.4364	1.83577	2.20291	2.38902	2.48843	2.11659	1.66708	1.97939	1.53737	1.74466	2.05428	1.73812	2.18735	2.18717	1.52112	1.80988	1.68801	0.69884	0.942345	1.56096	2.14984	1.63918	-0.51066	NM_001040633	PRKAG2	Genebody	3'/gene body
chr11:78428860-78429109	11	78428860	78429109	0.002972	2	-1.3351	-2.53962	-1.88777	-2.02519	-2.21653	-2.22266	-2.2592	-2.13327	-2.6602	-1.41205	-2.17899	-2.07937	-0.435569	-2.39074	-0.850542	-1.74569	-1.79836	-1.03397	-1.07765	-0.939282	-0.691861	-1.02448	-1.52045	-0.514398	-1.65232	-2.3037	-1.98402	-1.26272	0.721295	NM_001098816	ODZ4	Genebody	3'/gene body
chr16:56601402-56602355	16	56601402	56602355	0.0029738	2	-0.19654	0.176586	0.13079	0.528895	0.480427	-0.520303	0.0351471	-0.399379	-1.08208	-0.518206	-0.900098	-0.637506	-0.438384	-0.525653	-0.490795	-0.577327	-0.432576	-1.10062	-0.547104	-0.708944	-0.620962	-1.13531	-0.527992	-1.15353	-1.16514	-1.17782	-0.276165	-0.803176	-0.527011	NM_024598	C16orf57	Genebody	3'/gene body
chr1:68368523-68368692	1	68368523	68368692	0.00297856	1	0.685137	0.122155	0.551075	1.12816	1.41833	1.13278	1.47501	-0.0398782	2.21719	0.745191	0.241847	0.175347	-0.268643	0.907017	0.137018	-0.444556	0.138439	0.157747	-0.0512277	0.220668	0.718086	-0.443525	0.791547	-0.67709	-0.368983	-0.195225	0.749338	-0.00142517	-0.750763	NM_001002292	GPR177	Genebody	3'/gene body
chr22:30262694-30263323	22	30262694	30263323	0.00298026	2	-1.21633	-2.67759	-1.49262	-1.33393	-1.96263	-1.39252	-1.82137	-1.78007	-1.97041	-0.843744	-1.70221	-2.21529	-0.39403	-2.15905	-0.135136	-0.923091	-1.16146	-0.262795	0.349836	-0.0358405	0.167658	-0.877173	-1.29421	-1.15606	-1.04637	-2.33943	-1.64013	-0.726173	0.913955	NM_014775	SFI1	Genebody	5'/gene body
chr2:237926759-237927071	2	237926759	237927071	0.00298288	1	3.02243	2.51838	2.85208	2.65747	2.67233	2.85726	2.53394	3.01117	2.81846	2.78417	2.68918	2.59837	2.26892	2.6347	2.84651	1.32294	2.54086	2.45547	2.40533	2.18611	2.60642	2.30504	2.30971	1.53007	1.28079	1.81853	2.70849	2.13398	-0.574508	NM_057166	COL6A3	Genebody	3'/gene body
chr14:104830575-104830692	14	104830575	104830692	0.00300245	1	1.05708	-0.0671639	-0.624467	-0.0167609	1.27151	0.716651	1.3331	-0.069266	-0.0849398	0.182473	0.706244	0.646824	1.72986	0.889901	1.12422	1.31061	1.10898	1.72908	0.893254	0.899876	1.20079	1.60919	0.985822	2.03254	1.5688	0.708332	0.547932	1.26429	0.71636	NM_001519	BRF1	Genebody	5'/gene body
chr17:78509477-78509559	17	78509477	78509559	0.00300256	2	1.83009	0.791599	1.93917	0.589358	1.537	1.2446	1.05213	1.71906	0.99321	0.51024	1.31973	1.04768	0.950778	1.9107	0.140422	1.17848	0.715726	0.776496	0.244258	0.200063	0.113916	0.915038	0.826667	0.270871	1.00657	1.39567	1.24538	0.648681	-0.5967	NM_001009905	B3GNTL1	Genebody	3'/gene body
chr14:31292149-31292395	14	31292149	31292395	0.00300297	1	-0.976553	-1.66206	-1.29868	-1.5688	-2.14263	-2.13498	-1.6471	-2.14858	-2.10301	-1.30139	-2.04696	-1.76321	-0.320482	-1.63159	-1.45917	-0.597811	-1.61003	-0.954777	-0.41762	-0.788389	-0.307253	-0.925292	-1.24117	0.180798	-1.05035	-1.74509	-1.62472	-0.909679	0.715038	NM_025152	NUBPL	Genebody	3'/gene body
chr4:920057-920465	4	920057	920465	0.00301152	2	-1.00321	-1.6999	-2.0801	-1.61892	-1.53645	-1.22029	-1.41487	-0.843479	-1.3975	0.0222494	-1.44299	-1.02966	0.133974	-1.52762	-0.53716	-0.999932	-0.763255	-0.0470723	-0.0648796	1.05259	0.429412	-0.270349	-0.603074	-0.12169	-0.249721	-1.69819	-1.18991	-0.322777	0.867134	NM_032326	TMEM175	Genebody	5'/gene body
chr18:48410242-48411472	18	48410242	48411472	0.00301641	2	-2.18673	-2.32287	-2.23265	-2.07191	-2.49029	-2.79837	-2.774	-2.27751	-2.55875	-1.90651	-2.38781	-2.39958	-1.79638	-2.7611	-1.7388	-1.52308	-1.91676	-1.75338	-1.07858	-1.81095	-1.14688	-2.1552	-2.14713	-1.99589	-1.99814	-2.72794	-2.3546	-1.83273	0.521878	NM_005215	DCC	Genebody	5'/gene body
chr5:717770-718049	5	717770	718049	0.00302766	2	0.0716584	0.0356066	0.928343	0.0301466	0.536148	1.31623	0.893783	1.27162	1.72028	0.382189	-0.147586	0.802097	-0.638604	0.244264	-0.606718	-0.489968	-0.077721	-0.131793	-0.936572	-0.334925	-0.143589	-0.386593	0.48091	0.149376	0.0859587	0.345461	0.53187	-0.170515	-0.702384	NM_007030	TPPP	Genebody	3'/gene body
chr19:1314190-1314554	19	1314190	1314554	0.00303538	2	0.698328	0.27777	-0.348362	0.434815	0.0148306	-0.096638	-0.198748	0.101693	-0.940937	0.548111	-0.329648	-0.187209	1.2659	-0.262219	0.987969	1.03546	0.192373	1.12251	0.984613	0.985868	1.19283	0.867758	0.522668	0.586061	0.900376	-0.519162	0.0698348	0.738278	0.668443	NM_032853	MUM1	Genebody	5'/gene body
chr3:32178635-32178921	3	32178635	32178921	0.0030377	2	-1.51918	-1.08937	-0.988494	-2.23939	-2.00565	-1.70916	-1.40951	-2.28617	-1.07896	-1.2137	-1.23706	-1.55219	-0.789421	-1.35642	-0.980156	-0.957609	-2.92648	-3.08064	-1.47039	-3.12688	-2.68807	-3.03021	-2.92196	-2.05569	-2.45259	-2.9337	-1.46248	-2.38536	-0.922887	NM_015141	GPD1L	Genebody	3'/gene body
chr1:20877723-20877913	1	20877723	20877913	0.00303822	1	0.0615899	-0.525303	-1.30047	-0.114863	-0.6607	-1.37114	-0.214717	-1.649	-1.23726	-0.396587	-1.04918	-0.444609	1.08255	-0.698707	0.244899	0.227796	0.178696	0.170159	-0.0208478	0.191572	0.242455	0.145713	-0.393333	0.79297	0.231386	-0.609676	-0.608456	0.116816	0.725272	NM_001122819	KIF17	Genebody	3'/gene body
chr3:127634841-127635163	3	127634841	127635163	0.00305016	2	-1.12908	-1.52832	-0.0838269	-1.12552	-0.847749	-0.805131	-0.536995	-0.82458	-1.64846	-1.08215	-1.12904	-1.53165	-1.54413	-1.31933	-1.29257	-2.00905	-0.99004	-1.57428	-1.86132	-1.13093	-2.05748	-1.81602	-1.67532	-1.87056	-1.40176	-1.39764	-1.08114	-1.58975	-0.508608	NM_182628	CCDC37	Genebody	3'/gene body
chr3:130092159-130092534	3	130092159	130092534	0.00305297	2	-1.7554	-1.13071	-0.068514	-1.03655	-0.965478	-1.47505	-1.5242	-1.2755	-0.505285	-1.1499	-1.24373	-1.23766	-1.30672	-1.25847	-1.16462	-1.37441	-2.18525	-1.7949	-1.53362	-1.19807	-2.36418	-1.59247	-1.50657	-2.14733	-1.65075	-1.43617	-1.13808	-1.66236	-0.524279	NM_014049	ACAD9	Genebody	5'/gene body
chr1:3583576-3583717	1	3583576	3583717	0.00305384	1	1.10666	0.869641	0.279793	1.17061	1.25846	0.778383	0.690093	-0.263722	-0.40648	1.03879	0.928616	0.920541	2.30916	1.29385	2.34672	1.81669	0.771516	1.56415	1.65198	1.76117	1.56409	2.23897	1.69771	1.10232	1.79055	0.926744	0.855314	1.60272	0.747403	NM_005427	TP73	Genebody	5'/gene body
chr20:59471739-59472166	20	59471739	59472166	0.00305813	2	-1.15369	-2.22893	-2.21183	-1.47672	-1.8971	-2.22762	-1.98955	-2.63517	-2.36938	-1.35872	-1.7083	-2.00816	-0.410198	-2.29403	-0.58308	-1.13235	-1.9046	-1.20121	-0.624676	-0.562538	-0.540817	-0.885901	-1.36089	-0.914629	-1.74568	-2.04546	-1.85496	-1.12515	0.729803	NM_001794	CDH4	Genebody	5'/gene body
chr7:2763455-2764406	7	2763455	2764406	0.00308586	2	-0.479173	-0.884922	-1.16037	-1.6475	-1.17225	-0.619432	-0.382143	-1.07773	-2.88677	-0.834953	-0.975045	-1.42815	-0.572145	-1.53781	0.21664	0.620714	-0.178055	-0.0878789	-0.00590173	0.247153	-0.17043	-0.0785482	-0.6214	-1.15912	-1.01715	-1.40537	-1.11846	-0.303279	0.815178	NM_007353	GNA12	Genebody	3'/gene body
chr1:9832385-9832651	1	9832385	9832651	0.00309021	2	0.804416	-0.0524965	0.323779	-0.126997	0.260251	-0.444382	-0.123605	-0.559118	-0.32916	0.0162076	-0.096299	0.227531	1.006	-0.230099	0.902831	0.522166	-0.136742	0.626027	1.10353	0.385151	1.01864	0.682004	0.652296	1.51878	0.411811	-0.0135391	0.0482878	0.639413	0.591125	NM_001012329	CTNNBIP1	Genebody	3'/gene body
chr20:61669768-61669945	20	61669768	61669945	0.00310509	2	1.91421	0.631958	0.278924	1.09579	1.06919	-0.158416	0.270567	0.126162	-0.756624	0.875841	0.665157	1.14249	2.26885	0.788993	1.82853	1.84323	0.710906	1.5267	1.74342	1.80975	2.00048	1.97631	1.75001	1.7995	1.62986	0.343697	0.729506	1.5802	0.850693	NM_001037335	PRIC285	Genebody	5'/gene body
chr12:112130894-112131865	12	112130894	112131865	0.0031068	2	-0.0726849	-1.74897	-2.12705	-1.19302	-0.236831	-0.599168	-0.607904	-0.974632	-0.855719	-0.806118	-1.04272	-1.05974	-0.704629	-1.18465	0.221565	-0.449663	-0.467437	0.0915551	0.279839	-0.495083	0.258026	-0.917991	-0.655643	-0.288564	-0.563916	-0.842941	-0.943845	-0.319188	0.624657	NM_138451	IQCD	Genebody	3'/gene body
chr12:119903471-119904203	12	119903471	119904203	0.00310932	2	1.79454	1.87523	2.16568	0.713941	2.03445	1.88632	1.65567	1.54905	1.85561	1.665	1.20668	1.45069	0.966671	1.17521	0.980364	0.798442	0.616471	1.27338	1.81989	1.72376	1.13269	0.529723	1.29865	0.482244	0.674293	0.644876	1.57105	0.997898	-0.573155	NM_000545	HNF1A	Genebody	5'/gene body
chr16:2554016-2554369	16	2554016	2554369	0.00311	2	0.804763	0.662265	0.287353	0.020989	0.470436	0.650869	-0.617484	0.444334	-0.195018	0.177881	0.081058	-0.159838	-0.113743	0.0640407	0.0854926	0.50546	-0.315153	-0.300594	-0.338748	-0.301304	-0.583261	-0.280108	-0.49755	-1.37199	-1.46838	-0.537285	0.184136	-0.450285	-0.634422	NM_031268	PDPK1	Genebody	5'/gene body
chr10:71793963-71794130	10	71793963	71794130	0.00311247	2	1.83135	1.10433	1.10161	0.648661	1.99527	1.7233	1.42034	1.50039	0.933712	1.65207	0.825177	1.74192	1.89088	1.43152	1.85616	1.45424	2.31487	1.7549	1.78054	2.50717	1.96165	2.02326	1.48261	2.64313	1.41014	2.3176	1.41432	1.95886	0.544533	NM_018239	LRRC20	Genebody	5'/gene body
chr17:3764682-3764964	17	3764682	3764964	0.00311698	2	-0.266122	-0.33769	-0.00204821	0.821467	0.858765	-0.247757	0.217924	-0.0159651	-0.530842	0.475351	-0.372294	-0.135452	1.24363	0.0304231	0.68152	1.28631	0.789083	0.937248	1.20892	1.2667	1.11662	0.857395	0.361973	0.679304	0.380665	-0.329989	0.124242	0.769647	0.645404	NM_002558	P2RX1	Genebody	5'/gene body
chr7:107381252-107381927	7	107381252	107381927	0.00312319	2	-1.28952	-0.70975	-0.58884	-0.379847	-0.767985	-1.37269	-1.18536	-1.26152	0.0887049	-0.884362	-1.54268	-1.35384	-1.42552	-0.716213	-1.57863	-1.13532	-0.976954	-1.57112	-1.46486	-1.38454	-1.0941	-1.60611	-1.30198	-1.85905	-1.59227	-2.13416	-0.956386	-1.47493	-0.518539	NM_002291	LAMB1	Genebody	3'/gene body
chr20:60158209-60158875	20	60158209	60158875	0.00312612	2	0.933385	0.872369	1.11808	0.0387057	1.7662	1.43042	0.569685	1.34091	0.310991	0.725623	0.698878	0.0571572	-0.550055	-0.192595	0.606442	0.347296	-0.622478	-0.673611	0.636048	0.457277	-0.519198	-0.242003	-0.514819	-0.297198	-0.509348	0.123093	0.65141	-0.100708	-0.752119	NM_198935	SS18L1	Genebody	5'/gene body
chr1:19485686-19486245	1	19485686	19486245	0.00312711	2	0.437705	0.823916	0.444139	-0.237461	0.588592	0.615699	0.514146	0.208152	-0.169731	0.577245	0.502748	0.215588	-0.50522	0.0878964	0.406245	-0.103026	-0.286805	-0.261928	0.439238	0.0801361	-0.368042	-0.538889	-0.221502	-1.34593	-0.882842	-0.528616	0.293101	-0.300996	-0.594097	NM_012067	AKR7A3	Genebody	5'/gene body
chr11:65733364-65733500	11	65733364	65733500	0.00312819	2	-0.422114	-0.217287	-0.316377	-0.3101	0.204094	0.196478	1.07321	-1.55662	-0.215812	0.675091	0.131254	0.406351	0.366422	0.101609	0.258327	0.275469	1.08995	0.156177	1.00598	0.819774	0.522465	1.40868	0.798797	0.342624	0.968925	0.412538	0.00829969	0.671643	0.663343	NM_018026	PACS1	Genebody	3'/gene body
chr21:40563197-40563329	21	40563197	40563329	0.00312864	2	-0.596385	0.0741755	-1.45773	-0.197392	-0.0824927	-0.73742	-0.278495	-1.56306	-1.04182	-0.98216	-0.688063	-0.878709	0.167815	-0.849873	0.0291122	0.121261	-0.0125713	0.0514896	-0.225598	-0.52236	0.484286	-0.218859	-0.491141	0.790821	-0.502751	-0.0900578	-0.65083	-0.048864	0.601966	NM_001389	DSCAM	Genebody	3'/gene body
chr1:93820170-93820381	1	93820170	93820381	0.00313312	2	1.15311	1.96245	1.07493	1.37271	1.93554	1.44118	1.46124	1.26465	2.19611	2.28083	0.855858	0.979618	0.832468	1.16508	1.30409	1.32845	0.989876	0.783816	1.09451	1.19818	1.06236	0.353353	0.182688	-0.834432	-0.154507	0.461814	1.42684	0.647516	-0.779326	NM_003567	BCAR3	Genebody	3'/gene body
chr13:98013971-98014533	13	98013971	98014533	0.00313343	2	-0.863936	-1.09218	-0.813107	-1.19654	-1.06672	-0.896169	-0.361946	-1.1085	-1.43686	-0.0153623	-0.925759	-1.21685	0.0268881	-1.27815	0.428032	-0.450569	0.422474	0.600391	0.670841	0.650824	0.0850212	-0.532329	-0.562987	-0.735578	-0.40129	-1.40017	-0.874658	-0.102112	0.772546	NM_001032296	STK24	Genebody	5'/gene body
chr10:135052896-135053231	10	135052896	135053231	0.00313617	2	0.451959	-0.18588	-0.459918	0.346734	-0.0466231	-0.424897	-0.86484	-1.37951	-0.691798	0.0535503	-0.971522	-0.0804055	1.28661	-0.0308329	1.42237	0.791409	-0.0930062	0.273841	1.11276	0.783226	0.936635	0.835529	0.43761	1.32232	0.201905	-0.679295	-0.214098	0.612108	0.826206	NM_207128	PAOX	Genebody	3'/gene body
chr10:80714513-80714921	10	80714513	80714921	0.00313918	2	-0.762909	-2.07998	-2.18557	-1.37419	-1.49399	-1.40339	-1.52752	-1.45583	-1.58307	-1.92368	-1.84609	-1.69731	0.150729	-1.90601	-0.815835	-0.802269	-0.681043	-0.703744	-0.203256	0.0434994	-0.19549	-0.381774	-1.0989	-0.824177	-1.43038	-1.99059	-1.50634	-0.756996	0.749348	NM_020338	ZMIZ1	Genebody	3'/gene body
chr11:117487134-117487207	11	117487134	117487207	0.00314028	2	0.519798	0.284802	-0.409252	0.0112441	0.562431	-0.0855013	0.24526	0.015617	-0.298075	-0.0402886	0.641475	0.805349	1.07777	0.635121	0.691031	0.54832	0.761014	0.695702	0.688759	0.687391	0.521836	1.32515	0.960802	1.27965	0.118025	1.36354	0.283268	0.803435	0.520167	NM_019894	TMPRSS4	Genebody	3'/gene body
chr17:72224376-72224487	17	72224376	72224487	0.00314044	2	0.110994	-0.548168	-0.800564	-0.432267	-0.462994	-0.0704125	0.362338	-0.570548	-0.647904	-0.938658	-0.224223	-0.123012	1.29348	0.301258	0.101667	-0.00164359	0.824987	0.433342	0.253081	0.551525	0.341048	1.34629	0.24389	1.7149	-0.0440051	0.524963	-0.196477	0.524171	0.720648	NM_001081461	JMJD6	Genebody	3'/gene body
chr3:156758196-156758772	3	156758196	156758772	0.00315302	2	-1.63382	-2.52433	-2.45783	-2.1082	-2.33478	-2.36374	-2.20771	-2.41804	-2.33791	-1.03751	-2.35319	-2.16016	-0.918922	-2.63138	-0.710269	-1.53377	-1.76091	-1.40136	-0.880671	-0.190352	-0.241102	-1.42461	-1.77264	-0.889965	-1.7148	-2.67521	-2.10625	-1.2663	0.839948	NM_014996	PLCH1	Genebody	5'/gene body
chr17:2815425-2815606	17	2815425	2815606	0.00315409	2	0.684043	0.943444	1.27881	0.802796	1.45382	1.92593	1.9646	0.951054	1.28703	1.54402	0.933185	0.940783	0.478135	1.28331	0.688257	0.186123	0.745649	1.01735	0.569244	0.887851	0.979929	0.75393	0.981464	-0.345557	0.721988	0.528098	1.1765	0.642861	-0.533637	NM_001100398	GARNL4	Genebody	3'/gene body
chr3:68904944-68906223	3	68904944	68906223	0.00315487	2	-2.68281	-2.5881	-2.85797	-2.50988	-2.5145	-2.72755	-2.3488	-3.07041	-3.06029	-2.23052	-2.68869	-2.85865	-1.97496	-3.01647	-1.49961	-2.08684	-1.62494	-1.53631	-1.66563	-2.24167	-1.29475	-2.68586	-2.17451	-2.26152	-2.38743	-3.09219	-2.65211	-2.04594	0.606175	NM_182522	FAM19A4	Genebody	3'/gene body
chr10:127922524-127922893	10	127922524	127922893	0.00316561	2	0.934997	-1.6724	-1.07506	0.0933369	-0.765841	-1.05602	0.070066	-1.81635	-1.03248	0.0611194	-0.923723	-0.291629	-0.387153	-0.211032	-0.16619	0.0506361	0.564614	-0.016231	-0.13768	0.531998	1.1124	0.0384573	0.545812	0.51898	1.00246	-0.845181	-0.576584	0.266673	0.843257	NM_021641	ADAM12	Genebody	3'/gene body
chr4:154613911-154613973	4	154613911	154613973	0.00317521	2	0.341231	-0.126152	-0.656684	-0.117533	0.306464	0.355517	0.0828439	-0.53571	-0.541022	-0.369533	-0.327238	-0.126976	1.01446	0.000969644	0.87539	0.500351	0.699467	0.782975	1.22883	0.0542759	1.19843	0.138237	-0.103868	1.10731	0.170924	0.0651586	-0.0499547	0.559791	0.609745	NM_015196	KIAA0922	Genebody	5'/gene body
chr6:74381235-74381412	6	74381235	74381412	0.00317542	2	-0.757066	-0.962582	0.163323	-0.858581	0.335115	-0.147797	-0.341098	-0.485218	-0.16839	0.35656	-0.434208	0.496385	-0.430556	-0.347581	-0.286511	-1.43891	-1.96856	-0.878135	-0.665254	-2.16269	-2.40918	-0.613601	-0.637884	-0.76973	-0.0614633	-2.22655	-0.255835	-1.17654	-0.920703	NM_012434	SLC17A5	Genebody	3'/gene body
chr20:60934060-60934201	20	60934060	60934201	0.00318108	2	0.974044	1.96785	1.62067	1.13642	1.45075	1.72797	1.36707	0.772321	1.88266	1.56098	2.42	1.57294	1.15012	1.71105	1.29328	0.973105	1.12314	0.980648	0.200103	0.920466	0.878878	1.5418	1.15288	0.197655	1.27329	1.23542	1.52249	0.980889	-0.5416	NM_001853	COL9A3	Genebody	3'/gene body
chr20:59741163-59741408	20	59741163	59741408	0.0031817	2	1.51935	1.58872	0.78176	1.12251	1.38293	0.808818	1.26961	1.81887	0.752418	1.53557	0.761739	1.56203	1.21861	1.51829	1.35504	1.38286	0.157461	0.292288	0.686616	0.192558	0.780219	1.39473	0.415457	0.90827	0.172671	0.627626	1.26009	0.69715	-0.56294	NM_001794	CDH4	Genebody	3'/gene body
chr3:197288876-197289848	3	197288876	197289848	0.00318322	2	-0.345718	-1.76449	-1.36368	-0.749238	-0.126807	-1.02255	-0.594308	-1.60235	-0.881019	-0.844512	-1.4074	-1.39708	-0.115457	-1.33585	0.131283	0.0266769	0.319774	0.631317	0.431862	0.141605	0.00990652	-1.09767	-1.12315	-0.530318	-0.698994	-0.83825	-0.96789	-0.21633	0.75156	NM_001128148	TFRC	Genebody	5'/gene body
chr18:59091602-59091903	18	59091602	59091903	0.00318358	2	0.0492469	0.152879	1.10453	0.367227	0.644583	1.12856	0.525114	0.827628	1.37867	0.981044	0.00847012	0.715797	0.0208067	0.875365	-0.00213063	-1.19188	-1.28968	0.222154	0.0126461	0.00378251	-0.128341	-0.0230222	1.19868	-0.611563	0.273562	-0.0997818	0.627137	-0.136298	-0.763435	NM_000633	BCL2	Genebody	5'/gene body
chr1:243793767-243794250	1	243793767	243794250	0.00318724	2	-0.450499	-0.472765	-0.349387	-0.224837	-0.162426	0.189202	-0.204705	-0.168564	-0.2044	-0.246919	-1.20254	-0.615022	-0.580238	-0.197599	-0.854458	-1.04474	-1.21858	-0.885787	-0.0314304	-0.297847	-0.573681	-1.27011	-0.464784	-1.76991	-1.52735	-1.36047	-0.349335	-0.941596	-0.592261	NM_018012	KIF26B	Genebody	3'/gene body
chr18:29577336-29578467	18	29577336	29578467	0.00319958	2	-2.14952	-3.53524	-2.45482	-1.67561	-1.56858	-1.68955	-1.77083	-3.11099	-2.11959	-2.08804	-2.65383	-2.69105	-1.95923	-2.46634	-0.650728	-1.27221	-1.07499	-1.16218	-0.732283	-1.48623	-0.964027	-2.55137	-2.32982	-1.31001	-2.25288	-2.00472	-2.28095	-1.48262	0.798325	NM_030632	ASXL3	Genebody	3'/gene body
chr1:32560752-32560993	1	32560752	32560993	0.00320183	2	-0.201031	-1.55005	-1.30299	-1.07687	-1.1625	-1.52477	-0.681736	-1.65763	-1.39083	-0.812631	-1.48433	-1.17801	-0.00524811	-1.3408	0.459264	-0.373794	-0.174011	-0.607752	-0.0691482	0.291447	0.399403	-0.176419	-1.32702	-0.244337	-0.829576	-1.49943	-1.09782	-0.345947	0.751868	NM_004964	HDAC1	Genebody	3'/gene body
chr10:73774853-73775086	10	73774853	73775086	0.00320476	2	-0.380144	-0.803683	-0.312804	-0.58111	-1.0755	-0.358382	-0.225526	-0.536224	-0.592726	-0.033752	-0.884193	-0.220597	1.69477	-0.339537	0.114562	-0.00756459	0.440528	0.940811	1.03563	0.865805	0.700224	0.757451	0.0592292	0.710372	0.395363	-0.858746	-0.332101	0.429472	0.761573	NM_001002762	DNAJB12	Genebody	3'/gene body
chr19:3975258-3975523	19	3975258	3975523	0.00321252	2	0.614699	1.43535	0.661946	1.28411	0.537457	0.696304	0.122189	0.154605	0.701099	0.15794	-0.2802	0.319973	-0.34221	0.134275	0.382853	0.94282	0.785743	1.5946	1.03835	0.941467	1.77451	1.42989	0.424219	1.10518	0.843028	1.29068	0.442681	1.04611	0.60343	NM_015897	PIAS4	Genebody	3'/gene body
chr10:131535171-131535609	10	131535171	131535609	0.00321661	2	-0.118482	-0.0452184	-0.34447	-1.09577	-0.362923	-1.24558	-1.24188	-0.251125	-1.03719	-0.248799	-1.23294	-1.31556	-1.11669	-0.772681	-1.1793	-0.688163	-1.60883	-1.24251	-1.43838	-1.09151	-1.24403	-1.34184	-2.19196	-0.817636	-1.19676	-2.03819	-0.74495	-1.33993	-0.594976	NM_001005463	EBF3	Genebody	3'/gene body
chr10:87362442-87362588	10	87362442	87362588	0.00322125	2	0.587388	0.77781	0.525413	0.108081	0.808602	0.871323	1.21047	-0.728623	0.514326	1.73424	0.56454	1.05917	1.55531	0.528468	1.32178	0.920344	1.22551	1.85639	1.80166	1.89493	1.54975	1.55509	1.34986	1.69478	1.77376	0.171597	0.722608	1.42629	0.703681	NM_017551	GRID1	Genebody	3'/gene body
chr2:32284537-32284736	2	32284537	32284736	0.00322171	2	-0.181754	-0.136985	-0.147476	-1.41344	-0.048391	-1.02416	0.120816	0.140937	-0.180825	0.175842	0.76541	-1.3229	-0.305685	-1.39118	-1.46201	-1.41756	-1.70253	-1.12984	-1.26397	-1.3783	-1.96513	0.38443	-0.999988	-0.820487	-0.736871	-1.58836	-0.353556	-1.17338	-0.819829	NM_017964	SLC30A6	Genebody	3'/gene body
chr1:32502126-32503011	1	32502126	32503011	0.00322835	2	-1.41653	-1.70919	-1.67559	-2.02158	-2.23241	-1.85729	-1.46954	-1.79446	-2.17662	-0.874306	-1.40415	-1.53148	-0.763068	-1.99793	0.267995	-0.934025	-0.841433	-0.361564	-0.309991	-0.927975	0.070715	-0.89848	-1.61994	-1.60055	-1.0752	-2.02291	-1.63744	-0.854447	0.782992	NM_005356	LCK	Genebody	5'/gene body
chr17:77035479-77035615	17	77035479	77035615	0.00323663	1	0.818509	-0.0543124	-0.393041	0.629702	0.81242	0.739034	0.74164	0.305898	-0.0174322	0.3693	0.423105	0.895351	1.77289	0.578999	0.676002	1.13646	1.327	1.39724	1.14991	1.12759	0.570202	1.49281	0.6824	1.32762	1.14744	1.02139	0.544433	1.088	0.543571	NM_001080519	BAHCC1	Genebody	3'/gene body
chr10:73204962-73205112	10	73204962	73205112	0.00323791	2	0.0416034	0.437747	0.212636	1.18395	0.0268394	0.202281	0.619575	0.364141	0.00303248	0.471785	-0.40086	0.1444	1.13991	0.306773	1.02549	1.55314	1.03293	0.911953	1.06207	1.44926	-0.195963	1.09002	1.24982	1.07256	0.656428	0.30984	0.339558	0.934795	0.595237	NM_022124	CDH23	Genebody	3'/gene body
chr5:455841-456141	5	455841	456141	0.00324149	2	0.84706	-0.792889	-0.761734	-0.60446	-0.241972	-0.700741	-0.205794	-0.916046	-1.63267	-0.459768	-0.685414	-0.871063	-0.160289	-0.776509	1.03668	0.177741	0.780598	-0.153873	0.555823	-0.483324	0.875304	0.240167	-0.355541	1.00488	-0.139412	-0.943794	-0.568735	0.216271	0.785006	NM_020731	AHRR	Genebody	3'/gene body
chr19:58592463-58592840	19	58592463	58592840	0.00324769	1	-0.225477	0.149134	0.1171	-0.245703	-0.416406	-0.374188	-0.728298	-1.376	-0.0491526	-0.827481	-0.818301	-0.323658	-0.614237	-0.470559	-0.857539	-0.310277	-0.649756	-1.27906	-0.753797	-1.40931	-2.34894	-0.974774	-0.722103	-1.38406	-0.865419	-1.18134	-0.443088	-1.06136	-0.618277	NM_001040185	ZNF765	Genebody	5'/gene body
chr1:6580119-6580577	1	6580119	6580577	0.0032478	2	1.67579	2.0544	2.12424	1.32324	1.87519	1.96278	1.4633	2.29029	1.97479	1.61839	1.46094	1.30752	0.83677	1.30856	1.79847	1.30252	1.45202	1.27668	1.65054	0.710881	1.13995	0.871287	1.06411	0.188592	0.800416	1.12814	1.66258	1.1153	-0.547284	NM_014851	KLHL21	Genebody	3'/gene body
chr16:66241226-66241343	16	66241226	66241343	0.00325109	1	1.58578	1.90533	1.57927	1.53138	1.4236	1.61112	1.05762	2.56877	2.1921	1.58939	1.58529	1.3608	1.71443	1.2642	0.654772	1.62203	1.14836	0.904984	1.09884	1.77697	1.29976	1.39106	1.07945	0.499938	0.569015	1.47211	1.64065	1.12644	-0.51421	NM_001013838	RLTPR	Genebody	5'/gene body
chr17:77726098-77726738	17	77726098	77726738	0.00325304	2	-0.878611	-0.65327	-0.131312	-0.919426	-0.51587	-1.23174	-0.988453	-1.09549	-2.04222	-0.750886	-1.1464	-1.70876	-1.70403	-1.55883	-1.48088	-1.59305	-1.22366	-1.82944	-1.2506	-1.56683	-1.77578	-1.9209	-1.67592	-1.77604	-2.06873	-1.36179	-1.09466	-1.62697	-0.532306	NM_198082	CCDC57	Genebody	5'/gene body
chr1:84735576-84735702	1	84735576	84735702	0.0032602	2	-0.790792	-0.497523	-0.483938	-0.933569	-1.09152	0.436524	-0.448595	-1.52859	0.556972	-0.56061	-0.497878	-0.154401	-0.08307	-0.196128	-1.15321	-1.55579	-0.982888	-0.118402	-1.13469	-1.10495	-1.32507	-0.563424	-0.78456	-1.43551	-1.37045	-1.32085	-0.44808	-1.07082	-0.622736	NM_025065	BXDC5	Genebody	3'/gene body
chr13:40124669-40125660	13	40124669	40125660	0.00326239	2	0.768075	-1.3487	-1.27617	-1.58473	-1.30384	-1.52991	-0.846271	-1.71496	-1.81396	-0.11629	-1.25264	-1.44652	0.237408	-1.61787	0.844844	0.275043	0.0556667	0.720529	0.721389	0.707052	1.56551	-0.633665	-1.02143	-0.103459	-0.458317	-1.79812	-1.06046	0.0729197	1.13338	NM_002015	FOXO1	Genebody	5'/gene body
chr4:5106832-5107223	4	5106832	5107223	0.00327818	2	2.07458	2.0951	2.48244	1.93618	2.19266	2.49034	2.27978	2.83292	2.74537	2.65211	1.82453	1.86482	2.03826	1.84068	1.41046	1.84365	2.00985	2.09052	2.39151	2.18498	1.98413	1.49951	1.65095	0.871759	1.16269	1.31691	2.23927	1.70141	-0.537859	NM_018401	STK32B	Genebody	5'/gene body
chr5:681539-681672	5	681539	681672	0.0032837	2	0.149534	1.52277	1.544	2.07784	1.88152	1.80216	1.60458	-0.2058	1.79278	1.04122	1.08009	0.902462	0.704935	0.439604	0.136203	0.439308	1.01646	0.336748	-0.238139	0.748727	0.985712	0.955742	0.383423	-0.442185	-0.988487	0.538168	1.16698	0.32264	-0.844338	NM_018140	CEP72	Genebody	5'/gene body
chr11:56081162-56081522	11	56081162	56081522	0.00329664	2	-1.28947	-1.48821	-1.72189	-1.42098	-1.65853	0.0714063	-1.05578	-1.07351	-1.50652	0.296062	-1.77954	-1.50488	-0.359662	-1.49693	-0.358298	-0.872397	0.407736	0.514116	-0.566748	0.480219	1.04741	-0.800438	-0.443594	0.017858	-0.945975	-1.33561	-1.14203	-0.237977	0.904055	NM_001013356	OR8U8	Genebody	3'/gene body
chr16:84228893-84229604	16	84228893	84229604	0.0032988	2	1.82581	1.47374	1.9303	1.90654	1.81364	1.12295	1.54399	1.30069	1.58244	1.3581	0.341898	0.704261	0.155032	1.15101	1.24224	1.19085	1.09309	0.519691	0.16182	0.639335	0.486118	0.393702	0.917246	-0.162756	0.908119	0.611298	1.30074	0.66673	-0.634013	NM_014615	KIAA0182	Genebody	5'/gene body
chr13:97862005-97862192	13	97862005	97862192	0.0033022	2	1.16465	0.587296	0.357072	1.31486	0.56941	1.05681	1.01626	0.411839	0.925291	0.847839	0.652781	1.46862	1.93876	1.35477	0.640038	1.83754	1.19674	2.00379	1.58957	1.52915	1.79281	1.7641	1.52788	1.4121	1.59521	1.12424	0.976162	1.5011	0.524936	NM_005766	FARP1	Genebody	3'/gene body
chr3:186172414-186172630	3	186172414	186172630	0.00330368	1	-1.40015	-1.47393	0.0252383	-0.937894	-1.12374	-0.475995	-1.32187	-1.3735	-1.17505	-1.87946	-0.771638	-1.43372	-0.860636	-1.31062	-1.57131	-1.56641	-1.87423	-1.43982	-2.12414	-1.93696	-1.67991	-1.30433	-1.36764	-1.77025	-1.79249	-1.01112	-1.10807	-1.61988	-0.511815	NM_015303	VPS8	Genebody	3'/gene body
chr11:59175483-59175834	11	59175483	59175834	0.00330605	2	-1.26014	-1.47608	-1.42569	-1.65248	-0.919246	-0.536884	-0.793886	-0.504506	0.0473247	-0.826791	-0.970686	-0.815286	-1.08233	-1.19358	-2.16211	-1.57809	-1.7759	-1.49675	-1.08655	-1.60456	-1.23743	-1.50948	-0.819562	-1.61147	-1.3136	-1.36555	-0.957876	-1.46342	-0.505547	NM_152716	PATL1	Genebody	3'/gene body
chr15:64280179-64281048	15	64280179	64281048	0.00331411	2	-0.394604	-1.89046	-2.68208	-1.44113	-1.45601	-2.29296	-2.37096	-2.84199	-2.26304	-1.73243	-2.24869	-1.85359	-2.03628	-1.75358	-0.82634	-0.796778	-1.4094	-1.12154	-0.927641	-1.01228	-1.03314	-1.41111	-2.07321	-1.37604	-1.48733	-1.94226	-1.94699	-1.28476	0.66223	NM_032445	MEGF11	Genebody	5'/gene body
chr20:61871289-61871704	20	61871289	61871704	0.00331438	2	-0.722403	-0.2569	-0.108184	-0.595987	0.0352834	-0.786018	-0.765634	-0.137817	-1.60296	-0.389879	-1.06555	-0.879985	0.173859	-0.52962	0.400531	1.15596	0.510914	0.490351	0.541388	0.851696	0.534475	0.399835	-0.218972	-1.33123	-0.355564	-0.272655	-0.545128	0.225561	0.770689	NM_025224	ZBTB46	Genebody	3'/gene body
chr1:17887896-17888056	1	17887896	17888056	0.00331819	2	-0.930509	-1.80815	-1.56616	-0.798038	-1.5075	-1.59756	-1.49578	-1.96281	-1.82311	-1.58927	-1.54678	-1.23832	0.00648499	-1.282	-0.0299653	-0.2769	-1.19724	-0.794648	-0.855163	-0.670513	-0.463471	-0.755739	-1.20315	0.0278155	-1.37772	-1.23349	-1.36711	-0.73585	0.631258	NM_001011722	ARHGEF10L	Genebody	3'/gene body
chr16:3581373-3581499	16	3581373	3581499	0.00332927	2	0.605783	0.234824	-0.133843	0.598171	0.145411	-0.0358249	0.0227867	-0.166339	-0.834074	0.142634	-0.595761	-0.547212	0.274876	-0.542029	0.496322	0.967835	0.463301	0.973024	0.990896	0.363329	0.808109	0.211522	0.433594	0.53821	0.235998	-0.517761	-0.0593284	0.497031	0.55636	NM_032444	BTBD12	Genebody	3'/gene body
chr2:71619115-71619425	2	71619115	71619425	0.00333212	2	-1.04546	-2.12572	-2.08999	-1.297	-1.63277	-2.32057	-2.02353	-2.32641	-2.06186	-1.36569	-1.73852	-1.89633	-0.197689	-1.99556	-0.874721	-0.975739	-1.07278	-1.48071	-0.657271	-0.690562	-0.838933	-0.638094	-1.19481	-0.884619	-1.80314	-1.82282	-1.72265	-1.07785	0.644801	NM_003494	DYSF	Genebody	5'/gene body
chr4:1777785-1778127	4	1777785	1778127	0.0033361	2	1.04836	0.77992	1.29929	0.948739	1.56593	0.815158	0.673258	1.26583	1.44374	0.593343	0.394346	0.74817	0.728267	1.02876	1.39083	0.877801	-0.25592	-0.328905	0.16641	0.435111	-0.0908933	0.489714	0.810214	0.152329	0.18321	0.662985	0.952365	0.374408	-0.577958	NM_000142	FGFR3	Genebody	3'/gene body
chr6:165817797-165818752	6	165817797	165818752	0.00334006	2	-2.15163	-2.85759	-2.65017	-1.99937	-2.16551	-2.01965	-1.71826	-1.86216	-1.86011	-2.0621	-2.02026	-2.58471	-1.30436	-2.36622	-1.8445	-1.55149	-1.62434	-1.23963	-1.13552	-1.12875	-0.930275	-1.96526	-1.91155	-1.62407	-2.31788	-1.82094	-2.11586	-1.59118	0.524681	NM_006661	PDE10A	Genebody	3'/gene body
chr18:71101973-71102060	18	71101973	71102060	0.00334091	2	-0.72947	0.0897168	0.518124	-0.413335	-0.0302672	0.521068	0.384848	0.0881482	-0.345949	0.176316	0.179311	0.107787	0.254246	0.656992	-0.522061	0.0238099	-0.309118	0.167045	-0.983537	-0.664617	-0.816458	-0.275892	-0.271586	-1.20145	-0.818139	0.247401	0.10411	-0.45205	-0.55616	NM_005786	TSHZ1	Genebody	3'/gene body
chr3:36409158-36409861	3	36409158	36409861	0.00335113	1	-3.11459	-2.57595	-3.15758	-1.87602	-3.65449	-3.04578	-2.93201	-3.12938	-2.80193	-0.781391	-2.97671	-2.92979	-0.523934	-2.70751	-1.95541	-1.8258	-1.28593	-1.33029	-0.53935	-0.115931	-0.352811	-1.16017	-2.35968	-2.25626	-1.99206	-2.6	-2.58622	-1.48114	1.10508	NM_003149	STAC	Genebody	5'/gene body
chr16:86430669-86430739	16	86430669	86430739	0.00335139	1	1.25774	1.54945	2.00432	1.45074	1.4036	0.819713	1.02273	1.26263	0.930119	0.951566	0.72892	0.63901	-0.191533	0.722505	0.435019	1.32252	0.630122	0.328779	0.46501	0.131019	0.454057	-0.236676	0.601507	0.493769	-0.262352	0.81274	1.03939	0.431293	-0.608101	NM_003486	SLC7A5	Genebody	3'/gene body
chr17:61867195-61867345	17	61867195	61867345	0.00335452	2	-0.128416	-1.22729	-0.994422	-0.165902	-0.256036	-0.928621	-0.899378	-2.13787	-0.944931	-0.558348	-1.1929	-0.66946	0.178617	-0.52547	0.0262434	0.0697137	-0.33676	0.0656689	-0.119952	0.168743	0.223058	-0.595631	-0.142449	-0.205831	-0.280413	-0.726203	-0.746459	-0.154484	0.591974	NM_002737	PRKCA	Genebody	5'/gene body
chr5:175766722-175767203	5	175766722	175767203	0.00335526	2	0.345379	0.407121	0.159439	-0.514666	0.310068	0.0967267	-0.214622	0.0833467	-1.20659	-0.356015	-0.137968	-0.552502	-0.735088	-0.483321	-0.490725	-0.193516	-0.58074	-0.577953	-0.407154	-0.49526	-1.04891	-1.07711	-0.855191	-1.43701	-1.55004	-0.531733	-0.199907	-0.770446	-0.57054	NM_007097	CLTB	Genebody	5'/gene body
chr1:44175154-44175652	1	44175154	44175652	0.00335803	2	1.89009	2.15222	2.21194	1.84225	2.56904	2.21508	2.41068	1.17604	2.85708	2.22182	2.02977	1.73826	1.36625	2.09227	1.43537	1.96623	1.95731	1.90709	1.64461	1.85053	1.29559	1.42082	1.72436	0.843845	1.35406	1.14005	2.0552	1.54499	-0.510211	NM_057091	ARTN	Genebody	3'/gene body
chr18:44581575-44581760	18	44581575	44581760	0.00335887	1	0.851028	-0.526318	-0.613422	0.938391	0.369987	0.196473	0.585513	-0.305198	-0.617297	0.354735	-0.231312	-0.255642	0.78189	0.17633	1.6923	1.13075	1.21971	1.01233	0.951222	0.532482	1.00954	0.553601	0.171405	1.25562	0.579804	-0.291617	0.121797	0.818096	0.696299	NM_014772	KIAA0427	Genebody	3'/gene body
chr16:88353925-88354129	16	88353925	88354129	0.00336391	2	0.417524	-0.299811	-0.613078	-0.335429	0.0348805	0.25365	-0.272399	0.204724	-0.990982	0.0455859	-0.0419325	0.330093	0.893234	0.0417847	0.441708	0.0165396	0.0546872	0.546388	0.866336	0.459643	0.469244	0.903836	0.818007	1.02124	0.646124	-0.115694	-0.0237255	0.510672	0.534397	NM_000135	FANCA	Genebody	3'/gene body
chr11:129830154-129830911	11	129830154	129830911	0.00337075	2	1.06784	1.30783	1.42472	0.534405	0.705233	0.435116	0.098579	1.0611	1.38808	1.03281	0.668439	0.562453	0.438127	0.223893	0.204295	0.483682	0.526402	0.237713	1.15839	0.197186	0.589306	-0.207565	0.155544	-0.268274	0.0391839	-0.548285	0.782045	0.213965	-0.568081	NM_139055	ADAMTS15	Genebody	5'/gene body
chr16:17348382-17348638	16	17348382	17348638	0.00337386	2	-0.961809	-0.996703	-1.86936	-1.12064	-1.35999	-1.01575	-1.04204	-1.70424	-1.53942	-0.289763	-1.29004	-0.609269	1.08725	-0.882905	-0.620529	0.0726769	-0.378527	-0.0905739	0.506314	0.358121	0.523153	0.204756	-0.523355	-0.717474	-0.0341139	-1.23016	-0.971049	-0.160809	0.81024	NM_022166	XYLT1	Genebody	5'/gene body
chr11:19927212-19927509	11	19927212	19927509	0.00337895	2	-0.991176	-1.44388	-1.35093	-1.13908	-0.8689	-1.27558	-1.371	-2.04475	-2.2953	-1.21676	-1.65812	-1.57151	-0.702613	-1.29534	0.119615	-0.0567466	-0.0261104	-0.572077	-0.476993	-0.459918	-0.205746	-1.4947	-1.20725	-0.867122	-1.51753	-1.39788	-1.37321	-0.680205	0.693004	NM_145117	NAV2	Genebody	3'/gene body
chr21:42863063-42864083	21	42863063	42864083	0.00338485	2	-0.321493	-0.335346	-0.548637	0.269848	-0.414271	-1.09707	-0.884477	-1.3526	-0.494197	-0.352844	-1.22367	-1.41059	-1.42345	-0.256244	-0.800138	-1.25351	-1.2443	-1.09885	-1.20333	-1.43831	-1.30442	-1.69925	-0.867396	-1.89396	-0.837252	-1.55455	-0.703218	-1.26627	-0.563054	NM_018964	SLC37A1	Genebody	3'/gene body
chr18:72947412-72947522	18	72947412	72947522	0.00338672	2	0.713915	0.480769	-0.0438381	-0.0826144	0.169087	0.409201	0.498946	0.309474	-0.101013	0.740293	0.516354	0.713622	2.05111	0.836148	0.444299	0.729043	1.25291	1.51371	0.966304	0.949106	1.26341	1.25182	0.867742	1.53324	1.34535	0.89701	0.515103	1.0845	0.569392	NM_001025100	MBP	Genebody	5'/gene body
chr17:78136193-78136649	17	78136193	78136649	0.00339197	1	-0.449422	1.05737	1.47678	0.741384	0.339319	-1.11335	0.194081	-0.0182925	2.10286	-0.323506	0.541291	0.923402	-0.712996	0.0607828	-0.213019	-0.49695	-1.12765	-1.24026	-0.43929	-1.04646	0.182859	-0.925958	0.374669	-1.85027	-0.420244	-0.291274	0.344265	-0.624487	-0.968751	NM_004514	FOXK2	Genebody	3'/gene body
chr13:113048639-113048786	13	113048639	113048786	0.00339564	2	-0.703462	-0.727251	-1.12157	-0.797875	-0.790268	-2.01532	-1.17696	-0.770014	-1.29231	-0.288371	-1.38961	-1.25788	-0.295278	-1.12019	-0.167642	-0.529869	-0.662261	-0.900965	0.138241	-0.73548	-0.305485	-0.348569	-0.587719	-0.0316429	-1.03361	-0.462967	-0.981882	-0.468998	0.512885	NM_024719	GRTP1	Genebody	3'/gene body
chr1:19321975-19322046	1	19321975	19322046	0.0034014	1	-0.299598	0.558669	-0.36494	-0.580187	0.231606	0.701337	0.0512071	0.610393	-0.27248	-0.236682	0.367404	0.296671	0.54651	-0.077639	-0.915282	0.370041	-0.494242	-0.440257	-0.81782	-0.172307	-0.754672	-0.152264	-0.346464	-0.340273	-0.636555	-0.012228	0.109448	-0.392694	-0.502141	NM_020765	UBR4	Genebody	3'/gene body
chr11:1639663-1639835	11	1639663	1639835	0.00340172	2	1.48944	0.683201	0.0588767	1.05933	1.52467	1.08328	1.0437	0.465947	1.32295	0.874694	0.793931	1.11035	2.10381	1.08993	1.4042	1.49181	1.41227	1.72122	1.43259	1.67258	1.54643	1.83364	1.10664	1.99772	1.78958	1.22901	1.05029	1.55314	0.502846	NM_053005	HCCA2	Genebody	5'/gene body
chr2:149710187-149710277	2	149710187	149710277	0.00340218	1	0.0931902	-0.358042	0.0612468	-0.527053	-0.362316	0.227744	-0.347024	-0.600724	0.00176106	0.338515	0.12853	-0.509823	0.689457	0.807595	0.604621	-0.0536332	0.75079	1.4763	-0.242103	0.610044	0.649006	0.34149	0.980064	0.506493	1.16814	0.176289	-0.0254959	0.580625	0.606121	NM_177964	LOC130576	Genebody	3'/gene body
chr17:74549723-74550270	17	74549723	74550270	0.00340394	1	1.33581	1.61743	0.89263	0.906005	1.15967	-0.370703	0.297947	0.773163	0.564592	0.893628	0.437694	-0.185192	0.652583	0.0809618	0.340267	0.49214	-0.320225	0.346958	0.144835	0.730379	-0.234242	0.19332	-0.528834	0.0378447	-0.564569	-0.838598	0.646873	-0.0167271	-0.6636	NM_198593	C1QTNF1	Genebody	3'/gene body
chr16:54916114-54916536	16	54916114	54916536	0.00340788	2	-0.307142	-1.21732	-1.09991	-0.337758	-1.35038	-1.61951	-2.04409	-1.89627	-1.88128	-0.863372	-1.56049	-0.972221	-0.696143	-1.24644	-0.00828497	-0.504601	1.11738	-0.982219	-0.848839	-0.0698803	0.00663833	-0.0830372	-0.398858	-0.641001	-0.671094	-1.72746	-1.22088	-0.400938	0.819943	NM_020988	GNAO1	Genebody	3'/gene body
chr3:197290135-197290597	3	197290135	197290597	0.00340887	2	-0.206947	-1.28057	-1.41283	-0.957788	-1.20578	-1.5763	-0.816461	-1.59744	-1.35384	0.425442	-1.46751	-1.10646	0.905948	-1.18262	0.466221	0.192005	-0.121818	0.0808296	0.753385	0.851439	0.772024	0.31038	-0.498063	-0.27835	-0.294186	-1.78416	-0.916654	0.0374756	0.954129	NM_001128148	TFRC	Genebody	5'/gene body
chr3:184558350-184558490	3	184558350	184558490	0.003409	2	-1.29806	-1.88039	-1.23866	-1.34454	-1.4937	-1.27	-0.23752	-2.2816	-0.907533	-0.814175	-0.710391	-0.78639	0.477153	-0.685511	-0.207646	-1.17131	-0.434098	-0.22264	-0.0167078	-0.137286	0.0164806	0.809113	-0.200906	-0.239046	-0.401914	-1.0724	-1.03367	-0.273197	0.760468	NM_015078	MCF2L2	Genebody	5'/gene body
chr18:9738378-9738811	18	9738378	9738811	0.00341597	2	-1.66885	-1.37358	-0.285259	-1.01542	-0.843265	-1.43484	-0.785945	-1.63518	-0.217799	-0.568179	-1.20971	-1.73079	-1.22425	-0.990122	-3.80989	-2.27835	-1.86952	-2.0562	-1.34481	-0.591556	-1.92316	-1.80832	-1.19729	-2.18455	-1.88331	-2.39699	-1.07023	-1.94533	-0.8751	NM_006868	RAB31	Genebody	5'/gene body
chr7:101509927-101510122	7	101509927	101510122	0.00341626	1	1.84551	1.72383	1.72806	0.978426	2.03591	1.72271	0.981814	1.09823	1.32773	0.522715	0.828958	0.588074	0.164811	0.302887	0.687137	1.09948	1.07071	0.876875	0.630067	0.67656	0.351879	-0.146399	-0.150416	-0.108074	0.120715	0.277527	1.13212	0.448839	-0.683279	NM_181552	CUX1	Genebody	3'/gene body
chr10:47232361-47232651	10	47232361	47232651	0.00341731	2	-0.06718	-0.382472	-1.12402	-0.197758	-0.655611	-0.733213	-0.933613	-0.333864	-1.94169	-0.539056	-1.02888	-0.890686	-0.0544333	-0.897972	0.65239	0.794442	-0.211855	0.543148	0.0334422	-0.148251	0.176625	-0.341487	-0.165603	-0.108738	-0.632349	-1.02834	-0.698604	-0.036381	0.662223	NM_001630	ANXA8L2	Genebody	3'/gene body
chr2:218961259-218961481	2	218961259	218961481	0.00341891	2	0.36793	1.10878	1.00458	-0.949788	0.10516	0.674671	0.132503	0.482282	-0.511462	0.154814	-0.100538	0.328598	-0.386633	-0.235242	0.0589936	-0.554933	-0.838312	0.0134644	-0.0754898	-0.433515	-0.703595	-0.533475	-0.568536	-0.36875	-0.666814	-0.410374	0.155404	-0.423445	-0.578849	NM_000578	SLC11A1	Genebody	3'/gene body
chr5:11287708-11287858	5	11287708	11287858	0.0034237	1	1.59914	1.21886	1.5455	1.52254	1.26157	1.21615	1.63435	0.648361	0.748526	1.70858	0.932732	1.406	2.83208	1.52578	2.31647	2.1204	1.71482	2.24406	2.26036	2.17356	2.71786	2.13213	1.65358	2.2405	1.91765	0.923046	1.4143	2.03454	0.620237	NM_001332	CTNND2	Genebody	3'/gene body
chr5:177921525-177921665	5	177921525	177921665	0.00342388	2	1.17277	-0.105323	-0.50183	-0.23191	0.487764	-0.160586	0.689696	-1.64024	-0.664455	0.61082	-0.0510761	0.434768	1.8268	0.355313	1.09168	0.843029	0.882744	1.51632	1.70097	0.476435	1.20702	1.32833	0.511406	1.81519	1.19495	0.0357233	0.158751	1.05032	0.891565	NM_173465	COL23A1	Genebody	5'/gene body
chr12:5824900-5826585	12	5824900	5826585	0.00342397	2	-2.07518	-2.35043	-1.78449	-2.09645	-2.25703	-2.00827	-1.85434	-1.72786	-2.37201	-2.17829	-1.5987	-2.06475	-1.75741	-2.30108	-1.20564	-2.13568	-1.13225	-0.751651	-0.935484	-1.78405	-1.2997	-2.09844	-1.75094	-1.3906	-1.75349	-1.99101	-2.03045	-1.51908	0.511372	NM_020373	TMEM16B	Genebody	5'/gene body
chr15:90258039-90258258	15	90258039	90258258	0.00343107	2	0.186565	0.536334	0.71245	1.11823	0.579039	0.980449	1.10596	0.472613	1.73589	0.77478	0.247891	0.621487	0.430757	1.00817	-0.396886	0.166225	1.01389	0.470027	0.270975	0.196091	0.671564	0.0984284	0.316113	-0.820285	0.0986247	0.0843052	0.750758	0.180756	-0.570001	NM_013272	SLCO3A1	Genebody	5'/gene body
chr4:503806-504093	4	503806	504093	0.00343137	2	-0.412075	-0.894857	-0.689614	-1.19285	-0.27677	-1.12365	-0.964407	-1.47139	-1.16288	-1.06622	-0.757374	-0.903039	-0.887969	-0.995916	-1.3294	-1.77201	-1.5262	-2.01184	-1.2892	-2.01699	-2.38954	-0.902702	-0.661609	-1.44689	-1.36344	-1.02316	-0.914215	-1.47775	-0.563533	NM_017733	PIGG	Genebody	3'/gene body
chr16:20286086-20286959	16	20286086	20286959	0.00343433	2	-1.99633	-2.79395	-3.37798	-1.78935	-2.31457	-2.56796	-2.93187	-2.6978	-2.7989	-1.90141	-2.69363	-3.04397	-2.16281	-2.95261	-1.63906	-1.95093	-1.89293	-1.36607	-1.27197	-1.88602	-1.3352	-1.98219	-2.65572	-1.86808	-2.29386	-3.00497	-2.57308	-1.92892	0.644164	NM_174924	PDILT	Genebody	3'/gene body
chr21:43981637-43981785	21	43981637	43981785	0.00343596	1	0.455778	0.239957	1.21325	1.03511	0.790946	0.0286265	1.04314	-0.410297	1.6044	-0.380287	0.363139	0.773779	-0.477861	0.254892	0.0201409	-0.0586431	-0.590984	-0.203702	-0.87486	0.0577337	-0.475083	-0.208425	-0.137927	0.0282953	-0.126161	0.351107	0.466755	-0.184876	-0.651631	NM_003681	PDXK	Genebody	3'/gene body
chr12:118634765-118634869	12	118634765	118634869	0.00343837	2	0.956445	0.998986	1.35765	1.15214	0.713317	0.977023	0.855132	0.399126	0.514464	0.82759	-0.0748332	0.0110812	-0.148597	0.409079	0.258667	0.289809	0.848277	0.168363	0.261185	-0.327601	0.164767	-0.492669	0.410536	-1.17743	-0.197811	-0.22185	0.639186	-0.00131294	-0.640499	NM_007174	CIT	Genebody	3'/gene body
chr16:17346358-17347463	16	17346358	17347463	0.00344203	2	-1.82688	-1.39104	-1.51197	-1.28702	-2.08772	-1.98595	-2.27884	-1.6044	-2.94715	-2.28409	-1.92065	-2.38758	-1.58654	-2.13696	-0.847587	-0.47546	-0.723413	0.15818	-0.851372	-1.99931	-0.518653	-1.59812	-1.65711	-1.88755	-1.0724	-2.16598	-1.94548	-1.13656	0.808918	NM_022166	XYLT1	Genebody	5'/gene body
chr22:18351931-18352022	22	18351931	18352022	0.00344853	1	1.06539	0.612342	0.613976	0.707472	0.967282	1.13818	1.21884	0.251882	0.69854	0.95616	1.67292	1.97838	1.8761	1.78073	0.722149	1.13527	2.28936	1.72214	1.10786	1.86585	1.57743	2.28235	2.34048	2.64826	2.26305	2.18732	1.10987	1.84513	0.735255	NM_001670	ARVCF	Genebody	3'/gene body
chr7:153538768-153539090	7	153538768	153539090	0.00345131	2	-0.33872	-0.635168	-1.15319	-0.332171	-1.31723	-0.400524	0.297763	-1.3799	-0.76179	0.437079	-0.442077	-0.379346	-0.176006	-1.2384	-0.589192	0.411758	0.113261	0.837268	0.896032	1.18893	0.769964	0.236297	0.121676	-0.146274	-0.505708	-0.746433	-0.558548	0.215632	0.77418	NM_001039350	DPP6	Genebody	5'/gene body
chr1:25926298-25927130	1	25926298	25927130	0.00345908	2	2.25302	2.47899	2.20301	0.834906	1.97781	1.8098	1.28628	2.8261	1.84852	2.4842	1.51209	1.23615	0.975139	1.94029	1.32865	1.87975	1.13247	1.35099	1.94289	1.53134	0.977339	0.991559	0.64831	-0.0652742	0.754298	0.10564	1.83331	1.04816	-0.785143	NM_020379	MAN1C1	Genebody	3'/gene body
chr4:8527760-8528191	4	8527760	8528191	0.00345934	2	-0.833975	-0.630619	-0.707355	-1.26917	-0.591296	-1.16482	-1.35454	-0.894698	-1.11885	-1.27535	-1.63291	-1.67057	-1.48595	-1.23917	-1.07298	-0.743467	-1.87242	-1.72707	-1.72761	-1.85393	-2.12184	-1.59506	-1.77535	-2.42604	-1.93028	-1.23866	-1.13352	-1.67373	-0.540206	NM_152544	C4orf23	Genebody	3'/gene body
chr15:97472472-97472794	15	97472472	97472794	0.00345964	2	-2.09527	-3.05902	-1.62234	-2.37256	-2.03811	-2.6449	-1.52051	-2.34197	-2.76088	-1.72243	-2.22507	-2.11993	-1.70062	-2.01101	-1.35285	-2.23059	-1.94313	-1.31611	-1.2078	-1.68752	-0.686633	-1.41827	-2.01935	-0.542508	-2.1125	-1.67758	-2.15962	-1.51624	0.643379	NM_145728	DMN	Genebody	5'/gene body
chr2:236657459-236657552	2	236657459	236657552	0.00346014	2	0.812202	0.0763237	-0.317383	-0.199249	0.258983	0.192188	0.549897	-0.746118	0.0796046	0.339321	0.633706	1.01814	1.9494	1.06307	0.519599	0.577135	0.646322	1.30535	0.896179	1.40265	1.22388	1.50385	1.07116	1.52593	1.06063	1.45152	0.407864	1.09869	0.690822	NM_014914	CENTG2	Genebody	3'/gene body
chr15:55598802-55599330	15	55598802	55599330	0.00347333	2	0.48867	-0.389732	0.701428	0.0289597	0.433576	-0.36323	-0.412395	0.304003	0.8284	0.453419	-0.458778	-0.270106	-0.867129	-0.0701891	-0.894934	-0.797718	0.266471	-1.48311	-0.263879	0.0304544	-0.516149	-0.56996	-0.457465	-1.50635	-0.467392	-1.24036	0.0290642	-0.658366	-0.68743	NM_032866	CGNL1	Genebody	3'/gene body
chr11:102078752-102079040	11	102078752	102079040	0.00347832	2	-1.37785	-2.30277	-2.33865	-1.91283	-1.86478	-2.13133	-1.79516	-2.35656	-1.76075	-1.34736	-2.31429	-1.88474	-0.873934	-2.05127	-1.65117	-1.45097	-1.47445	-1.32401	-1.09239	-0.985717	-0.627413	-1.5663	-1.70021	-0.80616	-1.67935	-1.878	-1.87945	-1.35301	0.526436	NM_022122	MMP27	Genebody	5'/gene body
chr14:92188426-92188630	14	92188426	92188630	0.00347866	2	1.63101	0.423004	0.484509	0.343748	0.391932	0.795592	0.504817	0.13148	0.481834	0.438559	-0.0600853	0.762027	1.57787	0.514811	1.27208	0.903186	0.447639	1.59181	1.33914	1.18466	1.35652	1.38657	1.35037	1.73082	1.46765	0.23825	0.601508	1.18906	0.587551	NM_024832	RIN3	Genebody	3'/gene body
chr18:20010921-20011464	18	20010921	20011464	0.00349263	2	-0.81471	-1.18902	-1.62472	-0.156755	-0.199353	-0.469209	-0.283219	-1.81316	-0.91971	-0.426639	-1.62565	-0.990441	-1.11151	-0.364225	0.333251	0.0560028	0.472552	-0.30183	-0.11929	-0.20222	-0.176104	-0.801925	-0.664985	-0.525688	-0.704553	-0.254837	-0.856309	-0.240802	0.615507	NM_080597	OSBPL1A	Genebody	3'/gene body
chr3:37542419-37543020	3	37542419	37543020	0.00349296	2	-1.33518	-2.00327	-2.17278	-1.41049	-2.268	-2.27667	-2.13296	-2.39749	-2.51651	-1.22232	-2.2813	-2.42756	-1.16178	-2.30161	-0.669737	-0.611075	-1.00942	-0.931794	-0.41352	-1.19745	-0.569668	-1.69551	-1.70623	-1.31771	-2.03474	-2.5706	-1.99342	-1.22729	0.766133	NM_002207	ITGA9	Genebody	5'/gene body
chr22:27820907-27821152	22	27820907	27821152	0.00349704	2	-0.307916	-0.904342	-1.15341	-0.306414	-0.531747	-1.19506	-1.09123	-1.84546	-1.11917	-0.590502	-1.30743	-1.33032	-0.5087	-0.959474	-0.281049	0.134748	-0.0517685	-0.160972	-0.161213	-0.34762	-0.116273	-0.741198	-0.951989	-0.120935	-0.647228	-1.25766	-0.93937	-0.39193	0.54744	NM_001039570	KREMEN1	Genebody	5'/gene body
chr11:132223033-132224919	11	132223033	132224919	0.00350773	2	-1.09209	-1.55731	-1.73449	-1.234	-1.98188	-1.56261	-1.57863	-1.96501	-1.17579	-1.46057	-1.45464	-1.60963	-1.04372	-1.87711	-0.397884	-0.931327	-0.485551	-0.638461	-0.281096	-1.47267	-0.539463	-1.46196	-1.31119	-1.44807	-0.847884	-1.73648	-1.52339	-0.962669	0.560722	NM_001012393	OPCML	Genebody	3'/gene body
chr22:32609073-32609783	22	32609073	32609783	0.0035134	2	-1.76392	-2.85191	-2.50319	-2.94046	-2.48426	-2.75845	-2.62194	-2.52714	-3.06849	-2.08028	-3.26522	-2.96666	-1.76931	-3.07142	-1.16721	-2.05632	-1.90362	-1.49687	-1.10028	-1.55154	-0.997055	-2.26132	-2.82955	-2.03047	-2.41796	-2.81113	-2.61948	-1.88528	0.734199	NM_133642	LARGE	Genebody	5'/gene body
chr22:45237168-45237797	22	45237168	45237797	0.00351427	2	-0.615306	-1.49337	-1.65069	-1.75434	-1.80649	-1.6363	-1.07818	-2.94958	-2.5695	-0.941522	-2.01622	-1.5199	-0.223115	-1.61004	0.0696808	-0.756662	-0.452028	-0.0848179	0.0217458	-0.472158	-0.149552	-0.846277	-1.51841	-1.44379	-0.714012	-1.96084	-1.56175	-0.69226	0.869494	NM_014246	CELSR1	Genebody	3'/gene body
chr5:1547980-1548316	5	1547980	1548316	0.0035151	1	0.887394	-0.219066	-1.35469	-0.150824	0.00116497	-1.39387	-0.592246	-0.359515	-0.697648	-0.437003	-0.931792	-0.250291	0.640615	-0.605545	0.725853	0.50827	0.327015	0.513474	0.393462	0.510988	0.884596	0.0951102	-0.413623	1.2911	0.208044	-0.719941	-0.390237	0.360362	0.750599	NM_024830	LPCAT1	Genebody	3'/gene body
chr10:127870621-127871679	10	127870621	127871679	0.00351524	2	-2.39202	-2.73982	-2.43158	-2.02875	-2.13172	-2.54611	-2.03135	-2.50727	-2.90089	-1.67689	-2.78945	-2.52535	-1.74871	-2.92817	-1.11956	-1.71716	-1.25802	-0.943414	-1.18077	-1.93925	-1.11058	-2.32895	-2.03993	-1.4687	-2.20438	-2.9531	-2.38415	-1.68865	0.695497	NM_021641	ADAM12	Genebody	3'/gene body
chr18:45959806-45960372	18	45959806	45960372	0.00351529	2	-0.957526	-2.29833	-1.90929	-1.71294	-1.96325	-2.13965	-1.46419	-2.05402	-2.31695	-0.822029	-2.34143	-1.92668	-0.641056	-2.28617	-0.98531	-1.23729	-1.19949	-1.14138	-0.693533	-0.690757	-0.338437	-1.66594	-1.21673	-0.695649	-1.27233	-2.09794	-1.77382	-1.1029	0.670923	NM_001080467	MYO5B	Genebody	5'/gene body
chr11:125750524-125750653	11	125750524	125750653	0.00351903	2	0.730647	0.620128	1.51655	0.422904	1.39708	0.52424	1.25084	0.362052	1.27409	-0.0201971	0.0804132	0.0975581	-0.593966	0.144112	0.0117202	0.393906	0.473076	0.0144259	-3.29e-05	-0.141655	-0.197237	-0.453133	-0.259685	-0.277483	-0.27873	0.0481001	0.557604	-0.0555605	-0.613164	NM_006278	ST3GAL4	Genebody	5'/gene body
chr14:102422769-102423059	14	102422769	102423059	0.00352501	2	-1.68899	-0.734151	-0.425441	-1.7164	-1.15414	-0.556465	-1.12016	-0.30146	-0.922919	-1.47151	-0.601611	-0.813392	-1.24385	-1.57415	-1.3902	-1.33205	-2.0665	-1.22474	-1.21606	-1.49822	-1.81369	-1.63151	-1.21026	-2.19588	-1.84775	-1.18683	-1.02319	-1.55114	-0.527951	NM_145725	TRAF3	Genebody	3'/gene body
chr11:119049751-119050071	11	119049751	119050071	0.00352609	2	0.928699	-0.0547337	-0.079143	0.458985	-0.0476488	-0.0520303	-0.289867	-0.708152	-1.06005	0.687017	0.214781	0.640305	1.90431	0.156407	1.37989	1.08794	0.574285	0.978718	1.34212	1.74035	1.38445	1.47595	0.767464	1.06579	0.406304	-0.199241	0.192777	1.00033	0.807557	NM_002855	PVRL1	Genebody	3'/gene body
chr19:12871800-12871873	19	12871800	12871873	0.00352625	2	-0.681337	-1.28175	-1.07921	-0.871947	-0.773005	-1.1165	-0.569262	-2.15995	-1.4033	-0.378729	-1.10748	-1.06828	0.724909	-0.322042	0.109332	-0.731294	-0.0499809	-0.341184	0.252668	0.0699271	0.254569	0.0958095	-0.840545	0.375166	-0.251878	-0.863797	-0.86342	-0.160101	0.703319	NM_001105578	SYCE2	Genebody	3'/gene body
chr11:78499164-78499501	11	78499164	78499501	0.00352655	2	-0.568393	-1.33632	-2.53812	-1.29076	-1.5987	-1.79235	-1.61265	-2.62298	-2.20021	-1.04849	-2.20018	-1.8562	-0.562638	-2.1378	-0.631924	-0.0922614	-0.442083	0.204681	-0.919993	-0.173137	-0.537103	-1.64369	-1.38701	-0.525816	-1.36398	-2.11606	-1.66898	-0.802365	0.86662	NM_001098816	ODZ4	Genebody	3'/gene body
chr7:1875728-1876171	7	1875728	1876171	0.00353387	2	-1.46047	-1.54088	-1.41945	-2.01408	-1.60753	-1.20944	-2.37238	-0.842541	-1.87773	-1.92421	-2.46121	-1.6408	-2.04652	-1.9217	-1.78897	-2.81561	-2.72046	-2.20114	-1.98826	-2.0623	-2.52748	-2.04323	-2.03194	-2.46642	-2.55772	-1.74437	-1.7385	-2.24566	-0.507161	NM_003550	MAD1L1	Genebody	3'/gene body
chr16:87560041-87560242	16	87560041	87560242	0.0035374	2	0.831973	-0.0269172	0.418537	0.274999	0.721807	0.734128	-0.102427	-0.3464	-1.24379	-0.0813076	0.272499	0.314294	0.478972	0.486799	1.45266	0.717421	0.59575	0.793348	0.718371	1.00856	0.127586	0.922243	0.54984	0.842122	0.594359	0.721392	0.195226	0.753638	0.558412	NM_005187	CBFA2T3	Genebody	5'/gene body
chr3:114479985-114480087	3	114479985	114480087	0.00354445	2	-0.714045	-0.733703	-0.945394	-0.959396	-0.651021	-1.08809	-0.9431	-1.19549	-0.960886	-1.05583	-0.870887	-0.670618	0.225917	-0.759356	0.0678432	-0.257131	-0.450807	-0.276156	-0.8065	0.0457169	-0.243564	0.0429831	-0.858789	0.577499	-0.969589	-0.342118	-0.808707	-0.289218	0.51949	NM_033254	BOC	Genebody	3'/gene body
chr14:22675271-22675959	14	22675271	22675959	0.00355027	2	-1.68242	-2.66309	-2.20076	-3.26056	-2.64961	-2.26527	-2.72251	-2.18664	-3.02703	-2.82401	-2.76223	-2.27823	-1.8262	-3.1159	-1.7108	-2.38125	-2.25706	-1.58416	-1.67332	-1.8254	-1.4709	-2.21321	-2.20423	-1.36686	-2.52855	-2.46029	-2.53318	-1.973	0.560173	NM_012244	SLC7A8	Genebody	3'/gene body
chr15:61437143-61437651	15	61437143	61437651	0.0035509	2	0.54609	0.976531	0.862734	0.159356	1.25649	1.49648	1.4566	1.56639	1.33578	0.907588	0.00305709	0.506919	0.0432993	0.554937	0.145594	-0.0885761	0.376128	0.384227	0.547521	0.780967	0.909476	-0.451138	0.470684	-0.173546	-0.169692	-0.113362	0.833733	0.21819	-0.615542	NM_206925	CA12	Genebody	3'/gene body
chr16:71461042-71461964	16	71461042	71461964	0.00356311	2	-1.68133	-2.67452	-2.61073	-1.87441	-2.00955	-2.29097	-1.32899	-2.3832	-1.66082	-1.43502	-2.34509	-2.4697	-1.50042	-2.76776	-1.53114	-1.44914	-0.903904	-0.882295	-0.922243	-0.767707	-0.675303	-1.92304	-1.7024	-1.60277	-1.78625	-2.52867	-2.07375	-1.38957	0.68418	NM_006885	ZFHX3	Genebody	3'/gene body
chr17:1573032-1573226	17	1573032	1573226	0.00356675	2	1.01725	1.02588	-0.158938	1.18474	0.915204	0.301422	-2.75785	-2.55277	-0.877719	1.41149	0.766668	0.437062	1.5169	0.411432	1.69635	2.04696	1.35891	1.80574	1.94145	1.56633	1.7519	1.28219	1.33615	1.65042	1.47374	0.189568	0.188627	1.50831	1.31968	NM_152348	WDR81	Genebody	5'/gene body
chr11:3809695-3809809	11	3809695	3809809	0.00357297	2	-0.733636	0.955775	0.119034	0.107867	0.743928	1.38691	0.697748	1.05982	-0.414397	0.870993	1.31212	1.50971	1.93737	1.44859	0.689788	0.72632	1.10918	2.3877	1.54309	1.76252	1.43401	1.84082	2.31567	1.94017	1.87683	1.92945	0.785845	1.62963	0.843784	NM_001665	RHOG	Genebody	3'/gene body
chr1:3446614-3446772	1	3446614	3446772	0.00357431	2	1.19652	0.748337	0.527718	0.768588	1.01812	0.919752	0.532862	0.652577	0.581893	0.384523	1.16126	1.17569	1.65173	1.09444	0.854861	0.907541	1.24396	1.4193	0.816795	1.51468	1.02737	1.82606	1.74631	2.3668	1.81907	1.78198	0.886715	1.44373	0.557013	NM_001409	MEGF6	Genebody	3'/gene body
chr13:113049471-113049590	13	113049471	113049590	0.00357489	1	0.953252	-0.391469	-0.0721285	-0.699615	0.392706	-0.461725	0.404297	-1.04234	-0.191754	0.102308	-0.489766	-0.321062	0.478539	-0.137387	0.477924	0.28224	0.186854	0.386039	0.774389	-0.122404	0.855864	0.131866	0.721743	1.83338	0.244705	0.951733	-0.105439	0.560361	0.6658	NM_024719	GRTP1	Genebody	3'/gene body
chr4:39889516-39890449	4	39889516	39890449	0.00357698	2	-0.834525	-2.6344	-1.79655	-1.63726	-1.57186	-1.74423	-1.14141	-1.75464	-2.29862	-0.699427	-2.06532	-2.04029	-0.072302	-2.12912	-0.141848	0.0134987	-0.556367	-0.141868	0.527677	-0.299154	0.66843	-1.44914	-1.32313	-0.666591	-1.02106	-2.42892	-1.60142	-0.568206	1.03322	NM_004310	RHOH	Genebody	5'/gene body
chr11:125770351-125771065	11	125770351	125771065	0.00359009	2	-0.0649509	-0.145395	0.168003	-0.109919	0.435104	0.316429	-0.0869252	-0.289104	0.636988	-0.524752	-0.894581	-0.757535	-0.902373	-0.344399	-0.704635	-0.459383	-0.618568	-0.663016	-0.119261	-0.762316	-0.43963	-1.1969	-0.34422	-1.31448	-1.09297	-0.844997	-0.183101	-0.713365	-0.530264	NM_006278	ST3GAL4	Genebody	3'/gene body
chr22:40329994-40330287	22	40329994	40330287	0.00360177	2	0.782057	-0.820745	-1.16046	-0.148828	-0.936121	-1.3548	-0.720452	-2.11199	-1.10418	0.297926	-1.20158	-0.807597	0.731257	-0.851913	1.096	0.298577	-0.384443	0.20815	0.71978	0.820242	0.76159	0.276146	-0.199154	0.744753	0.0274549	-1.25494	-0.671959	0.259513	0.931472	NM_015704	FAM152B	Genebody	3'/gene body
chr16:566327-566496	16	566327	566496	0.00360927	2	0.800293	0.746888	-0.486227	1.08736	1.1762	0.663645	0.830761	-0.473217	0.599837	0.0580997	0.486558	0.797842	0.226916	0.832085	1.19088	1.41101	1.23037	1.00442	0.702992	1.21462	0.194366	1.53679	0.960955	1.65689	0.935093	1.17297	0.524789	1.10095	0.576158	NM_148920	PIGQ	Genebody	3'/gene body
chr4:37706743-37707475	4	37706743	37707475	0.0036167	2	0.25096	0.741411	0.648078	0.456873	0.848315	0.833942	0.511033	0.587997	1.10781	1.24556	0.378756	0.456086	0.383059	0.443773	0.173836	0.0370061	-0.562942	0.133059	0.805812	0.539141	-0.023583	-0.318239	0.888093	-0.865475	0.167527	-0.195696	0.635261	0.0648781	-0.570382	NM_015173	TBC1D1	Genebody	3'/gene body
chr3:38759619-38759805	3	38759619	38759805	0.00362323	2	0.397238	-0.462763	0.0207478	-0.0212553	-0.563781	0.208	0.56113	-1.42386	-0.462653	1.01687	0.357219	0.472215	2.17185	0.411349	0.558056	0.852668	0.765213	1.67189	1.45118	1.50444	1.49887	1.67404	1.21857	0.671945	1.35168	-0.187898	0.191593	1.08589	0.894296	NM_006514	SCN10A	Genebody	3'/gene body
chr16:83472318-83472500	16	83472318	83472500	0.00363197	2	1.14109	-0.637724	-0.217144	0.352614	-0.120892	0.767677	0.563428	-0.0143036	-0.507959	0.758655	-0.013833	0.0763674	1.11058	0.328937	1.95535	1.02631	1.74815	1.69625	1.58652	2.13273	1.3618	0.452113	0.94333	0.725516	1.0802	-0.773913	0.256249	1.1612	0.904947	NM_031476	CRISPLD2	Genebody	3'/gene body
chr16:12042729-12043435	16	12042729	12043435	0.00363851	2	-1.50871	-1.47656	-0.67578	-1.98235	-0.869701	-1.8404	-0.727005	-1.01887	-0.77991	-1.30857	-1.74658	-1.78075	-1.91766	-1.77001	-2.27143	-1.8694	-1.34489	-2.62187	-1.6637	-1.34133	-1.85943	-2.07565	-1.75652	-2.53401	-2.01328	-1.98907	-1.38592	-1.94505	-0.559129	NM_032167	RUNDC2A	Genebody	3'/gene body
chr2:47628994-47629319	2	47628994	47629319	0.00364068	2	-2.359	-2.53957	-2.01789	-1.38019	-1.94029	-1.3053	-1.59813	-1.9629	-1.86711	-0.967085	-2.0721	-1.64377	-0.33215	-2.20538	-1.48894	-1.1808	-1.25411	-0.885843	-0.667263	-0.763661	-0.849178	-0.929823	-1.34833	-0.692755	-1.63026	-1.682	-1.72792	-1.11441	0.613505	NM_022055	KCNK12	Genebody	3'/gene body
chr17:40661995-40662404	17	40661995	40662404	0.0036417	2	1.42372	0.174961	-0.332919	0.852364	0.621294	-0.246775	0.356546	-0.122088	0.530676	0.6387	0.0567319	0.0747547	1.73929	0.0045399	1.57817	1.5338	0.630394	1.45662	1.84608	0.898409	1.70662	1.10141	0.420226	2.51989	0.77743	0.255112	0.412271	1.22701	0.814742	NM_005892	FMNL1	Genebody	5'/gene body
chr13:25470199-25471353	13	25470199	25471353	0.00364443	2	-0.983975	-1.40091	-1.45296	-1.77833	-0.759912	-0.506339	-0.45254	-0.934982	-0.764338	-0.33442	-1.10572	-0.843216	-1.01184	-0.983213	-1.1666	-1.36443	-1.46727	-0.982126	-2.52821	-1.14287	-2.60725	-2.44127	-2.47228	-0.940164	-1.5817	-1.37143	-0.950908	-1.67213	-0.721224	NM_016529	ATP8A2	Genebody	3'/gene body
chr21:44309404-44309639	21	44309404	44309639	0.0036452	2	0.113093	-1.51138	-1.25382	-1.00317	-0.973317	-1.23215	-1.4751	-1.30231	-1.60466	-0.22574	-0.90436	-0.654259	1.57947	-0.760447	0.343491	0.189936	-0.743921	-0.0351362	0.655233	0.366711	0.396815	0.732915	-0.280732	0.296513	-0.0731801	-0.928638	-0.800583	0.0766674	0.87725	NM_003274	TMEM1	Genebody	3'/gene body
chr15:76869557-76870015	15	76869557	76870015	0.00365069	2	-0.738213	-0.770666	-1.59152	-1.20032	-0.890444	-1.91728	-1.21039	-2.02332	-1.67448	-0.232001	-1.42297	-1.16456	-0.2809	-1.40065	-0.204777	-0.322387	-0.992257	-0.895597	0.0333406	0.110525	-0.257482	-0.271321	-1.05493	-0.400146	-0.672119	-1.44173	-1.17984	-0.53074	0.649097	NM_014272	ADAMTS7	Genebody	5'/gene body
chr16:87708778-87708884	16	87708778	87708884	0.00365873	2	1.44859	0.509649	0.599327	0.196493	0.989327	0.347844	0.791758	0.00754833	-0.677345	0.796097	0.547439	0.584652	1.97163	0.921679	1.1718	1.29648	1.23009	1.76219	1.11399	1.3086	1.36399	1.59715	1.041	1.60858	1.20083	0.574673	0.645335	1.27245	0.627113	NM_001127214	ACSF3	Genebody	5'/gene body
chr2:10400482-10400995	2	10400482	10400995	0.00366517	2	0.613138	0.179189	0.494595	-0.129123	0.508451	0.580671	0.214556	0.722593	0.0896996	0.362121	-0.179758	-0.211302	-0.516544	-0.360385	0.194574	0.163284	-0.449655	-0.20359	-0.189442	-0.0505183	-0.207221	-0.698433	-0.525238	-1.48302	-0.785223	-0.377313	0.169136	-0.384316	-0.553452	NM_134421	HPCAL1	Genebody	5'/gene body
chr5:149646002-149646179	5	149646002	149646179	0.00366796	2	0.280216	0.297094	0.570084	-0.366515	0.548749	-0.566086	0.44768	0.748883	-0.749799	-0.537308	0.256433	0.0173256	-0.11452	0.149658	-0.544361	-0.563751	0.0595689	-0.267054	-0.2086	-0.239827	-0.96857	-0.35055	-0.764878	-0.208317	-0.236679	-1.12905	0.0701354	-0.451839	-0.521974	NM_171825	CAMK2A	Genebody	5'/gene body
chr14:92186026-92186265	14	92186026	92186265	0.00367522	2	0.759111	-0.487167	-0.139476	0.151469	-0.384773	-0.502688	-0.0818651	-1.05218	-0.854424	0.290485	-0.432109	-0.360537	1.22634	-0.316003	0.376725	0.367615	0.278266	0.7937	0.927033	0.365884	0.834044	0.889629	0.541872	0.941819	0.181187	-0.515228	-0.155987	0.498546	0.654532	NM_024832	RIN3	Genebody	3'/gene body
chr11:18289005-18289403	11	18289005	18289403	0.00368713	2	-0.76026	-0.980831	-1.79884	-0.505075	-0.97184	-1.15022	-0.824821	-0.920041	-1.06075	-0.296269	-1.104	-0.97623	-0.323786	-1.72402	0.276854	0.155547	0.227459	-0.329199	-0.161326	0.286219	0.356161	-0.632773	-0.435197	-0.754028	-0.935211	-1.47721	-0.956928	-0.285225	0.671703	NM_181508	HPS5	Genebody	5'/gene body
chr17:55585979-55586158	17	55585979	55586158	0.0036972	2	1.46434	1.00511	0.499366	0.831691	1.41002	1.66226	1.35011	-0.257518	0.930617	0.854517	1.50221	1.79227	1.46151	1.48951	1.34528	1.65594	2.03988	1.56758	1.27424	1.65457	1.60999	1.7451	1.75741	2.58704	1.70932	1.60297	1.14257	1.71244	0.569872	NM_000717	CA4	Genebody	3'/gene body
chr6:16806144-16806246	6	16806144	16806246	0.00369891	2	0.406611	-0.701322	-0.307874	-0.481616	-0.578312	0.269148	0.738206	-0.984095	-1.15877	0.857185	0.142333	0.664711	2.52532	1.13754	0.42287	0.601391	0.779414	2.06498	1.4182	1.08073	1.49537	1.76594	0.96079	1.5262	1.34981	0.611434	0.180648	1.17309	0.992446	NM_001128164	ATXN1	Genebody	5'/gene body
chr3:67621995-67622427	3	67621995	67622427	0.00370015	2	-1.00963	-1.16172	-0.796055	-0.815781	-0.782828	-0.0753941	0.176539	-0.592307	0.96029	-0.082594	-1.6545	-0.764251	-1.02397	-0.054839	-1.67199	-1.67551	-1.41868	-1.35701	-1.40295	-0.68714	-0.773324	-1.61673	-0.788928	-1.71318	-0.624684	-1.21728	-0.54836	-1.24562	-0.697258	NM_003848	SUCLG2	Genebody	3'/gene body
chr15:91393274-91393419	15	91393274	91393419	0.00370173	2	1.70929	-0.0630454	0.258377	0.172741	0.923378	-0.0788357	0.145086	-0.271382	-0.783728	0.33185	0.0683913	0.151336	1.77843	0.0849471	1.07604	1.11109	0.855722	1.55565	0.731555	1.06953	0.799186	0.917884	1.08142	1.68994	0.865441	0.465729	0.316202	1.01827	0.702064	NM_020211	RGMA	Genebody	3'/gene body
chr22:28167012-28168067	22	28167012	28168067	0.00371124	1	-1.98496	-2.84827	-2.12886	-2.0559	-2.88226	-1.88818	-2.52164	-1.56865	-2.54238	-1.97916	-1.96316	-2.0999	-1.38368	-2.29328	-1.17768	-2.13287	-2.33435	-0.913206	-1.20604	-1.21417	-0.974515	-1.54059	-1.80652	-1.83631	-1.6571	-2.0714	-2.15288	-1.57206	0.580814	NM_021026	RFPL1	Genebody	3'/gene body
chr7:101421138-101421479	7	101421138	101421479	0.0037172	2	0.106094	-1.00421	-1.67887	-1.02279	-1.2589	-0.844332	-0.724004	-0.133332	-1.43789	0.671348	-0.750104	-0.145309	1.15376	-0.456842	-0.224117	0.239484	-0.179082	0.808386	0.754036	1.47958	1.48467	0.730311	0.392701	0.110178	0.603587	-1.0871	-0.537526	0.426053	0.96358	NM_181552	CUX1	Genebody	3'/gene body
chr14:99925623-99926566	14	99925623	99926566	0.00371907	2	1.01155	1.38175	1.27032	-0.124776	1.54359	1.35041	0.727284	1.17072	0.714929	1.01138	0.88595	0.226181	-0.161562	0.155705	0.599674	0.404201	-0.0709212	0.567358	0.943733	0.815372	-0.471704	-0.160794	-0.49649	-0.568685	-0.649167	0.00103425	0.797388	0.0761342	-0.721254	NM_024515	WDR25	Genebody	5'/gene body
chr20:46832566-46832700	20	46832566	46832700	0.00372014	2	0.674447	-0.756637	-0.768555	-0.739362	-0.486135	-1.16039	-0.466527	-1.24856	-1.72254	-0.178484	-0.585856	-1.01884	0.703516	-0.754091	1.11247	0.440344	0.418664	0.441812	0.757495	0.744086	0.780827	0.198119	-0.798272	0.946897	-0.140573	-1.38488	-0.607716	0.293082	0.900798	NM_020820	PREX1	Genebody	5'/gene body
chr1:7386284-7386582	1	7386284	7386582	0.00372149	2	-1.62038	-2.02131	-1.76164	-1.37599	-2.15611	-2.28575	-2.24615	-2.99051	-2.32931	-1.89817	-2.06563	-1.99287	-0.898823	-1.85089	-0.978095	-1.04746	-0.852018	-1.83877	-1.29875	-0.582488	-1.14215	-1.13287	-2.16209	-1.14488	-1.84199	-2.00738	-1.96382	-1.33574	0.628079	NM_015215	CAMTA1	Genebody	3'/gene body
chr5:133907558-133907786	5	133907558	133907786	0.00372403	1	2.22228	0.912915	1.43514	1.78005	1.65622	0.610275	1.30652	0.691753	0.437346	1.7383	0.93831	1.10579	1.91219	1.07963	2.00413	2.02727	1.74637	1.65242	2.31084	1.69002	2.11587	1.99955	1.47081	2.34545	1.78886	1.03804	1.27334	1.84914	0.575797	NM_015288	PHF15	Genebody	5'/gene body
chr2:238834672-238835121	2	238834672	238835121	0.00372629	2	1.30891	1.49608	1.28861	1.18582	1.70878	1.26802	0.765927	1.02898	1.99044	1.0544	1.10464	0.754337	0.296274	1.06084	1.16305	1.148	-0.29961	0.392226	0.862064	0.148022	0.330401	0.160615	1.4609	0.528166	0.415567	0.526214	1.16515	0.569635	-0.595512	NM_022817	PER2	Genebody	3'/gene body
chr22:48573539-48573701	22	48573539	48573701	0.00372649	2	1.31594	1.50282	1.78461	0.439347	1.4286	0.680901	1.0754	0.864956	1.76325	0.244531	0.164534	0.17377	-0.294649	0.460808	0.743407	0.2015	0.415622	0.247318	-0.0306176	-0.0663523	0.394257	-0.117768	0.450255	0.00847095	0.00152998	-0.0310308	0.828915	0.184716	-0.644199	NM_014577	BRD1	Genebody	3'/gene body
chr11:2784332-2784534	11	2784332	2784534	0.00372822	1	1.2371	1.29936	2.12698	1.04925	1.48572	2.01287	1.15291	2.56167	2.41136	1.10392	1.53786	1.46503	1.40711	1.488	0.940111	1.16297	1.25565	1.17222	0.78391	0.784818	0.802806	1.14535	1.21587	0.755242	1.1437	1.8525	1.59565	1.0846	-0.511056	NM_181798	KCNQ1	Genebody	3'/gene body
chr1:213303779-213304511	1	213303779	213304511	0.00373833	2	-1.57709	-2.02488	-2.13545	-1.54535	-2.27949	-1.51309	-0.252251	-2.29464	-1.32478	-0.739565	-2.09231	-1.48651	-0.545041	-1.38899	-0.945049	-1.36904	-0.165545	-0.815653	-0.520787	-0.471729	-0.520926	-1.49404	-0.264109	-0.968139	-0.530584	-1.59866	-1.51425	-0.805355	0.708891	NM_001017424	KCNK2	Genebody	5'/gene body
chr19:50488961-50489231	19	50488961	50489231	0.0037454	2	-0.257429	-1.56895	-1.44107	-1.29964	-1.03658	-1.27361	-1.22494	-1.38028	-1.27549	-0.7829	-1.18985	-1.11786	0.673415	-1.41527	-0.253298	-0.910684	-0.877548	-0.331501	0.299008	0.0084086	0.0816757	0.108435	-0.72871	-0.000929444	-0.387173	-1.29461	-1.04217	-0.357244	0.684931	NM_031417	MARK4	Genebody	3'/gene body
chr22:29505844-29506134	22	29505844	29506134	0.00375755	2	-0.0152116	-0.716888	-0.163318	-0.855771	0.0451453	-0.455765	-0.493483	-0.982566	-1.00963	-0.29227	-0.919366	-0.160683	0.811365	-0.55395	0.363076	0.181237	-0.0821625	-0.0125733	0.235955	0.364212	0.678222	0.369072	-0.0925585	0.622121	0.00428358	-0.799073	-0.411599	0.152651	0.56425	NM_030758	OSBP2	Genebody	5'/gene body
chr19:2513104-2513204	19	2513104	2513204	0.00376605	2	1.23599	0.572606	0.261503	0.0883452	0.653361	0.39842	0.712708	-0.0457232	-0.0113027	0.390531	0.738257	1.11148	2.51683	1.15049	0.860631	1.27474	0.632603	1.61495	1.06094	2.03999	1.28196	2.24825	1.10617	2.473	1.41238	1.63121	0.698107	1.46974	0.77163	NM_052847	GNG7	Genebody	3'/gene body
chr2:152509476-152510149	2	152509476	152510149	0.00377382	2	-2.03254	-2.73614	-2.65723	-2.20871	-2.41702	-2.58331	-2.11406	-2.79671	-2.33552	-1.34457	-2.97588	-2.33648	-0.768559	-2.56426	-1.63113	-1.27918	-2.3867	-1.41911	-0.864841	-1.17135	-0.923435	-2.04871	-1.77256	-1.21656	-1.71512	-2.44991	-2.2765	-1.57322	0.703281	NM_000726	CACNB4	Genebody	3'/gene body
chr6:143476289-143476696	6	143476289	143476696	0.00377537	2	0.174036	0.169695	0.102462	-0.0900603	0.380315	0.506326	0.160727	-0.862062	0.97706	-0.472699	-0.482366	-0.240636	0.106192	0.524121	-0.182202	-0.156654	-1.00854	-0.557844	-0.214426	-0.257548	-0.0811664	-0.677526	-0.211762	-0.908917	-0.243309	-0.842283	0.0680794	-0.445182	-0.513261	NM_016108	AIG1	Genebody	5'/gene body
chr16:17260619-17260952	16	17260619	17260952	0.00377576	2	0.649955	-0.318701	-0.789676	0.2709	-0.372416	-0.697023	-0.414065	-1.85409	-1.4077	0.204513	-1.12934	-0.647493	0.813996	-0.185376	1.32295	0.504911	0.205453	0.726044	0.821589	0.643721	0.914693	0.50225	0.193445	-0.169818	0.23494	-0.896286	-0.419751	0.416991	0.836742	NM_022166	XYLT1	Genebody	3'/gene body
chr13:97622352-97622619	13	97622352	97622619	0.00377682	2	1.89697	2.90761	2.58531	3.03277	1.87057	2.51786	2.45878	2.72589	2.52193	3.04603	2.40737	2.41883	2.18544	2.38681	2.34799	1.34669	2.01224	2.2351	2.38432	2.28981	1.75147	2.46576	2.34963	1.1496	1.73167	1.68974	2.4973	1.9795	-0.517796	NM_001001715	FARP1	Genebody	5'/gene body
chr1:154880141-154880410	1	154880141	154880410	0.00377748	2	1.17075	0.397894	0.597391	0.732275	0.96957	0.477348	0.402632	0.16708	-0.493211	1.01135	-0.40909	0.186936	0.981392	-0.377631	1.43342	1.18768	0.740204	1.40045	1.46111	1.08948	1.5449	0.656795	0.73019	0.970238	1.0307	0.0996075	0.415335	1.02873	0.613396	NM_021948	BCAN	Genebody	5'/gene body
chr11:11387570-11387653	11	11387570	11387653	0.00378877	2	0.703666	0.125226	0.133229	0.717685	0.476791	-0.24626	0.720513	-0.382363	0.0300814	0.741214	0.666069	1.12412	2.57856	1.04275	0.571232	1.10311	0.56301	1.40113	1.12225	1.3867	1.5617	2.35694	1.58641	2.05884	1.55205	1.46528	0.602235	1.39405	0.79182	NM_198516	GALNTL4	Genebody	3'/gene body
chr3:49818374-49818465	3	49818374	49818465	0.00379474	2	2.0387	1.77588	1.03284	1.65185	1.61702	1.33544	1.35525	1.17011	1.31746	1.2433	1.88388	2.02018	2.46243	1.92802	1.47459	2.2612	1.9096	1.64841	1.55563	2.15926	2.28651	2.64236	2.61239	3.0327	2.2537	2.69475	1.63088	2.21093	0.580043	NM_003335	UBA7	Genebody	3'/gene body
chr15:56631211-56631650	15	56631211	56631650	0.00379558	2	2.1639	0.152374	0.96591	0.742723	0.60897	-0.0364761	1.11994	0.253485	0.243684	1.78073	-0.160352	0.625595	1.43818	0.673491	1.871	1.66277	2.36654	1.8446	2.2064	1.74969	2.82672	1.30321	1.2493	1.99197	1.55632	-0.34006	0.755154	1.69071	0.935551	NM_000236	LIPC	Genebody	3'/gene body
chr11:70180717-70180999	11	70180717	70180999	0.00379659	2	0.290158	-0.202977	-0.205754	-0.671042	0.316488	0.404391	0.0379138	0.281779	-0.517444	0.657508	0.304489	0.395688	0.373586	-0.41276	0.197406	0.339636	0.974525	0.70808	0.807482	0.97145	1.0381	0.345077	0.724531	0.569745	0.71361	-0.364373	0.0751446	0.585439	0.510294	NM_133266	SHANK2	Genebody	5'/gene body
chr20:24974872-24975200	20	24974872	24975200	0.0038151	2	1.36712	2.23656	1.20943	1.41246	1.92802	1.75379	1.5851	1.46527	2.13431	2.18825	2.08377	2.14556	1.60528	2.11558	1.37623	1.23261	0.573874	0.784383	1.49614	1.64079	1.18375	1.71134	1.92635	0.676506	1.69683	1.17449	1.80218	1.28944	-0.512738	NM_032501	ACSS1	Genebody	5'/gene body
chr13:94649946-94650831	13	94649946	94650831	0.00382016	2	-2.06212	-3.15423	-3.08609	-2.50645	-2.56851	-2.32185	-2.30948	-3.08481	-2.28022	-2.70119	-2.73578	-2.61801	-2.18223	-2.37484	-2.19075	-2.74507	-2.14204	-1.22431	-2.38218	-1.09533	-1.15283	-1.84767	-1.61646	-2.41909	-1.65961	-2.66688	-2.57041	-1.92852	0.641898	NM_001105515	ABCC4	Genebody	3'/gene body
chr6:7161887-7162016	6	7161887	7162016	0.00383096	2	1.82162	2.41019	2.05809	2.30878	2.30002	2.85678	1.96512	2.46964	2.07074	2.37224	2.09546	2.04507	1.39759	2.00145	1.57414	1.25514	2.06308	2.25013	1.95294	1.98587	1.7428	1.61362	1.87251	0.774565	1.66587	1.07774	2.1552	1.65237	-0.502833	NM_002955	RREB1	Genebody	3'/gene body
chr20:44027556-44027711	20	44027556	44027711	0.00383559	2	0.304474	0.420646	-0.429641	-0.118892	0.732346	-0.0585532	0.0710409	-0.732795	-0.274374	-0.148773	0.0358695	0.357891	0.204895	0.247669	0.370249	0.298284	0.745069	0.596319	0.33655	0.631227	0.507443	0.556971	0.159524	1.74685	0.548523	0.136685	0.0437001	0.552808	0.509108	NM_022095	ZNF335	Genebody	5'/gene body
chr19:61212442-61213127	19	61212442	61213127	0.00383582	1	-0.85638	-1.90801	-1.55913	0.115117	-0.347427	0.154213	0.0962502	-1.53615	-0.490998	-0.357482	-1.45946	-0.98879	-0.371959	-0.450907	0.441044	0.541305	-0.0566219	0.197157	0.0357866	0.413833	-0.29425	-0.0305252	-0.302083	-0.462091	-0.148966	-0.615047	-0.711508	-0.0233716	0.688136	NM_153447	NLRP5	Genebody	5'/gene body
chr12:121891579-121892564	12	121891579	121892564	0.00383838	2	1.89395	1.68658	2.12017	1.23351	1.94636	1.87007	1.6805	2.38184	1.79823	1.6559	1.12202	0.687801	0.522527	1.32501	1.16262	0.639814	1.31774	1.45989	1.54993	1.13437	1.27987	0.377982	1.15433	0.153811	0.266276	0.645762	1.56603	0.928533	-0.6375	NM_003959	HIP1R	Genebody	5'/gene body
chr3:9197564-9197680	3	9197564	9197680	0.00384832	2	0.875508	0.564549	-0.187885	0.678082	0.845891	0.945605	1.18086	-0.32334	-0.0325703	1.19649	1.52188	1.81252	2.23405	1.54242	0.771512	1.31879	1.23677	1.70181	1.67036	1.72153	1.65096	2.07059	1.89143	2.24213	2.0878	1.72817	0.918147	1.67432	0.756175	NM_014850	SRGAP3	Genebody	5'/gene body
chr12:121890416-121890614	12	121890416	121890614	0.00386191	2	1.50612	2.45983	1.86899	1.62297	2.09425	1.90175	1.57779	1.1311	1.62269	1.50895	1.64885	1.96011	1.21006	1.66591	1.47805	1.70037	0.350224	0.970318	1.4777	0.971749	0.865341	1.05109	2.01382	0.0562532	0.643435	1.35356	1.69853	1.07766	-0.620866	NM_003959	HIP1R	Genebody	5'/gene body
chr22:32183438-32184184	22	32183438	32184184	0.00386475	2	-1.00813	-2.10343	-2.35059	-0.765464	-1.56826	-1.898	-1.71183	-2.05891	-1.88014	-0.988936	-2.00252	-2.22037	-0.737643	-2.18078	0.33392	-0.274113	-0.373741	-0.0236165	-0.253515	-0.300848	-0.54801	-1.53157	-1.37155	-1.23837	-1.39394	-2.38493	-1.67679	-0.780025	0.896762	NM_133642	LARGE	Genebody	3'/gene body
chr22:38776128-38776240	22	38776128	38776240	0.00386509	1	1.01581	0.143154	0.160166	-0.0208662	-0.269361	0.552083	0.394461	-0.277081	-0.0660843	0.776912	0.71731	0.958261	1.82632	0.907321	0.585113	0.889901	1.18764	1.41503	0.815023	1.4802	1.11482	2.01583	1.37014	1.27261	1.04789	0.405774	0.487029	1.13333	0.646301	NM_001024843	TNRC6B	Genebody	5'/gene body
chr4:7084337-7084661	4	7084337	7084661	0.00386676	2	1.23393	2.13757	1.99341	1.26727	1.60572	1.27326	0.989435	1.7195	1.14908	1.6655	1.95069	1.67565	1.25324	1.51133	1.26707	1.89945	0.313835	0.664152	1.13234	1.10541	0.627035	1.47526	1.16713	0.644343	0.588599	1.23245	1.5304	1.00976	-0.520642	NM_001113363	TBC1D14	Genebody	3'/gene body
chr12:120712313-120712480	12	120712313	120712480	0.00386781	2	1.41657	0.998329	0.379478	1.52208	0.577815	-0.0472213	0.484365	-0.717005	-0.381132	0.451415	0.701226	0.959013	1.64119	1.30543	1.13235	2.01732	1.0696	1.15109	1.42827	0.80895	1.30323	1.77617	1.24321	1.94226	1.42583	1.17465	0.663683	1.37274	0.709062	NM_019034	RHOF	Genebody	5'/gene body
chr2:105732624-105732774	2	105732624	105732774	0.00386931	2	0.752544	0.532792	0.165796	0.609438	0.392508	0.173855	1.27636	-1.06343	0.135017	1.1911	0.431144	1.00742	2.42838	1.26	1.47519	1.43796	1.12689	1.34796	1.85691	1.57402	1.78452	1.56487	1.54321	1.46253	1.22261	0.726078	0.663781	1.4269	0.763115	NM_003581	NCK2	Genebody	5'/gene body
chr1:57975371-57975595	1	57975371	57975595	0.00387426	1	-0.128519	-1.3325	-0.722122	-1.37928	-0.922665	-0.284612	-0.331597	-1.62352	-0.917981	-0.351969	-0.940589	-0.615652	0.575295	-0.52553	-0.529522	-0.258184	-0.158502	0.97886	0.0988853	-0.112549	0.52957	-0.178551	-0.293521	0.834163	0.264049	-0.874591	-0.67866	0.0250089	0.703669	NM_021080	DAB1	Genebody	3'/gene body
chr18:41574795-41575043	18	41574795	41575043	0.0038794	2	0.612294	0.874005	0.783931	1.19669	1.11083	0.952848	1.2737	1.34764	1.55853	1.43946	1.50712	1.82073	0.576202	1.15491	-0.0715039	0.134506	0.167801	1.19323	0.868182	0.964246	-0.112383	0.73411	0.8028	1.00251	1.09201	0.637449	1.15778	0.617746	-0.540031	NM_001128588	SLC14A1	Genebody	3'/gene body
chr12:46548843-46549022	12	46548843	46549022	0.00388024	2	-0.254304	0.445716	-0.596224	0.438074	0.11965	-0.678246	-0.309897	-1.3775	-0.671612	-0.404637	-0.631595	-0.556524	0.891221	-0.370052	0.51024	0.758526	0.220944	0.581671	-0.237888	0.727835	0.0565633	0.0839533	0.00559933	1.41345	0.408988	-0.0660774	-0.282566	0.371984	0.65455	NM_001017535	VDR	Genebody	3'/gene body
chr19:859928-860174	19	859928	860174	0.00388507	2	2.0125	0.770146	0.631814	0.973609	0.978643	-0.405736	0.689474	1.4961	-0.0150002	1.47916	0.932518	1.35514	2.63353	1.33208	1.67986	2.33882	1.55865	1.75889	2.09893	2.31381	2.30966	2.41771	1.52282	1.87591	1.87516	0.65153	1.06171	1.86681	0.805102	NM_138774	C19orf22	Genebody	5'/gene body
chr12:1817394-1817657	12	1817394	1817657	0.00389254	2	2.62255	3.04822	2.89245	2.64236	2.57766	2.47279	1.76852	2.72095	2.19096	2.32223	2.36372	2.27191	1.65503	1.85211	2.4514	2.48818	1.61939	2.06105	2.18565	1.95645	1.16357	1.78845	2.14536	1.13688	1.4234	1.5122	2.38582	1.82767	-0.558153	NM_172364	CACNA2D4	Genebody	3'/gene body
chr4:15055230-15056010	4	15055230	15056010	0.00389709	2	-0.217283	-1.22379	-1.33847	-0.946379	-1.16047	-1.71226	-0.50052	-1.5116	-1.36674	-0.355167	-1.0908	-1.34884	0.0132979	-1.16395	-0.21858	-0.189772	0.0365895	0.0290268	0.451178	0.598019	0.973508	-0.510949	-0.915785	-0.20609	-1.02124	-1.41122	-0.994498	-0.198776	0.795721	NM_031911	C1QTNF7	Genebody	3'/gene body
chr3:106607504-106608060	3	106607504	106608060	0.00390121	2	-0.637751	0.0132522	0.160494	-1.04783	-0.554857	-0.560048	-0.470884	0.00875325	-0.330855	0.537578	-0.502996	-0.765618	-1.20055	-1.25549	-0.855988	-1.04993	-1.31285	-1.05971	-0.837631	-0.640655	-0.897322	-1.48226	-0.422102	-1.01962	-1.13669	-1.28352	-0.471914	-0.999857	-0.527943	NM_001627	ALCAM	Genebody	5'/gene body
chr22:16818618-16818973	22	16818618	16818973	0.00390321	2	-0.254954	-0.453926	0.255647	-0.0151363	0.972402	0.890426	0.445981	0.488323	1.24258	1.1496	0.488759	0.579837	0.198915	0.68532	0.30707	0.281938	-0.237393	0.137775	-0.616981	-0.118917	0.105335	0.308911	0.42978	-0.678605	-0.804983	-0.452264	0.476698	-0.111528	-0.588226	NM_001122731	MICAL3	Genebody	5'/gene body
chr7:29367194-29368216	7	29367194	29368216	0.00390372	2	-1.78014	-1.41322	-2.7739	-1.90015	-1.90207	-2.23479	-2.00258	-1.86862	-2.28213	-0.886238	-2.06278	-1.93351	-1.40287	-2.11507	-1.63534	-1.4618	-1.49243	-1.25243	-1.0044	-1.1418	-0.632013	-1.49397	-1.5428	-1.4191	-1.66473	-1.99318	-1.897	-1.3945	0.502504	NM_004067	CHN2	Genebody	3'/gene body
chr19:989475-989664	19	989475	989664	0.00391746	2	1.60889	1.08511	0.900451	1.05937	1.49277	0.476348	0.296517	0.118981	-0.104257	0.575569	0.00313489	0.635622	1.46139	0.444179	1.80903	1.1849	0.824985	1.11527	1.63411	1.30599	1.51066	0.913419	1.24006	1.67435	1.62088	0.787145	0.718148	1.30173	0.583585	NM_201277	CNN2	Genebody	3'/gene body
chr13:97978695-97979103	13	97978695	97979103	0.00392527	1	-1.06626	-1.52629	-1.37185	-1.23612	-1.12439	-1.0105	-0.669935	-1.82132	-1.01444	-0.759687	-1.43922	-0.930543	-0.097683	-1.67354	-0.688175	-0.826233	-0.198782	-0.345419	0.201262	-0.0246284	-0.114084	-0.512408	-0.782886	-0.377959	-1.01195	-1.61607	-1.12441	-0.524778	0.599635	NM_001032296	STK24	Genebody	5'/gene body
chr6:143268888-143270172	6	143268888	143270172	0.0039299	2	-1.22783	-2.15114	-1.94007	-2.02093	-1.89734	-1.63147	-1.30911	-1.86676	-2.05921	-0.796765	-1.65887	-1.82777	-0.665908	-2.05425	-0.0922027	-0.803321	-0.765957	-0.362828	0.0691987	-1.23694	0.0615648	-1.41573	-1.50075	-1.20912	-1.00668	-2.18671	-1.65053	-0.870789	0.779742	NM_006734	HIVEP2	Genebody	5'/gene body
chr19:43103538-43103708	19	43103538	43103708	0.00393431	2	-0.10188	-0.332427	-0.598485	-0.544813	-0.763783	-0.749553	-0.52388	-1.15879	-1.60735	-0.363054	-0.779903	-0.238796	0.58204	-0.287495	0.00728343	0.0178641	-0.31435	0.14681	0.287635	-0.22173	0.154002	0.818118	-0.0244404	-0.0361049	-0.0787013	-0.639045	-0.533441	0.00977846	0.543219	NM_015073	SIPA1L3	Genebody	5'/gene body
chr20:9036091-9036257	20	9036091	9036257	0.00394729	2	-0.442367	-1.22361	-0.845611	-0.74829	-1.35905	-1.86833	-0.700189	-2.20515	-1.47846	-0.525975	-1.00101	-0.839708	1.4247	-0.589497	0.542595	0.348468	-0.609847	-0.576097	0.00528293	0.188995	0.190176	0.535961	-0.188478	0.570114	-0.533579	-0.769856	-0.885897	-0.0246887	0.861209	NM_000933	PLCB4	Genebody	5'/gene body
chr2:173616486-173616808	2	173616486	173616808	0.00394977	2	0.189554	-0.851059	-0.693607	-0.190186	-0.240577	-0.260683	0.0508091	-1.65612	-1.56262	0.512106	-0.181151	-0.232491	0.754747	-0.419247	-0.220931	0.620417	0.242448	0.625029	0.848736	0.398583	0.761082	0.542212	0.744097	0.459472	0.474333	-0.82487	-0.341466	0.389217	0.730684	NM_001100397	RAPGEF4	Genebody	3'/gene body
chr10:121145850-121146060	10	121145850	121146060	0.00395115	2	0.445152	-0.167435	-0.396813	0.185364	0.338425	-0.327258	0.257633	-0.566828	-0.597689	-0.241931	-0.963587	-0.843627	0.230749	-0.576822	0.486251	0.66115	-0.0128446	0.575006	1.08303	0.369549	0.612997	0.285664	-0.0624191	0.614661	-0.302042	-0.36227	-0.230333	0.329061	0.559395	NM_005308	GRK5	Genebody	3'/gene body
chr10:20200745-20201605	10	20200745	20201605	0.00395362	2	-1.97362	-3.05472	-2.47978	-1.91369	-2.56097	-2.50894	-2.35004	-2.9487	-2.78227	-1.17123	-2.76927	-2.63469	-0.760344	-2.52155	-0.228022	-1.17525	-1.10981	-1.65804	-0.973483	-0.825631	-0.576036	-1.97279	-2.21471	-1.41439	-2.00756	-2.84917	-2.31641	-1.41707	0.89934	NM_032812	PLXDC2	Genebody	5'/gene body
chr12:2596296-2596566	12	2596296	2596566	0.00395424	2	0.115837	-0.597509	-1.61006	1.10435	0.712288	-0.0782701	0.644654	-0.88924	0.716555	0.165467	-0.430494	-0.378182	0.682794	-0.00854403	0.333216	1.37697	1.48119	1.27403	0.789131	0.305641	0.77178	0.514548	0.665521	1.27477	0.283125	0.306604	0.0106884	0.781376	0.770688	NM_001129833	CACNA1C	Genebody	3'/gene body
chr7:36646185-36646267	7	36646185	36646267	0.0039562	2	0.708099	0.534423	-0.0428516	0.134246	-0.140394	0.285514	0.634803	0.0730837	9.9e-05	1.16187	0.488798	0.594689	2.21995	1.41774	0.384424	0.913005	0.428597	1.43704	1.45999	1.48424	1.65076	1.96513	1.25166	1.66644	1.25728	1.62179	0.576433	1.29336	0.716929	NM_001637	AOAH	Genebody	5'/gene body
chr6:17773187-17774054	6	17773187	17774054	0.00396295	2	-2.33935	-2.72925	-2.66991	-2.12644	-2.67014	-2.14417	-1.74451	-2.13959	-2.42057	-1.55507	-2.25708	-2.26546	-1.77308	-2.10637	-1.64791	-1.4808	-2.04247	-1.11421	-1.16285	-1.02015	-0.634003	-1.57298	-2.13345	-1.7814	-2.10791	-2.51719	-2.21007	-1.60128	0.608793	NM_005124	NUP153	Genebody	3'/gene body
chr6:16414289-16414557	6	16414289	16414557	0.0039669	1	-0.987959	-1.51642	-2.22035	-0.496043	-0.529934	-1.54954	-1.09749	-2.87475	-1.0492	-0.861845	-1.90533	-1.65201	-1.04305	-1.2301	0.223596	-0.100692	-0.0865404	-0.874806	-0.907466	-0.384916	-0.397285	-0.967377	-1.47832	-0.562709	-1.10612	-0.97341	-1.35814	-0.63467	0.723473	NM_001128164	ATXN1	Genebody	3'/gene body
chr1:46813846-46814365	1	46813846	46814365	0.00397171	2	-1.18578	-0.890993	-0.910789	-1.65153	-0.450611	-0.98094	-1.19021	-0.718636	-1.36408	-1.33021	-1.36765	-1.55675	-1.58531	-1.57314	-1.23203	-1.59279	-0.8769	-1.93688	-1.28214	-2.15985	-1.5861	-1.82752	-1.75154	-2.45265	-2.13607	-1.72449	-1.1969	-1.71324	-0.516342	NM_198973	MKNK1	Genebody	3'/gene body
chr6:31278248-31278447	6	31278248	31278447	0.00397363	2	0.643166	0.768286	-0.0420621	0.671981	0.453304	-0.160632	0.113765	-1.01904	-0.293135	0.575261	-0.0466699	-0.455885	1.63343	0.634451	0.989756	1.23441	1.24293	0.808403	1.2381	0.741045	1.20242	0.929706	0.612456	1.10051	0.6356	0.0969759	0.248301	0.902692	0.654391	NM_181717	HCG27	Genebody	3'/gene body
chr15:67470945-67471423	15	67470945	67471423	0.00397525	2	-0.712771	-0.0695565	-0.0996641	0.100869	-0.321783	0.183728	-0.500634	-1.45548	0.147793	-0.379698	-0.825589	-0.692046	-0.846834	-0.456762	-0.81372	-0.976897	-0.314812	-0.931473	-0.701875	-1.12587	-0.636168	-1.05146	-0.837786	-1.82158	-1.01866	-1.01078	-0.423459	-0.936757	-0.513298	NM_001104554	PAQR5	Genebody	3'/gene body
chr16:55462615-55462872	16	55462615	55462872	0.00398717	2	1.11769	0.81781	0.225762	0.592514	0.68985	0.418367	-0.261812	0.490709	-0.825881	0.283259	0.398718	0.482618	0.990819	0.298797	1.63581	1.74625	0.467551	0.712399	0.866462	0.957267	1.02734	1.0529	0.652339	1.16929	0.942231	0.42582	0.408516	0.971306	0.56279	NM_001126108	SLC12A3	Genebody	5'/gene body
chr2:60591904-60593143	2	60591904	60593143	0.00399457	2	-1.25838	-2.92267	-2.69031	-2.70318	-3.11918	-3.13226	-2.47752	-2.99028	-3.90713	-1.8524	-3.18382	-2.76847	-1.23663	-3.21205	-1.07917	-1.3873	-1.80062	-1.38596	-1.04478	-1.95085	-0.95302	-2.11187	-2.62721	-1.70718	-2.14912	-3.1853	-2.6753	-1.78186	0.893441	NM_022893	BCL11A	Genebody	3'/gene body
chr5:155907191-155908429	5	155907191	155908429	0.00399758	2	-0.968431	-1.61772	-1.30039	-1.67394	-1.72717	-1.64978	-1.75113	-1.516	-1.96205	-1.40543	-1.15739	-1.79487	-1.46214	-1.98631	-0.248752	-0.528246	-0.564304	-0.544523	-0.692231	-1.33399	-0.855124	-1.32435	-1.49325	-1.05048	-1.51076	-1.95678	-1.56948	-1.00857	0.560917	NM_001128209	SGCD	Genebody	3'/gene body
chr1:153287705-153288201	1	153287705	153288201	0.0039982	2	0.535968	0.311882	0.372079	-0.69014	0.747938	0.336226	-0.217405	0.331369	-0.287448	0.0121944	-0.676135	-0.346242	-1.06573	-0.574264	-0.0759402	-0.655359	-0.579086	-0.823185	-0.423732	-0.703345	-0.616423	-0.835665	-0.426823	-0.696292	-1.07706	-0.513497	-0.0864077	-0.618868	-0.53246	NM_152494	DCST1	Genebody	3'/gene body
chr22:18311532-18311789	22	18311532	18311789	0.0039988	2	0.237024	0.509685	-0.0696216	0.0494476	0.227072	0.161173	0.918412	-1.39713	0.232925	1.3603	0.220349	0.881968	0.475698	0.368776	0.890811	0.327127	1.74441	0.67551	1.23103	1.17285	0.966783	1.64706	1.06416	1.26669	1.43168	-0.141073	0.298292	1.02309	0.724794	NM_000754	COMT	Genebody	5'/gene body
chr4:185923037-185924086	4	185923037	185924086	0.00400992	2	0.469697	0.318891	0.44041	0.775904	0.191478	0.434697	0.453603	1.06432	1.23653	0.225061	-0.00517271	-0.421108	-0.662249	-0.171877	-0.402463	-0.0626777	0.289656	-0.222338	0.143894	-0.598309	0.282849	-1.14219	-0.316143	-1.66497	-0.373025	-0.514386	0.310728	-0.381675	-0.692403	NM_001995	ACSL1	Genebody	3'/gene body
chr2:68896247-68896471	2	68896247	68896471	0.00401004	2	-1.17537	-0.896599	-0.387415	-1.4267	-1.01452	-1.22778	-1.43902	-1.11002	-0.590297	-1.5728	-1.13808	-0.811404	-1.13064	-0.609	-1.46262	-1.32171	-1.75588	-1.80004	-2.53803	-1.76527	-1.79908	-1.33038	-0.843	-1.38604	-1.41281	-1.07326	-1.03783	-1.54068	-0.502845	NM_001007231	ARHGAP25	Genebody	3'/gene body
chr11:2445269-2445460	11	2445269	2445460	0.00401223	2	0.685893	-0.797378	-0.437313	-0.391528	-0.148021	-0.31114	-0.0473579	-0.833372	-1.21973	0.00499899	-0.452647	0.223931	1.59721	-0.0581425	0.432002	0.406175	0.17848	0.97227	0.372309	1.02868	0.896936	1.08212	0.0543028	1.41326	0.723476	-0.380908	-0.156043	0.598259	0.754302	NM_181798	KCNQ1	Genebody	5'/gene body
chr1:53813458-53813617	1	53813458	53813617	0.00401539	2	1.81283	0.962061	1.30259	0.84223	1.50118	0.826106	0.617268	0.990383	0.0391154	1.1282	1.0946	1.05041	1.85731	0.660398	1.17058	1.15984	1.18305	1.83755	2.09974	1.62625	2.07306	1.4541	1.58366	2.07963	1.81373	1.03344	1.04891	1.59289	0.543979	NM_147193	GLIS1	Genebody	3'/gene body
chr15:98451508-98452097	15	98451508	98452097	0.00402901	2	-1.57773	-1.91124	-2.55235	-2.23457	-2.33641	-2.33379	-2.34262	-2.30647	-2.51362	-1.50081	-2.29512	-2.56837	-2.00588	-2.6639	-1.60966	-1.41576	-1.81422	-1.87204	-1.61226	-1.12328	-0.769632	-2.08795	-1.86213	-1.05921	-2.32423	-2.37963	-2.22449	-1.66083	0.56366	NM_139057	ADAMTS17	Genebody	3'/gene body
chr7:15682932-15683633	7	15682932	15683633	0.00403323	2	-1.97641	-3.17717	-2.91032	-2.89058	-2.58405	-2.78648	-2.59311	-2.21438	-2.57508	-1.90238	-2.73699	-2.41649	-1.65455	-2.53291	-2.02263	-2.08283	-2.52385	-1.89876	-1.38043	-1.46609	-1.20015	-2.4742	-2.16403	-1.65782	-2.31438	-2.25191	-2.49649	-1.95309	0.543404	NM_005924	MEOX2	Genebody	5'/gene body
chr11:60729901-60730202	11	60729901	60730202	0.00403625	2	0.721427	0.19851	-0.754532	-0.719737	-1.11921	0.0492339	0.143257	0.0535328	-0.343254	-0.77803	-0.768345	-0.576314	-0.939613	-0.90575	-0.942641	-1.93958	-2.74307	-2.52046	0.219166	-0.718775	-0.527798	-1.74944	-0.961044	-1.82984	-3.65171	-1.37317	-0.409916	-1.56153	-1.15161	NM_001079807	PGA3	Genebody	5'/gene body
chr11:70011403-70011584	11	70011403	70011584	0.00403799	2	0.179706	-1.1737	-0.488701	-0.774398	-0.843427	-0.910614	-0.391946	-0.798796	-1.30196	-0.703236	-0.935528	-0.430449	0.114054	-0.940072	0.363329	0.124925	-0.289879	0.0552177	0.321088	-0.978666	0.114453	-0.105585	-0.172891	0.421363	-0.283551	-0.913918	-0.671362	-0.11201	0.559352	NM_012309	SHANK2	Genebody	3'/gene body
chr11:78430052-78430661	11	78430052	78430661	0.00404772	2	-0.645498	-2.36971	-1.47385	-1.09757	-1.54692	-1.41133	-1.45781	-1.4365	-2.20503	-0.678114	-1.98185	-1.69776	-0.0971001	-2.03923	-0.199127	-0.620319	-1.04874	-0.281627	0.10626	-0.0727529	0.349255	-0.858593	-0.883834	-0.181927	-1.12962	-2.24511	-1.43845	-0.588844	0.849603	NM_001098816	ODZ4	Genebody	3'/gene body
chr17:78113162-78113600	17	78113162	78113600	0.00405305	2	-0.209629	-0.0303246	0.303459	-1.12245	-0.5995	-0.212731	-0.482008	0.198461	-1.20055	-0.329503	-0.390183	-0.801091	-0.948404	-0.989165	-0.530661	-1.27275	-0.936525	-0.667281	-0.382398	-0.812648	-1.34788	-1.13396	-0.94866	-1.71078	-1.21033	-1.35436	-0.486687	-1.02569	-0.538999	NM_004514	FOXK2	Genebody	3'/gene body
chr7:2080796-2080990	7	2080796	2080990	0.00405744	2	0.592249	-0.581619	-0.73468	-0.276517	0.475447	-0.376157	-0.224095	-0.596538	-1.38016	-0.434254	-0.599561	0.120296	0.296301	-0.363082	0.491155	0.361905	-0.329272	0.737932	0.352879	-0.466855	0.360383	0.50045	0.0168991	0.931646	0.627395	-0.0109123	-0.291598	0.2978	0.589398	NM_001013836	MAD1L1	Genebody	5'/gene body
chr3:49922809-49923189	3	49922809	49923189	0.0040593	1	-0.182037	-0.0237072	0.0962713	-0.193188	0.268113	-0.171031	-1.02627	-0.277934	-0.32976	-1.12075	-1.23628	-0.877557	-1.07491	-0.758539	-1.0037	-0.486445	-0.743455	-1.3376	-1.36853	-1.19807	-1.51242	-1.17409	-1.11863	-0.465781	-1.2546	-0.703958	-0.493399	-1.03061	-0.537207	NM_032355	MON1A	Genebody	3'/gene body
chr3:45143866-45144894	3	45143866	45144894	0.00406106	2	-1.68887	-2.57067	-2.14888	-1.91795	-1.83363	-2.00931	-2.30944	-2.27959	-2.48983	-2.02717	-2.14307	-2.60967	-2.0296	-2.67161	-1.43956	-1.16786	-1.24271	-1.65898	-0.830161	-1.04552	-0.510473	-2.11259	-2.34417	-1.68082	-2.31319	-2.18406	-2.19495	-1.54417	0.650775	NM_178181	CDCP1	Genebody	3'/gene body
chr11:493352-493465	11	493352	493465	0.00406482	2	1.153	0.353556	0.426542	-0.188391	0.917492	0.286522	0.401338	-0.0176624	-0.283599	0.467137	0.00970996	0.505028	2.00826	0.873808	0.564273	0.555124	0.904519	1.21446	0.971518	1.44236	1.24202	1.72656	0.720296	2.16662	1.35638	1.11347	0.493767	1.1648	0.671032	NM_203389	RNH1	Genebody	5'/gene body
chr12:121895191-121895746	12	121895191	121895746	0.00406574	2	0.992035	0.945333	1.46126	1.40242	1.62502	1.52726	1.14774	1.79143	2.32591	1.1243	0.507149	0.760976	0.350814	0.975399	1.13233	0.685025	0.490748	0.685333	0.856966	1.19254	0.648709	-0.156739	0.87897	0.073372	0.696443	0.475971	1.20979	0.638305	-0.571483	NM_003959	HIP1R	Genebody	5'/gene body
chr4:185578311-185578843	4	185578311	185578843	0.00407152	2	0.0576012	-1.81405	-2.42369	-0.561313	-1.87654	-2.02405	-1.29245	-1.56871	-3.29308	0.420557	-1.90223	-1.06248	0.79234	-1.67734	0.775855	-0.0480964	-0.327654	0.19198	1.55616	0.939041	1.07988	0.00395671	-0.751856	-0.32515	-0.700339	-2.11554	-1.30182	0.0231856	1.325	NM_002199	IRF2	Genebody	3'/gene body
chr12:7702222-7702671	12	7702222	7702671	0.0040716	2	-0.781371	-0.567895	-0.953987	0.047518	-0.692081	-0.712134	0.325977	-1.18393	0.0760997	0.068405	-0.83228	-0.609327	-0.507136	-0.584118	-0.0755127	-0.271445	-0.34569	-0.00967883	0.206267	0.972368	0.520591	-0.0290433	0.109977	0.0643622	-0.0935882	-0.585994	-0.493304	0.0385511	0.531855	NM_001644	APOBEC1	Genebody	3'/gene body
chr14:90084230-90084309	14	90084230	90084309	0.00407241	2	0.79939	0.520239	0.986593	1.06948	1.45484	1.10097	0.949813	1.3951	1.7364	0.493685	0.28026	0.0374601	0.341799	0.706341	0.646354	0.807279	0.474989	0.319478	0.427272	-0.101524	0.0986454	-0.0595842	0.930592	0.0335735	0.152812	0.230246	0.848026	0.330011	-0.518015	NM_001010854	TTC7B	Genebody	3'/gene body
chr3:42535865-42536415	3	42535865	42536415	0.00407628	2	-2.06919	-2.86166	-3.24026	-2.55763	-2.55198	-2.13696	-2.67482	-2.82284	-2.797	-1.97848	-2.34487	-1.99244	-1.76428	-2.67591	-2.51399	-1.8484	-1.98562	-1.90543	-1.76196	-1.00516	-1.49155	-1.83141	-2.052	-2.00794	-2.22377	-2.56982	-2.46202	-1.93309	0.528935	NM_004624	VIPR1	Genebody	3'/gene body
chr4:90423588-90424029	4	90423588	90424029	0.00408556	1	0.435576	-0.954524	-0.870104	-0.694751	-0.530664	-1.13949	-0.743194	-0.644237	-1.528	0.789888	-0.990636	-0.0820132	1.34319	-0.649301	-0.0844639	0.813567	0.845896	0.358965	1.69793	0.693188	1.47479	0.238345	0.253537	0.180572	0.303383	-0.954731	-0.447019	0.485082	0.932101	NM_198281	GPRIN3	Genebody	5'/gene body
chr19:13740847-13741069	19	13740847	13741069	0.00408902	2	0.861571	1.226	1.72276	0.711276	1.39619	2.11799	1.64247	1.63703	2.22578	0.95236	1.67034	1.63026	0.881236	1.28808	0.836604	0.825753	0.66336	1.44807	0.468955	1.16385	0.12447	1.09407	1.41461	0.686824	1.02542	1.03203	1.42595	0.898669	-0.527284	NM_001031727	MGC3207	Genebody	3'/gene body
chr1:40625407-40625916	1	40625407	40625916	0.00409328	2	-0.272254	-0.832608	-0.668326	-0.659702	-0.701763	-1.36604	-0.661534	-1.69104	-0.73634	-0.252821	-1.50651	-0.685224	-0.360907	-1.27068	0.973684	0.228022	-0.191316	-0.0245384	1.14182	0.547655	1.18752	-0.569562	-0.831548	-0.041291	-0.220096	-1.54037	-0.833268	0.0549977	0.888266	NM_022733	SMAP2	Genebody	5'/gene body
chr1:204820650-204820963	1	204820650	204820963	0.00409478	2	-0.124922	-1.62371	-0.490165	-0.471864	-1.8234	-1.64991	-1.20618	-1.10644	-2.36335	-0.623389	-1.45058	-1.21337	0.408784	-1.43191	1.75045	0.854995	-0.358835	0.0750343	1.29603	-0.123861	0.152622	0.0905975	-0.844143	0.161508	-1.29881	-1.48355	-1.0836	0.0226695	1.10627	NM_182665	RASSF5	Genebody	3'/gene body
chr19:16421557-16421791	19	16421557	16421791	0.00409892	2	0.461511	-0.368931	-0.0067131	-0.138194	-0.138888	-1.07736	0.270318	-0.79776	-0.834483	0.225389	-0.340679	-0.0801447	1.0862	-0.247985	1.04855	0.271566	0.692469	0.795692	0.87641	0.44714	1.27121	0.997906	0.0913321	0.648215	0.547803	-0.89898	-0.14198	0.565776	0.707756	NM_021235	EPS15L1	Genebody	5'/gene body
chr2:3442610-3442755	2	3442610	3442755	0.00410073	2	0.877138	1.07971	1.44147	0.731994	1.67921	1.15201	1.18016	0.64598	1.95911	0.717033	0.384721	0.724137	0.0624878	0.734135	0.549411	0.666117	0.837417	0.647197	-0.113698	0.391511	0.561414	-0.0373438	0.688699	0.150709	0.306603	0.62362	0.95495	0.439305	-0.515645	NM_016030	TTC15	Genebody	3'/gene body
chr2:239668998-239669497	2	239668998	239669497	0.00410286	2	-0.752778	0.227956	-0.314506	-0.260758	-0.401684	-1.44817	-0.891147	-0.516456	-1.22841	-1.3158	-1.45765	-1.54436	-1.33484	-1.31702	-0.942155	-0.649806	-1.30967	-1.64863	-2.38968	-1.62212	-1.60738	-1.69108	-1.36878	-1.62208	-1.90667	-1.50749	-0.89683	-1.52213	-0.625298	NM_006037	HDAC4	Genebody	3'/gene body
chr17:4444630-4444868	17	4444630	4444868	0.00410462	2	1.26137	1.74469	1.13586	1.00853	0.590433	1.32269	1.23739	0.616655	1.623	1.10811	0.878477	1.27539	0.569163	0.765104	1.00042	0.725887	0.686049	0.540798	0.800535	1.36167	0.468929	0.595823	0.447409	-0.387144	-0.433791	0.213543	1.0812	0.501678	-0.579527	NM_001114974	SMTNL2	Genebody	3'/gene body
chr15:31633025-31633431	15	31633025	31633431	0.00412097	2	-1.48523	-1.7133	-2.30622	-0.725412	-0.746807	-1.00203	-0.800142	-1.47886	-1.47125	-0.882719	-1.55002	-1.07866	-0.908608	-1.33922	-0.787987	-0.233982	-0.648035	-0.335759	-0.0217435	-1.0128	-0.239908	-1.017	-1.04467	-1.09773	-1.25484	-0.86459	-1.24918	-0.713253	0.535926	NM_001036	RYR3	Genebody	3'/gene body
chr12:110694210-110694593	12	110694210	110694593	0.0041283	2	-0.83724	-0.0456398	-0.394566	-1.1333	-0.588331	-0.285201	-0.13936	-0.0380319	-0.916694	0.357911	-0.0756324	0.348262	-0.546762	-0.219157	-0.684062	-0.432039	-1.6036	-0.843722	-0.846094	-0.0548038	-1.04098	-0.935082	-0.486544	-1.73099	-1.43566	-0.863499	-0.32241	-0.913089	-0.590678	NM_000690	ALDH2	Genebody	5'/gene body
chr15:57443972-57444121	15	57443972	57444121	0.00413159	2	0.0306069	-0.563132	-0.38693	-0.306508	-0.263181	-1.04883	-0.497128	-0.919698	-0.63959	-0.0644792	-0.348014	-0.18598	0.574186	0.00288735	0.613629	-0.0256256	-0.471784	0.641251	0.850888	0.329178	0.902657	0.758294	-0.0306219	0.20007	0.142446	-0.707472	-0.3297	0.266909	0.596609	NM_004998	MYO1E	Genebody	5'/gene body
chr4:9699184-9699922	4	9699184	9699922	0.00413519	2	0.353355	0.0844277	0.815543	-0.399467	0.736654	-0.0320581	0.341095	0.801874	0.303814	0.211376	-0.656984	-0.274936	-0.44075	-0.112941	0.159933	-0.294987	-0.191438	0.00764031	0.129225	-0.621724	-0.405737	-1.00327	-0.48618	-0.899871	-1.15187	-0.499906	0.123643	-0.438182	-0.561825	NM_017491	WDR1	Genebody	3'/gene body
chr1:52875598-52875881	1	52875598	52875881	0.00413916	2	1.11062	0.342403	-0.290723	0.340259	0.443016	0.276331	1.03355	-0.649159	0.219838	0.939441	-0.14738	0.352408	1.05176	0.112597	1.13871	1.36011	1.35794	1.36924	1.56117	1.31806	1.22624	0.702184	0.866297	0.465441	0.157922	0.327058	0.366783	0.987532	0.620749	NM_001042693	FAM159A	Genebody	5'/gene body
chr19:52702236-52703319	19	52702236	52703319	0.00416483	2	-0.52862	-0.514898	-1.80669	-0.466057	0.0882824	-0.360239	-0.263255	-1.15873	-0.619449	-0.00767054	-0.909956	-1.04659	-1.27639	-0.9575	0.104256	-0.0536167	0.199755	0.322972	0.444533	0.227619	0.00595486	-0.732579	-0.982854	0.401583	-0.366667	-0.582049	-0.701983	-0.0842576	0.617726	NM_003827	NAPA	Genebody	5'/gene body
chr5:169399078-169399636	5	169399078	169399636	0.00416509	1	-1.38231	-1.12885	-1.41044	-1.26742	-0.423657	-0.445115	-1.4107	-0.745978	-0.449312	-0.966625	-1.76772	-1.47299	-1.63761	-1.3558	-1.68535	-1.14183	-2.06934	-1.62915	-1.33134	-1.25594	-1.46011	-2.47454	-1.37617	-2.32129	-1.52638	-1.90082	-1.13318	-1.68102	-0.547841	NM_004946	DOCK2	Genebody	3'/gene body
chr6:137083225-137083386	6	137083225	137083386	0.00416775	2	-0.391075	-1.62025	-1.27248	-1.56377	-1.15419	-1.21804	-1.05341	-1.97944	-1.16044	-1.07061	-1.14707	-1.21072	0.259433	-1.4438	-0.419518	-0.91254	-0.55274	-0.0152439	-0.370715	-0.29726	0.136761	0.0434187	-0.85034	0.131879	-1.07117	-1.54673	-1.1447	-0.477016	0.667688	NM_005923	MAP3K5	Genebody	5'/gene body
chr18:2968045-2968825	18	2968045	2968825	0.00416944	2	-0.0957957	-1.58274	-1.39888	-1.18312	-1.82952	-1.63601	-0.86695	-1.50176	-1.79149	0.506542	-1.55481	-1.40321	0.255148	-1.76912	0.472474	-0.0445174	0.229976	0.475353	0.79483	0.879708	0.763409	-0.64693	-1.22334	-0.778512	-0.186819	-1.8252	-1.13227	-0.0907972	1.04147	NM_014646	LPIN2	Genebody	5'/gene body
chr12:55879224-55879404	12	55879224	55879404	0.00416955	2	1.02483	-0.132566	0.0361508	0.0350045	0.525032	-0.326031	-0.200729	-0.749833	-0.978803	-0.0348402	-0.561609	-0.277122	0.327776	-0.40481	1.20813	1.01022	0.588105	0.480023	0.523316	0.469941	0.283845	0.611301	0.0508944	0.560886	-0.113319	-0.20577	-0.122682	0.455631	0.578313	NM_002332	LRP1	Genebody	3'/gene body
chr2:239969425-239970119	2	239969425	239970119	0.0041837	2	0.0245923	0.413637	-0.0722737	0.0494493	0.16837	-0.00256982	-0.553199	-0.448737	-0.149569	-0.489124	-0.453382	-0.887472	-0.83126	-0.0119713	-0.185595	-0.120331	-0.426752	-0.842269	-0.582813	-0.775551	-0.468211	-0.984728	-1.18076	-1.42043	-1.73911	-0.744201	-0.231679	-0.789229	-0.55755	NM_006037	HDAC4	Genebody	5'/gene body
chr3:71241452-71241732	3	71241452	71241732	0.00418516	2	-0.964154	-1.47238	-0.840784	-0.867704	-0.894979	-1.6047	-0.890457	-1.75384	-1.12324	-0.318615	-1.48518	-1.50657	-0.747601	-1.87767	-0.185158	-0.749148	-0.2543	-0.602338	-0.386419	0.258507	0.204338	-0.862218	-1.12242	-0.179412	-1.23521	-1.3505	-1.16771	-0.53869	0.629015	NM_032682	FOXP1	Genebody	3'/gene body
chr16:1752983-1753348	16	1752983	1753348	0.00418803	2	0.231327	0.927404	0.963834	1.08231	1.17061	-0.0193053	0.802592	1.01689	1.67574	0.0964347	0.17031	0.889966	-0.17007	0.562424	-0.354711	0.455796	0.449667	-0.536385	-0.419896	0.421366	-0.0239432	0.289961	0.382043	-0.0390957	-0.202939	0.635981	0.671462	0.0881536	-0.583309	NM_001040439	MAPK8IP3	Genebody	3'/gene body
chr13:113049055-113049114	13	113049055	113049114	0.00418971	1	1.25438	0.245703	0.182991	-0.601762	-0.285963	-0.090705	0.135679	-0.608158	-0.724722	0.0210129	-0.0400458	-0.333748	0.371353	-0.227764	0.598777	0.223472	0.404098	0.437405	0.831206	0.417778	0.389059	0.19788	0.157478	1.38069	0.260139	0.456984	-0.0501252	0.47958	0.529705	NM_024719	GRTP1	Genebody	3'/gene body
chr21:36549590-36550356	21	36549590	36550356	0.00419994	2	-1.08232	-2.45913	-1.84255	-1.6142	-1.55495	-1.45269	-1.0897	-1.84637	-1.95193	-1.02412	-1.51622	-1.6034	-1.02894	-1.95714	0.5616	-1.07743	-0.84214	-0.720084	-0.541656	-0.0204229	0.358739	-1.16725	-1.54059	-1.12766	-1.46718	-1.71211	-1.57312	-0.774681	0.798437	NM_005128	DOPEY2	Genebody	3'/gene body
chr7:26336629-26336972	7	26336629	26336972	0.00420729	2	-1.05235	-1.59512	-1.95268	-1.50906	-1.70497	-1.3281	-1.5397	-1.74678	-1.79517	-0.612294	-1.88852	-1.66388	-0.704645	-1.50963	0.151656	-1.35256	-0.949196	-0.724141	-0.524872	0.00929629	-0.596049	-1.1935	-1.09465	-1.53033	-1.02851	-1.44059	-1.47164	-0.85612	0.615516	NM_013322	SNX10	Genebody	3'/gene body
chr13:113569421-113569699	13	113569421	113569699	0.00420756	2	1.42576	-0.0685277	-0.0272274	0.536315	0.51088	0.0431269	0.286277	0.0544621	-0.72949	0.430223	-0.445196	0.283316	0.953537	-0.400304	1.06074	0.863021	0.166937	1.0271	1.63775	0.859925	1.05595	0.988905	0.691151	1.1707	0.761754	-0.162239	0.203797	0.843474	0.639678	NM_000820	GAS6	Genebody	3'/gene body
chr16:28907203-28907253	16	28907203	28907253	0.00420838	1	1.34381	-0.407524	-0.351748	0.46093	0.0903181	-0.860061	-0.235485	-0.55854	-0.736398	0.585926	-0.512654	0.156155	1.75629	0.230339	1.4003	1.24102	0.395427	1.13422	1.30604	0.579426	1.28877	0.723337	0.541224	2.31857	0.797757	-0.313058	0.0686689	0.951085	0.882417	NM_001014987	LAT	Genebody	3'/gene body
chr22:25336354-25336497	22	25336354	25336497	0.00421308	2	1.14669	0.17368	-0.0687109	0.758071	0.580071	0.336078	1.30709	-0.708694	0.0232368	0.854393	0.709315	1.01193	2.05821	1.14203	1.10094	1.26062	1.27471	1.78104	1.4184	1.39873	1.62371	1.75559	1.53444	1.38231	1.2943	0.380669	0.665955	1.35045	0.684499	NM_001887	CRYBB1	Genebody	3'/gene body
chr3:64087587-64089318	3	64087587	64089318	0.00421315	2	-0.23993	-1.39216	-1.40172	-0.29091	-0.640643	-1.04336	-0.0908769	-1.25353	-1.82123	-0.137378	-1.3093	-1.11021	0.511832	-1.34079	0.5988	0.137342	0.720618	0.845914	0.788508	-0.147696	0.396479	-0.497926	-0.598925	-0.148949	-0.706706	-1.20607	-0.825729	0.0151157	0.840845	NM_198859	PRICKLE2	Genebody	3'/gene body
chr18:7836556-7837915	18	7836556	7837915	0.00422639	2	-2.36777	-1.84356	-2.09056	-2.24494	-2.27379	-2.41395	-2.59544	-2.45461	-2.77499	-2.14162	-2.38971	-2.41467	-0.956479	-2.00903	-0.894929	-1.46341	-1.30604	-1.95514	-1.00258	-1.2997	-0.579145	-1.60818	-1.94853	-2.15547	-1.95628	-2.54459	-2.21222	-1.5595	0.652724	NM_001105244	PTPRM	Genebody	5'/gene body
chr16:10658781-10659039	16	10658781	10659039	0.00422696	2	-0.693511	-1.85904	-0.841863	-1.88009	-1.12003	-1.28851	-1.18676	-1.94629	-0.757632	-1.26196	-1.74185	-1.22271	-0.666192	-1.75925	-0.712733	-0.833774	-1.05868	-0.818794	-0.292527	-0.430667	-0.398086	-0.816713	-1.00543	-0.167904	-1.11366	-1.56276	-1.30184	-0.767644	0.534191	NM_144674	TEKT5	Genebody	3'/gene body
chr16:2676674-2677667	16	2676674	2677667	0.00423355	2	1.36141	-0.164999	-0.698651	0.242564	-0.249043	-0.144939	-0.766781	-1.27266	-2.029	0.159412	-1.00091	-0.965428	0.473599	-1.00936	1.33996	1.17506	0.395729	0.865578	1.75037	0.873555	1.80513	0.0473828	0.160876	-0.0218569	0.282044	-1.1632	-0.433199	0.625886	1.05908	NM_018992	KCTD5	Genebody	5'/gene body
chr12:55773683-55774091	12	55773683	55774091	0.00423927	2	1.55368	0.773208	0.668173	0.98365	1.5078	0.709793	0.731394	1.0041	-0.148734	1.02066	0.703024	1.12642	1.43448	0.50961	1.79732	1.2168	1.4469	1.25049	1.52767	1.78535	1.97643	1.48846	0.937895	1.63769	1.2438	0.631035	0.898374	1.41165	0.51328	NM_005967	NAB2	Genebody	3'/gene body
chr22:16721313-16722115	22	16721313	16722115	0.00424601	2	0.635073	1.11977	0.799199	-0.0917573	1.02198	1.83222	1.38708	1.25139	0.240893	0.7506	0.660021	0.479521	-0.651886	-0.00902388	0.406379	0.717384	-0.784413	0.292529	0.413167	-0.100948	-0.554037	-0.653991	0.577424	-1.14664	-0.591314	0.0604147	0.67322	-0.11367	-0.78689	NM_001122731	MICAL3	Genebody	3'/gene body
chr4:7739140-7739200	4	7739140	7739200	0.00424739	2	1.68146	1.20477	0.932524	1.15545	1.39628	0.988987	0.871756	1.52101	0.467053	0.654631	1.39397	1.14291	2.28865	1.21241	1.98272	2.35757	1.24618	1.50756	1.59243	1.86046	1.60317	1.98217	1.74652	2.59609	1.31719	1.25028	1.20799	1.75353	0.54554	NM_020777	SORCS2	Genebody	3'/gene body
chr17:68518808-68519027	17	68518808	68519027	0.00424988	1	1.37796	0.782722	0.412802	0.439254	1.42205	0.584684	0.365012	-0.322524	-0.0300775	0.0668356	0.969901	1.07441	1.19771	0.654462	1.14026	0.577898	1.07268	1.10576	1.80713	0.707539	2.00022	1.05032	1.44757	1.92089	1.46378	0.846891	0.642515	1.26175	0.619231	NM_139177	SLC39A11	Genebody	5'/gene body
chr3:53762504-53762697	3	53762504	53762697	0.00425044	2	0.498217	-0.34103	-0.185583	-0.355282	-0.253883	0.324768	0.147828	-0.388218	-0.535083	-0.152474	-0.347863	-0.320995	1.05598	-0.00613975	0.242714	0.661185	-0.0551911	0.409084	0.384319	1.25074	0.745052	0.958745	0.360327	0.910499	0.208711	-0.272199	-0.0614111	0.483665	0.545077	NM_001128839	CACNA1D	Genebody	3'/gene body
chr6:163590798-163591414	6	163590798	163591414	0.00425684	2	1.54161	-0.211392	-0.869891	0.675086	0.152311	-0.486349	0.0951663	-0.857676	-1.46939	1.08895	-0.679158	-0.500741	1.17331	-0.506512	1.3543	1.49555	0.984863	1.36817	1.96799	1.55521	2.1212	0.666596	0.354775	0.906325	0.716995	-1.1455	-0.0610484	1.02887	1.08992	NM_001080379	PACRG	Genebody	3'/gene body
chr11:12202807-12202929	11	12202807	12202929	0.00425944	2	1.00909	0.557479	0.129268	0.725293	1.07558	1.30739	0.847385	0.257891	-0.142881	0.147861	1.37946	1.76775	2.03233	1.45059	0.919902	1.78919	1.32997	1.48387	1.35625	0.886987	1.9239	2.21297	1.96527	2.7556	1.13554	2.04737	0.896035	1.65057	0.754533	NM_014632	MICAL2	Genebody	3'/gene body
chr2:102665119-102665297	2	102665119	102665297	0.00426079	2	-1.59047	-1.68083	-2.01877	-1.2434	-2.35108	-1.87139	-1.51333	-2.20255	-2.85797	-1.4726	-1.60497	-1.81748	-1.33722	-1.8408	-0.862234	-0.993582	-1.18141	-1.60626	-0.344608	-1.23047	-0.53572	-1.21145	-2.14313	-1.99396	-1.24156	-1.1162	-1.81449	-1.20505	0.609441	NM_003048	SLC9A2	Genebody	3'/gene body
chr16:399829-400250	16	399829	400250	0.00426289	2	-0.232503	0.10042	-0.253741	-0.09383	-0.0783376	-0.491633	-0.950849	0.00543882	-1.0922	-0.833854	-1.02062	-0.834176	-0.767943	-0.599886	-0.52693	-0.144191	-1.27331	-1.33013	-0.873668	-0.823507	-1.00862	-1.23357	-1.48498	-2.06436	-1.59574	-0.840699	-0.510266	-1.09998	-0.58971	NM_020664	DECR2	Genebody	3'/gene body
chr2:109210022-109210414	2	109210022	109210414	0.00426644	2	-3.16803	-2.46517	-2.86697	-1.58189	-1.53468	-2.52497	-2.0136	-2.43331	-1.53363	-1.7035	-2.3533	-2.43649	-1.68043	-2.50244	-1.7594	-1.25439	-1.7098	-1.88428	-1.91015	-1.46105	-1.59607	-1.87052	-1.84114	-1.37847	-2.00704	-1.6306	-2.19989	-1.69191	0.507977	NM_001099289	SH3RF3	Genebody	5'/gene body
[truncated: 3,650 more rows]
