# Supplementary material for: Cytosine methylation changes in enhancer regions of core pro-fibrotic genes characterize kidney fibrosis development
Source: Genome Biol. 2013 Oct 7;14(10):R108. doi: 10.1186/gb-2013-14-10-r108 (PMC4053753; doi:10.1186/gb-2013-14-10-r108)
Supplement: Additional file 5: Table S3 — External validation of HELP DMRs using the Illumina Infinium 450K platform of 87 DKD samples. The CKD (HELP) DMRs were assigned to the nearest RefSeq genes and the methylation differences for these RefSeq genes were extracted from the Infinium 450K arrays. The probes showing differential methylation are listed here. Multiple probes presented for the HELP DMRs were also differentially methylated in the Infinium 450K arrays. The number of gene-based, unique overlapping DMRs was 1,061. [file gb-2013-14-10-r108-S5.xlsx]

## Sheet: DKD infinium
Supplemental Table 3
Infinium data validation of the differentially methylated loci
Infinium Data DKD DMRs											HELP CKD DMRs
name	TargetID	TTEST	CHR	MAPINFO	SOURCESEQ	CHROMOSOME_36	COORDINATE_36	STRAND	UCSC_REFGENE_ACCESSION	UCSC_REFGENE_GROUP	seqid	chr	start	end	help_pvalue	mean_help_control	mean_help_cases	FOLDCHANGE	gene_id	gene_symbol	locus_class	mapping_gene
ATP2B4	cg19087104	3.78e-06	1	203643746	CGCCTGTGATCCCAGCTGCACAGAAGGCTGAGACAGGAGAATCACTTGAA	1	201910369	R	NM_001001396;NM_001684	5'UTR;5'UTR	chr1:201913510-201913659	1	201913510	201913659	0.00768468	1.20913	0.640192	-0.568934	NM_001001396	ATP2B4	3'/gene body	Genebody
ATP2B4	cg22367549	1.26e-05	1	203643084	CGGATCCTAGGTTATTTTTAGAAACGAATTTCAGCAGAATCATGTCATGC	1	201909707	R	NM_001001396;NM_001684	5'UTR;5'UTR	chr1:201913510-201913659	1	201913510	201913659	0.00768468	1.20913	0.640192	-0.568934	NM_001001396	ATP2B4	3'/gene body	Genebody
ATP2B4	cg23598089	0.000447199	1	203652079	CTGGACAACTACTATCATCACCACCTGGGGACACCAATCATCGTGACACG	1	201918702	R	NM_001001396;NM_001684	5'UTR;5'UTR	chr1:201913510-201913659	1	201913510	201913659	0.00768468	1.20913	0.640192	-0.568934	NM_001001396	ATP2B4	3'/gene body	Genebody
ATP2B4	cg01948978	0.000618862	1	203712327	TCTGAATGGTTACCTCACTGCTGAAAACCCAGAGGGGCGTGGCACACTCG	1	201978950	R	NM_001684;NM_001001396	3'UTR;3'UTR	chr1:201913510-201913659	1	201913510	201913659	0.00768468	1.20913	0.640192	-0.568934	NM_001001396	ATP2B4	3'/gene body	Genebody
ATP2B4	cg17589633	0.000890178	1	203595283	GGACTAGAAACGATACCATATAGACAAAGCTTTTGGTGTCATAGCCCACG	1	201861906	R	NM_001001396;NM_001684	TSS1500;TSS1500	chr1:201913510-201913659	1	201913510	201913659	0.00768468	1.20913	0.640192	-0.568934	NM_001001396	ATP2B4	3'/gene body	Genebody
ATP2B4	cg21693907	0.00231707	1	203595061	AGACAGACTCCAAAGCCCGAGTACTTTCCTGTACTTTGTATCATACTCCG	1	201861684	F	NM_001001396;NM_001684	TSS1500;TSS1500	chr1:201913510-201913659	1	201913510	201913659	0.00768468	1.20913	0.640192	-0.568934	NM_001001396	ATP2B4	3'/gene body	Genebody
ATP2B4	cg20312390	0.00388467	1	203626524	CGGGAAGTCCCTCTGACTAAAGTACATGCCCAGGGAGAAACAGACGTATT	1	201893147	R	NM_001001396;NM_001684	5'UTR;5'UTR	chr1:201913510-201913659	1	201913510	201913659	0.00768468	1.20913	0.640192	-0.568934	NM_001001396	ATP2B4	3'/gene body	Genebody
ATP2B4	ch.1.3947147F	0.00632856	1	203693763	CAAGACACATGTCTTTATTCTCATGAGGCAGCAACCTGGCTATGGGCTGT	1	201960385	F	NM_001001396;NM_001684	Body;Body	chr1:201913510-201913659	1	201913510	201913659	0.00768468	1.20913	0.640192	-0.568934	NM_001001396	ATP2B4	3'/gene body	Genebody
ATP2B4	cg06637618	0.0065331	1	203595048	CGGAAATATGTGCCGGAGTATGATACAAAGTACAGGAAAGTACTCGGGCT	1	201861671	F	NM_001001396;NM_001684	TSS1500;TSS1500	chr1:201913510-201913659	1	201913510	201913659	0.00768468	1.20913	0.640192	-0.568934	NM_001001396	ATP2B4	3'/gene body	Genebody
ATP2B4	cg12131862	0.00698694	1	203613877	CCAATTCCTAAGCCAAGTCTCCTGGGGAACTGGCCATTGTTTCAACTCCG	1	201880500	F	NM_001001396;NM_001684	5'UTR;5'UTR	chr1:201913510-201913659	1	201913510	201913659	0.00768468	1.20913	0.640192	-0.568934	NM_001001396	ATP2B4	3'/gene body	Genebody
ATP2B4	cg13808058	0.00812251	1	203605590	TCCTGGAAACCCTGGGGCTAGGCCCTACATGACTCAGGGCTCTTTTTACG	1	201872213	R	NM_001001396;NM_001684	5'UTR;5'UTR	chr1:201913510-201913659	1	201913510	201913659	0.00768468	1.20913	0.640192	-0.568934	NM_001001396	ATP2B4	3'/gene body	Genebody
ATP2B4	cg27173151	0.0123604	1	203598330	ATTCTGTCTTGGGGGCCCTGCCCACTGGGGAAGGCCTCATTCCCTTCTCG	1	201864953	F	NM_001001396;NM_001684	5'UTR;5'UTR	chr1:201913510-201913659	1	201913510	201913659	0.00768468	1.20913	0.640192	-0.568934	NM_001001396	ATP2B4	3'/gene body	Genebody
ATP2B4	cg10144598	0.0153892	1	203619607	ACGCCTTAGCCCTGGAGGCCTGGCTCAGCACAGAAGCCCCAAATAAGGCG	1	201886230	F	NM_001001396;NM_001684	5'UTR;5'UTR	chr1:201913510-201913659	1	201913510	201913659	0.00768468	1.20913	0.640192	-0.568934	NM_001001396	ATP2B4	3'/gene body	Genebody
PTPRC	cg13673094	3.77e-08	1	198608361	CGCATGCTGTTTCTTAGGGACACGGCTGACTTCCAGATATGACCATGTAT	1	196874984	F	NM_080921;NM_080923;NM_080922;NM_002838	5'UTR;5'UTR;5'UTR;5'UTR	chr1:196915890-196916060	1	196915890	196916060	0.00911932	-0.54389	0.171764	0.715654	NM_002838	PTPRC	5'/gene body	Genebody
PTPRC	cg23095383	3.47e-06	1	198649189	GCCTGGACCGCTTGCTGAGGTCCCTGGCATGGCTGTGCAAGAACGCAGCG	1	196915812	R	NM_080922;NM_002838;NM_080923;NM_080921	Body;Body;Body;Body	chr1:196915890-196916060	1	196915890	196916060	0.00911932	-0.54389	0.171764	0.715654	NM_002838	PTPRC	5'/gene body	Genebody
PTPRC	cg21168902	4.1e-06	1	198626733	CGGGCCCAGTCAGAGCCCAAAAGCAGCAAGAGAAGTAAAATGAAAACACT	1	196893356	R	NM_080922;NM_002838;NM_080923;NM_080921	Body;Body;Body;Body	chr1:196915890-196916060	1	196915890	196916060	0.00911932	-0.54389	0.171764	0.715654	NM_002838	PTPRC	5'/gene body	Genebody
PTPRC	cg26399994	8.64e-06	1	198649046	CGCCCACCTAGGTTAACAGACCCACCAGCATTTCATGGGATGATCTTGAG	1	196915669	R	NM_080922;NM_002838;NM_080923;NM_080921	Body;Body;Body;Body	chr1:196915890-196916060	1	196915890	196916060	0.00911932	-0.54389	0.171764	0.715654	NM_002838	PTPRC	5'/gene body	Genebody
PTPRC	cg09247619	1.07e-05	1	198648849	AAGGGTAATGACGTTAGCAGTGGCCCAGTCATCTCCATTACGTGGGCTCG	1	196915472	F	NM_080922;NM_002838;NM_080923;NM_080921	Body;Body;Body;Body	chr1:196915890-196916060	1	196915890	196916060	0.00911932	-0.54389	0.171764	0.715654	NM_002838	PTPRC	5'/gene body	Genebody
PTPRC	cg25132230	2.34e-05	1	198608383	CGGCTGACTTCCAGATATGACCATGTATTTGTGGCTTAAACTCTTGGCAT	1	196875006	F	NM_080921;NM_080923;NM_080922;NM_002838	5'UTR;5'UTR;5'UTR;5'UTR	chr1:196915890-196916060	1	196915890	196916060	0.00911932	-0.54389	0.171764	0.715654	NM_002838	PTPRC	5'/gene body	Genebody
PTPRC	cg11813810	3.56e-05	1	198621680	AAAGCCTAGCAAACCTAAGTAATCCATTTTCAGATGTTAATCCAATTACG	1	196888303	R	NM_080922;NM_002838;NM_080923;NM_080921	Body;Body;Body;Body	chr1:196915890-196916060	1	196915890	196916060	0.00911932	-0.54389	0.171764	0.715654	NM_002838	PTPRC	5'/gene body	Genebody
PTPRC	cg22073152	9.21e-05	1	198633497	CGATGCTATGTGGGAGAAAAACTAAGTCCCTACTATCTTTCTGAGAGCAC	1	196900120	F	NM_080922;NM_002838;NM_080923;NM_080921	Body;Body;Body;Body	chr1:196915890-196916060	1	196915890	196916060	0.00911932	-0.54389	0.171764	0.715654	NM_002838	PTPRC	5'/gene body	Genebody
PTPRC	cg04214459	0.00114342	1	198637612	GATGCTTGGCAAAATTAAAGCACTCAATTTGTATGCAAGTCCATAACACG	1	196904235	F	NM_080922;NM_002838;NM_080923;NM_080921	Body;Body;Body;Body	chr1:196915890-196916060	1	196915890	196916060	0.00911932	-0.54389	0.171764	0.715654	NM_002838	PTPRC	5'/gene body	Genebody
PTPRC	cg15626828	0.00144394	1	198651141	ACCTATTGCACCATTTGGTAGCGCCTGTGTGCTTAACCGCATGAGCTGCG	1	196917764	R	NM_080922;NM_002838;NM_080923;NM_080921	Body;Body;Body;Body	chr1:196915890-196916060	1	196915890	196916060	0.00911932	-0.54389	0.171764	0.715654	NM_002838	PTPRC	5'/gene body	Genebody
PTPRC	cg06550420	0.0072432	1	198658716	CGGAAGCCATTGGATCAGTTAATACAGAGGAGAAATCAGAAAGCAAATTT	1	196925339	R	NM_080922;NM_002838;NM_080923;NM_080921	Body;Body;Body;Body	chr1:196915890-196916060	1	196915890	196916060	0.00911932	-0.54389	0.171764	0.715654	NM_002838	PTPRC	5'/gene body	Genebody
PTPRC	cg12390585	0.0136333	1	198669986	AAATGCCGTCCATAACCACCACTGAGAGTACCTACATAACAAGGGAAACG	1	196936609	R	NM_080922;NM_002838;NM_080921	Body;Body;Body	chr1:196915890-196916060	1	196915890	196916060	0.00911932	-0.54389	0.171764	0.715654	NM_002838	PTPRC	5'/gene body	Genebody
ACSL5	cg04844987	3.7e-07	10	114136053	TTCCTCCAGAGACAGGGTGGCTTCAGAGCGTCCATGCAGGCAGAAGGCCG	10	114126043	F	NM_016234;NM_203379;NM_016234;NM_203380	5'UTR;5'UTR;1stExon;5'UTR	chr10:114126877-114127008	10	114126877	114127008	0.000652607	-0.639029	0.0984583	0.737487	NM_016234	ACSL5	non-CGI promoter	promoter
ACSL5	cg02273922	1.29e-06	10	114135978	TGCTCTGAGCTGTCCCGAGTCAGGCCATGTCAGGCTTTCTAACGTGCTCG	10	114125968	F	NM_016234;NM_203379;NM_016234;NM_203380	5'UTR;5'UTR;1stExon;5'UTR	chr10:114126877-114127008	10	114126877	114127008	0.000652607	-0.639029	0.0984583	0.737487	NM_016234	ACSL5	non-CGI promoter	promoter
ACSL5	cg16066219	2.96e-06	10	114135054	CTCCAGCCGTGAGATGAGCCAGAGGATGGAATGCCACAGGCCCCACTTCG	10	114125044	R	NM_016234;NM_203380;NM_203379;NM_203380	TSS1500;1stExon;5'UTR;5'UTR	chr10:114126877-114127008	10	114126877	114127008	0.000652607	-0.639029	0.0984583	0.737487	NM_016234	ACSL5	non-CGI promoter	promoter
ACSL5	cg00022688	1.13e-05	10	114136011	AGGAAGTGAAGTCCCCGAGCACGTTAGAAAGCCTGACATGGCCTGACTCG	10	114126001	R	NM_016234;NM_203379;NM_016234;NM_203380	5'UTR;5'UTR;1stExon;5'UTR	chr10:114126877-114127008	10	114126877	114127008	0.000652607	-0.639029	0.0984583	0.737487	NM_016234	ACSL5	non-CGI promoter	promoter
ACSL5	cg02402091	1.37e-05	10	114135092	CGGCTCCCCAGAGGCCAAGGGCTCAGCTCTTGTGTTCTCTGAGACTGTGG	10	114125082	F	NM_016234;NM_203380;NM_203379;NM_203380	TSS1500;1stExon;5'UTR;5'UTR	chr10:114126877-114127008	10	114126877	114127008	0.000652607	-0.639029	0.0984583	0.737487	NM_016234	ACSL5	non-CGI promoter	promoter
ACSL5	cg16920551	2.28e-05	10	114136073	GCAGGGCAGAACTGGGGACACTCTGGGCCGGCCTTCTGCCTGCATGGACG	10	114126063	R	NM_203379;NM_016234;NM_203380	5'UTR;1stExon;5'UTR	chr10:114126877-114127008	10	114126877	114127008	0.000652607	-0.639029	0.0984583	0.737487	NM_016234	ACSL5	non-CGI promoter	promoter
ACSL5	cg04214573	3.33e-05	10	114135847	CCACAGGAGGGCAGGGTCAACTGTGTTGAGGCAAGCTGGCTTTTGTGTCG	10	114125837	R	NM_016234;NM_203379;NM_203380	TSS200;5'UTR;5'UTR	chr10:114126877-114127008	10	114126877	114127008	0.000652607	-0.639029	0.0984583	0.737487	NM_016234	ACSL5	non-CGI promoter	promoter
ACSL5	cg25780389	0.00028384	10	114134915	AAGACAGCACCCGGTGAAGGGCTCAGAGGTATTAGTGTGGCTGAGATTCG	10	114124905	R	NM_016234;NM_203380;NM_203379	TSS1500;TSS200;5'UTR	chr10:114126877-114127008	10	114126877	114127008	0.000652607	-0.639029	0.0984583	0.737487	NM_016234	ACSL5	non-CGI promoter	promoter
ACSL5	cg14991821	0.000284102	10	114135259	CTAGCTCCAGCAAAGAGCCAGGATCATGCTGAACTTCCTGTGAGCCTTCG	10	114125249	R	NM_016234;NM_203380;NM_203379;NM_203380	TSS1500;1stExon;5'UTR;5'UTR	chr10:114126877-114127008	10	114126877	114127008	0.000652607	-0.639029	0.0984583	0.737487	NM_016234	ACSL5	non-CGI promoter	promoter
ACSL5	cg25670688	0.000462477	10	114172180	ATGCACCATGCTGACAGCACCACCTTACACACTCAGGTGTGCAAAAACCG	10	114162170	F	NM_016234;NM_203379;NM_203380	Body;Body;Body	chr10:114126877-114127008	10	114126877	114127008	0.000652607	-0.639029	0.0984583	0.737487	NM_016234	ACSL5	non-CGI promoter	promoter
ACSL5	cg18733757	0.00135448	10	114134878	AGAGTGGGTGTCGAATCTCAGCCACACTAATACCTCTGAGCCCTTCACCG	10	114124868	F	NM_016234;NM_203380;NM_203379	TSS1500;TSS200;5'UTR	chr10:114126877-114127008	10	114126877	114127008	0.000652607	-0.639029	0.0984583	0.737487	NM_016234	ACSL5	non-CGI promoter	promoter
CD48	cg24342146	2.55e-05	1	160682008	CGTGGGTCTGATTTCCCAGACTTCAGGCTCTGAATGACACCTACCCAGGC	1	158948632	R	NM_001778	TSS1500	chr1:158946811-158947472	1	158946811	158947472	0.007955	-0.597733	0.156783	0.754517	NM_001778	CD48	non-CGI promoter	promoter
CD48	cg24154340	3.74e-05	1	160682655	CGGTGGCAGGAAAGAGAAGCACTGAGCAGCAATGGGGAAAGCCCCTTCCT	1	158949279	F	NM_001778	TSS1500	chr1:158946811-158947472	1	158946811	158947472	0.007955	-0.597733	0.156783	0.754517	NM_001778	CD48	non-CGI promoter	promoter
CD48	cg16909402	6.79e-05	1	160682641	CGTCCTTCTTCACACGGTGGCAGGAAAGAGAAGCACTGAGCAGCAATGGG	1	158949265	F	NM_001778	TSS1500	chr1:158946811-158947472	1	158946811	158947472	0.007955	-0.597733	0.156783	0.754517	NM_001778	CD48	non-CGI promoter	promoter
CD48	cg20868817	7.38e-05	1	160677398	CCTCTGCCCTCTCAGCAAAGCATGTGCCTCCTTCTTTGCAGAAGAAATCG	1	158944022	F	NM_001778	Body	chr1:158946811-158947472	1	158946811	158947472	0.007955	-0.597733	0.156783	0.754517	NM_001778	CD48	non-CGI promoter	promoter
CD48	cg05200628	0.000139706	1	160681760	CGGAAACTGAGAACAATTTTGTTTGAAGGTACATGAGTGCTTTTTTGTAG	1	158948384	F	NM_001778	TSS200	chr1:158946811-158947472	1	158946811	158947472	0.007955	-0.597733	0.156783	0.754517	NM_001778	CD48	non-CGI promoter	promoter
CD48	cg25215890	0.000306019	1	160651452	CAGTGAGCAGCCTTGACCTCCTGAGGCCTCACAGACTCACTGCAAGAGCG	1	158918076	R	NM_001778	Body	chr1:158946811-158947472	1	158946811	158947472	0.007955	-0.597733	0.156783	0.754517	NM_001778	CD48	non-CGI promoter	promoter
CD48	cg13311440	0.00298509	1	160681404	CGGGATGTAGTTCAACCCTAGAAGCCAGATCTGGTGTCTGGAAAGCAGGT	1	158948028	R	NM_001778	Body	chr1:158946811-158947472	1	158946811	158947472	0.007955	-0.597733	0.156783	0.754517	NM_001778	CD48	non-CGI promoter	promoter
CD48	cg19408145	0.00802031	1	160681530	CGTGTCTGGCTCTGGAATTGCTACTGCTGCCTCTGTCACTCCTGGTGACC	1	158948154	R	NM_001778	1stExon	chr1:158946811-158947472	1	158946811	158947472	0.007955	-0.597733	0.156783	0.754517	NM_001778	CD48	non-CGI promoter	promoter
KIAA1609	cg09510085	8.58e-07	16	84518355	CGGACAGCACGCTCTCCGAACTTGACCCACAGTCCACGGATTTGTACCAT	16	83075856	F	NM_020947	Body	chr16:83073315-83073547	16	83073315	83073547	0.00852392	0.639032	1.19835	0.559319	NM_020947	KIAA1609	3'/gene body	Genebody
KIAA1609	cg00394581	4.92e-05	16	84512362	AGCTTGTTTAAAGTCAGTCTACACTGCTGAATTTCCCATCATCCCCCTCG	16	83069863	R	NM_020947	3'UTR	chr16:83073315-83073547	16	83073315	83073547	0.00852392	0.639032	1.19835	0.559319	NM_020947	KIAA1609	3'/gene body	Genebody
KIAA1609	cg07663765	5.63e-05	16	84539641	CGGCTTCTTAGAGTAGGTGCCTGTCACCTGCAGCCAGGGCTCCTGATGCC	16	83097142	F	NM_020947	TSS1500	chr16:83073315-83073547	16	83073315	83073547	0.00852392	0.639032	1.19835	0.559319	NM_020947	KIAA1609	3'/gene body	Genebody
KIAA1609	cg07859359	0.00546353	16	84538331	TGCCAGGCAACATTGCTGAGGGGCAGTCATTTGGTCCAATCGTGGAAGCG	16	83095832	R	NM_020947	TSS200	chr16:83073315-83073547	16	83073315	83073547	0.00852392	0.639032	1.19835	0.559319	NM_020947	KIAA1609	3'/gene body	Genebody
KIAA1609	cg03158314	0.036349	16	84513159	TCCTAAGCAGCTGAGACCTTTCAGACCCCCGCTGGCATTAGGGAATTCCG	16	83070660	F	NM_020947	3'UTR	chr16:83073315-83073547	16	83073315	83073547	0.00852392	0.639032	1.19835	0.559319	NM_020947	KIAA1609	3'/gene body	Genebody
RAB11FIP3	cg09408143	3.33e-07	16	524778	CGGTTAGTCAGTCAGGGCTGAAAACAGAGTGGCTTTTGTTTTTGGCTTCC	16	464779	R	NM_014700;NM_001142272	Body;TSS200	chr16:474266-474476	16	474266	474476	0.00775459	0.598637	0.0550842	-0.543553	NM_014700	RAB11FIP3	3'/gene body	Genebody
RAB11FIP3	cg09408143	3.33e-07	16	524778	CGGTTAGTCAGTCAGGGCTGAAAACAGAGTGGCTTTTGTTTTTGGCTTCC	16	464779	R	NM_014700;NM_001142272	Body;TSS200	chr16:475026-475160	16	475026	475160	0.000686093	1.19893	0.399188	-0.799742	NM_014700	RAB11FIP3	3'/gene body	Genebody
RAB11FIP3	cg09408143	3.33e-07	16	524778	CGGTTAGTCAGTCAGGGCTGAAAACAGAGTGGCTTTTGTTTTTGGCTTCC	16	464779	R	NM_014700;NM_001142272	Body;TSS200	chr16:474513-474908	16	474513	474908	0.000148653	0.681228	-0.191587	-0.872815	NM_014700	RAB11FIP3	3'/gene body	Genebody
RAB11FIP3	cg09408143	3.33e-07	16	524778	CGGTTAGTCAGTCAGGGCTGAAAACAGAGTGGCTTTTGTTTTTGGCTTCC	16	464779	R	NM_014700;NM_001142272	Body;TSS200	chr16:496351-496466	16	496351	496466	0.00543868	0.201602	-0.346376	-0.547978	NM_014700	RAB11FIP3	3'/gene body	Genebody
RAB11FIP3	cg09408143	3.33e-07	16	524778	CGGTTAGTCAGTCAGGGCTGAAAACAGAGTGGCTTTTGTTTTTGGCTTCC	16	464779	R	NM_014700;NM_001142272	Body;TSS200	chr16:415892-416023	16	415892	416023	0.00354203	1.49873	2.24516	0.746433	NM_014700	RAB11FIP3	CGI promoter	promoter
RAB11FIP3	cg07740599	4.55e-07	16	524857	CGCTCTAATAAACCTCCTGCTGGTGTTGCCCAGGGAGGGGAAGGCAAAGT	16	464858	R	NM_001142272;NM_014700;NM_001142272	1stExon;Body;5'UTR	chr16:474266-474476	16	474266	474476	0.00775459	0.598637	0.0550842	-0.543553	NM_014700	RAB11FIP3	3'/gene body	Genebody
RAB11FIP3	cg07740599	4.55e-07	16	524857	CGCTCTAATAAACCTCCTGCTGGTGTTGCCCAGGGAGGGGAAGGCAAAGT	16	464858	R	NM_001142272;NM_014700;NM_001142272	1stExon;Body;5'UTR	chr16:475026-475160	16	475026	475160	0.000686093	1.19893	0.399188	-0.799742	NM_014700	RAB11FIP3	3'/gene body	Genebody
RAB11FIP3	cg07740599	4.55e-07	16	524857	CGCTCTAATAAACCTCCTGCTGGTGTTGCCCAGGGAGGGGAAGGCAAAGT	16	464858	R	NM_001142272;NM_014700;NM_001142272	1stExon;Body;5'UTR	chr16:474513-474908	16	474513	474908	0.000148653	0.681228	-0.191587	-0.872815	NM_014700	RAB11FIP3	3'/gene body	Genebody
RAB11FIP3	cg07740599	4.55e-07	16	524857	CGCTCTAATAAACCTCCTGCTGGTGTTGCCCAGGGAGGGGAAGGCAAAGT	16	464858	R	NM_001142272;NM_014700;NM_001142272	1stExon;Body;5'UTR	chr16:496351-496466	16	496351	496466	0.00543868	0.201602	-0.346376	-0.547978	NM_014700	RAB11FIP3	3'/gene body	Genebody
RAB11FIP3	cg07740599	4.55e-07	16	524857	CGCTCTAATAAACCTCCTGCTGGTGTTGCCCAGGGAGGGGAAGGCAAAGT	16	464858	R	NM_001142272;NM_014700;NM_001142272	1stExon;Body;5'UTR	chr16:415892-416023	16	415892	416023	0.00354203	1.49873	2.24516	0.746433	NM_014700	RAB11FIP3	CGI promoter	promoter
RAB11FIP3	cg08591538	3.52e-06	16	533228	AATTACACTTCAGCGTGCTGAGCGGACTTTCCAGTAGCAGGGGCAACACG	16	473229	F	NM_014700;NM_001142272	Body;Body	chr16:474266-474476	16	474266	474476	0.00775459	0.598637	0.0550842	-0.543553	NM_014700	RAB11FIP3	3'/gene body	Genebody
RAB11FIP3	cg08591538	3.52e-06	16	533228	AATTACACTTCAGCGTGCTGAGCGGACTTTCCAGTAGCAGGGGCAACACG	16	473229	F	NM_014700;NM_001142272	Body;Body	chr16:475026-475160	16	475026	475160	0.000686093	1.19893	0.399188	-0.799742	NM_014700	RAB11FIP3	3'/gene body	Genebody
RAB11FIP3	cg08591538	3.52e-06	16	533228	AATTACACTTCAGCGTGCTGAGCGGACTTTCCAGTAGCAGGGGCAACACG	16	473229	F	NM_014700;NM_001142272	Body;Body	chr16:474513-474908	16	474513	474908	0.000148653	0.681228	-0.191587	-0.872815	NM_014700	RAB11FIP3	3'/gene body	Genebody
RAB11FIP3	cg08591538	3.52e-06	16	533228	AATTACACTTCAGCGTGCTGAGCGGACTTTCCAGTAGCAGGGGCAACACG	16	473229	F	NM_014700;NM_001142272	Body;Body	chr16:496351-496466	16	496351	496466	0.00543868	0.201602	-0.346376	-0.547978	NM_014700	RAB11FIP3	3'/gene body	Genebody
RAB11FIP3	cg08591538	3.52e-06	16	533228	AATTACACTTCAGCGTGCTGAGCGGACTTTCCAGTAGCAGGGGCAACACG	16	473229	F	NM_014700;NM_001142272	Body;Body	chr16:415892-416023	16	415892	416023	0.00354203	1.49873	2.24516	0.746433	NM_014700	RAB11FIP3	CGI promoter	promoter
RAB11FIP3	cg26780138	3.55e-06	16	477087	CTTGGGTGAATTCAGCCGAGCAGTATCTGGGCCCTCGGGTGGGGGAATCG	16	417088	F	NM_014700	Body	chr16:474266-474476	16	474266	474476	0.00775459	0.598637	0.0550842	-0.543553	NM_014700	RAB11FIP3	3'/gene body	Genebody
RAB11FIP3	cg26780138	3.55e-06	16	477087	CTTGGGTGAATTCAGCCGAGCAGTATCTGGGCCCTCGGGTGGGGGAATCG	16	417088	F	NM_014700	Body	chr16:475026-475160	16	475026	475160	0.000686093	1.19893	0.399188	-0.799742	NM_014700	RAB11FIP3	3'/gene body	Genebody
RAB11FIP3	cg26780138	3.55e-06	16	477087	CTTGGGTGAATTCAGCCGAGCAGTATCTGGGCCCTCGGGTGGGGGAATCG	16	417088	F	NM_014700	Body	chr16:474513-474908	16	474513	474908	0.000148653	0.681228	-0.191587	-0.872815	NM_014700	RAB11FIP3	3'/gene body	Genebody
RAB11FIP3	cg26780138	3.55e-06	16	477087	CTTGGGTGAATTCAGCCGAGCAGTATCTGGGCCCTCGGGTGGGGGAATCG	16	417088	F	NM_014700	Body	chr16:496351-496466	16	496351	496466	0.00543868	0.201602	-0.346376	-0.547978	NM_014700	RAB11FIP3	3'/gene body	Genebody
RAB11FIP3	cg26780138	3.55e-06	16	477087	CTTGGGTGAATTCAGCCGAGCAGTATCTGGGCCCTCGGGTGGGGGAATCG	16	417088	F	NM_014700	Body	chr16:415892-416023	16	415892	416023	0.00354203	1.49873	2.24516	0.746433	NM_014700	RAB11FIP3	CGI promoter	promoter
RAB11FIP3	cg00806214	3.98e-05	16	521912	CACGTGGCTCTCCTGGAATCTAACCCTCCAGACCGGCGGACATGGTTACG	16	461913	F	NM_014700	Body	chr16:474266-474476	16	474266	474476	0.00775459	0.598637	0.0550842	-0.543553	NM_014700	RAB11FIP3	3'/gene body	Genebody
RAB11FIP3	cg00806214	3.98e-05	16	521912	CACGTGGCTCTCCTGGAATCTAACCCTCCAGACCGGCGGACATGGTTACG	16	461913	F	NM_014700	Body	chr16:475026-475160	16	475026	475160	0.000686093	1.19893	0.399188	-0.799742	NM_014700	RAB11FIP3	3'/gene body	Genebody
RAB11FIP3	cg00806214	3.98e-05	16	521912	CACGTGGCTCTCCTGGAATCTAACCCTCCAGACCGGCGGACATGGTTACG	16	461913	F	NM_014700	Body	chr16:474513-474908	16	474513	474908	0.000148653	0.681228	-0.191587	-0.872815	NM_014700	RAB11FIP3	3'/gene body	Genebody
RAB11FIP3	cg00806214	3.98e-05	16	521912	CACGTGGCTCTCCTGGAATCTAACCCTCCAGACCGGCGGACATGGTTACG	16	461913	F	NM_014700	Body	chr16:496351-496466	16	496351	496466	0.00543868	0.201602	-0.346376	-0.547978	NM_014700	RAB11FIP3	3'/gene body	Genebody
RAB11FIP3	cg00806214	3.98e-05	16	521912	CACGTGGCTCTCCTGGAATCTAACCCTCCAGACCGGCGGACATGGTTACG	16	461913	F	NM_014700	Body	chr16:415892-416023	16	415892	416023	0.00354203	1.49873	2.24516	0.746433	NM_014700	RAB11FIP3	CGI promoter	promoter
RAB11FIP3	cg08830105	4.61e-05	16	524414	CTGGCTCGCACTGTTTTCCCAGGGATCCTTTCAGCAGGCAGCTTATAACG	16	464415	R	NM_014700;NM_001142272	Body;TSS1500	chr16:474266-474476	16	474266	474476	0.00775459	0.598637	0.0550842	-0.543553	NM_014700	RAB11FIP3	3'/gene body	Genebody
RAB11FIP3	cg08830105	4.61e-05	16	524414	CTGGCTCGCACTGTTTTCCCAGGGATCCTTTCAGCAGGCAGCTTATAACG	16	464415	R	NM_014700;NM_001142272	Body;TSS1500	chr16:475026-475160	16	475026	475160	0.000686093	1.19893	0.399188	-0.799742	NM_014700	RAB11FIP3	3'/gene body	Genebody
RAB11FIP3	cg08830105	4.61e-05	16	524414	CTGGCTCGCACTGTTTTCCCAGGGATCCTTTCAGCAGGCAGCTTATAACG	16	464415	R	NM_014700;NM_001142272	Body;TSS1500	chr16:474513-474908	16	474513	474908	0.000148653	0.681228	-0.191587	-0.872815	NM_014700	RAB11FIP3	3'/gene body	Genebody
RAB11FIP3	cg08830105	4.61e-05	16	524414	CTGGCTCGCACTGTTTTCCCAGGGATCCTTTCAGCAGGCAGCTTATAACG	16	464415	R	NM_014700;NM_001142272	Body;TSS1500	chr16:496351-496466	16	496351	496466	0.00543868	0.201602	-0.346376	-0.547978	NM_014700	RAB11FIP3	3'/gene body	Genebody
RAB11FIP3	cg08830105	4.61e-05	16	524414	CTGGCTCGCACTGTTTTCCCAGGGATCCTTTCAGCAGGCAGCTTATAACG	16	464415	R	NM_014700;NM_001142272	Body;TSS1500	chr16:415892-416023	16	415892	416023	0.00354203	1.49873	2.24516	0.746433	NM_014700	RAB11FIP3	CGI promoter	promoter
RAB11FIP3	cg05692420	0.000100579	16	523818	TGGTGTGAGGGATGAGCCGGCACTGAATCGACTCTGTGACACTATAATCG	16	463819	F	NM_014700;NM_001142272	Body;TSS1500	chr16:474266-474476	16	474266	474476	0.00775459	0.598637	0.0550842	-0.543553	NM_014700	RAB11FIP3	3'/gene body	Genebody
RAB11FIP3	cg05692420	0.000100579	16	523818	TGGTGTGAGGGATGAGCCGGCACTGAATCGACTCTGTGACACTATAATCG	16	463819	F	NM_014700;NM_001142272	Body;TSS1500	chr16:475026-475160	16	475026	475160	0.000686093	1.19893	0.399188	-0.799742	NM_014700	RAB11FIP3	3'/gene body	Genebody
RAB11FIP3	cg05692420	0.000100579	16	523818	TGGTGTGAGGGATGAGCCGGCACTGAATCGACTCTGTGACACTATAATCG	16	463819	F	NM_014700;NM_001142272	Body;TSS1500	chr16:474513-474908	16	474513	474908	0.000148653	0.681228	-0.191587	-0.872815	NM_014700	RAB11FIP3	3'/gene body	Genebody
RAB11FIP3	cg05692420	0.000100579	16	523818	TGGTGTGAGGGATGAGCCGGCACTGAATCGACTCTGTGACACTATAATCG	16	463819	F	NM_014700;NM_001142272	Body;TSS1500	chr16:496351-496466	16	496351	496466	0.00543868	0.201602	-0.346376	-0.547978	NM_014700	RAB11FIP3	3'/gene body	Genebody
RAB11FIP3	cg05692420	0.000100579	16	523818	TGGTGTGAGGGATGAGCCGGCACTGAATCGACTCTGTGACACTATAATCG	16	463819	F	NM_014700;NM_001142272	Body;TSS1500	chr16:415892-416023	16	415892	416023	0.00354203	1.49873	2.24516	0.746433	NM_014700	RAB11FIP3	CGI promoter	promoter
RAB11FIP3	cg09962377	0.000120431	16	522007	CGGCCCCCAAGGGCTCAAGTTCAACTTCATGCATTTTCTGCTGCAGCCAC	16	462008	R	NM_014700	Body	chr16:474266-474476	16	474266	474476	0.00775459	0.598637	0.0550842	-0.543553	NM_014700	RAB11FIP3	3'/gene body	Genebody
RAB11FIP3	cg09962377	0.000120431	16	522007	CGGCCCCCAAGGGCTCAAGTTCAACTTCATGCATTTTCTGCTGCAGCCAC	16	462008	R	NM_014700	Body	chr16:475026-475160	16	475026	475160	0.000686093	1.19893	0.399188	-0.799742	NM_014700	RAB11FIP3	3'/gene body	Genebody
RAB11FIP3	cg09962377	0.000120431	16	522007	CGGCCCCCAAGGGCTCAAGTTCAACTTCATGCATTTTCTGCTGCAGCCAC	16	462008	R	NM_014700	Body	chr16:474513-474908	16	474513	474908	0.000148653	0.681228	-0.191587	-0.872815	NM_014700	RAB11FIP3	3'/gene body	Genebody
RAB11FIP3	cg09962377	0.000120431	16	522007	CGGCCCCCAAGGGCTCAAGTTCAACTTCATGCATTTTCTGCTGCAGCCAC	16	462008	R	NM_014700	Body	chr16:496351-496466	16	496351	496466	0.00543868	0.201602	-0.346376	-0.547978	NM_014700	RAB11FIP3	3'/gene body	Genebody
RAB11FIP3	cg09962377	0.000120431	16	522007	CGGCCCCCAAGGGCTCAAGTTCAACTTCATGCATTTTCTGCTGCAGCCAC	16	462008	R	NM_014700	Body	chr16:415892-416023	16	415892	416023	0.00354203	1.49873	2.24516	0.746433	NM_014700	RAB11FIP3	CGI promoter	promoter
RAB11FIP3	cg06259664	0.000126115	16	537672	CGGGAGAACCTTCTGTGCAGGCCCGGCGCTGCTCCACTCCAGGAAAGAAA	16	477673	R	NM_014700;NM_001142272	Body;Body	chr16:474266-474476	16	474266	474476	0.00775459	0.598637	0.0550842	-0.543553	NM_014700	RAB11FIP3	3'/gene body	Genebody
RAB11FIP3	cg06259664	0.000126115	16	537672	CGGGAGAACCTTCTGTGCAGGCCCGGCGCTGCTCCACTCCAGGAAAGAAA	16	477673	R	NM_014700;NM_001142272	Body;Body	chr16:475026-475160	16	475026	475160	0.000686093	1.19893	0.399188	-0.799742	NM_014700	RAB11FIP3	3'/gene body	Genebody
RAB11FIP3	cg06259664	0.000126115	16	537672	CGGGAGAACCTTCTGTGCAGGCCCGGCGCTGCTCCACTCCAGGAAAGAAA	16	477673	R	NM_014700;NM_001142272	Body;Body	chr16:474513-474908	16	474513	474908	0.000148653	0.681228	-0.191587	-0.872815	NM_014700	RAB11FIP3	3'/gene body	Genebody
RAB11FIP3	cg06259664	0.000126115	16	537672	CGGGAGAACCTTCTGTGCAGGCCCGGCGCTGCTCCACTCCAGGAAAGAAA	16	477673	R	NM_014700;NM_001142272	Body;Body	chr16:496351-496466	16	496351	496466	0.00543868	0.201602	-0.346376	-0.547978	NM_014700	RAB11FIP3	3'/gene body	Genebody
RAB11FIP3	cg06259664	0.000126115	16	537672	CGGGAGAACCTTCTGTGCAGGCCCGGCGCTGCTCCACTCCAGGAAAGAAA	16	477673	R	NM_014700;NM_001142272	Body;Body	chr16:415892-416023	16	415892	416023	0.00354203	1.49873	2.24516	0.746433	NM_014700	RAB11FIP3	CGI promoter	promoter
RAB11FIP3	cg04343789	0.000285403	16	523849	CGGCACTGAATCGACTCTGTGACACTATAATCGTGGACCTGTCAAAACAC	16	463850	R	NM_014700;NM_001142272	Body;TSS1500	chr16:474266-474476	16	474266	474476	0.00775459	0.598637	0.0550842	-0.543553	NM_014700	RAB11FIP3	3'/gene body	Genebody
RAB11FIP3	cg04343789	0.000285403	16	523849	CGGCACTGAATCGACTCTGTGACACTATAATCGTGGACCTGTCAAAACAC	16	463850	R	NM_014700;NM_001142272	Body;TSS1500	chr16:475026-475160	16	475026	475160	0.000686093	1.19893	0.399188	-0.799742	NM_014700	RAB11FIP3	3'/gene body	Genebody
RAB11FIP3	cg04343789	0.000285403	16	523849	CGGCACTGAATCGACTCTGTGACACTATAATCGTGGACCTGTCAAAACAC	16	463850	R	NM_014700;NM_001142272	Body;TSS1500	chr16:474513-474908	16	474513	474908	0.000148653	0.681228	-0.191587	-0.872815	NM_014700	RAB11FIP3	3'/gene body	Genebody
RAB11FIP3	cg04343789	0.000285403	16	523849	CGGCACTGAATCGACTCTGTGACACTATAATCGTGGACCTGTCAAAACAC	16	463850	R	NM_014700;NM_001142272	Body;TSS1500	chr16:496351-496466	16	496351	496466	0.00543868	0.201602	-0.346376	-0.547978	NM_014700	RAB11FIP3	3'/gene body	Genebody
RAB11FIP3	cg04343789	0.000285403	16	523849	CGGCACTGAATCGACTCTGTGACACTATAATCGTGGACCTGTCAAAACAC	16	463850	R	NM_014700;NM_001142272	Body;TSS1500	chr16:415892-416023	16	415892	416023	0.00354203	1.49873	2.24516	0.746433	NM_014700	RAB11FIP3	CGI promoter	promoter
RAB11FIP3	cg03382841	0.000340708	16	532538	CGGACAGCGCGTACATGGGCTCCGAGAGCACCTACAGTGAGTGTGAGACC	16	472539	F	NM_014700;NM_001142272	Body;Body	chr16:474266-474476	16	474266	474476	0.00775459	0.598637	0.0550842	-0.543553	NM_014700	RAB11FIP3	3'/gene body	Genebody
RAB11FIP3	cg03382841	0.000340708	16	532538	CGGACAGCGCGTACATGGGCTCCGAGAGCACCTACAGTGAGTGTGAGACC	16	472539	F	NM_014700;NM_001142272	Body;Body	chr16:475026-475160	16	475026	475160	0.000686093	1.19893	0.399188	-0.799742	NM_014700	RAB11FIP3	3'/gene body	Genebody
RAB11FIP3	cg03382841	0.000340708	16	532538	CGGACAGCGCGTACATGGGCTCCGAGAGCACCTACAGTGAGTGTGAGACC	16	472539	F	NM_014700;NM_001142272	Body;Body	chr16:474513-474908	16	474513	474908	0.000148653	0.681228	-0.191587	-0.872815	NM_014700	RAB11FIP3	3'/gene body	Genebody
RAB11FIP3	cg03382841	0.000340708	16	532538	CGGACAGCGCGTACATGGGCTCCGAGAGCACCTACAGTGAGTGTGAGACC	16	472539	F	NM_014700;NM_001142272	Body;Body	chr16:496351-496466	16	496351	496466	0.00543868	0.201602	-0.346376	-0.547978	NM_014700	RAB11FIP3	3'/gene body	Genebody
RAB11FIP3	cg03382841	0.000340708	16	532538	CGGACAGCGCGTACATGGGCTCCGAGAGCACCTACAGTGAGTGTGAGACC	16	472539	F	NM_014700;NM_001142272	Body;Body	chr16:415892-416023	16	415892	416023	0.00354203	1.49873	2.24516	0.746433	NM_014700	RAB11FIP3	CGI promoter	promoter
RAB11FIP3	cg27182529	0.000521757	16	528479	CGGCGCCCAGCCACTTTGTCTGCTTCTTACGATACTAGAACTAGAGTGCA	16	468480	F	NM_014700;NM_001142272	Body;Body	chr16:474266-474476	16	474266	474476	0.00775459	0.598637	0.0550842	-0.543553	NM_014700	RAB11FIP3	3'/gene body	Genebody
RAB11FIP3	cg27182529	0.000521757	16	528479	CGGCGCCCAGCCACTTTGTCTGCTTCTTACGATACTAGAACTAGAGTGCA	16	468480	F	NM_014700;NM_001142272	Body;Body	chr16:475026-475160	16	475026	475160	0.000686093	1.19893	0.399188	-0.799742	NM_014700	RAB11FIP3	3'/gene body	Genebody
RAB11FIP3	cg27182529	0.000521757	16	528479	CGGCGCCCAGCCACTTTGTCTGCTTCTTACGATACTAGAACTAGAGTGCA	16	468480	F	NM_014700;NM_001142272	Body;Body	chr16:474513-474908	16	474513	474908	0.000148653	0.681228	-0.191587	-0.872815	NM_014700	RAB11FIP3	3'/gene body	Genebody
RAB11FIP3	cg27182529	0.000521757	16	528479	CGGCGCCCAGCCACTTTGTCTGCTTCTTACGATACTAGAACTAGAGTGCA	16	468480	F	NM_014700;NM_001142272	Body;Body	chr16:496351-496466	16	496351	496466	0.00543868	0.201602	-0.346376	-0.547978	NM_014700	RAB11FIP3	3'/gene body	Genebody
RAB11FIP3	cg27182529	0.000521757	16	528479	CGGCGCCCAGCCACTTTGTCTGCTTCTTACGATACTAGAACTAGAGTGCA	16	468480	F	NM_014700;NM_001142272	Body;Body	chr16:415892-416023	16	415892	416023	0.00354203	1.49873	2.24516	0.746433	NM_014700	RAB11FIP3	CGI promoter	promoter
RAB11FIP3	cg04998536	0.000615968	16	556350	TTGTCCCAGGAGTCAGCTACCCAGGCTATGACACCTGTAGCTGGGCACCG	16	496351	R	NM_014700;NM_001142272	Body;Body	chr16:474266-474476	16	474266	474476	0.00775459	0.598637	0.0550842	-0.543553	NM_014700	RAB11FIP3	3'/gene body	Genebody
RAB11FIP3	cg04998536	0.000615968	16	556350	TTGTCCCAGGAGTCAGCTACCCAGGCTATGACACCTGTAGCTGGGCACCG	16	496351	R	NM_014700;NM_001142272	Body;Body	chr16:475026-475160	16	475026	475160	0.000686093	1.19893	0.399188	-0.799742	NM_014700	RAB11FIP3	3'/gene body	Genebody
RAB11FIP3	cg04998536	0.000615968	16	556350	TTGTCCCAGGAGTCAGCTACCCAGGCTATGACACCTGTAGCTGGGCACCG	16	496351	R	NM_014700;NM_001142272	Body;Body	chr16:474513-474908	16	474513	474908	0.000148653	0.681228	-0.191587	-0.872815	NM_014700	RAB11FIP3	3'/gene body	Genebody
RAB11FIP3	cg04998536	0.000615968	16	556350	TTGTCCCAGGAGTCAGCTACCCAGGCTATGACACCTGTAGCTGGGCACCG	16	496351	R	NM_014700;NM_001142272	Body;Body	chr16:496351-496466	16	496351	496466	0.00543868	0.201602	-0.346376	-0.547978	NM_014700	RAB11FIP3	3'/gene body	Genebody
RAB11FIP3	cg04998536	0.000615968	16	556350	TTGTCCCAGGAGTCAGCTACCCAGGCTATGACACCTGTAGCTGGGCACCG	16	496351	R	NM_014700;NM_001142272	Body;Body	chr16:415892-416023	16	415892	416023	0.00354203	1.49873	2.24516	0.746433	NM_014700	RAB11FIP3	CGI promoter	promoter
RAB11FIP3	cg03644750	0.000619925	16	567078	CGGTGTGACGGGAAGGGCCCCGCACCTCTGTGGGCATCTTCCCAAAACCC	16	507079	F	NM_014700;NM_001142272	Body;Body	chr16:474266-474476	16	474266	474476	0.00775459	0.598637	0.0550842	-0.543553	NM_014700	RAB11FIP3	3'/gene body	Genebody
RAB11FIP3	cg03644750	0.000619925	16	567078	CGGTGTGACGGGAAGGGCCCCGCACCTCTGTGGGCATCTTCCCAAAACCC	16	507079	F	NM_014700;NM_001142272	Body;Body	chr16:475026-475160	16	475026	475160	0.000686093	1.19893	0.399188	-0.799742	NM_014700	RAB11FIP3	3'/gene body	Genebody
RAB11FIP3	cg03644750	0.000619925	16	567078	CGGTGTGACGGGAAGGGCCCCGCACCTCTGTGGGCATCTTCCCAAAACCC	16	507079	F	NM_014700;NM_001142272	Body;Body	chr16:474513-474908	16	474513	474908	0.000148653	0.681228	-0.191587	-0.872815	NM_014700	RAB11FIP3	3'/gene body	Genebody
RAB11FIP3	cg03644750	0.000619925	16	567078	CGGTGTGACGGGAAGGGCCCCGCACCTCTGTGGGCATCTTCCCAAAACCC	16	507079	F	NM_014700;NM_001142272	Body;Body	chr16:496351-496466	16	496351	496466	0.00543868	0.201602	-0.346376	-0.547978	NM_014700	RAB11FIP3	3'/gene body	Genebody
RAB11FIP3	cg03644750	0.000619925	16	567078	CGGTGTGACGGGAAGGGCCCCGCACCTCTGTGGGCATCTTCCCAAAACCC	16	507079	F	NM_014700;NM_001142272	Body;Body	chr16:415892-416023	16	415892	416023	0.00354203	1.49873	2.24516	0.746433	NM_014700	RAB11FIP3	CGI promoter	promoter
RAB11FIP3	cg05347755	0.0006543	16	534908	CGGCATCTGTGGCTCCTGGGCTCCCTGACCTCAGCAGCATGTGGCCATGT	16	474909	F	NM_014700;NM_001142272	Body;Body	chr16:474266-474476	16	474266	474476	0.00775459	0.598637	0.0550842	-0.543553	NM_014700	RAB11FIP3	3'/gene body	Genebody
RAB11FIP3	cg05347755	0.0006543	16	534908	CGGCATCTGTGGCTCCTGGGCTCCCTGACCTCAGCAGCATGTGGCCATGT	16	474909	F	NM_014700;NM_001142272	Body;Body	chr16:475026-475160	16	475026	475160	0.000686093	1.19893	0.399188	-0.799742	NM_014700	RAB11FIP3	3'/gene body	Genebody
RAB11FIP3	cg05347755	0.0006543	16	534908	CGGCATCTGTGGCTCCTGGGCTCCCTGACCTCAGCAGCATGTGGCCATGT	16	474909	F	NM_014700;NM_001142272	Body;Body	chr16:474513-474908	16	474513	474908	0.000148653	0.681228	-0.191587	-0.872815	NM_014700	RAB11FIP3	3'/gene body	Genebody
RAB11FIP3	cg05347755	0.0006543	16	534908	CGGCATCTGTGGCTCCTGGGCTCCCTGACCTCAGCAGCATGTGGCCATGT	16	474909	F	NM_014700;NM_001142272	Body;Body	chr16:496351-496466	16	496351	496466	0.00543868	0.201602	-0.346376	-0.547978	NM_014700	RAB11FIP3	3'/gene body	Genebody
RAB11FIP3	cg05347755	0.0006543	16	534908	CGGCATCTGTGGCTCCTGGGCTCCCTGACCTCAGCAGCATGTGGCCATGT	16	474909	F	NM_014700;NM_001142272	Body;Body	chr16:415892-416023	16	415892	416023	0.00354203	1.49873	2.24516	0.746433	NM_014700	RAB11FIP3	CGI promoter	promoter
RAB11FIP3	cg00651016	0.00118838	16	552754	CCACTCGCTGGCTGGGACTGAGGTCATGTTCTGTCAGGTTCCAAAGAGCG	16	492755	R	NM_014700;NM_001142272	Body;Body	chr16:474266-474476	16	474266	474476	0.00775459	0.598637	0.0550842	-0.543553	NM_014700	RAB11FIP3	3'/gene body	Genebody
RAB11FIP3	cg00651016	0.00118838	16	552754	CCACTCGCTGGCTGGGACTGAGGTCATGTTCTGTCAGGTTCCAAAGAGCG	16	492755	R	NM_014700;NM_001142272	Body;Body	chr16:475026-475160	16	475026	475160	0.000686093	1.19893	0.399188	-0.799742	NM_014700	RAB11FIP3	3'/gene body	Genebody
RAB11FIP3	cg00651016	0.00118838	16	552754	CCACTCGCTGGCTGGGACTGAGGTCATGTTCTGTCAGGTTCCAAAGAGCG	16	492755	R	NM_014700;NM_001142272	Body;Body	chr16:474513-474908	16	474513	474908	0.000148653	0.681228	-0.191587	-0.872815	NM_014700	RAB11FIP3	3'/gene body	Genebody
RAB11FIP3	cg00651016	0.00118838	16	552754	CCACTCGCTGGCTGGGACTGAGGTCATGTTCTGTCAGGTTCCAAAGAGCG	16	492755	R	NM_014700;NM_001142272	Body;Body	chr16:496351-496466	16	496351	496466	0.00543868	0.201602	-0.346376	-0.547978	NM_014700	RAB11FIP3	3'/gene body	Genebody
RAB11FIP3	cg00651016	0.00118838	16	552754	CCACTCGCTGGCTGGGACTGAGGTCATGTTCTGTCAGGTTCCAAAGAGCG	16	492755	R	NM_014700;NM_001142272	Body;Body	chr16:415892-416023	16	415892	416023	0.00354203	1.49873	2.24516	0.746433	NM_014700	RAB11FIP3	CGI promoter	promoter
RAB11FIP3	cg02296627	0.00119101	16	508045	GTGTGGAATTCCTGAGCCAGAGACTGAGTTTCCGCTTCCCCTTCACAACG	16	448046	F	NM_014700	Body	chr16:474266-474476	16	474266	474476	0.00775459	0.598637	0.0550842	-0.543553	NM_014700	RAB11FIP3	3'/gene body	Genebody
RAB11FIP3	cg02296627	0.00119101	16	508045	GTGTGGAATTCCTGAGCCAGAGACTGAGTTTCCGCTTCCCCTTCACAACG	16	448046	F	NM_014700	Body	chr16:475026-475160	16	475026	475160	0.000686093	1.19893	0.399188	-0.799742	NM_014700	RAB11FIP3	3'/gene body	Genebody
RAB11FIP3	cg02296627	0.00119101	16	508045	GTGTGGAATTCCTGAGCCAGAGACTGAGTTTCCGCTTCCCCTTCACAACG	16	448046	F	NM_014700	Body	chr16:474513-474908	16	474513	474908	0.000148653	0.681228	-0.191587	-0.872815	NM_014700	RAB11FIP3	3'/gene body	Genebody
RAB11FIP3	cg02296627	0.00119101	16	508045	GTGTGGAATTCCTGAGCCAGAGACTGAGTTTCCGCTTCCCCTTCACAACG	16	448046	F	NM_014700	Body	chr16:496351-496466	16	496351	496466	0.00543868	0.201602	-0.346376	-0.547978	NM_014700	RAB11FIP3	3'/gene body	Genebody
RAB11FIP3	cg02296627	0.00119101	16	508045	GTGTGGAATTCCTGAGCCAGAGACTGAGTTTCCGCTTCCCCTTCACAACG	16	448046	F	NM_014700	Body	chr16:415892-416023	16	415892	416023	0.00354203	1.49873	2.24516	0.746433	NM_014700	RAB11FIP3	CGI promoter	promoter
RAB11FIP3	cg02614658	0.00138883	16	476729	GGACTTCATCCAGTTTGCTACGGTCTACGGGGCAGAGCAGGTACGGAGCG	16	416730	R	NM_014700	Body	chr16:474266-474476	16	474266	474476	0.00775459	0.598637	0.0550842	-0.543553	NM_014700	RAB11FIP3	3'/gene body	Genebody
RAB11FIP3	cg02614658	0.00138883	16	476729	GGACTTCATCCAGTTTGCTACGGTCTACGGGGCAGAGCAGGTACGGAGCG	16	416730	R	NM_014700	Body	chr16:475026-475160	16	475026	475160	0.000686093	1.19893	0.399188	-0.799742	NM_014700	RAB11FIP3	3'/gene body	Genebody
RAB11FIP3	cg02614658	0.00138883	16	476729	GGACTTCATCCAGTTTGCTACGGTCTACGGGGCAGAGCAGGTACGGAGCG	16	416730	R	NM_014700	Body	chr16:474513-474908	16	474513	474908	0.000148653	0.681228	-0.191587	-0.872815	NM_014700	RAB11FIP3	3'/gene body	Genebody
RAB11FIP3	cg02614658	0.00138883	16	476729	GGACTTCATCCAGTTTGCTACGGTCTACGGGGCAGAGCAGGTACGGAGCG	16	416730	R	NM_014700	Body	chr16:496351-496466	16	496351	496466	0.00543868	0.201602	-0.346376	-0.547978	NM_014700	RAB11FIP3	3'/gene body	Genebody
RAB11FIP3	cg02614658	0.00138883	16	476729	GGACTTCATCCAGTTTGCTACGGTCTACGGGGCAGAGCAGGTACGGAGCG	16	416730	R	NM_014700	Body	chr16:415892-416023	16	415892	416023	0.00354203	1.49873	2.24516	0.746433	NM_014700	RAB11FIP3	CGI promoter	promoter
RAB11FIP3	cg08110692	0.00206383	16	552240	CGCGCTTACTGCGCGCCTAAGTTCACACTCCCTGGAGAAGCTCCTGCCCC	16	492241	F	NM_014700;NM_001142272	Body;Body	chr16:474266-474476	16	474266	474476	0.00775459	0.598637	0.0550842	-0.543553	NM_014700	RAB11FIP3	3'/gene body	Genebody
RAB11FIP3	cg08110692	0.00206383	16	552240	CGCGCTTACTGCGCGCCTAAGTTCACACTCCCTGGAGAAGCTCCTGCCCC	16	492241	F	NM_014700;NM_001142272	Body;Body	chr16:475026-475160	16	475026	475160	0.000686093	1.19893	0.399188	-0.799742	NM_014700	RAB11FIP3	3'/gene body	Genebody
RAB11FIP3	cg08110692	0.00206383	16	552240	CGCGCTTACTGCGCGCCTAAGTTCACACTCCCTGGAGAAGCTCCTGCCCC	16	492241	F	NM_014700;NM_001142272	Body;Body	chr16:474513-474908	16	474513	474908	0.000148653	0.681228	-0.191587	-0.872815	NM_014700	RAB11FIP3	3'/gene body	Genebody
RAB11FIP3	cg08110692	0.00206383	16	552240	CGCGCTTACTGCGCGCCTAAGTTCACACTCCCTGGAGAAGCTCCTGCCCC	16	492241	F	NM_014700;NM_001142272	Body;Body	chr16:496351-496466	16	496351	496466	0.00543868	0.201602	-0.346376	-0.547978	NM_014700	RAB11FIP3	3'/gene body	Genebody
RAB11FIP3	cg08110692	0.00206383	16	552240	CGCGCTTACTGCGCGCCTAAGTTCACACTCCCTGGAGAAGCTCCTGCCCC	16	492241	F	NM_014700;NM_001142272	Body;Body	chr16:415892-416023	16	415892	416023	0.00354203	1.49873	2.24516	0.746433	NM_014700	RAB11FIP3	CGI promoter	promoter
RAB11FIP3	cg01005536	0.00279026	16	532596	CGTCCCCTTCAGGTTGCAGCTCAGGGTGCACCAGGGTGCTGGTGTCCTCG	16	472597	F	NM_014700;NM_001142272	Body;Body	chr16:474266-474476	16	474266	474476	0.00775459	0.598637	0.0550842	-0.543553	NM_014700	RAB11FIP3	3'/gene body	Genebody
RAB11FIP3	cg01005536	0.00279026	16	532596	CGTCCCCTTCAGGTTGCAGCTCAGGGTGCACCAGGGTGCTGGTGTCCTCG	16	472597	F	NM_014700;NM_001142272	Body;Body	chr16:475026-475160	16	475026	475160	0.000686093	1.19893	0.399188	-0.799742	NM_014700	RAB11FIP3	3'/gene body	Genebody
RAB11FIP3	cg01005536	0.00279026	16	532596	CGTCCCCTTCAGGTTGCAGCTCAGGGTGCACCAGGGTGCTGGTGTCCTCG	16	472597	F	NM_014700;NM_001142272	Body;Body	chr16:474513-474908	16	474513	474908	0.000148653	0.681228	-0.191587	-0.872815	NM_014700	RAB11FIP3	3'/gene body	Genebody
RAB11FIP3	cg01005536	0.00279026	16	532596	CGTCCCCTTCAGGTTGCAGCTCAGGGTGCACCAGGGTGCTGGTGTCCTCG	16	472597	F	NM_014700;NM_001142272	Body;Body	chr16:496351-496466	16	496351	496466	0.00543868	0.201602	-0.346376	-0.547978	NM_014700	RAB11FIP3	3'/gene body	Genebody
RAB11FIP3	cg01005536	0.00279026	16	532596	CGTCCCCTTCAGGTTGCAGCTCAGGGTGCACCAGGGTGCTGGTGTCCTCG	16	472597	F	NM_014700;NM_001142272	Body;Body	chr16:415892-416023	16	415892	416023	0.00354203	1.49873	2.24516	0.746433	NM_014700	RAB11FIP3	CGI promoter	promoter
RAB11FIP3	cg01092250	0.00279952	16	556146	CTGCAAACCAGAGTGAGGCAAGCAGCTCCCACTCTTTCTCTGCAAACACG	16	496147	F	NM_014700;NM_001142272	Body;Body	chr16:474266-474476	16	474266	474476	0.00775459	0.598637	0.0550842	-0.543553	NM_014700	RAB11FIP3	3'/gene body	Genebody
RAB11FIP3	cg01092250	0.00279952	16	556146	CTGCAAACCAGAGTGAGGCAAGCAGCTCCCACTCTTTCTCTGCAAACACG	16	496147	F	NM_014700;NM_001142272	Body;Body	chr16:475026-475160	16	475026	475160	0.000686093	1.19893	0.399188	-0.799742	NM_014700	RAB11FIP3	3'/gene body	Genebody
RAB11FIP3	cg01092250	0.00279952	16	556146	CTGCAAACCAGAGTGAGGCAAGCAGCTCCCACTCTTTCTCTGCAAACACG	16	496147	F	NM_014700;NM_001142272	Body;Body	chr16:474513-474908	16	474513	474908	0.000148653	0.681228	-0.191587	-0.872815	NM_014700	RAB11FIP3	3'/gene body	Genebody
RAB11FIP3	cg01092250	0.00279952	16	556146	CTGCAAACCAGAGTGAGGCAAGCAGCTCCCACTCTTTCTCTGCAAACACG	16	496147	F	NM_014700;NM_001142272	Body;Body	chr16:496351-496466	16	496351	496466	0.00543868	0.201602	-0.346376	-0.547978	NM_014700	RAB11FIP3	3'/gene body	Genebody
RAB11FIP3	cg01092250	0.00279952	16	556146	CTGCAAACCAGAGTGAGGCAAGCAGCTCCCACTCTTTCTCTGCAAACACG	16	496147	F	NM_014700;NM_001142272	Body;Body	chr16:415892-416023	16	415892	416023	0.00354203	1.49873	2.24516	0.746433	NM_014700	RAB11FIP3	CGI promoter	promoter
RAB11FIP3	cg10357909	0.00342529	16	479994	CGTCATCTGGTGATAGATCAGGTGTAGTGTAATATAACACAGTGTTGTGT	16	419995	F	NM_014700	Body	chr16:474266-474476	16	474266	474476	0.00775459	0.598637	0.0550842	-0.543553	NM_014700	RAB11FIP3	3'/gene body	Genebody
RAB11FIP3	cg10357909	0.00342529	16	479994	CGTCATCTGGTGATAGATCAGGTGTAGTGTAATATAACACAGTGTTGTGT	16	419995	F	NM_014700	Body	chr16:475026-475160	16	475026	475160	0.000686093	1.19893	0.399188	-0.799742	NM_014700	RAB11FIP3	3'/gene body	Genebody
RAB11FIP3	cg10357909	0.00342529	16	479994	CGTCATCTGGTGATAGATCAGGTGTAGTGTAATATAACACAGTGTTGTGT	16	419995	F	NM_014700	Body	chr16:474513-474908	16	474513	474908	0.000148653	0.681228	-0.191587	-0.872815	NM_014700	RAB11FIP3	3'/gene body	Genebody
RAB11FIP3	cg10357909	0.00342529	16	479994	CGTCATCTGGTGATAGATCAGGTGTAGTGTAATATAACACAGTGTTGTGT	16	419995	F	NM_014700	Body	chr16:496351-496466	16	496351	496466	0.00543868	0.201602	-0.346376	-0.547978	NM_014700	RAB11FIP3	3'/gene body	Genebody
RAB11FIP3	cg10357909	0.00342529	16	479994	CGTCATCTGGTGATAGATCAGGTGTAGTGTAATATAACACAGTGTTGTGT	16	419995	F	NM_014700	Body	chr16:415892-416023	16	415892	416023	0.00354203	1.49873	2.24516	0.746433	NM_014700	RAB11FIP3	CGI promoter	promoter
RAB11FIP3	cg26736850	0.00400111	16	532656	CACCCTGGTGCACCCTGAGCTGCAACCTGAAGGGGACGCAGACAGTGCCG	16	472657	R	NM_014700;NM_001142272	Body;Body	chr16:474266-474476	16	474266	474476	0.00775459	0.598637	0.0550842	-0.543553	NM_014700	RAB11FIP3	3'/gene body	Genebody
RAB11FIP3	cg26736850	0.00400111	16	532656	CACCCTGGTGCACCCTGAGCTGCAACCTGAAGGGGACGCAGACAGTGCCG	16	472657	R	NM_014700;NM_001142272	Body;Body	chr16:475026-475160	16	475026	475160	0.000686093	1.19893	0.399188	-0.799742	NM_014700	RAB11FIP3	3'/gene body	Genebody
RAB11FIP3	cg26736850	0.00400111	16	532656	CACCCTGGTGCACCCTGAGCTGCAACCTGAAGGGGACGCAGACAGTGCCG	16	472657	R	NM_014700;NM_001142272	Body;Body	chr16:474513-474908	16	474513	474908	0.000148653	0.681228	-0.191587	-0.872815	NM_014700	RAB11FIP3	3'/gene body	Genebody
RAB11FIP3	cg26736850	0.00400111	16	532656	CACCCTGGTGCACCCTGAGCTGCAACCTGAAGGGGACGCAGACAGTGCCG	16	472657	R	NM_014700;NM_001142272	Body;Body	chr16:496351-496466	16	496351	496466	0.00543868	0.201602	-0.346376	-0.547978	NM_014700	RAB11FIP3	3'/gene body	Genebody
RAB11FIP3	cg26736850	0.00400111	16	532656	CACCCTGGTGCACCCTGAGCTGCAACCTGAAGGGGACGCAGACAGTGCCG	16	472657	R	NM_014700;NM_001142272	Body;Body	chr16:415892-416023	16	415892	416023	0.00354203	1.49873	2.24516	0.746433	NM_014700	RAB11FIP3	CGI promoter	promoter
RAB11FIP3	cg07186557	0.0041429	16	570765	CGCCTGCAGGACTACATCGACAGGATCATCGTGGCCATCATGGAGACCAA	16	510766	F	NM_014700;NM_001142272	Body;Body	chr16:474266-474476	16	474266	474476	0.00775459	0.598637	0.0550842	-0.543553	NM_014700	RAB11FIP3	3'/gene body	Genebody
RAB11FIP3	cg07186557	0.0041429	16	570765	CGCCTGCAGGACTACATCGACAGGATCATCGTGGCCATCATGGAGACCAA	16	510766	F	NM_014700;NM_001142272	Body;Body	chr16:475026-475160	16	475026	475160	0.000686093	1.19893	0.399188	-0.799742	NM_014700	RAB11FIP3	3'/gene body	Genebody
RAB11FIP3	cg07186557	0.0041429	16	570765	CGCCTGCAGGACTACATCGACAGGATCATCGTGGCCATCATGGAGACCAA	16	510766	F	NM_014700;NM_001142272	Body;Body	chr16:474513-474908	16	474513	474908	0.000148653	0.681228	-0.191587	-0.872815	NM_014700	RAB11FIP3	3'/gene body	Genebody
RAB11FIP3	cg07186557	0.0041429	16	570765	CGCCTGCAGGACTACATCGACAGGATCATCGTGGCCATCATGGAGACCAA	16	510766	F	NM_014700;NM_001142272	Body;Body	chr16:496351-496466	16	496351	496466	0.00543868	0.201602	-0.346376	-0.547978	NM_014700	RAB11FIP3	3'/gene body	Genebody
RAB11FIP3	cg07186557	0.0041429	16	570765	CGCCTGCAGGACTACATCGACAGGATCATCGTGGCCATCATGGAGACCAA	16	510766	F	NM_014700;NM_001142272	Body;Body	chr16:415892-416023	16	415892	416023	0.00354203	1.49873	2.24516	0.746433	NM_014700	RAB11FIP3	CGI promoter	promoter
RAB11FIP3	cg04273867	0.00435406	16	524300	ATATTCTGAATGGTTCCAGTCAGACCCATTTCTCTTTACTGGGAGCATCG	16	464301	R	NM_014700;NM_001142272	Body;TSS1500	chr16:474266-474476	16	474266	474476	0.00775459	0.598637	0.0550842	-0.543553	NM_014700	RAB11FIP3	3'/gene body	Genebody
RAB11FIP3	cg04273867	0.00435406	16	524300	ATATTCTGAATGGTTCCAGTCAGACCCATTTCTCTTTACTGGGAGCATCG	16	464301	R	NM_014700;NM_001142272	Body;TSS1500	chr16:475026-475160	16	475026	475160	0.000686093	1.19893	0.399188	-0.799742	NM_014700	RAB11FIP3	3'/gene body	Genebody
RAB11FIP3	cg04273867	0.00435406	16	524300	ATATTCTGAATGGTTCCAGTCAGACCCATTTCTCTTTACTGGGAGCATCG	16	464301	R	NM_014700;NM_001142272	Body;TSS1500	chr16:474513-474908	16	474513	474908	0.000148653	0.681228	-0.191587	-0.872815	NM_014700	RAB11FIP3	3'/gene body	Genebody
RAB11FIP3	cg04273867	0.00435406	16	524300	ATATTCTGAATGGTTCCAGTCAGACCCATTTCTCTTTACTGGGAGCATCG	16	464301	R	NM_014700;NM_001142272	Body;TSS1500	chr16:496351-496466	16	496351	496466	0.00543868	0.201602	-0.346376	-0.547978	NM_014700	RAB11FIP3	3'/gene body	Genebody
RAB11FIP3	cg04273867	0.00435406	16	524300	ATATTCTGAATGGTTCCAGTCAGACCCATTTCTCTTTACTGGGAGCATCG	16	464301	R	NM_014700;NM_001142272	Body;TSS1500	chr16:415892-416023	16	415892	416023	0.00354203	1.49873	2.24516	0.746433	NM_014700	RAB11FIP3	CGI promoter	promoter
RAB11FIP3	cg06059043	0.0086839	16	559311	TCTCTTCTGCAGCAGGCTGCCCTGACGCTGCAGCTTTGGCTCTCTGCTCG	16	499312	R	NM_014700;NM_001142272	Body;Body	chr16:474266-474476	16	474266	474476	0.00775459	0.598637	0.0550842	-0.543553	NM_014700	RAB11FIP3	3'/gene body	Genebody
RAB11FIP3	cg06059043	0.0086839	16	559311	TCTCTTCTGCAGCAGGCTGCCCTGACGCTGCAGCTTTGGCTCTCTGCTCG	16	499312	R	NM_014700;NM_001142272	Body;Body	chr16:475026-475160	16	475026	475160	0.000686093	1.19893	0.399188	-0.799742	NM_014700	RAB11FIP3	3'/gene body	Genebody
RAB11FIP3	cg06059043	0.0086839	16	559311	TCTCTTCTGCAGCAGGCTGCCCTGACGCTGCAGCTTTGGCTCTCTGCTCG	16	499312	R	NM_014700;NM_001142272	Body;Body	chr16:474513-474908	16	474513	474908	0.000148653	0.681228	-0.191587	-0.872815	NM_014700	RAB11FIP3	3'/gene body	Genebody
RAB11FIP3	cg06059043	0.0086839	16	559311	TCTCTTCTGCAGCAGGCTGCCCTGACGCTGCAGCTTTGGCTCTCTGCTCG	16	499312	R	NM_014700;NM_001142272	Body;Body	chr16:496351-496466	16	496351	496466	0.00543868	0.201602	-0.346376	-0.547978	NM_014700	RAB11FIP3	3'/gene body	Genebody
RAB11FIP3	cg06059043	0.0086839	16	559311	TCTCTTCTGCAGCAGGCTGCCCTGACGCTGCAGCTTTGGCTCTCTGCTCG	16	499312	R	NM_014700;NM_001142272	Body;Body	chr16:415892-416023	16	415892	416023	0.00354203	1.49873	2.24516	0.746433	NM_014700	RAB11FIP3	CGI promoter	promoter
RAB11FIP3	cg27444899	0.0114427	16	565493	GCTACACCGGTGTTTGCATCTCGGAGCAGCCACATGGCTGACACGGACCG	16	505494	R	NM_014700;NM_001142272	Body;Body	chr16:474266-474476	16	474266	474476	0.00775459	0.598637	0.0550842	-0.543553	NM_014700	RAB11FIP3	3'/gene body	Genebody
RAB11FIP3	cg27444899	0.0114427	16	565493	GCTACACCGGTGTTTGCATCTCGGAGCAGCCACATGGCTGACACGGACCG	16	505494	R	NM_014700;NM_001142272	Body;Body	chr16:475026-475160	16	475026	475160	0.000686093	1.19893	0.399188	-0.799742	NM_014700	RAB11FIP3	3'/gene body	Genebody
RAB11FIP3	cg27444899	0.0114427	16	565493	GCTACACCGGTGTTTGCATCTCGGAGCAGCCACATGGCTGACACGGACCG	16	505494	R	NM_014700;NM_001142272	Body;Body	chr16:474513-474908	16	474513	474908	0.000148653	0.681228	-0.191587	-0.872815	NM_014700	RAB11FIP3	3'/gene body	Genebody
RAB11FIP3	cg27444899	0.0114427	16	565493	GCTACACCGGTGTTTGCATCTCGGAGCAGCCACATGGCTGACACGGACCG	16	505494	R	NM_014700;NM_001142272	Body;Body	chr16:496351-496466	16	496351	496466	0.00543868	0.201602	-0.346376	-0.547978	NM_014700	RAB11FIP3	3'/gene body	Genebody
RAB11FIP3	cg27444899	0.0114427	16	565493	GCTACACCGGTGTTTGCATCTCGGAGCAGCCACATGGCTGACACGGACCG	16	505494	R	NM_014700;NM_001142272	Body;Body	chr16:415892-416023	16	415892	416023	0.00354203	1.49873	2.24516	0.746433	NM_014700	RAB11FIP3	CGI promoter	promoter
RAB11FIP3	cg27494100	0.0115022	16	537705	CGGGGGCCATGTGAAACAGCTGTGCCTTCAGCGGCTCCTGTGCCCTAGCG	16	477706	F	NM_014700;NM_001142272	Body;Body	chr16:474266-474476	16	474266	474476	0.00775459	0.598637	0.0550842	-0.543553	NM_014700	RAB11FIP3	3'/gene body	Genebody
RAB11FIP3	cg27494100	0.0115022	16	537705	CGGGGGCCATGTGAAACAGCTGTGCCTTCAGCGGCTCCTGTGCCCTAGCG	16	477706	F	NM_014700;NM_001142272	Body;Body	chr16:475026-475160	16	475026	475160	0.000686093	1.19893	0.399188	-0.799742	NM_014700	RAB11FIP3	3'/gene body	Genebody
RAB11FIP3	cg27494100	0.0115022	16	537705	CGGGGGCCATGTGAAACAGCTGTGCCTTCAGCGGCTCCTGTGCCCTAGCG	16	477706	F	NM_014700;NM_001142272	Body;Body	chr16:474513-474908	16	474513	474908	0.000148653	0.681228	-0.191587	-0.872815	NM_014700	RAB11FIP3	3'/gene body	Genebody
RAB11FIP3	cg27494100	0.0115022	16	537705	CGGGGGCCATGTGAAACAGCTGTGCCTTCAGCGGCTCCTGTGCCCTAGCG	16	477706	F	NM_014700;NM_001142272	Body;Body	chr16:496351-496466	16	496351	496466	0.00543868	0.201602	-0.346376	-0.547978	NM_014700	RAB11FIP3	3'/gene body	Genebody
RAB11FIP3	cg27494100	0.0115022	16	537705	CGGGGGCCATGTGAAACAGCTGTGCCTTCAGCGGCTCCTGTGCCCTAGCG	16	477706	F	NM_014700;NM_001142272	Body;Body	chr16:415892-416023	16	415892	416023	0.00354203	1.49873	2.24516	0.746433	NM_014700	RAB11FIP3	CGI promoter	promoter
RAB11FIP3	cg05375100	0.0223022	16	565623	CGGTGTTTGCATCTCGGAGCAGCCACACGGCTGACACGGACCGGGGTTCG	16	505624	R	NM_014700;NM_001142272	Body;Body	chr16:474266-474476	16	474266	474476	0.00775459	0.598637	0.0550842	-0.543553	NM_014700	RAB11FIP3	3'/gene body	Genebody
RAB11FIP3	cg05375100	0.0223022	16	565623	CGGTGTTTGCATCTCGGAGCAGCCACACGGCTGACACGGACCGGGGTTCG	16	505624	R	NM_014700;NM_001142272	Body;Body	chr16:475026-475160	16	475026	475160	0.000686093	1.19893	0.399188	-0.799742	NM_014700	RAB11FIP3	3'/gene body	Genebody
RAB11FIP3	cg05375100	0.0223022	16	565623	CGGTGTTTGCATCTCGGAGCAGCCACACGGCTGACACGGACCGGGGTTCG	16	505624	R	NM_014700;NM_001142272	Body;Body	chr16:474513-474908	16	474513	474908	0.000148653	0.681228	-0.191587	-0.872815	NM_014700	RAB11FIP3	3'/gene body	Genebody
RAB11FIP3	cg05375100	0.0223022	16	565623	CGGTGTTTGCATCTCGGAGCAGCCACACGGCTGACACGGACCGGGGTTCG	16	505624	R	NM_014700;NM_001142272	Body;Body	chr16:496351-496466	16	496351	496466	0.00543868	0.201602	-0.346376	-0.547978	NM_014700	RAB11FIP3	3'/gene body	Genebody
RAB11FIP3	cg05375100	0.0223022	16	565623	CGGTGTTTGCATCTCGGAGCAGCCACACGGCTGACACGGACCGGGGTTCG	16	505624	R	NM_014700;NM_001142272	Body;Body	chr16:415892-416023	16	415892	416023	0.00354203	1.49873	2.24516	0.746433	NM_014700	RAB11FIP3	CGI promoter	promoter
RAB11FIP3	cg16810522	0.0268057	16	565780	CGGGGTTTGCATCTTGGTACATGAAGGCTCAGAAGTGGGTAGCACCAGGA	16	505781	F	NM_014700;NM_001142272	Body;Body	chr16:474266-474476	16	474266	474476	0.00775459	0.598637	0.0550842	-0.543553	NM_014700	RAB11FIP3	3'/gene body	Genebody
RAB11FIP3	cg16810522	0.0268057	16	565780	CGGGGTTTGCATCTTGGTACATGAAGGCTCAGAAGTGGGTAGCACCAGGA	16	505781	F	NM_014700;NM_001142272	Body;Body	chr16:475026-475160	16	475026	475160	0.000686093	1.19893	0.399188	-0.799742	NM_014700	RAB11FIP3	3'/gene body	Genebody
RAB11FIP3	cg16810522	0.0268057	16	565780	CGGGGTTTGCATCTTGGTACATGAAGGCTCAGAAGTGGGTAGCACCAGGA	16	505781	F	NM_014700;NM_001142272	Body;Body	chr16:474513-474908	16	474513	474908	0.000148653	0.681228	-0.191587	-0.872815	NM_014700	RAB11FIP3	3'/gene body	Genebody
RAB11FIP3	cg16810522	0.0268057	16	565780	CGGGGTTTGCATCTTGGTACATGAAGGCTCAGAAGTGGGTAGCACCAGGA	16	505781	F	NM_014700;NM_001142272	Body;Body	chr16:496351-496466	16	496351	496466	0.00543868	0.201602	-0.346376	-0.547978	NM_014700	RAB11FIP3	3'/gene body	Genebody
RAB11FIP3	cg16810522	0.0268057	16	565780	CGGGGTTTGCATCTTGGTACATGAAGGCTCAGAAGTGGGTAGCACCAGGA	16	505781	F	NM_014700;NM_001142272	Body;Body	chr16:415892-416023	16	415892	416023	0.00354203	1.49873	2.24516	0.746433	NM_014700	RAB11FIP3	CGI promoter	promoter
RAB11FIP3	cg20610177	0.0348074	16	532468	CGCCCCACACCTCACTGCTGCAAGGCCCTGGAGAGGGCAGTGTGGAGGGA	16	472469	R	NM_014700;NM_001142272	Body;Body	chr16:474266-474476	16	474266	474476	0.00775459	0.598637	0.0550842	-0.543553	NM_014700	RAB11FIP3	3'/gene body	Genebody
RAB11FIP3	cg20610177	0.0348074	16	532468	CGCCCCACACCTCACTGCTGCAAGGCCCTGGAGAGGGCAGTGTGGAGGGA	16	472469	R	NM_014700;NM_001142272	Body;Body	chr16:475026-475160	16	475026	475160	0.000686093	1.19893	0.399188	-0.799742	NM_014700	RAB11FIP3	3'/gene body	Genebody
RAB11FIP3	cg20610177	0.0348074	16	532468	CGCCCCACACCTCACTGCTGCAAGGCCCTGGAGAGGGCAGTGTGGAGGGA	16	472469	R	NM_014700;NM_001142272	Body;Body	chr16:474513-474908	16	474513	474908	0.000148653	0.681228	-0.191587	-0.872815	NM_014700	RAB11FIP3	3'/gene body	Genebody
RAB11FIP3	cg20610177	0.0348074	16	532468	CGCCCCACACCTCACTGCTGCAAGGCCCTGGAGAGGGCAGTGTGGAGGGA	16	472469	R	NM_014700;NM_001142272	Body;Body	chr16:496351-496466	16	496351	496466	0.00543868	0.201602	-0.346376	-0.547978	NM_014700	RAB11FIP3	3'/gene body	Genebody
RAB11FIP3	cg20610177	0.0348074	16	532468	CGCCCCACACCTCACTGCTGCAAGGCCCTGGAGAGGGCAGTGTGGAGGGA	16	472469	R	NM_014700;NM_001142272	Body;Body	chr16:415892-416023	16	415892	416023	0.00354203	1.49873	2.24516	0.746433	NM_014700	RAB11FIP3	CGI promoter	promoter
RAB11FIP3	cg05947422	0.0475056	16	532347	CGCCCAGCCTGAATTGTGTTTTATAAGTAATGTCTCTGCTTAGAGACAGT	16	472348	F	NM_014700;NM_001142272	Body;Body	chr16:474266-474476	16	474266	474476	0.00775459	0.598637	0.0550842	-0.543553	NM_014700	RAB11FIP3	3'/gene body	Genebody
RAB11FIP3	cg05947422	0.0475056	16	532347	CGCCCAGCCTGAATTGTGTTTTATAAGTAATGTCTCTGCTTAGAGACAGT	16	472348	F	NM_014700;NM_001142272	Body;Body	chr16:475026-475160	16	475026	475160	0.000686093	1.19893	0.399188	-0.799742	NM_014700	RAB11FIP3	3'/gene body	Genebody
RAB11FIP3	cg05947422	0.0475056	16	532347	CGCCCAGCCTGAATTGTGTTTTATAAGTAATGTCTCTGCTTAGAGACAGT	16	472348	F	NM_014700;NM_001142272	Body;Body	chr16:474513-474908	16	474513	474908	0.000148653	0.681228	-0.191587	-0.872815	NM_014700	RAB11FIP3	3'/gene body	Genebody
RAB11FIP3	cg05947422	0.0475056	16	532347	CGCCCAGCCTGAATTGTGTTTTATAAGTAATGTCTCTGCTTAGAGACAGT	16	472348	F	NM_014700;NM_001142272	Body;Body	chr16:496351-496466	16	496351	496466	0.00543868	0.201602	-0.346376	-0.547978	NM_014700	RAB11FIP3	3'/gene body	Genebody
RAB11FIP3	cg05947422	0.0475056	16	532347	CGCCCAGCCTGAATTGTGTTTTATAAGTAATGTCTCTGCTTAGAGACAGT	16	472348	F	NM_014700;NM_001142272	Body;Body	chr16:415892-416023	16	415892	416023	0.00354203	1.49873	2.24516	0.746433	NM_014700	RAB11FIP3	CGI promoter	promoter
RAB11FIP3	cg07768268	0.0479498	16	556039	GGTCCATACGGGGTTTGCCCGTCCTGGAAGAATGCAGGTTAGAGAAGTCG	16	496040	R	NM_014700;NM_001142272	Body;Body	chr16:474266-474476	16	474266	474476	0.00775459	0.598637	0.0550842	-0.543553	NM_014700	RAB11FIP3	3'/gene body	Genebody
RAB11FIP3	cg07768268	0.0479498	16	556039	GGTCCATACGGGGTTTGCCCGTCCTGGAAGAATGCAGGTTAGAGAAGTCG	16	496040	R	NM_014700;NM_001142272	Body;Body	chr16:475026-475160	16	475026	475160	0.000686093	1.19893	0.399188	-0.799742	NM_014700	RAB11FIP3	3'/gene body	Genebody
RAB11FIP3	cg07768268	0.0479498	16	556039	GGTCCATACGGGGTTTGCCCGTCCTGGAAGAATGCAGGTTAGAGAAGTCG	16	496040	R	NM_014700;NM_001142272	Body;Body	chr16:474513-474908	16	474513	474908	0.000148653	0.681228	-0.191587	-0.872815	NM_014700	RAB11FIP3	3'/gene body	Genebody
RAB11FIP3	cg07768268	0.0479498	16	556039	GGTCCATACGGGGTTTGCCCGTCCTGGAAGAATGCAGGTTAGAGAAGTCG	16	496040	R	NM_014700;NM_001142272	Body;Body	chr16:496351-496466	16	496351	496466	0.00543868	0.201602	-0.346376	-0.547978	NM_014700	RAB11FIP3	3'/gene body	Genebody
RAB11FIP3	cg07768268	0.0479498	16	556039	GGTCCATACGGGGTTTGCCCGTCCTGGAAGAATGCAGGTTAGAGAAGTCG	16	496040	R	NM_014700;NM_001142272	Body;Body	chr16:415892-416023	16	415892	416023	0.00354203	1.49873	2.24516	0.746433	NM_014700	RAB11FIP3	CGI promoter	promoter
PTPRC	cg13673094	3.77e-08	1	198608361	CGCATGCTGTTTCTTAGGGACACGGCTGACTTCCAGATATGACCATGTAT	1	196874984	F	NM_080921;NM_080923;NM_080922;NM_002838	5'UTR;5'UTR;5'UTR;5'UTR	chr1:196915890-196916060	1	196915890	196916060	0.00911932	-0.54389	0.171764	0.715654	NM_002838	PTPRC	5'/gene body	Genebody
PTPRC	cg23095383	3.47e-06	1	198649189	GCCTGGACCGCTTGCTGAGGTCCCTGGCATGGCTGTGCAAGAACGCAGCG	1	196915812	R	NM_080922;NM_002838;NM_080923;NM_080921	Body;Body;Body;Body	chr1:196915890-196916060	1	196915890	196916060	0.00911932	-0.54389	0.171764	0.715654	NM_002838	PTPRC	5'/gene body	Genebody
PTPRC	cg21168902	4.1e-06	1	198626733	CGGGCCCAGTCAGAGCCCAAAAGCAGCAAGAGAAGTAAAATGAAAACACT	1	196893356	R	NM_080922;NM_002838;NM_080923;NM_080921	Body;Body;Body;Body	chr1:196915890-196916060	1	196915890	196916060	0.00911932	-0.54389	0.171764	0.715654	NM_002838	PTPRC	5'/gene body	Genebody
PTPRC	cg26399994	8.64e-06	1	198649046	CGCCCACCTAGGTTAACAGACCCACCAGCATTTCATGGGATGATCTTGAG	1	196915669	R	NM_080922;NM_002838;NM_080923;NM_080921	Body;Body;Body;Body	chr1:196915890-196916060	1	196915890	196916060	0.00911932	-0.54389	0.171764	0.715654	NM_002838	PTPRC	5'/gene body	Genebody
PTPRC	cg09247619	1.07e-05	1	198648849	AAGGGTAATGACGTTAGCAGTGGCCCAGTCATCTCCATTACGTGGGCTCG	1	196915472	F	NM_080922;NM_002838;NM_080923;NM_080921	Body;Body;Body;Body	chr1:196915890-196916060	1	196915890	196916060	0.00911932	-0.54389	0.171764	0.715654	NM_002838	PTPRC	5'/gene body	Genebody
PTPRC	cg25132230	2.34e-05	1	198608383	CGGCTGACTTCCAGATATGACCATGTATTTGTGGCTTAAACTCTTGGCAT	1	196875006	F	NM_080921;NM_080923;NM_080922;NM_002838	5'UTR;5'UTR;5'UTR;5'UTR	chr1:196915890-196916060	1	196915890	196916060	0.00911932	-0.54389	0.171764	0.715654	NM_002838	PTPRC	5'/gene body	Genebody
PTPRC	cg11813810	3.56e-05	1	198621680	AAAGCCTAGCAAACCTAAGTAATCCATTTTCAGATGTTAATCCAATTACG	1	196888303	R	NM_080922;NM_002838;NM_080923;NM_080921	Body;Body;Body;Body	chr1:196915890-196916060	1	196915890	196916060	0.00911932	-0.54389	0.171764	0.715654	NM_002838	PTPRC	5'/gene body	Genebody
PTPRC	cg22073152	9.21e-05	1	198633497	CGATGCTATGTGGGAGAAAAACTAAGTCCCTACTATCTTTCTGAGAGCAC	1	196900120	F	NM_080922;NM_002838;NM_080923;NM_080921	Body;Body;Body;Body	chr1:196915890-196916060	1	196915890	196916060	0.00911932	-0.54389	0.171764	0.715654	NM_002838	PTPRC	5'/gene body	Genebody
PTPRC	cg04214459	0.00114342	1	198637612	GATGCTTGGCAAAATTAAAGCACTCAATTTGTATGCAAGTCCATAACACG	1	196904235	F	NM_080922;NM_002838;NM_080923;NM_080921	Body;Body;Body;Body	chr1:196915890-196916060	1	196915890	196916060	0.00911932	-0.54389	0.171764	0.715654	NM_002838	PTPRC	5'/gene body	Genebody
PTPRC	cg15626828	0.00144394	1	198651141	ACCTATTGCACCATTTGGTAGCGCCTGTGTGCTTAACCGCATGAGCTGCG	1	196917764	R	NM_080922;NM_002838;NM_080923;NM_080921	Body;Body;Body;Body	chr1:196915890-196916060	1	196915890	196916060	0.00911932	-0.54389	0.171764	0.715654	NM_002838	PTPRC	5'/gene body	Genebody
PTPRC	cg06550420	0.0072432	1	198658716	CGGAAGCCATTGGATCAGTTAATACAGAGGAGAAATCAGAAAGCAAATTT	1	196925339	R	NM_080922;NM_002838;NM_080923;NM_080921	Body;Body;Body;Body	chr1:196915890-196916060	1	196915890	196916060	0.00911932	-0.54389	0.171764	0.715654	NM_002838	PTPRC	5'/gene body	Genebody
PTPRC	cg12390585	0.0136333	1	198669986	AAATGCCGTCCATAACCACCACTGAGAGTACCTACATAACAAGGGAAACG	1	196936609	R	NM_080922;NM_002838;NM_080921	Body;Body;Body	chr1:196915890-196916060	1	196915890	196916060	0.00911932	-0.54389	0.171764	0.715654	NM_002838	PTPRC	5'/gene body	Genebody
C18orf1	cg19455642	1.15e-07	18	13501701	CGTGCCTGTGTGTGCACAGGACGCCTGACACTCGCTCACACACGCATGTC	18	13491701	F	NM_181481;NM_181482	Body;Body	chr18:13362191-13362724	18	13362191	13362724	0.000136205	-1.52692	-0.537877	0.989047	NM_181482	C18orf1	5'/gene body	Genebody
C18orf1	cg26700919	1.88e-07	18	13375474	CGCACTGCCGAGCCACAGGGATTCCCCACGTCGGAGACATCACTCCTATC	18	13365474	R	NM_181482;NM_181481	5'UTR;5'UTR	chr18:13362191-13362724	18	13362191	13362724	0.000136205	-1.52692	-0.537877	0.989047	NM_181482	C18orf1	5'/gene body	Genebody
C18orf1	cg21243597	9.5e-06	18	13375540	CGGCCCTGCCCTGACCCAGCAGGCCCTCATTTCCAGCCCAACACACAGAG	18	13365540	R	NM_181482;NM_181481	5'UTR;5'UTR	chr18:13362191-13362724	18	13362191	13362724	0.000136205	-1.52692	-0.537877	0.989047	NM_181482	C18orf1	5'/gene body	Genebody
C18orf1	cg19389293	3.81e-05	18	13641872	TTTTCGGGAAATAAGGCCACTGGGGACAGTCACTACGTTTTCAGGAACCG	18	13631872	R	NM_001003675;NM_181481;NM_181482;NM_004338;NM_001003674;NM_181483	Body;Body;Body;Body;Body;Body	chr18:13362191-13362724	18	13362191	13362724	0.000136205	-1.52692	-0.537877	0.989047	NM_181482	C18orf1	5'/gene body	Genebody
C18orf1	cg01022219	0.000111433	18	13641735	GTCCGGGCTGGCGGGGCCGCCAGTCGGCGTGGGGTGCGGCAAGGGGAGCG	18	13631735	R	NM_001003675;NM_181481;NM_181482;NM_004338;NM_001003674;NM_181483	Body;Body;Body;Body;Body;Body	chr18:13362191-13362724	18	13362191	13362724	0.000136205	-1.52692	-0.537877	0.989047	NM_181482	C18orf1	5'/gene body	Genebody
C18orf1	cg19804182	0.000205999	18	13262750	CGGGACTCAGCCCCAACGCACGGAGCCGCACGGGACTCAGTTTCCACACA	18	13252750	R	NM_181482;NM_181481	5'UTR;5'UTR	chr18:13362191-13362724	18	13362191	13362724	0.000136205	-1.52692	-0.537877	0.989047	NM_181482	C18orf1	5'/gene body	Genebody
C18orf1	cg04967578	0.000211165	18	13641894	CGGGGCACTCAGAGGGGCTGAGCGGTTCCTGAAAACGTAGTGACTGTCCC	18	13631894	R	NM_001003675;NM_181481;NM_181482;NM_004338;NM_001003674;NM_181483	Body;Body;Body;Body;Body;Body	chr18:13362191-13362724	18	13362191	13362724	0.000136205	-1.52692	-0.537877	0.989047	NM_181482	C18orf1	5'/gene body	Genebody
C18orf1	cg23742669	0.000264488	18	13642414	GTGACAGGCCAGCCACAGGCCTCAGTAAAGGTTCTTTCCAAGGCCCCACG	18	13632414	F	NM_001003675;NM_181481;NM_181482;NM_004338;NM_001003674;NM_181483	Body;Body;Body;Body;Body;Body	chr18:13362191-13362724	18	13362191	13362724	0.000136205	-1.52692	-0.537877	0.989047	NM_181482	C18orf1	5'/gene body	Genebody
C18orf1	cg21683390	0.00028093	18	13259088	CGGGAATGGCAGCAGCCAGAAATAGCATTTGTTTCAGGAATACTCAGTCA	18	13249088	R	NM_181482;NM_181481	5'UTR;5'UTR	chr18:13362191-13362724	18	13362191	13362724	0.000136205	-1.52692	-0.537877	0.989047	NM_181482	C18orf1	5'/gene body	Genebody
C18orf1	cg06883868	0.000592414	18	13643516	CGTGGGCTGACACTTTTGGAGGAAGGCATTGCCTAGAACTTTGGTCAAAA	18	13633516	F	NM_001003675;NM_181481;NM_181482;NM_004338;NM_001003674;NM_181483	Body;Body;Body;Body;Body;Body	chr18:13362191-13362724	18	13362191	13362724	0.000136205	-1.52692	-0.537877	0.989047	NM_181482	C18orf1	5'/gene body	Genebody
C18orf1	cg21737421	0.000601089	18	13267090	ATTTTGCAAAGATAGGTGTCACTGAACTGCTAAAGCAATGTTAGCAGTCG	18	13257090	F	NM_181482;NM_181481	5'UTR;5'UTR	chr18:13362191-13362724	18	13362191	13362724	0.000136205	-1.52692	-0.537877	0.989047	NM_181482	C18orf1	5'/gene body	Genebody
C18orf1	cg23508887	0.00817393	18	13502053	CGCTGCAAATTCGCGGAAGGCTTTGAACCGTCACCAGAGTAGCAAATACT	18	13492053	F	NM_181481;NM_181482	Body;Body	chr18:13362191-13362724	18	13362191	13362724	0.000136205	-1.52692	-0.537877	0.989047	NM_181482	C18orf1	5'/gene body	Genebody
C18orf1	cg14846965	0.0109019	18	13611481	CGGATGCCCCCAGGCTGTGTGAAGAAAATTCAGGGCAGGCTGCGAGTCTG	18	13601481	R	NM_001003674;NM_181481;NM_181482;NM_001003675	TSS200;Body;Body;TSS200	chr18:13362191-13362724	18	13362191	13362724	0.000136205	-1.52692	-0.537877	0.989047	NM_181482	C18orf1	5'/gene body	Genebody
C18orf1	cg19772897	0.0111694	18	13263188	CGGAGCCACAAGGGACTCAGCCCCCACGCACACAGAGCCACACGGGACTC	18	13253188	R	NM_181482;NM_181481	5'UTR;5'UTR	chr18:13362191-13362724	18	13362191	13362724	0.000136205	-1.52692	-0.537877	0.989047	NM_181482	C18orf1	5'/gene body	Genebody
C18orf1	ch.18.316502R	0.0135188	18	13229005	CAGCAACCAAAGGATGAGGATTCACATTAGAGGGTAATGCACCAAGAGTC	18	13219004	F	NM_181482;NM_181481	5'UTR;5'UTR	chr18:13362191-13362724	18	13362191	13362724	0.000136205	-1.52692	-0.537877	0.989047	NM_181482	C18orf1	5'/gene body	Genebody
C18orf1	cg22454011	0.024363	18	13611439	CGCAGCCTGCCCTGAATTTTCTTCACACAGCCTGGGGGCATCCGAATGCA	18	13601439	F	NM_001003675;NM_181481;NM_181482;NM_001003674	TSS1500;Body;Body;TSS1500	chr18:13362191-13362724	18	13362191	13362724	0.000136205	-1.52692	-0.537877	0.989047	NM_181482	C18orf1	5'/gene body	Genebody
COL6A3	cg10979567	2.44e-11	2	238241642	CAGTATCACAGACTCACACACTAAGCTGGGGTGTGTGCTTAGGATGTCCG	2	237906381	R	NM_004369;NM_057166;NM_057167	Body;Body;Body	chr2:237926759-237927071	2	237926759	237927071	0.00298288	2.70849	2.13398	-0.574508	NM_057166	COL6A3	3'/gene body	Genebody
COL6A3	cg22142329	3.03e-06	2	238232841	TCTCTATTACAACTTTTTTAAATTCTTTAATTAAGGCATTGGTCCCAACG	2	237897580	R	NM_057167;NM_057166;NM_004369	3'UTR;3'UTR;3'UTR	chr2:237926759-237927071	2	237926759	237927071	0.00298288	2.70849	2.13398	-0.574508	NM_057166	COL6A3	3'/gene body	Genebody
COL6A3	cg25591469	9.42e-06	2	238322789	CGGCCTTTGGTGGAAGACTGAGCTCCAAACTGGACTGGGGCCAGGGATAC	2	237987528	F	NM_057166;NM_057167;NM_057165;NM_004369;NM_004369;NM_057165;NM_057167;NM_057166;NM_057164;NM_057164	5'UTR;1stExon;5'UTR;5'UTR;1stExon;1stExon;5'UTR;1stExon;5'UTR;1stExon	chr2:237926759-237927071	2	237926759	237927071	0.00298288	2.70849	2.13398	-0.574508	NM_057166	COL6A3	3'/gene body	Genebody
COL6A3	cg05688616	1.12e-05	2	238322274	CGGCAGTAACTTAAATAAATCATGGGCCGAAACACACTGCCGCCCGGAAT	2	237987013	F	NM_057165;NM_004369;NM_057167;NM_057166;NM_057164	5'UTR;5'UTR;5'UTR;5'UTR;5'UTR	chr2:237926759-237927071	2	237926759	237927071	0.00298288	2.70849	2.13398	-0.574508	NM_057166	COL6A3	3'/gene body	Genebody
COL6A3	cg13217451	4.02e-05	2	238269176	AGCTCCTCCAAGTGATGCTTGATTCCCAGTTCTCTAGCCGAGCCCTGCCG	2	237933915	R	NM_004369;NM_057166;NM_057167	Body;Body;Body	chr2:237926759-237927071	2	237926759	237927071	0.00298288	2.70849	2.13398	-0.574508	NM_057166	COL6A3	3'/gene body	Genebody
COL6A3	cg14288066	6.7e-05	2	238307342	CGAGAAGCTCATTTTCATTTTGCAATGATGTGCATGTCAGTGACTCTTCT	2	237972081	F	NM_057165;NM_004369;NM_057167;NM_057166;NM_057164	5'UTR;5'UTR;5'UTR;5'UTR;5'UTR	chr2:237926759-237927071	2	237926759	237927071	0.00298288	2.70849	2.13398	-0.574508	NM_057166	COL6A3	3'/gene body	Genebody
COL6A3	cg22570757	7.4e-05	2	238253330	CGGGCCCCCCGTGGGCAGTTGCTCTCAGCAATGGTCAGGTCATTCACAAT	2	237918069	F	NM_004369;NM_057166;NM_057167	Body;Body;Body	chr2:237926759-237927071	2	237926759	237927071	0.00298288	2.70849	2.13398	-0.574508	NM_057166	COL6A3	3'/gene body	Genebody
COL6A3	cg12681727	9.21e-05	2	238262372	CGTGCTCACCTATCTGGCCATCAGCAACCCGCAACTTCCCGGTGTCTCGG	2	237927111	R	NM_004369;NM_057166;NM_057167	Body;Body;Body	chr2:237926759-237927071	2	237926759	237927071	0.00298288	2.70849	2.13398	-0.574508	NM_057166	COL6A3	3'/gene body	Genebody
COL6A3	cg00573606	0.000131283	2	238322680	CGCAGTGAGTGGGAAAAGTATGCATCCTATTCAAACCTAATTGAATCGAG	2	237987419	R	NM_057166;NM_057167;NM_057165;NM_004369;NM_004369;NM_057165;NM_057167;NM_057166;NM_057164;NM_057164	5'UTR;1stExon;5'UTR;5'UTR;1stExon;1stExon;5'UTR;1stExon;5'UTR;1stExon	chr2:237926759-237927071	2	237926759	237927071	0.00298288	2.70849	2.13398	-0.574508	NM_057166	COL6A3	3'/gene body	Genebody
COL6A3	cg21136443	0.000200401	2	238277443	CGTCCTGGGATTTTCCACCCAGGACCAGGACCAGGTGTTGGGGCACCCCG	2	237942182	F	NM_004369;NM_057166;NM_057167	Body;Body;Body	chr2:237926759-237927071	2	237926759	237927071	0.00298288	2.70849	2.13398	-0.574508	NM_057166	COL6A3	3'/gene body	Genebody
COL6A3	cg27050057	0.000464747	2	238274488	CTTCTCGAGCATCTCTGGCTGGTACTCGTCAAAGTCAAAGGCCTCCACCG	2	237939227	R	NM_004369;NM_057166;NM_057167	Body;Body;Body	chr2:237926759-237927071	2	237926759	237927071	0.00298288	2.70849	2.13398	-0.574508	NM_057166	COL6A3	3'/gene body	Genebody
COL6A3	cg21082678	0.000481962	2	238274445	CGAGCATCTCTGGCTGGTACTCGTCAAAGTCAAAGGCCTCCACCGGGCCC	2	237939184	F	NM_004369;NM_057166;NM_057167	Body;Body;Body	chr2:237926759-237927071	2	237926759	237927071	0.00298288	2.70849	2.13398	-0.574508	NM_057166	COL6A3	3'/gene body	Genebody
COL6A3	cg04869122	0.000676072	2	238322318	CGGGCGGCAGTGTGTTTCGGCCCATGATTTATTTAAGTTACTGCCGCCTT	2	237987057	R	NM_057165;NM_004369;NM_057167;NM_057166;NM_057164	5'UTR;5'UTR;5'UTR;5'UTR;5'UTR	chr2:237926759-237927071	2	237926759	237927071	0.00298288	2.70849	2.13398	-0.574508	NM_057166	COL6A3	3'/gene body	Genebody
COL6A3	cg17501380	0.0017964	2	238264598	CGGCCTCTGGCCTGAGCAATGTATCACTGAGTGCTGCTGGACTCTCATGG	2	237929337	R	NM_004369;NM_057166;NM_057167	Body;Body;Body	chr2:237926759-237927071	2	237926759	237927071	0.00298288	2.70849	2.13398	-0.574508	NM_057166	COL6A3	3'/gene body	Genebody
COL6A3	cg08158160	0.00323697	2	238283362	CGGGAAGCAGGATAACAGAAGGTGTGCCCCAGCTGCTGATCGTCCTCACG	2	237948101	R	NM_057164;NM_004369;NM_057166;NM_057165;NM_057167	Body;Body;Body;Body;Body	chr2:237926759-237927071	2	237926759	237927071	0.00298288	2.70849	2.13398	-0.574508	NM_057166	COL6A3	3'/gene body	Genebody
COL6A3	cg14639567	0.00376175	2	238252256	CTTTCTTCAGTGAGGCCCCAAGGGTCAGCCCACGGAGAGGCCAAGTGTCG	2	237916995	F	NM_004369;NM_057166;NM_057167	Body;Body;Body	chr2:237926759-237927071	2	237926759	237927071	0.00298288	2.70849	2.13398	-0.574508	NM_057166	COL6A3	3'/gene body	Genebody
COL6A3	cg01409709	0.00390382	2	238322334	TGCCTAAGAGTGTGAGCACTTTTCCACCGCGTGTCTGTGGCTGCTACACG	2	237987073	F	NM_057165;NM_004369;NM_057167;NM_057166;NM_057164	5'UTR;5'UTR;5'UTR;5'UTR;5'UTR	chr2:237926759-237927071	2	237926759	237927071	0.00298288	2.70849	2.13398	-0.574508	NM_057166	COL6A3	3'/gene body	Genebody
COL6A3	cg10859789	0.00413183	2	238252417	CGGCCCTGAAGGTGAATATCCAGGGTGGCCCTGGAGGCCTGTAGTCTCTC	2	237917156	R	NM_004369;NM_057166;NM_057167	Body;Body;Body	chr2:237926759-237927071	2	237926759	237927071	0.00298288	2.70849	2.13398	-0.574508	NM_057166	COL6A3	3'/gene body	Genebody
COL6A3	cg08950375	0.00598558	2	238323400	AGATAACCATTTTTATTACCCCGTCTGTGCCTAGAATGGGCCTATAAGCG	2	237988139	F	NM_057165;NM_004369;NM_057166;NM_057164;NM_057167	TSS1500;TSS1500;TSS1500;TSS1500;TSS1500	chr2:237926759-237927071	2	237926759	237927071	0.00298288	2.70849	2.13398	-0.574508	NM_057166	COL6A3	3'/gene body	Genebody
COL6A3	cg03384959	0.00630905	2	238305427	CGGCCACTAAGGGCAAGTGCCGATGTTTCCTCATTTTGAATTTGTCTAAG	2	237970166	F	NM_057164;NM_004369;NM_057166;NM_057165;NM_057167	Body;Body;Body;Body;Body	chr2:237926759-237927071	2	237926759	237927071	0.00298288	2.70849	2.13398	-0.574508	NM_057166	COL6A3	3'/gene body	Genebody
COL6A3	cg25424742	0.0124831	2	238292904	TGGGATTCTCACAGCTGACTCTTCTGTGAGCCACGTCAGGGATGCATACG	2	237957643	R	NM_057164;NM_004369;NM_057166;NM_057165;NM_057167	Body;Body;Body;Body;Body	chr2:237926759-237927071	2	237926759	237927071	0.00298288	2.70849	2.13398	-0.574508	NM_057166	COL6A3	3'/gene body	Genebody
COL6A3	cg03372974	0.0202833	2	238255093	AGTATTTATCCAGTTCTGACCCGGCCACCTGGGGCTGGGTGCTTTACACG	2	237919832	F	NM_004369;NM_057166;NM_057167	Body;Body;Body	chr2:237926759-237927071	2	237926759	237927071	0.00298288	2.70849	2.13398	-0.574508	NM_057166	COL6A3	3'/gene body	Genebody
COL6A3	cg13501202	0.0295739	2	238289880	CGGGCTCTGCTCTAGACTTTGTTCGTAACAACCTATTCACGAGTTCAGCC	2	237954619	R	NM_057164;NM_004369;NM_057166;NM_057165;NM_057167	Body;Body;Body;Body;Body	chr2:237926759-237927071	2	237926759	237927071	0.00298288	2.70849	2.13398	-0.574508	NM_057166	COL6A3	3'/gene body	Genebody
COL6A3	cg00146565	0.0302732	2	238283105	CTGGGGACCGTCCAACAGGTCATCTCTGAGAGGGTGACCCAGCTCACCCG	2	237947844	F	NM_057164;NM_004369;NM_057166;NM_057165;NM_057167	Body;Body;Body;Body;Body	chr2:237926759-237927071	2	237926759	237927071	0.00298288	2.70849	2.13398	-0.574508	NM_057166	COL6A3	3'/gene body	Genebody
COL6A3	cg25431120	0.0353125	2	238301393	CGCAGGCTGAACATAATGTAACTAAATCATGTAGGAATGTTGGAGACTCT	2	237966132	R	NM_057164;NM_004369;NM_057166;NM_057165;NM_057167	Body;Body;Body;Body;Body	chr2:237926759-237927071	2	237926759	237927071	0.00298288	2.70849	2.13398	-0.574508	NM_057166	COL6A3	3'/gene body	Genebody
COL6A3	cg23813394	0.0415633	2	238252272	CGGAGAGGCCAAGTGTCGCTTGTAATTCTATTAAATAACTGGTTTAATTG	2	237917011	R	NM_004369;NM_057166;NM_057167	Body;Body;Body	chr2:237926759-237927071	2	237926759	237927071	0.00298288	2.70849	2.13398	-0.574508	NM_057166	COL6A3	3'/gene body	Genebody
COL6A3	cg00779216	0.0424551	2	238280726	CGTGGGCAATGCCCTGGAGTACGTGTCCAGGAACATCTTCAAGAGGCCCC	2	237945465	R	NM_057164;NM_004369;NM_057166;NM_057165;NM_057167	Body;Body;Body;Body;Body	chr2:237926759-237927071	2	237926759	237927071	0.00298288	2.70849	2.13398	-0.574508	NM_057166	COL6A3	3'/gene body	Genebody
COL6A3	cg23411240	0.0437075	2	238285512	TGGATGAAGATCTCCAATCTTGGGAAGCGACTCTGCAGCCAGGATAAACG	2	237950251	R	NM_057164;NM_004369;NM_057166;NM_057165;NM_057167	Body;Body;Body;Body;Body	chr2:237926759-237927071	2	237926759	237927071	0.00298288	2.70849	2.13398	-0.574508	NM_057166	COL6A3	3'/gene body	Genebody
RAB31	cg17960615	1.51e-05	18	9709578	GAATTGTGCCAGCGTCTCTAGGCTTCCTCTAGGCTCTTGTGGAACCTCCG	18	9699578	R	NM_006868	Body	chr18:9822221-9822723	18	9822221	9822723	0.00451164	-1.87482	-1.21989	0.654936	NM_006868	RAB31	3'/gene body	Genebody
RAB31	cg17960615	1.51e-05	18	9709578	GAATTGTGCCAGCGTCTCTAGGCTTCCTCTAGGCTCTTGTGGAACCTCCG	18	9699578	R	NM_006868	Body	chr18:9725310-9725574	18	9725310	9725574	0.00755646	-0.421194	0.326116	0.74731	NM_006868	RAB31	5'/gene body	Genebody
RAB31	cg17960615	1.51e-05	18	9709578	GAATTGTGCCAGCGTCTCTAGGCTTCCTCTAGGCTCTTGTGGAACCTCCG	18	9699578	R	NM_006868	Body	chr18:9738378-9738811	18	9738378	9738811	0.00341597	-1.07023	-1.94533	-0.8751	NM_006868	RAB31	5'/gene body	Genebody
RAB31	cg13049483	0.000379126	18	9712461	CCCTGGGCAGGACCCCATGAGTTTCCTTCTTACCAGGAAAGTGTCATTCG	18	9702461	R	NM_006868	Body	chr18:9822221-9822723	18	9822221	9822723	0.00451164	-1.87482	-1.21989	0.654936	NM_006868	RAB31	3'/gene body	Genebody
RAB31	cg13049483	0.000379126	18	9712461	CCCTGGGCAGGACCCCATGAGTTTCCTTCTTACCAGGAAAGTGTCATTCG	18	9702461	R	NM_006868	Body	chr18:9725310-9725574	18	9725310	9725574	0.00755646	-0.421194	0.326116	0.74731	NM_006868	RAB31	5'/gene body	Genebody
RAB31	cg13049483	0.000379126	18	9712461	CCCTGGGCAGGACCCCATGAGTTTCCTTCTTACCAGGAAAGTGTCATTCG	18	9702461	R	NM_006868	Body	chr18:9738378-9738811	18	9738378	9738811	0.00341597	-1.07023	-1.94533	-0.8751	NM_006868	RAB31	5'/gene body	Genebody
RAB31	cg17982102	0.00386752	18	9707896	CGGGGGTCCCATCCTCAAGCGACATTCTGGGTCCCACGCAGAAAAAGTCA	18	9697896	R	NM_006868	TSS1500	chr18:9822221-9822723	18	9822221	9822723	0.00451164	-1.87482	-1.21989	0.654936	NM_006868	RAB31	3'/gene body	Genebody
RAB31	cg17982102	0.00386752	18	9707896	CGGGGGTCCCATCCTCAAGCGACATTCTGGGTCCCACGCAGAAAAAGTCA	18	9697896	R	NM_006868	TSS1500	chr18:9725310-9725574	18	9725310	9725574	0.00755646	-0.421194	0.326116	0.74731	NM_006868	RAB31	5'/gene body	Genebody
RAB31	cg17982102	0.00386752	18	9707896	CGGGGGTCCCATCCTCAAGCGACATTCTGGGTCCCACGCAGAAAAAGTCA	18	9697896	R	NM_006868	TSS1500	chr18:9738378-9738811	18	9738378	9738811	0.00341597	-1.07023	-1.94533	-0.8751	NM_006868	RAB31	5'/gene body	Genebody
RAB31	cg27298007	0.00457294	18	9707031	CTTTTGTACAGTTTAGTCCATTTGAGTAATCTCTACAAGCCTGCACCTCG	18	9697031	R	NM_006868	TSS1500	chr18:9822221-9822723	18	9822221	9822723	0.00451164	-1.87482	-1.21989	0.654936	NM_006868	RAB31	3'/gene body	Genebody
RAB31	cg27298007	0.00457294	18	9707031	CTTTTGTACAGTTTAGTCCATTTGAGTAATCTCTACAAGCCTGCACCTCG	18	9697031	R	NM_006868	TSS1500	chr18:9725310-9725574	18	9725310	9725574	0.00755646	-0.421194	0.326116	0.74731	NM_006868	RAB31	5'/gene body	Genebody
RAB31	cg27298007	0.00457294	18	9707031	CTTTTGTACAGTTTAGTCCATTTGAGTAATCTCTACAAGCCTGCACCTCG	18	9697031	R	NM_006868	TSS1500	chr18:9738378-9738811	18	9738378	9738811	0.00341597	-1.07023	-1.94533	-0.8751	NM_006868	RAB31	5'/gene body	Genebody
RAB31	cg13485230	0.0338312	18	9709310	CGGAGTGGGCCCCCGAAAGGAAGCGACCCTACGTTTATCTGAATTCCCAG	18	9699310	R	NM_006868	Body	chr18:9822221-9822723	18	9822221	9822723	0.00451164	-1.87482	-1.21989	0.654936	NM_006868	RAB31	3'/gene body	Genebody
RAB31	cg13485230	0.0338312	18	9709310	CGGAGTGGGCCCCCGAAAGGAAGCGACCCTACGTTTATCTGAATTCCCAG	18	9699310	R	NM_006868	Body	chr18:9725310-9725574	18	9725310	9725574	0.00755646	-0.421194	0.326116	0.74731	NM_006868	RAB31	5'/gene body	Genebody
RAB31	cg13485230	0.0338312	18	9709310	CGGAGTGGGCCCCCGAAAGGAAGCGACCCTACGTTTATCTGAATTCCCAG	18	9699310	R	NM_006868	Body	chr18:9738378-9738811	18	9738378	9738811	0.00341597	-1.07023	-1.94533	-0.8751	NM_006868	RAB31	5'/gene body	Genebody
RAB31	cg14161579	0.0460527	18	9708890	CGGCAGAAAGTTTAAGTTGCTCAGCCAAGTCGCTGAGTGCTCTTTTGCCT	18	9698890	F	NM_006868	Body	chr18:9822221-9822723	18	9822221	9822723	0.00451164	-1.87482	-1.21989	0.654936	NM_006868	RAB31	3'/gene body	Genebody
RAB31	cg14161579	0.0460527	18	9708890	CGGCAGAAAGTTTAAGTTGCTCAGCCAAGTCGCTGAGTGCTCTTTTGCCT	18	9698890	F	NM_006868	Body	chr18:9725310-9725574	18	9725310	9725574	0.00755646	-0.421194	0.326116	0.74731	NM_006868	RAB31	5'/gene body	Genebody
RAB31	cg14161579	0.0460527	18	9708890	CGGCAGAAAGTTTAAGTTGCTCAGCCAAGTCGCTGAGTGCTCTTTTGCCT	18	9698890	F	NM_006868	Body	chr18:9738378-9738811	18	9738378	9738811	0.00341597	-1.07023	-1.94533	-0.8751	NM_006868	RAB31	5'/gene body	Genebody
TNFAIP8	cg03665078	2.64e-07	5	118689961	AAACATCTGGAAAATATCAGTGTTGCAGAGCCTCCCGGAAACTGACCTCG	5	118717860	F	NM_001077654	Body	chr5:118704014-118704300	5	118704014	118704300	0.00209201	-0.740396	0.493693	1.23409	NM_001077654	TNFAIP8	3'/gene body	Genebody
TNFAIP8	cg15408889	7.39e-06	5	118623661	CGTGAGTAATTGGCCCATAAGCTCTTGTCTGATGAGGTGAGATGTTATCC	5	118651560	F	NM_001077654	Body	chr5:118704014-118704300	5	118704014	118704300	0.00209201	-0.740396	0.493693	1.23409	NM_001077654	TNFAIP8	3'/gene body	Genebody
TNFAIP8	cg04195774	8.53e-06	5	118677172	CGATCCTTGGGCTATAAGCCATCTGACTTCAACTATCACTGCTGTGTTTG	5	118705071	F	NM_001077654	Body	chr5:118704014-118704300	5	118704014	118704300	0.00209201	-0.740396	0.493693	1.23409	NM_001077654	TNFAIP8	3'/gene body	Genebody
TNFAIP8	cg23917399	1.39e-05	5	118691751	TGCTTCGGAGTGCATAATGTCAGGATAACCAGCTGCAGGGGCGATTACCG	5	118719650	F	NM_001077654;NM_014350;NM_014350	Body;5'UTR;1stExon	chr5:118704014-118704300	5	118704014	118704300	0.00209201	-0.740396	0.493693	1.23409	NM_001077654	TNFAIP8	3'/gene body	Genebody
TNFAIP8	cg01057573	1.48e-05	5	118683890	ACAGTTATGCAACTTTCCAGTGCTTACCACACATCTGCTATTGATTATCG	5	118711789	F	NM_001077654	Body	chr5:118704014-118704300	5	118704014	118704300	0.00209201	-0.740396	0.493693	1.23409	NM_001077654	TNFAIP8	3'/gene body	Genebody
TNFAIP8	cg07398791	1.51e-05	5	118676053	CGATTCAGGAACATTGGGCTAGGCTGCAGAGGACCACTGTGCCCAAAGGC	5	118703952	F	NM_001077654	Body	chr5:118704014-118704300	5	118704014	118704300	0.00209201	-0.740396	0.493693	1.23409	NM_001077654	TNFAIP8	3'/gene body	Genebody
TNFAIP8	cg04855216	2.31e-05	5	118609467	GCAAAGGGAATCGGGCTGGCATGTCTTCAGGGGAAGTTGCGTGAGGTCCG	5	118637366	R	NM_001077654	Body	chr5:118704014-118704300	5	118704014	118704300	0.00209201	-0.740396	0.493693	1.23409	NM_001077654	TNFAIP8	3'/gene body	Genebody
TNFAIP8	cg00524900	8.42e-05	5	118609965	CGTGACCAAAGTTTGTTCTGAAACTTGCACTGTTGCCAACACTGTCCATG	5	118637864	R	NM_001077654	Body	chr5:118704014-118704300	5	118704014	118704300	0.00209201	-0.740396	0.493693	1.23409	NM_001077654	TNFAIP8	3'/gene body	Genebody
TNFAIP8	cg27621513	0.000205251	5	118658343	CGGGGAGGAAAATCAGGAAAGTGGATTATGGAGGACCAGTCTGTCTACAG	5	118686242	R	NM_001077654	Body	chr5:118704014-118704300	5	118704014	118704300	0.00209201	-0.740396	0.493693	1.23409	NM_001077654	TNFAIP8	3'/gene body	Genebody
TNFAIP8	cg15621656	0.000427739	5	118609258	CGAGCCATAGTACCCATTAAGCTTCTCTGCATGAGGGAAGCTTTCAAAAG	5	118637157	F	NM_001077654	Body	chr5:118704014-118704300	5	118704014	118704300	0.00209201	-0.740396	0.493693	1.23409	NM_001077654	TNFAIP8	3'/gene body	Genebody
TNFAIP8	cg01915433	0.000452031	5	118665275	CTGGGATATGAGCCTACATCTGCTGGCTTTTTTCTCTTCATATCATATCG	5	118693174	F	NM_001077654	Body	chr5:118704014-118704300	5	118704014	118704300	0.00209201	-0.740396	0.493693	1.23409	NM_001077654	TNFAIP8	3'/gene body	Genebody
TNFAIP8	cg10911160	0.000928271	5	118691794	CGGAGTGCATAATGTCAGGATAACCAGCTGCAGGGGCGATTACCGCTCAC	5	118719693	R	NM_001077654;NM_014350	Body;1stExon	chr5:118704014-118704300	5	118704014	118704300	0.00209201	-0.740396	0.493693	1.23409	NM_001077654	TNFAIP8	3'/gene body	Genebody
TNFAIP8	cg02283238	0.00160954	5	118691126	GGGTTGCAAGGACCAGCTTAAGAGAGCACAATTTCACAAGTCCCAGAGCG	5	118719025	F	NM_001077654;NM_014350	Body;TSS1500	chr5:118704014-118704300	5	118704014	118704300	0.00209201	-0.740396	0.493693	1.23409	NM_001077654	TNFAIP8	3'/gene body	Genebody
TNFAIP8	cg01810267	0.00731573	5	118603742	CGGGTGGCCCCTGAGGAGGGCAAGCCTTCTGCTCCACAGGCAAGGACAGT	5	118631641	F	NM_001077654	TSS1500	chr5:118704014-118704300	5	118704014	118704300	0.00209201	-0.740396	0.493693	1.23409	NM_001077654	TNFAIP8	3'/gene body	Genebody
TNFAIP8	cg18689486	0.0141226	5	118603804	GGAGGGCAAGCCTTCTGCTCCACAGGCAAGGACAGTCACAGCTAAGTCCG	5	118631703	R	NM_001077654	TSS1500	chr5:118704014-118704300	5	118704014	118704300	0.00209201	-0.740396	0.493693	1.23409	NM_001077654	TNFAIP8	3'/gene body	Genebody
TNFAIP8	cg19843939	0.0291631	5	118691561	AAGTTCTGCAAGAGTGACGAATCGCGTGTCAGCTGGGCGGCGGGAGTCCG	5	118719460	F	NM_001077654;NM_014350	Body;TSS200	chr5:118704014-118704300	5	118704014	118704300	0.00209201	-0.740396	0.493693	1.23409	NM_001077654	TNFAIP8	3'/gene body	Genebody
TNFAIP8	cg17471836	0.0422037	5	118691007	CTCTCCCCCTGAGGAAGGCCCTTTGGAGTAACTGCAGCAATGAGTGCCCG	5	118718906	R	NM_001077654;NM_014350	Body;TSS1500	chr5:118704014-118704300	5	118704014	118704300	0.00209201	-0.740396	0.493693	1.23409	NM_001077654	TNFAIP8	3'/gene body	Genebody
LAPTM5	cg15459165	3.19e-09	1	31223850	CGCCTCACAGTGAGCTCAGAGCGAAGTCCTGGTTCCAGGCTGATGCTCTA	1	30996437	F	NM_006762	Body	chr1:31002778-31003074	1	31002778	31003074	0.00118211	1.10564	1.64956	0.543914	NM_006762	LAPTM5	non-CGI promoter	promoter
LAPTM5	cg17418085	5.26e-08	1	31229122	CACTCAAAGAGTGATTTGCTTCTCTCAGCTCTTGCATTGGCAGGAGCTCG	1	31001709	R	NM_006762	Body	chr1:31002778-31003074	1	31002778	31003074	0.00118211	1.10564	1.64956	0.543914	NM_006762	LAPTM5	non-CGI promoter	promoter
LAPTM5	cg19919590	1.25e-07	1	31229569	CGGTGGGTTGCTGCAAACTCAGACCTGCCTGCGTCTGCTTCCTGTCACAG	1	31002156	R	NM_006762	Body	chr1:31002778-31003074	1	31002778	31003074	0.00118211	1.10564	1.64956	0.543914	NM_006762	LAPTM5	non-CGI promoter	promoter
LAPTM5	cg08463932	5.59e-06	1	31231488	CGGGTCTCACAGATTGCTGTGAAGAGTTATTGACCCACCTAGAAGAGAAG	1	31004075	R	NM_006762	TSS1500	chr1:31002778-31003074	1	31002778	31003074	0.00118211	1.10564	1.64956	0.543914	NM_006762	LAPTM5	non-CGI promoter	promoter
LAPTM5	cg19510565	6.65e-06	1	31217240	AGGAACAGGGAGCTCACCACTTCACAGGACACCCCGTTCTGTGCTGGACG	1	30989827	F	NM_006762	Body	chr1:31002778-31003074	1	31002778	31003074	0.00118211	1.10564	1.64956	0.543914	NM_006762	LAPTM5	non-CGI promoter	promoter
LAPTM5	cg24459792	3.45e-05	1	31230846	CGGTCATCATGCCCTTCTCTGCACCAGGGCCAGGGTTCCACCGTTTCACA	1	31003433	F	NM_006762	TSS200	chr1:31002778-31003074	1	31002778	31003074	0.00118211	1.10564	1.64956	0.543914	NM_006762	LAPTM5	non-CGI promoter	promoter
LAPTM5	cg12732155	0.000774056	1	31230601	CGGCAGCACCATGGACCCCCGCTTGTCCACTGTCCGCCAGACCTGCTGCT	1	31003188	R	NM_006762;NM_006762	1stExon;5'UTR	chr1:31002778-31003074	1	31002778	31003074	0.00118211	1.10564	1.64956	0.543914	NM_006762	LAPTM5	non-CGI promoter	promoter
LAPTM5	cg12654790	0.00158762	1	31231214	CGTGCAAGGTCACACAGCTAGTCAATGAAGGTGCAAGGATTTTAACTGAG	1	31003801	F	NM_006762	TSS1500	chr1:31002778-31003074	1	31002778	31003074	0.00118211	1.10564	1.64956	0.543914	NM_006762	LAPTM5	non-CGI promoter	promoter
LAPTM5	cg10001720	0.00339157	1	31231363	ATGGGTTTGCTTCCTGGTTATTCTTCCGTCCTTGTCTGGAGCCCTGCACG	1	31003950	F	NM_006762	TSS1500	chr1:31002778-31003074	1	31002778	31003074	0.00118211	1.10564	1.64956	0.543914	NM_006762	LAPTM5	non-CGI promoter	promoter
LAPTM5	cg22034203	0.0180164	1	31231421	CGCCAGGCCCTGGGCTAGGCTTCTCTTCTAGGTGGGTCAATAACTCTTCA	1	31004008	F	NM_006762	TSS1500	chr1:31002778-31003074	1	31002778	31003074	0.00118211	1.10564	1.64956	0.543914	NM_006762	LAPTM5	non-CGI promoter	promoter
LCK	cg07571745	2.79e-06	1	32715428	CGGGAGATAGTGCACAGTGAGCGCTCAGTGAATATGAACTATTACTCACT	1	32488015	F	NM_005356	TSS1500	chr1:32502126-32503011	1	32502126	32503011	0.00322835	-1.63744	-0.854447	0.782992	NM_005356	LCK	5'/gene body	Genebody
LCK	cg11683242	4.41e-06	1	32716557	CGGACACACACTCAGCTTATGGTGAGAGGCAAACAGCACCTCAGCACCAC	1	32489144	R	NM_005356	TSS1500	chr1:32502126-32503011	1	32502126	32503011	0.00322835	-1.63744	-0.854447	0.782992	NM_005356	LCK	5'/gene body	Genebody
LCK	cg14843030	9.21e-06	1	32716051	TATAACAGAAAGTCCTGACAGTCTGTGGCCTGCACCTGGGGGCCTGAGCG	1	32488638	R	NM_005356	TSS1500	chr1:32502126-32503011	1	32502126	32503011	0.00322835	-1.63744	-0.854447	0.782992	NM_005356	LCK	5'/gene body	Genebody
LCK	cg17078393	1.88e-05	1	32717002	GGGCTCCCGGGCTGGGCAGGTAAGGAGCGCTGGTATTGGGGGCGCAGGCG	1	32489589	R	NM_005356	5'UTR	chr1:32502126-32503011	1	32502126	32503011	0.00322835	-1.63744	-0.854447	0.782992	NM_005356	LCK	5'/gene body	Genebody
LCK	cg12710152	2.57e-05	1	32716773	CGCCAAGCTTCCTGCCACCATAGACCCCTGCCTCTCAGCCCCTGGGGGTC	1	32489360	R	NM_005356	TSS200	chr1:32502126-32503011	1	32502126	32503011	0.00322835	-1.63744	-0.854447	0.782992	NM_005356	LCK	5'/gene body	Genebody
LCK	cg05787507	5.88e-05	1	32751472	CGTGTCCTGTAGTTGCGTGGACTCTGCACATGTCTTGTACATGTGTAGCC	1	32524059	F	NM_005356;NM_001042771	3'UTR;3'UTR	chr1:32502126-32503011	1	32502126	32503011	0.00322835	-1.63744	-0.854447	0.782992	NM_005356	LCK	5'/gene body	Genebody
LCK	cg04503267	8.72e-05	1	32742037	AGCCCCAGAAGCCGTGGTGGGAGGACGAGTGGGAGGTTCCCAGGGAGACG	1	32514624	R	NM_005356;NM_001042771	Body;Body	chr1:32502126-32503011	1	32502126	32503011	0.00322835	-1.63744	-0.854447	0.782992	NM_005356	LCK	5'/gene body	Genebody
LCK	cg01525376	0.000233439	1	32716212	CGGCCCCTGCTGTAGTCAGAGGCCAGGACAACACCCATTAATCATGGTTG	1	32488799	R	NM_005356	TSS1500	chr1:32502126-32503011	1	32502126	32503011	0.00322835	-1.63744	-0.854447	0.782992	NM_005356	LCK	5'/gene body	Genebody
LCK	cg20239639	0.000508515	1	32739493	TGGGAGAGACCTGACTTATCAGACCCTCCCCTACTGGAGAGGTGTGCACG	1	32512080	F	NM_005356;NM_001042771	5'UTR;TSS1500	chr1:32502126-32503011	1	32502126	32503011	0.00322835	-1.63744	-0.854447	0.782992	NM_005356	LCK	5'/gene body	Genebody
LCK	cg05350315	0.000641736	1	32716961	CAGCCAGGTTAGGCCAGGAGGACCATGTGAATGGGGCCAGAGGGCTCCCG	1	32489548	R	NM_005356;NM_005356	5'UTR;1stExon	chr1:32502126-32503011	1	32502126	32503011	0.00322835	-1.63744	-0.854447	0.782992	NM_005356	LCK	5'/gene body	Genebody
LCK	cg03243362	0.00155595	1	32741543	CGACCAGAACCAGGGAGAGGTGGTGAAACATTACAAGATCCGTAATCTGG	1	32514130	F	NM_005356;NM_001042771	Body;Body	chr1:32502126-32503011	1	32502126	32503011	0.00322835	-1.63744	-0.854447	0.782992	NM_005356	LCK	5'/gene body	Genebody
LCK	cg06517940	0.00968192	1	32717620	CCTGGAGCTCCATCCCAGATGATGGACACCCCCACACATATCAGTTCACG	1	32490207	F	NM_005356	5'UTR	chr1:32502126-32503011	1	32502126	32503011	0.00322835	-1.63744	-0.854447	0.782992	NM_005356	LCK	5'/gene body	Genebody
LCK	cg10250177	0.0110234	1	32739752	CGGTGCTCCCTCTGAGCCCTCAGGCTACAAGTAAATTCACACACGGCCCC	1	32512339	R	NM_005356;NM_001042771;NM_001042771	5'UTR;1stExon;5'UTR	chr1:32502126-32503011	1	32502126	32503011	0.00322835	-1.63744	-0.854447	0.782992	NM_005356	LCK	5'/gene body	Genebody
LCK	cg15116327	0.0137623	1	32741619	CGAGGGGAGATGTAGAAGCCACCGTTGTCCAGATTACGGATCTTGTAATG	1	32514206	R	NM_005356;NM_001042771	Body;Body	chr1:32502126-32503011	1	32502126	32503011	0.00322835	-1.63744	-0.854447	0.782992	NM_005356	LCK	5'/gene body	Genebody
LCK	cg16348358	0.0284884	1	32731477	TCTTCTTCCTCTTCTTTTTTTCCTTTATATAGAGACTGAGTCTTGCTACG	1	32504064	R	NM_005356	5'UTR	chr1:32502126-32503011	1	32502126	32503011	0.00322835	-1.63744	-0.854447	0.782992	NM_005356	LCK	5'/gene body	Genebody
LCK	cg07376381	0.0442971	1	32741518	CGATCCTGAATGAATGAATGGATGGACAAAGCGACGAAAGAACGCAGTGA	1	32514105	R	NM_005356;NM_001042771	Body;Body	chr1:32502126-32503011	1	32502126	32503011	0.00322835	-1.63744	-0.854447	0.782992	NM_005356	LCK	5'/gene body	Genebody
FBN1	cg23000950	4.22e-08	15	48785738	CGGGTCTGGACCAGAGAAAGGCCAAAGGATTCAGTCATCATTTGGAAAGC	15	46573030	F	NM_000138	Body	chr15:46600208-46600434	15	46600208	46600434	0.00107094	0.212153	-0.451504	-0.663657	NM_000138	FBN1	3'/gene body	Genebody
FBN1	cg00651497	5.25e-06	15	48829009	AAGTTCTGTTTTATTGCACATTACCCTTAGAATTAACATACAAAACAACG	15	46616301	R	NM_000138	Body	chr15:46600208-46600434	15	46600208	46600434	0.00107094	0.212153	-0.451504	-0.663657	NM_000138	FBN1	3'/gene body	Genebody
FBN1	cg17835606	5.82e-06	15	48839797	CGGCAGGGAGATGGTTTTGATACATTGGTTGGCAAATGTTATTTCTAGAA	15	46627089	F	NM_000138	Body	chr15:46600208-46600434	15	46600208	46600434	0.00107094	0.212153	-0.451504	-0.663657	NM_000138	FBN1	3'/gene body	Genebody
FBN1	cg12180319	6.18e-06	15	48705662	CGAGTTCTCTCTTGGGCATGGGTTTGTTTATCCATCTTCACATGAGTCGG	15	46492954	R	NM_000138	Body	chr15:46600208-46600434	15	46600208	46600434	0.00107094	0.212153	-0.451504	-0.663657	NM_000138	FBN1	3'/gene body	Genebody
FBN1	cg03628053	6.73e-06	15	48934176	CGTGTATGTAAACACAGGTATGCAGAAGAAAGTTGGTAATAGCAAAAGAC	15	46721468	F	NM_000138	Body	chr15:46600208-46600434	15	46600208	46600434	0.00107094	0.212153	-0.451504	-0.663657	NM_000138	FBN1	3'/gene body	Genebody
FBN1	cg21406786	9.97e-06	15	48925049	CGGTGTTTTAGCTGGAATCTGAGAAAGTGCCTGAACATTTCCTGAAGAGT	15	46712341	R	NM_000138	Body	chr15:46600208-46600434	15	46600208	46600434	0.00107094	0.212153	-0.451504	-0.663657	NM_000138	FBN1	3'/gene body	Genebody
FBN1	cg22543374	0.000200533	15	48732134	CTGTCCACCTGAGTCCCATGGCATTCGCTTTTTAAAAAACATTATCCACG	15	46519426	R	NM_000138	Body	chr15:46600208-46600434	15	46600208	46600434	0.00107094	0.212153	-0.451504	-0.663657	NM_000138	FBN1	3'/gene body	Genebody
FBN1	cg23117583	0.000253102	15	48935514	GATCAAGGTCAGGTTTACCATGATAAGCAAACTTCCTTCCAACATTATCG	15	46722806	R	NM_000138	Body	chr15:46600208-46600434	15	46600208	46600434	0.00107094	0.212153	-0.451504	-0.663657	NM_000138	FBN1	3'/gene body	Genebody
FBN1	cg07380200	0.00101804	15	48874903	AGACTGCAGGCATCCATTCAAAAGTATGCATTATCTCAAAATGTTTGACG	15	46662195	R	NM_000138	Body	chr15:46600208-46600434	15	46600208	46600434	0.00107094	0.212153	-0.451504	-0.663657	NM_000138	FBN1	3'/gene body	Genebody
FBN1	cg14549078	0.00166969	15	48752032	TGACTTCACACCAATCCTTACGTGTAGATTGTTTACATAAAGTCCTTTCG	15	46539324	F	NM_000138	Body	chr15:46600208-46600434	15	46600208	46600434	0.00107094	0.212153	-0.451504	-0.663657	NM_000138	FBN1	3'/gene body	Genebody
FBN1	cg09741789	0.00321059	15	48846541	CGTTGCTTCAATCTCGACTGCTGTGATTTAATCCTGGGGAGCAAGAGGGC	15	46633833	R	NM_000138	Body	chr15:46600208-46600434	15	46600208	46600434	0.00107094	0.212153	-0.451504	-0.663657	NM_000138	FBN1	3'/gene body	Genebody
FBN1	cg21011649	0.0158753	15	48819726	CGGTGTCAGCCTGGCCATTGTAATACTCCCAGGAGGCCTGGCTCAAATGT	15	46607018	R	NM_000138	Body	chr15:46600208-46600434	15	46600208	46600434	0.00107094	0.212153	-0.451504	-0.663657	NM_000138	FBN1	3'/gene body	Genebody
FBN1	cg25505106	0.0213976	15	48936208	AAATACTCCCTTAAGGCCGGCCACAGCAGCCTTACTGCTGCAGTGAAACG	15	46723500	R	NM_000138	Body	chr15:46600208-46600434	15	46600208	46600434	0.00107094	0.212153	-0.451504	-0.663657	NM_000138	FBN1	3'/gene body	Genebody
FBN1	cg08151731	0.04669	15	48938576	GCACCCTGGATTCAGGCCTGGGTGGCTTGAATTGAGCCTCAGAAGAGCCG	15	46725868	F	NM_000138	TSS1500	chr15:46600208-46600434	15	46600208	46600434	0.00107094	0.212153	-0.451504	-0.663657	NM_000138	FBN1	3'/gene body	Genebody
FBN1	cg24326030	0.0467726	15	48918030	CGCTGGTAATTTCCAGTTTTAGGAGAGGTGAAATTCTTGAATAATTTTGG	15	46705322	R	NM_000138	Body	chr15:46600208-46600434	15	46600208	46600434	0.00107094	0.212153	-0.451504	-0.663657	NM_000138	FBN1	3'/gene body	Genebody
DOCK2	cg04730794	1.36e-07	5	169144438	CGGTGTTGAAATGCTGAAATTTCCGGTCTGCAATGAGTCCTATTATGTAA	5	169077016	R	NM_004946	Body	chr5:169399078-169399636	5	169399078	169399636	0.00416509	-1.13318	-1.68102	-0.547841	NM_004946	DOCK2	3'/gene body	Genebody
DOCK2	cg04730794	1.36e-07	5	169144438	CGGTGTTGAAATGCTGAAATTTCCGGTCTGCAATGAGTCCTATTATGTAA	5	169077016	R	NM_004946	Body	chr5:169379087-169379298	5	169379087	169379298	0.00247269	-0.173153	-0.694579	-0.521426	NM_004946	DOCK2	3'/gene body	Genebody
DOCK2	cg02363593	1.83e-06	5	169123192	CGGCCCCGGTCTCCCGATGCTCTACTCCAGACAAGAGGAGCCCATGATTC	5	169055770	R	NM_004946	Body	chr5:169399078-169399636	5	169399078	169399636	0.00416509	-1.13318	-1.68102	-0.547841	NM_004946	DOCK2	3'/gene body	Genebody
DOCK2	cg02363593	1.83e-06	5	169123192	CGGCCCCGGTCTCCCGATGCTCTACTCCAGACAAGAGGAGCCCATGATTC	5	169055770	R	NM_004946	Body	chr5:169379087-169379298	5	169379087	169379298	0.00247269	-0.173153	-0.694579	-0.521426	NM_004946	DOCK2	3'/gene body	Genebody
DOCK2	cg27591502	1.89e-06	5	169302816	TAGCTCTCTTCTTTCTTTCCCTTAAGTTTCAGCCCAACAGATCTCTTTCG	5	169235394	R	NM_004946;NM_001129891	Body;Body	chr5:169399078-169399636	5	169399078	169399636	0.00416509	-1.13318	-1.68102	-0.547841	NM_004946	DOCK2	3'/gene body	Genebody
DOCK2	cg27591502	1.89e-06	5	169302816	TAGCTCTCTTCTTTCTTTCCCTTAAGTTTCAGCCCAACAGATCTCTTTCG	5	169235394	R	NM_004946;NM_001129891	Body;Body	chr5:169379087-169379298	5	169379087	169379298	0.00247269	-0.173153	-0.694579	-0.521426	NM_004946	DOCK2	3'/gene body	Genebody
DOCK2	cg26794227	1.86e-05	5	169483131	GGGAGGTTAAGACCCAAGCTGAGCTCCACCTGCTCTGCTGTGGCACTTCG	5	169415709	F	NM_004946	Body	chr5:169399078-169399636	5	169399078	169399636	0.00416509	-1.13318	-1.68102	-0.547841	NM_004946	DOCK2	3'/gene body	Genebody
DOCK2	cg26794227	1.86e-05	5	169483131	GGGAGGTTAAGACCCAAGCTGAGCTCCACCTGCTCTGCTGTGGCACTTCG	5	169415709	F	NM_004946	Body	chr5:169379087-169379298	5	169379087	169379298	0.00247269	-0.173153	-0.694579	-0.521426	NM_004946	DOCK2	3'/gene body	Genebody
DOCK2	cg16277944	6.8e-05	5	169068404	CGCAGCCCAGGACCCTGGACAGAGCTGATCCATGCACACTGACAGATTTG	5	169000982	F	NM_004946	Body	chr5:169399078-169399636	5	169399078	169399636	0.00416509	-1.13318	-1.68102	-0.547841	NM_004946	DOCK2	3'/gene body	Genebody
DOCK2	cg16277944	6.8e-05	5	169068404	CGCAGCCCAGGACCCTGGACAGAGCTGATCCATGCACACTGACAGATTTG	5	169000982	F	NM_004946	Body	chr5:169379087-169379298	5	169379087	169379298	0.00247269	-0.173153	-0.694579	-0.521426	NM_004946	DOCK2	3'/gene body	Genebody
DOCK2	cg23477774	0.000397814	5	169235791	GGAGTCATCTTTACCCACTTTAAGACTGCTAAGCAGAGTAGCAAACAACG	5	169168369	F	NM_004946	Body	chr5:169399078-169399636	5	169399078	169399636	0.00416509	-1.13318	-1.68102	-0.547841	NM_004946	DOCK2	3'/gene body	Genebody
DOCK2	cg23477774	0.000397814	5	169235791	GGAGTCATCTTTACCCACTTTAAGACTGCTAAGCAGAGTAGCAAACAACG	5	169168369	F	NM_004946	Body	chr5:169379087-169379298	5	169379087	169379298	0.00247269	-0.173153	-0.694579	-0.521426	NM_004946	DOCK2	3'/gene body	Genebody
DOCK2	cg25076039	0.00450309	5	169128937	CGGCAGATGTATATGTTTGGTTGTTTTCATGGGACAGGATCAATTCAATT	5	169061515	F	NM_004946	Body	chr5:169399078-169399636	5	169399078	169399636	0.00416509	-1.13318	-1.68102	-0.547841	NM_004946	DOCK2	3'/gene body	Genebody
DOCK2	cg25076039	0.00450309	5	169128937	CGGCAGATGTATATGTTTGGTTGTTTTCATGGGACAGGATCAATTCAATT	5	169061515	F	NM_004946	Body	chr5:169379087-169379298	5	169379087	169379298	0.00247269	-0.173153	-0.694579	-0.521426	NM_004946	DOCK2	3'/gene body	Genebody
DOCK2	cg26503653	0.00708605	5	169064024	GGTTTGTTCAGTCCCTAGGCACGGCAATCAGGAAACTCTCTGCACTTGCG	5	168996602	R	NM_004946	TSS1500	chr5:169399078-169399636	5	169399078	169399636	0.00416509	-1.13318	-1.68102	-0.547841	NM_004946	DOCK2	3'/gene body	Genebody
DOCK2	cg26503653	0.00708605	5	169064024	GGTTTGTTCAGTCCCTAGGCACGGCAATCAGGAAACTCTCTGCACTTGCG	5	168996602	R	NM_004946	TSS1500	chr5:169379087-169379298	5	169379087	169379298	0.00247269	-0.173153	-0.694579	-0.521426	NM_004946	DOCK2	3'/gene body	Genebody
DOCK2	cg23184477	0.00938033	5	169064897	CGGTGGGGTTCTCTACTCAGCCCCCCAGAGCCTCTGGGGAAAAAGGCTCC	5	168997475	F	NM_004946	Body	chr5:169399078-169399636	5	169399078	169399636	0.00416509	-1.13318	-1.68102	-0.547841	NM_004946	DOCK2	3'/gene body	Genebody
DOCK2	cg23184477	0.00938033	5	169064897	CGGTGGGGTTCTCTACTCAGCCCCCCAGAGCCTCTGGGGAAAAAGGCTCC	5	168997475	F	NM_004946	Body	chr5:169379087-169379298	5	169379087	169379298	0.00247269	-0.173153	-0.694579	-0.521426	NM_004946	DOCK2	3'/gene body	Genebody
DOCK2	cg15907287	0.0119457	5	169127853	CATGTCATCAAACCTAAACTAAACTGTTATCTGATCTTGCAAGAAATTCG	5	169060431	R	NM_004946	Body	chr5:169399078-169399636	5	169399078	169399636	0.00416509	-1.13318	-1.68102	-0.547841	NM_004946	DOCK2	3'/gene body	Genebody
DOCK2	cg15907287	0.0119457	5	169127853	CATGTCATCAAACCTAAACTAAACTGTTATCTGATCTTGCAAGAAATTCG	5	169060431	R	NM_004946	Body	chr5:169379087-169379298	5	169379087	169379298	0.00247269	-0.173153	-0.694579	-0.521426	NM_004946	DOCK2	3'/gene body	Genebody
DOCK2	cg01057132	0.0231765	5	169190508	CATTGTCAGGGGCCCGGCTTGGCATCAAGGCCAGATGGAGTGCTAGCACG	5	169123086	R	NM_004946	Body	chr5:169399078-169399636	5	169399078	169399636	0.00416509	-1.13318	-1.68102	-0.547841	NM_004946	DOCK2	3'/gene body	Genebody
DOCK2	cg01057132	0.0231765	5	169190508	CATTGTCAGGGGCCCGGCTTGGCATCAAGGCCAGATGGAGTGCTAGCACG	5	169123086	R	NM_004946	Body	chr5:169379087-169379298	5	169379087	169379298	0.00247269	-0.173153	-0.694579	-0.521426	NM_004946	DOCK2	3'/gene body	Genebody
TNFAIP8	cg03665078	2.64e-07	5	118689961	AAACATCTGGAAAATATCAGTGTTGCAGAGCCTCCCGGAAACTGACCTCG	5	118717860	F	NM_001077654	Body	chr5:118704014-118704300	5	118704014	118704300	0.00209201	-0.740396	0.493693	1.23409	NM_001077654	TNFAIP8	3'/gene body	Genebody
TNFAIP8	cg15408889	7.39e-06	5	118623661	CGTGAGTAATTGGCCCATAAGCTCTTGTCTGATGAGGTGAGATGTTATCC	5	118651560	F	NM_001077654	Body	chr5:118704014-118704300	5	118704014	118704300	0.00209201	-0.740396	0.493693	1.23409	NM_001077654	TNFAIP8	3'/gene body	Genebody
TNFAIP8	cg04195774	8.53e-06	5	118677172	CGATCCTTGGGCTATAAGCCATCTGACTTCAACTATCACTGCTGTGTTTG	5	118705071	F	NM_001077654	Body	chr5:118704014-118704300	5	118704014	118704300	0.00209201	-0.740396	0.493693	1.23409	NM_001077654	TNFAIP8	3'/gene body	Genebody
TNFAIP8	cg23917399	1.39e-05	5	118691751	TGCTTCGGAGTGCATAATGTCAGGATAACCAGCTGCAGGGGCGATTACCG	5	118719650	F	NM_001077654;NM_014350;NM_014350	Body;5'UTR;1stExon	chr5:118704014-118704300	5	118704014	118704300	0.00209201	-0.740396	0.493693	1.23409	NM_001077654	TNFAIP8	3'/gene body	Genebody
TNFAIP8	cg01057573	1.48e-05	5	118683890	ACAGTTATGCAACTTTCCAGTGCTTACCACACATCTGCTATTGATTATCG	5	118711789	F	NM_001077654	Body	chr5:118704014-118704300	5	118704014	118704300	0.00209201	-0.740396	0.493693	1.23409	NM_001077654	TNFAIP8	3'/gene body	Genebody
TNFAIP8	cg07398791	1.51e-05	5	118676053	CGATTCAGGAACATTGGGCTAGGCTGCAGAGGACCACTGTGCCCAAAGGC	5	118703952	F	NM_001077654	Body	chr5:118704014-118704300	5	118704014	118704300	0.00209201	-0.740396	0.493693	1.23409	NM_001077654	TNFAIP8	3'/gene body	Genebody
TNFAIP8	cg04855216	2.31e-05	5	118609467	GCAAAGGGAATCGGGCTGGCATGTCTTCAGGGGAAGTTGCGTGAGGTCCG	5	118637366	R	NM_001077654	Body	chr5:118704014-118704300	5	118704014	118704300	0.00209201	-0.740396	0.493693	1.23409	NM_001077654	TNFAIP8	3'/gene body	Genebody
TNFAIP8	cg00524900	8.42e-05	5	118609965	CGTGACCAAAGTTTGTTCTGAAACTTGCACTGTTGCCAACACTGTCCATG	5	118637864	R	NM_001077654	Body	chr5:118704014-118704300	5	118704014	118704300	0.00209201	-0.740396	0.493693	1.23409	NM_001077654	TNFAIP8	3'/gene body	Genebody
TNFAIP8	cg27621513	0.000205251	5	118658343	CGGGGAGGAAAATCAGGAAAGTGGATTATGGAGGACCAGTCTGTCTACAG	5	118686242	R	NM_001077654	Body	chr5:118704014-118704300	5	118704014	118704300	0.00209201	-0.740396	0.493693	1.23409	NM_001077654	TNFAIP8	3'/gene body	Genebody
TNFAIP8	cg15621656	0.000427739	5	118609258	CGAGCCATAGTACCCATTAAGCTTCTCTGCATGAGGGAAGCTTTCAAAAG	5	118637157	F	NM_001077654	Body	chr5:118704014-118704300	5	118704014	118704300	0.00209201	-0.740396	0.493693	1.23409	NM_001077654	TNFAIP8	3'/gene body	Genebody
TNFAIP8	cg01915433	0.000452031	5	118665275	CTGGGATATGAGCCTACATCTGCTGGCTTTTTTCTCTTCATATCATATCG	5	118693174	F	NM_001077654	Body	chr5:118704014-118704300	5	118704014	118704300	0.00209201	-0.740396	0.493693	1.23409	NM_001077654	TNFAIP8	3'/gene body	Genebody
TNFAIP8	cg10911160	0.000928271	5	118691794	CGGAGTGCATAATGTCAGGATAACCAGCTGCAGGGGCGATTACCGCTCAC	5	118719693	R	NM_001077654;NM_014350	Body;1stExon	chr5:118704014-118704300	5	118704014	118704300	0.00209201	-0.740396	0.493693	1.23409	NM_001077654	TNFAIP8	3'/gene body	Genebody
TNFAIP8	cg02283238	0.00160954	5	118691126	GGGTTGCAAGGACCAGCTTAAGAGAGCACAATTTCACAAGTCCCAGAGCG	5	118719025	F	NM_001077654;NM_014350	Body;TSS1500	chr5:118704014-118704300	5	118704014	118704300	0.00209201	-0.740396	0.493693	1.23409	NM_001077654	TNFAIP8	3'/gene body	Genebody
TNFAIP8	cg01810267	0.00731573	5	118603742	CGGGTGGCCCCTGAGGAGGGCAAGCCTTCTGCTCCACAGGCAAGGACAGT	5	118631641	F	NM_001077654	TSS1500	chr5:118704014-118704300	5	118704014	118704300	0.00209201	-0.740396	0.493693	1.23409	NM_001077654	TNFAIP8	3'/gene body	Genebody
TNFAIP8	cg18689486	0.0141226	5	118603804	GGAGGGCAAGCCTTCTGCTCCACAGGCAAGGACAGTCACAGCTAAGTCCG	5	118631703	R	NM_001077654	TSS1500	chr5:118704014-118704300	5	118704014	118704300	0.00209201	-0.740396	0.493693	1.23409	NM_001077654	TNFAIP8	3'/gene body	Genebody
TNFAIP8	cg19843939	0.0291631	5	118691561	AAGTTCTGCAAGAGTGACGAATCGCGTGTCAGCTGGGCGGCGGGAGTCCG	5	118719460	F	NM_001077654;NM_014350	Body;TSS200	chr5:118704014-118704300	5	118704014	118704300	0.00209201	-0.740396	0.493693	1.23409	NM_001077654	TNFAIP8	3'/gene body	Genebody
TNFAIP8	cg17471836	0.0422037	5	118691007	CTCTCCCCCTGAGGAAGGCCCTTTGGAGTAACTGCAGCAATGAGTGCCCG	5	118718906	R	NM_001077654;NM_014350	Body;TSS1500	chr5:118704014-118704300	5	118704014	118704300	0.00209201	-0.740396	0.493693	1.23409	NM_001077654	TNFAIP8	3'/gene body	Genebody
RUNX1	cg19836199	4.75e-07	21	36421941	CGCTGGCATCAAGCCGCTGCTCCGACAGGATGTGGATCCCATCATTTAAA	21	35343811	F	NM_001754	TSS1500	chr21:35102222-35102351	21	35102222	35102351	0.0065574	1.24289	1.91483	0.671942	NM_001001890	RUNX1	3'/gene body	Genebody
RUNX1	cg00291213	7.24e-07	21	36398056	TCAGGTTGGCTAACTTTCCTATTGAGCAATTCCTCACAGCAATCACTCCG	21	35319926	F	NM_001754	Body	chr21:35102222-35102351	21	35102222	35102351	0.0065574	1.24289	1.91483	0.671942	NM_001001890	RUNX1	3'/gene body	Genebody
RUNX1	cg04915566	8.37e-07	21	36421472	GTGGTCAGCAGGCAGGACGAATCACACTGAATGCAAACCACAGGGTTTCG	21	35343342	F	NM_001754;NM_001754	5'UTR;1stExon	chr21:35102222-35102351	21	35102222	35102351	0.0065574	1.24289	1.91483	0.671942	NM_001001890	RUNX1	3'/gene body	Genebody
RUNX1	cg13030790	1.64e-06	21	36421503	TGATGCTCACCACGCTGCGAAACCCTGTGGTTTGCATTCAGTGTGATTCG	21	35343373	R	NM_001754;NM_001754	5'UTR;1stExon	chr21:35102222-35102351	21	35102222	35102351	0.0065574	1.24289	1.91483	0.671942	NM_001001890	RUNX1	3'/gene body	Genebody
RUNX1	cg01519261	1.78e-06	21	36421467	CGCTGCGAAACCCTGTGGTTTGCATTCAGTGTGATTCGTCCTGCCTGCTG	21	35343337	F	NM_001754;NM_001754	5'UTR;1stExon	chr21:35102222-35102351	21	35102222	35102351	0.0065574	1.24289	1.91483	0.671942	NM_001001890	RUNX1	3'/gene body	Genebody
RUNX1	cg15242225	2.19e-06	21	36421857	CGGCTCCTGTTGTTATTTGTGGTTTTTGGAACTACTGATTATTTTGATAA	21	35343727	F	NM_001754	TSS1500	chr21:35102222-35102351	21	35102222	35102351	0.0065574	1.24289	1.91483	0.671942	NM_001001890	RUNX1	3'/gene body	Genebody
RUNX1	cg21358438	3.23e-05	21	36206841	CAGAAACTAGATGATCAGACCAAGCCCGGGAGCTTGTCCTTTTCCGAGCG	21	35128711	F	NM_001001890;NM_001122607;NM_001754	Body;Body;Body	chr21:35102222-35102351	21	35102222	35102351	0.0065574	1.24289	1.91483	0.671942	NM_001001890	RUNX1	3'/gene body	Genebody
RUNX1	cg08443845	0.000130639	21	36421955	CGGCTTGATGCCAGCGTTGAATTACTATTGAATAAGCAGCAATGAAATCT	21	35343825	R	NM_001754	TSS1500	chr21:35102222-35102351	21	35102222	35102351	0.0065574	1.24289	1.91483	0.671942	NM_001001890	RUNX1	3'/gene body	Genebody
RUNX1	cg05973398	0.000173927	21	36420164	AACCATCAAGATACACTTTGCAGGCACTGGTCAGAGTGCGTGCCCCGACG	21	35342034	R	NM_001754	Body	chr21:35102222-35102351	21	35102222	35102351	0.0065574	1.24289	1.91483	0.671942	NM_001001890	RUNX1	3'/gene body	Genebody
RUNX1	cg22698744	0.000223016	21	36263808	CGGAGCCTGCACTTTCAAGGACAGCCACAGCGTGTACGAAGTGAGGAATT	21	35185678	F	NM_001754	Body	chr21:35102222-35102351	21	35102222	35102351	0.0065574	1.24289	1.91483	0.671942	NM_001001890	RUNX1	3'/gene body	Genebody
RUNX1	cg03142697	0.000253288	21	36258497	ACCCCTGGCTTAATCTAGGTGAGCTGATGATAGCATTCAGAACGGTTCCG	21	35180367	R	NM_001001890;NM_001122607;NM_001754	Body;Body;Body	chr21:35102222-35102351	21	35102222	35102351	0.0065574	1.24289	1.91483	0.671942	NM_001001890	RUNX1	3'/gene body	Genebody
RUNX1	cg17339910	0.00041583	21	36263625	CGAGTCAAGGAGCAAAAGCTGTGATTGCTATCAGCTTTTTGTCGGGCTTC	21	35185495	R	NM_001754	Body	chr21:35102222-35102351	21	35102222	35102351	0.0065574	1.24289	1.91483	0.671942	NM_001001890	RUNX1	3'/gene body	Genebody
RUNX1	cg22866426	0.000731966	21	36263347	TAGGCTTTTGACTCCAGGGGAAATAGCAGACTCGGGTGATTTGCCCCTCG	21	35185217	R	NM_001754	Body	chr21:35102222-35102351	21	35102222	35102351	0.0065574	1.24289	1.91483	0.671942	NM_001001890	RUNX1	3'/gene body	Genebody
RUNX1	cg19791221	0.00129537	21	36168288	CTACTGGCAGAGCATGTCCAGACATTGCTGTAAAACAGGGTGACCTTTCG	21	35090158	F	NM_001001890;NM_001754	Body;Body	chr21:35102222-35102351	21	35102222	35102351	0.0065574	1.24289	1.91483	0.671942	NM_001001890	RUNX1	3'/gene body	Genebody
RUNX1	cg02413040	0.00150464	21	36419648	TGCAGCTTTTCACCAGTGGCCGGTGTCTCTGTGTTACCAACCAAACGACG	21	35341518	R	NM_001754	Body	chr21:35102222-35102351	21	35102222	35102351	0.0065574	1.24289	1.91483	0.671942	NM_001001890	RUNX1	3'/gene body	Genebody
RUNX1	cg04212846	0.00175459	21	36168008	CAGCAAAAACAAGTGACACAGGGCTTGCTCACAGATGGCCCCAAAGAGCG	21	35089878	F	NM_001001890;NM_001754	Body;Body	chr21:35102222-35102351	21	35102222	35102351	0.0065574	1.24289	1.91483	0.671942	NM_001001890	RUNX1	3'/gene body	Genebody
RUNX1	cg01664727	0.00447314	21	36258423	GCTCACCTAGATTAAGCCAGGGGTAGCGAAAGGTGACGAGGCTGTTTTCG	21	35180293	F	NM_001001890;NM_001122607;NM_001754	Body;Body;Body	chr21:35102222-35102351	21	35102222	35102351	0.0065574	1.24289	1.91483	0.671942	NM_001001890	RUNX1	3'/gene body	Genebody
RUNX1	cg02869559	0.00718569	21	36259067	GGAGGACAGGCGGAGGCCGGCGAGGCCGGGGGAGATCCGCGAGGGCAGCG	21	35180937	F	NM_001001890;NM_001122607;NM_001754	Body;Body;Body	chr21:35102222-35102351	21	35102222	35102351	0.0065574	1.24289	1.91483	0.671942	NM_001001890	RUNX1	3'/gene body	Genebody
RUNX1	cg07201215	0.00859033	21	36419478	AAAAAAAGATCTTCCTGGCTTTACTCTGCTTTCAGTACCCCCTCAGAACG	21	35341348	F	NM_001754	Body	chr21:35102222-35102351	21	35102222	35102351	0.0065574	1.24289	1.91483	0.671942	NM_001001890	RUNX1	3'/gene body	Genebody
RUNX1	cg12459280	0.0122616	21	36165083	ATCCTGGGTGGTCCCTGTCCCCCTGGGTATAGCATCCTGGGTAATCCTCG	21	35086953	F	NM_001001890;NM_001754	Body;Body	chr21:35102222-35102351	21	35102222	35102351	0.0065574	1.24289	1.91483	0.671942	NM_001001890	RUNX1	3'/gene body	Genebody
RUNX1	cg00994804	0.0125058	21	36259383	CGAGCCGCCGCTTCACGCCGCCTTCCACCGCGCTGAGCCCAGGCAAGATG	21	35181253	R	NM_001001890;NM_001122607;NM_001754	1stExon;1stExon;Body	chr21:35102222-35102351	21	35102222	35102351	0.0065574	1.24289	1.91483	0.671942	NM_001001890	RUNX1	3'/gene body	Genebody
RUNX1	cg06758350	0.014582	21	36259460	TGTATGTTGGTCTCCCGGGAGCTGCTTGCTGAAGATCCGCGCCCCTGTCG	21	35181330	F	NM_001122607;NM_001001890;NM_001001890;NM_001122607;NM_001754	5'UTR;1stExon;5'UTR;1stExon;Body	chr21:35102222-35102351	21	35102222	35102351	0.0065574	1.24289	1.91483	0.671942	NM_001001890	RUNX1	3'/gene body	Genebody
RUNX1	cg12477880	0.0151931	21	36259241	CGGCCAGCACCTCCACCATGCTGCGGTCGCCGCTCCTCAGCTTGCCGGCC	21	35181111	F	NM_001001890;NM_001122607;NM_001754	1stExon;1stExon;Body	chr21:35102222-35102351	21	35102222	35102351	0.0065574	1.24289	1.91483	0.671942	NM_001001890	RUNX1	3'/gene body	Genebody
RUNX1	cg01265860	0.0237144	21	36256316	CGTCTTTGGACTCTGGTGTACCAGGGCCTGAACAAGCTATAACACCATGG	21	35178186	F	NM_001001890;NM_001122607;NM_001754	Body;Body;Body	chr21:35102222-35102351	21	35102222	35102351	0.0065574	1.24289	1.91483	0.671942	NM_001001890	RUNX1	3'/gene body	Genebody
RUNX1	cg16507755	0.03159	21	36164414	CGGGCCAGGCCTGGCGCCTCAGTAGGGCCTCCACACGGCCTCCTCCAGGC	21	35086284	F	NM_001001890;NM_001754	3'UTR;3'UTR	chr21:35102222-35102351	21	35102222	35102351	0.0065574	1.24289	1.91483	0.671942	NM_001001890	RUNX1	3'/gene body	Genebody
MACF1	cg27292099	4.65e-09	1	39853529	TATTCTTAAAGCTTTCCTGGAACTCCCTGAGCCTCTGAGTCATTTCTTCG	1	39626116	F	NM_012090;NM_033044	Body;Body	chr1:39484928-39485320	1	39484928	39485320	0.000629137	-1.18788	-1.70362	-0.515736	NM_012090	MACF1	3'/gene body	Genebody
MACF1	cg10316899	1.56e-07	1	39658128	CGGCTGCCTCAACAGGATCGTCAGTATTTATGGTTTTGTGATGAGTCCTT	1	39430715	R	NM_012090	Body	chr1:39484928-39485320	1	39484928	39485320	0.000629137	-1.18788	-1.70362	-0.515736	NM_012090	MACF1	3'/gene body	Genebody
MACF1	cg22697325	5.98e-07	1	39619385	CGAAGGAAAGGGCTGAAATGGCAAGACCAAGTGAGGCTTTAAAGGAAATT	1	39391972	R	NM_012090	Body	chr1:39484928-39485320	1	39484928	39485320	0.000629137	-1.18788	-1.70362	-0.515736	NM_012090	MACF1	3'/gene body	Genebody
MACF1	cg00352106	1.62e-06	1	39864197	ACTGGCATCTAGTAAGTGCTGCGAAACAACCTACAATACACAGGATGACG	1	39636784	R	NM_012090;NM_033044	Body;Body	chr1:39484928-39485320	1	39484928	39485320	0.000629137	-1.18788	-1.70362	-0.515736	NM_012090	MACF1	3'/gene body	Genebody
MACF1	cg08876103	2.08e-06	1	39572323	TTTTCCCAGAAACGACACAGGCAGCACTTTTCCCCATTTTATTCAGCTCG	1	39344910	R	NM_012090	Body	chr1:39484928-39485320	1	39484928	39485320	0.000629137	-1.18788	-1.70362	-0.515736	NM_012090	MACF1	3'/gene body	Genebody
MACF1	cg19856520	3.58e-06	1	39696676	CGTGATCAGGGCCAAAGAGGAAGTTCAGCTAGGCCAAACCTTCCTAAGAA	1	39469263	F	NM_012090	Body	chr1:39484928-39485320	1	39484928	39485320	0.000629137	-1.18788	-1.70362	-0.515736	NM_012090	MACF1	3'/gene body	Genebody
MACF1	cg22367631	3.93e-06	1	39569079	CCATATTATTTTATACCAGCAGGCCTAAGAAGGCCCAGACAGAAATCACG	1	39341666	F	NM_012090	Body	chr1:39484928-39485320	1	39484928	39485320	0.000629137	-1.18788	-1.70362	-0.515736	NM_012090	MACF1	3'/gene body	Genebody
MACF1	cg08944940	5.17e-06	1	39643664	AGCCTAAAGATTTCCCTGACAGCCCAGATTCTGCGGAAATCCCCCTCTCG	1	39416251	F	NM_012090	Body	chr1:39484928-39485320	1	39484928	39485320	0.000629137	-1.18788	-1.70362	-0.515736	NM_012090	MACF1	3'/gene body	Genebody
MACF1	cg08259526	7.64e-06	1	39570323	GCCAAGGAGCCAGAGCCTGAGAAATGACAACCCAGGGAGGCACGAAAACG	1	39342910	F	NM_012090	Body	chr1:39484928-39485320	1	39484928	39485320	0.000629137	-1.18788	-1.70362	-0.515736	NM_012090	MACF1	3'/gene body	Genebody
MACF1	cg05800561	1.66e-05	1	39680296	CGCCTCAGCCAGCCTCCCAGGTAGATTATCACAGCAAATTTTATCAGCTT	1	39452883	R	NM_012090	Body	chr1:39484928-39485320	1	39484928	39485320	0.000629137	-1.18788	-1.70362	-0.515736	NM_012090	MACF1	3'/gene body	Genebody
MACF1	cg24370375	1.8e-05	1	39624920	AGAGAATCTCCTTAGGTACTTCAGCAACAGCCTGTTGTCTTGCTTGAACG	1	39397507	R	NM_012090	Body	chr1:39484928-39485320	1	39484928	39485320	0.000629137	-1.18788	-1.70362	-0.515736	NM_012090	MACF1	3'/gene body	Genebody
MACF1	cg24159575	1.89e-05	1	39662235	GATGTCTGCATCGTGCCATTTCCAGAAACCCAAGGTTTTCAGTCCTATCG	1	39434822	R	NM_012090	Body	chr1:39484928-39485320	1	39484928	39485320	0.000629137	-1.18788	-1.70362	-0.515736	NM_012090	MACF1	3'/gene body	Genebody
MACF1	cg09019648	3.7e-05	1	39574285	AAAATCCTGGTTCTCCTACCTCCCTGACTATTCCTTCTTAATTTCCTCCG	1	39346872	F	NM_012090	Body	chr1:39484928-39485320	1	39484928	39485320	0.000629137	-1.18788	-1.70362	-0.515736	NM_012090	MACF1	3'/gene body	Genebody
MACF1	cg08480461	7.76e-05	1	39553001	CATCAGGCCTCTCAAGCAAGGGCGAGGCCCTAAGACCAGCTCAGGACACG	1	39325588	F	NM_012090	Body	chr1:39484928-39485320	1	39484928	39485320	0.000629137	-1.18788	-1.70362	-0.515736	NM_012090	MACF1	3'/gene body	Genebody
MACF1	cg20286956	0.000360436	1	39547918	CGGCCCCTCACAAACACTTGTTTGACCTCCGGGCTCCCGCCCGACCCTCG	1	39320505	R	NM_012090	5'UTR	chr1:39484928-39485320	1	39484928	39485320	0.000629137	-1.18788	-1.70362	-0.515736	NM_012090	MACF1	3'/gene body	Genebody
MACF1	cg15522353	0.000500989	1	39547558	CGCCCAGCCCTGCCCGCTCCCTAAGGTCCGGCGCCCGGCCCCTGCAGGGC	1	39320145	R	NM_012090	5'UTR	chr1:39484928-39485320	1	39484928	39485320	0.000629137	-1.18788	-1.70362	-0.515736	NM_012090	MACF1	3'/gene body	Genebody
MACF1	cg11676353	0.000775264	1	39548001	CGCCCATTTCACTACAAAGGCCGGCTCTCCCAAGGCCTCCTCCCGGAGAA	1	39320588	R	NM_012090	5'UTR	chr1:39484928-39485320	1	39484928	39485320	0.000629137	-1.18788	-1.70362	-0.515736	NM_012090	MACF1	3'/gene body	Genebody
MACF1	cg08664568	0.00126753	1	39598712	CGCTGGAGAGCAACTATTAGTCCCTGGGGGAAGTGACACCACCCTTGGAA	1	39371299	F	NM_012090	Body	chr1:39484928-39485320	1	39484928	39485320	0.000629137	-1.18788	-1.70362	-0.515736	NM_012090	MACF1	3'/gene body	Genebody
MACF1	cg22174844	0.00130576	1	39570747	CGGCCCAGCCTTTCATCCTGACGCGCGGGGCCTCCCACCCAGCGGGACTC	1	39343334	F	NM_012090	Body	chr1:39484928-39485320	1	39484928	39485320	0.000629137	-1.18788	-1.70362	-0.515736	NM_012090	MACF1	3'/gene body	Genebody
MACF1	cg14082530	0.00302719	1	39920611	CGCTGCTGGTGCTGCTTAGCCCATGTCAGGACCTGTGGAAAAAGAAGGAA	1	39693198	R	NM_012090;NM_033044	Body;Body	chr1:39484928-39485320	1	39484928	39485320	0.000629137	-1.18788	-1.70362	-0.515736	NM_012090	MACF1	3'/gene body	Genebody
MACF1	cg26906273	0.00346604	1	39547881	CGCCCGACCCTCGGCCACCTGGGTCATTCCATCAATCCCCGAGACTCACA	1	39320468	R	NM_012090	5'UTR	chr1:39484928-39485320	1	39484928	39485320	0.000629137	-1.18788	-1.70362	-0.515736	NM_012090	MACF1	3'/gene body	Genebody
MACF1	cg18647268	0.00450791	1	39735142	CGGAGCCTTCCCATGTGGGTCAAGTGCCCCCCCAGGATTCCAGACTGCCT	1	39507729	F	NM_012090	Body	chr1:39484928-39485320	1	39484928	39485320	0.000629137	-1.18788	-1.70362	-0.515736	NM_012090	MACF1	3'/gene body	Genebody
MACF1	ch.1.1254747R	0.00485636	1	39934760	CAGGCAAAGGGATCTGAGGCACTAAGAGGGAACCTAAAGGGCTTCACTGG	1	39707346	F	NM_012090;NM_033044	Body;Body	chr1:39484928-39485320	1	39484928	39485320	0.000629137	-1.18788	-1.70362	-0.515736	NM_012090	MACF1	3'/gene body	Genebody
MACF1	cg00790970	0.00562652	1	39920621	CGGCCTTGTCAGAACTGGTGGCTAATGCTGAGCTCCTGGAAGAACTTCTG	1	39693208	F	NM_012090;NM_033044	Body;Body	chr1:39484928-39485320	1	39484928	39485320	0.000629137	-1.18788	-1.70362	-0.515736	NM_012090	MACF1	3'/gene body	Genebody
MACF1	cg06895953	0.00625425	1	39687307	CTGTGGCTAGAAGCATGAGAATTGTCTTGAACTCTGCCATTCCTTACCCG	1	39459894	R	NM_012090	Body	chr1:39484928-39485320	1	39484928	39485320	0.000629137	-1.18788	-1.70362	-0.515736	NM_012090	MACF1	3'/gene body	Genebody
MACF1	cg08943107	0.00877453	1	39943966	CGCCCGGCCAAGGGTCATGTATTGTTGAGGCTTGAGGAGGAAGGAAACAC	1	39716553	F	NM_012090;NM_033044	Body;Body	chr1:39484928-39485320	1	39484928	39485320	0.000629137	-1.18788	-1.70362	-0.515736	NM_012090	MACF1	3'/gene body	Genebody
MACF1	cg18385671	0.0111975	1	39797026	TGCTTCTGGAATCTCAGGTTATCATGTCTGGCCTCATTGCCCCTGAGACG	1	39569613	R	NM_033044;NM_012090	1stExon;Body	chr1:39484928-39485320	1	39484928	39485320	0.000629137	-1.18788	-1.70362	-0.515736	NM_012090	MACF1	3'/gene body	Genebody
MACF1	cg14018543	0.0119077	1	39659967	CTTGATAGGAAGGCCATCTAGAGTTAGATCCTGGGCAGAATCCATATCCG	1	39432554	R	NM_012090	Body	chr1:39484928-39485320	1	39484928	39485320	0.000629137	-1.18788	-1.70362	-0.515736	NM_012090	MACF1	3'/gene body	Genebody
MACF1	cg04000234	0.0133972	1	39568852	TTGTGTGTTTCTTAAAAGGAATCTCAACCCCTTGCCTTCTCCCTGCAACG	1	39341439	R	NM_012090	Body	chr1:39484928-39485320	1	39484928	39485320	0.000629137	-1.18788	-1.70362	-0.515736	NM_012090	MACF1	3'/gene body	Genebody
MACF1	cg17431079	0.0182253	1	39607710	TTTCCCATTTCTCTTTCTTAGAGCTGGTATCTGGTCTGCAGGCAGTTCCG	1	39380297	R	NM_012090	Body	chr1:39484928-39485320	1	39484928	39485320	0.000629137	-1.18788	-1.70362	-0.515736	NM_012090	MACF1	3'/gene body	Genebody
MACF1	cg18154117	0.0183193	1	39649937	CGCCCTGCATGAAAAAGAAGTCCATGACTAGCACAGGATGTTGTGAGCCA	1	39422524	R	NM_012090	Body	chr1:39484928-39485320	1	39484928	39485320	0.000629137	-1.18788	-1.70362	-0.515736	NM_012090	MACF1	3'/gene body	Genebody
MACF1	cg15158106	0.0220237	1	39873077	CGACCAAGAGGACACAGGATTCTGGGGCAGTGCCTTTAAAAGTTTTAGAA	1	39645664	F	NM_012090;NM_033044	Body;Body	chr1:39484928-39485320	1	39484928	39485320	0.000629137	-1.18788	-1.70362	-0.515736	NM_012090	MACF1	3'/gene body	Genebody
MACF1	ch.1.1248405R	0.0459542	1	39764464	CAGTACCTCTGAGAGAGACATTTTAGAGACAACATCTGAAAAGTCAGGTT	1	39537050	F	NM_012090	Body	chr1:39484928-39485320	1	39484928	39485320	0.000629137	-1.18788	-1.70362	-0.515736	NM_012090	MACF1	3'/gene body	Genebody
CX3CR1	cg03341377	2.13e-08	3	39309355	CGCAGCCAGGACTTGCTGCTCATTCACTCCAGAGCCGGCTGGGAGGCAGC	3	39284359	F	NM_001171174;NM_001171171;NM_001337;NM_001171172	Body;5'UTR;5'UTR;5'UTR	chr3:39284394-39284702	3	39284394	39284702	0.0026277	-0.0371194	0.721311	0.75843	NM_001337	CX3CR1	3'/gene body	Genebody
CX3CR1	cg24310395	3.35e-06	3	39309435	CCAGGAGGCCTGTTTTGAGGGTTTCTGAGGGACCCATCTGTGGTATCACG	3	39284439	F	NM_001171174;NM_001171171;NM_001337;NM_001171172	Body;5'UTR;5'UTR;5'UTR	chr3:39284394-39284702	3	39284394	39284702	0.0026277	-0.0371194	0.721311	0.75843	NM_001337	CX3CR1	3'/gene body	Genebody
CX3CR1	cg24130739	6.08e-06	3	39323221	CGGGCCGTGCTTACCAGGCCGTGGACTTAAACCAGGATGAGAGAACCCCT	3	39298225	R	NM_001171174;NM_001171172;NM_001171174;NM_001171171	1stExon;TSS1500;5'UTR;TSS1500	chr3:39284394-39284702	3	39284394	39284702	0.0026277	-0.0371194	0.721311	0.75843	NM_001337	CX3CR1	3'/gene body	Genebody
CX3CR1	cg03296370	4.82e-05	3	39323216	CCTCCAGGGGTTCTCTCATCCTGGTTTAAGTCCACGGCCTGGTAAGCACG	3	39298220	R	NM_001171174;NM_001171172;NM_001171174;NM_001171171	1stExon;TSS1500;5'UTR;TSS1500	chr3:39284394-39284702	3	39284394	39284702	0.0026277	-0.0371194	0.721311	0.75843	NM_001337	CX3CR1	3'/gene body	Genebody
CX3CR1	cg19838154	0.00142466	3	39323202	TGCCAACTTAAACGCCTCCAGGGGTTCTCTCATCCTGGTTTAAGTCCACG	3	39298206	R	NM_001171174;NM_001171172;NM_001171174;NM_001171171	1stExon;TSS1500;5'UTR;TSS1500	chr3:39284394-39284702	3	39284394	39284702	0.0026277	-0.0371194	0.721311	0.75843	NM_001337	CX3CR1	3'/gene body	Genebody
RAB31	cg17960615	1.51e-05	18	9709578	GAATTGTGCCAGCGTCTCTAGGCTTCCTCTAGGCTCTTGTGGAACCTCCG	18	9699578	R	NM_006868	Body	chr18:9738378-9738811	18	9738378	9738811	0.00341597	-1.07023	-1.94533	-0.8751	NM_006868	RAB31	5'/gene body	Genebody
RAB31	cg17960615	1.51e-05	18	9709578	GAATTGTGCCAGCGTCTCTAGGCTTCCTCTAGGCTCTTGTGGAACCTCCG	18	9699578	R	NM_006868	Body	chr18:9822221-9822723	18	9822221	9822723	0.00451164	-1.87482	-1.21989	0.654936	NM_006868	RAB31	3'/gene body	Genebody
RAB31	cg17960615	1.51e-05	18	9709578	GAATTGTGCCAGCGTCTCTAGGCTTCCTCTAGGCTCTTGTGGAACCTCCG	18	9699578	R	NM_006868	Body	chr18:9725310-9725574	18	9725310	9725574	0.00755646	-0.421194	0.326116	0.74731	NM_006868	RAB31	5'/gene body	Genebody
RAB31	cg13049483	0.000379126	18	9712461	CCCTGGGCAGGACCCCATGAGTTTCCTTCTTACCAGGAAAGTGTCATTCG	18	9702461	R	NM_006868	Body	chr18:9738378-9738811	18	9738378	9738811	0.00341597	-1.07023	-1.94533	-0.8751	NM_006868	RAB31	5'/gene body	Genebody
RAB31	cg13049483	0.000379126	18	9712461	CCCTGGGCAGGACCCCATGAGTTTCCTTCTTACCAGGAAAGTGTCATTCG	18	9702461	R	NM_006868	Body	chr18:9822221-9822723	18	9822221	9822723	0.00451164	-1.87482	-1.21989	0.654936	NM_006868	RAB31	3'/gene body	Genebody
RAB31	cg13049483	0.000379126	18	9712461	CCCTGGGCAGGACCCCATGAGTTTCCTTCTTACCAGGAAAGTGTCATTCG	18	9702461	R	NM_006868	Body	chr18:9725310-9725574	18	9725310	9725574	0.00755646	-0.421194	0.326116	0.74731	NM_006868	RAB31	5'/gene body	Genebody
RAB31	cg17982102	0.00386752	18	9707896	CGGGGGTCCCATCCTCAAGCGACATTCTGGGTCCCACGCAGAAAAAGTCA	18	9697896	R	NM_006868	TSS1500	chr18:9738378-9738811	18	9738378	9738811	0.00341597	-1.07023	-1.94533	-0.8751	NM_006868	RAB31	5'/gene body	Genebody
RAB31	cg17982102	0.00386752	18	9707896	CGGGGGTCCCATCCTCAAGCGACATTCTGGGTCCCACGCAGAAAAAGTCA	18	9697896	R	NM_006868	TSS1500	chr18:9822221-9822723	18	9822221	9822723	0.00451164	-1.87482	-1.21989	0.654936	NM_006868	RAB31	3'/gene body	Genebody
RAB31	cg17982102	0.00386752	18	9707896	CGGGGGTCCCATCCTCAAGCGACATTCTGGGTCCCACGCAGAAAAAGTCA	18	9697896	R	NM_006868	TSS1500	chr18:9725310-9725574	18	9725310	9725574	0.00755646	-0.421194	0.326116	0.74731	NM_006868	RAB31	5'/gene body	Genebody
RAB31	cg27298007	0.00457294	18	9707031	CTTTTGTACAGTTTAGTCCATTTGAGTAATCTCTACAAGCCTGCACCTCG	18	9697031	R	NM_006868	TSS1500	chr18:9738378-9738811	18	9738378	9738811	0.00341597	-1.07023	-1.94533	-0.8751	NM_006868	RAB31	5'/gene body	Genebody
RAB31	cg27298007	0.00457294	18	9707031	CTTTTGTACAGTTTAGTCCATTTGAGTAATCTCTACAAGCCTGCACCTCG	18	9697031	R	NM_006868	TSS1500	chr18:9822221-9822723	18	9822221	9822723	0.00451164	-1.87482	-1.21989	0.654936	NM_006868	RAB31	3'/gene body	Genebody
RAB31	cg27298007	0.00457294	18	9707031	CTTTTGTACAGTTTAGTCCATTTGAGTAATCTCTACAAGCCTGCACCTCG	18	9697031	R	NM_006868	TSS1500	chr18:9725310-9725574	18	9725310	9725574	0.00755646	-0.421194	0.326116	0.74731	NM_006868	RAB31	5'/gene body	Genebody
RAB31	cg13485230	0.0338312	18	9709310	CGGAGTGGGCCCCCGAAAGGAAGCGACCCTACGTTTATCTGAATTCCCAG	18	9699310	R	NM_006868	Body	chr18:9738378-9738811	18	9738378	9738811	0.00341597	-1.07023	-1.94533	-0.8751	NM_006868	RAB31	5'/gene body	Genebody
RAB31	cg13485230	0.0338312	18	9709310	CGGAGTGGGCCCCCGAAAGGAAGCGACCCTACGTTTATCTGAATTCCCAG	18	9699310	R	NM_006868	Body	chr18:9822221-9822723	18	9822221	9822723	0.00451164	-1.87482	-1.21989	0.654936	NM_006868	RAB31	3'/gene body	Genebody
RAB31	cg13485230	0.0338312	18	9709310	CGGAGTGGGCCCCCGAAAGGAAGCGACCCTACGTTTATCTGAATTCCCAG	18	9699310	R	NM_006868	Body	chr18:9725310-9725574	18	9725310	9725574	0.00755646	-0.421194	0.326116	0.74731	NM_006868	RAB31	5'/gene body	Genebody
RAB31	cg14161579	0.0460527	18	9708890	CGGCAGAAAGTTTAAGTTGCTCAGCCAAGTCGCTGAGTGCTCTTTTGCCT	18	9698890	F	NM_006868	Body	chr18:9738378-9738811	18	9738378	9738811	0.00341597	-1.07023	-1.94533	-0.8751	NM_006868	RAB31	5'/gene body	Genebody
RAB31	cg14161579	0.0460527	18	9708890	CGGCAGAAAGTTTAAGTTGCTCAGCCAAGTCGCTGAGTGCTCTTTTGCCT	18	9698890	F	NM_006868	Body	chr18:9822221-9822723	18	9822221	9822723	0.00451164	-1.87482	-1.21989	0.654936	NM_006868	RAB31	3'/gene body	Genebody
RAB31	cg14161579	0.0460527	18	9708890	CGGCAGAAAGTTTAAGTTGCTCAGCCAAGTCGCTGAGTGCTCTTTTGCCT	18	9698890	F	NM_006868	Body	chr18:9725310-9725574	18	9725310	9725574	0.00755646	-0.421194	0.326116	0.74731	NM_006868	RAB31	5'/gene body	Genebody
IL10RA	cg05468843	0.000552329	11	117857990	TACAAAGTAAAACATGCAGTCAGCCATTCACGTGATCGAGAGCTGAGTCG	11	117363200	R	NR_026691;NM_001558	Body;Body	chr11:117365497-117365661	11	117365497	117365661	0.00171153	-0.105255	0.559573	0.664828	NM_001558	IL10RA	5'/gene body	Genebody
IL10RA	cg07237926	0.000629062	11	117857630	GTCCCCTTGGGGAATAATTTTGATCTCCTGACTCTCCCTTCTCTTAGTCG	11	117362840	R	NR_026691;NM_001558	Body;Body	chr11:117365497-117365661	11	117365497	117365661	0.00171153	-0.105255	0.559573	0.664828	NM_001558	IL10RA	5'/gene body	Genebody
IL10RA	cg10145584	0.00261052	11	117860269	GCAGTGACCTTGGACCTGTACCACAGCAATGGCTACCGGGCCAGAGTGCG	11	117365479	R	NR_026691;NM_001558	Body;Body	chr11:117365497-117365661	11	117365497	117365661	0.00171153	-0.105255	0.559573	0.664828	NM_001558	IL10RA	5'/gene body	Genebody
IL10RA	cg01697865	0.00414342	11	117856007	CGTCCTGAGGCTGTGTTTTAAGATGAGAGGTAACATACATGCAGTTTGTC	11	117361217	F	NR_026691;NM_001558	TSS1500;TSS1500	chr11:117365497-117365661	11	117365497	117365661	0.00171153	-0.105255	0.559573	0.664828	NM_001558	IL10RA	5'/gene body	Genebody
C18orf1	cg19455642	1.15e-07	18	13501701	CGTGCCTGTGTGTGCACAGGACGCCTGACACTCGCTCACACACGCATGTC	18	13491701	F	NM_181481;NM_181482	Body;Body	chr18:13362191-13362724	18	13362191	13362724	0.000136205	-1.52692	-0.537877	0.989047	NM_181482	C18orf1	5'/gene body	Genebody
C18orf1	cg26700919	1.88e-07	18	13375474	CGCACTGCCGAGCCACAGGGATTCCCCACGTCGGAGACATCACTCCTATC	18	13365474	R	NM_181482;NM_181481	5'UTR;5'UTR	chr18:13362191-13362724	18	13362191	13362724	0.000136205	-1.52692	-0.537877	0.989047	NM_181482	C18orf1	5'/gene body	Genebody
C18orf1	cg21243597	9.5e-06	18	13375540	CGGCCCTGCCCTGACCCAGCAGGCCCTCATTTCCAGCCCAACACACAGAG	18	13365540	R	NM_181482;NM_181481	5'UTR;5'UTR	chr18:13362191-13362724	18	13362191	13362724	0.000136205	-1.52692	-0.537877	0.989047	NM_181482	C18orf1	5'/gene body	Genebody
C18orf1	cg19389293	3.81e-05	18	13641872	TTTTCGGGAAATAAGGCCACTGGGGACAGTCACTACGTTTTCAGGAACCG	18	13631872	R	NM_001003675;NM_181481;NM_181482;NM_004338;NM_001003674;NM_181483	Body;Body;Body;Body;Body;Body	chr18:13362191-13362724	18	13362191	13362724	0.000136205	-1.52692	-0.537877	0.989047	NM_181482	C18orf1	5'/gene body	Genebody
C18orf1	cg01022219	0.000111433	18	13641735	GTCCGGGCTGGCGGGGCCGCCAGTCGGCGTGGGGTGCGGCAAGGGGAGCG	18	13631735	R	NM_001003675;NM_181481;NM_181482;NM_004338;NM_001003674;NM_181483	Body;Body;Body;Body;Body;Body	chr18:13362191-13362724	18	13362191	13362724	0.000136205	-1.52692	-0.537877	0.989047	NM_181482	C18orf1	5'/gene body	Genebody
C18orf1	cg19804182	0.000205999	18	13262750	CGGGACTCAGCCCCAACGCACGGAGCCGCACGGGACTCAGTTTCCACACA	18	13252750	R	NM_181482;NM_181481	5'UTR;5'UTR	chr18:13362191-13362724	18	13362191	13362724	0.000136205	-1.52692	-0.537877	0.989047	NM_181482	C18orf1	5'/gene body	Genebody
C18orf1	cg04967578	0.000211165	18	13641894	CGGGGCACTCAGAGGGGCTGAGCGGTTCCTGAAAACGTAGTGACTGTCCC	18	13631894	R	NM_001003675;NM_181481;NM_181482;NM_004338;NM_001003674;NM_181483	Body;Body;Body;Body;Body;Body	chr18:13362191-13362724	18	13362191	13362724	0.000136205	-1.52692	-0.537877	0.989047	NM_181482	C18orf1	5'/gene body	Genebody
C18orf1	cg23742669	0.000264488	18	13642414	GTGACAGGCCAGCCACAGGCCTCAGTAAAGGTTCTTTCCAAGGCCCCACG	18	13632414	F	NM_001003675;NM_181481;NM_181482;NM_004338;NM_001003674;NM_181483	Body;Body;Body;Body;Body;Body	chr18:13362191-13362724	18	13362191	13362724	0.000136205	-1.52692	-0.537877	0.989047	NM_181482	C18orf1	5'/gene body	Genebody
C18orf1	cg21683390	0.00028093	18	13259088	CGGGAATGGCAGCAGCCAGAAATAGCATTTGTTTCAGGAATACTCAGTCA	18	13249088	R	NM_181482;NM_181481	5'UTR;5'UTR	chr18:13362191-13362724	18	13362191	13362724	0.000136205	-1.52692	-0.537877	0.989047	NM_181482	C18orf1	5'/gene body	Genebody
C18orf1	cg06883868	0.000592414	18	13643516	CGTGGGCTGACACTTTTGGAGGAAGGCATTGCCTAGAACTTTGGTCAAAA	18	13633516	F	NM_001003675;NM_181481;NM_181482;NM_004338;NM_001003674;NM_181483	Body;Body;Body;Body;Body;Body	chr18:13362191-13362724	18	13362191	13362724	0.000136205	-1.52692	-0.537877	0.989047	NM_181482	C18orf1	5'/gene body	Genebody
C18orf1	cg21737421	0.000601089	18	13267090	ATTTTGCAAAGATAGGTGTCACTGAACTGCTAAAGCAATGTTAGCAGTCG	18	13257090	F	NM_181482;NM_181481	5'UTR;5'UTR	chr18:13362191-13362724	18	13362191	13362724	0.000136205	-1.52692	-0.537877	0.989047	NM_181482	C18orf1	5'/gene body	Genebody
C18orf1	cg23508887	0.00817393	18	13502053	CGCTGCAAATTCGCGGAAGGCTTTGAACCGTCACCAGAGTAGCAAATACT	18	13492053	F	NM_181481;NM_181482	Body;Body	chr18:13362191-13362724	18	13362191	13362724	0.000136205	-1.52692	-0.537877	0.989047	NM_181482	C18orf1	5'/gene body	Genebody
C18orf1	cg14846965	0.0109019	18	13611481	CGGATGCCCCCAGGCTGTGTGAAGAAAATTCAGGGCAGGCTGCGAGTCTG	18	13601481	R	NM_001003674;NM_181481;NM_181482;NM_001003675	TSS200;Body;Body;TSS200	chr18:13362191-13362724	18	13362191	13362724	0.000136205	-1.52692	-0.537877	0.989047	NM_181482	C18orf1	5'/gene body	Genebody
C18orf1	cg19772897	0.0111694	18	13263188	CGGAGCCACAAGGGACTCAGCCCCCACGCACACAGAGCCACACGGGACTC	18	13253188	R	NM_181482;NM_181481	5'UTR;5'UTR	chr18:13362191-13362724	18	13362191	13362724	0.000136205	-1.52692	-0.537877	0.989047	NM_181482	C18orf1	5'/gene body	Genebody
C18orf1	ch.18.316502R	0.0135188	18	13229005	CAGCAACCAAAGGATGAGGATTCACATTAGAGGGTAATGCACCAAGAGTC	18	13219004	F	NM_181482;NM_181481	5'UTR;5'UTR	chr18:13362191-13362724	18	13362191	13362724	0.000136205	-1.52692	-0.537877	0.989047	NM_181482	C18orf1	5'/gene body	Genebody
C18orf1	cg22454011	0.024363	18	13611439	CGCAGCCTGCCCTGAATTTTCTTCACACAGCCTGGGGGCATCCGAATGCA	18	13601439	F	NM_001003675;NM_181481;NM_181482;NM_001003674	TSS1500;Body;Body;TSS1500	chr18:13362191-13362724	18	13362191	13362724	0.000136205	-1.52692	-0.537877	0.989047	NM_181482	C18orf1	5'/gene body	Genebody
ARHGDIB	cg19826026	8.46e-08	12	15114393	GCTTCAGGTGGGCACAGAGCAAAGTCGGAAACCTCTAGACGGGGCTACCG	12	15005660	F	NM_001175	5'UTR	chr12:14993590-14994027	12	14993590	14994027	0.00778899	-0.928279	-0.081869	0.84641	NM_001175	ARHGDIB	3'/gene body	Genebody
ARHGDIB	cg10925082	4.64e-07	12	15114703	CGGGCTGTCATGCTCGCACATGTGCCATTAATTGACAAGAATGCTGCTCA	12	15005970	R	NM_001175	TSS200	chr12:14993590-14994027	12	14993590	14994027	0.00778899	-0.928279	-0.081869	0.84641	NM_001175	ARHGDIB	3'/gene body	Genebody
ARHGDIB	cg10087172	1.39e-06	12	15114494	CCCAGCCCGAGGTATTTGAACTTACATTCAGTGCTTCACGTCTCTGTCCG	12	15005761	R	NM_001175;NM_001175	5'UTR;1stExon	chr12:14993590-14994027	12	14993590	14994027	0.00778899	-0.928279	-0.081869	0.84641	NM_001175	ARHGDIB	3'/gene body	Genebody
ARHGDIB	cg16393012	1.88e-06	12	15114387	CGAGGGCGGTAGCCCCGTCTAGAGGTTTCCGACTTTGCTCTGTGCCCACC	12	15005654	F	NM_001175	5'UTR	chr12:14993590-14994027	12	14993590	14994027	0.00778899	-0.928279	-0.081869	0.84641	NM_001175	ARHGDIB	3'/gene body	Genebody
ARHGDIB	cg06395232	4.9e-06	12	15105654	CGGGGATCACCAGGGTTCTGGGTATGCCCCTGTCTCATCTGATTAGTCTT	12	14996921	R	NM_001175	5'UTR	chr12:14993590-14994027	12	14993590	14994027	0.00778899	-0.928279	-0.081869	0.84641	NM_001175	ARHGDIB	3'/gene body	Genebody
ARHGDIB	cg15450139	7.37e-06	12	15114710	CATTCTTGTCAATTAATGGCACATGTGCGAGCATGACAGCCCGTGTGACG	12	15005977	R	NM_001175	TSS200	chr12:14993590-14994027	12	14993590	14994027	0.00778899	-0.928279	-0.081869	0.84641	NM_001175	ARHGDIB	3'/gene body	Genebody
ARHGDIB	cg08251901	2.9e-05	12	15114904	ATTCACTGCCAGCAAACTTTCAACGTATCTGGTTGATAATGAAGCTGGCG	12	15006171	F	NM_001175	TSS1500	chr12:14993590-14994027	12	14993590	14994027	0.00778899	-0.928279	-0.081869	0.84641	NM_001175	ARHGDIB	3'/gene body	Genebody
ARHGDIB	cg20917083	5.2e-05	12	15114233	CTCAGAGCCCTTCTGAGAATATTCAGGATTGCACTTCCTGGGCTGCAGCG	12	15005500	R	NM_001175	5'UTR	chr12:14993590-14994027	12	14993590	14994027	0.00778899	-0.928279	-0.081869	0.84641	NM_001175	ARHGDIB	3'/gene body	Genebody
ARHGDIB	cg00512404	0.000226332	12	15114732	ATGTGCGAGCATGACAGCCCGTGTGACGTGGAGATGCATGAATGTACACG	12	15005999	R	NM_001175	TSS200	chr12:14993590-14994027	12	14993590	14994027	0.00778899	-0.928279	-0.081869	0.84641	NM_001175	ARHGDIB	3'/gene body	Genebody
ARHGDIB	cg22614759	0.000405877	12	15113093	ACTCCAGGGGCTCTAGGTCTCCATGTGAAGTGGTGACCATGAGCCCTCCG	12	15004360	R	NM_001175	5'UTR	chr12:14993590-14994027	12	14993590	14994027	0.00778899	-0.928279	-0.081869	0.84641	NM_001175	ARHGDIB	3'/gene body	Genebody
ARHGDIB	cg05194864	0.0180388	12	15100977	AAACTCAAATACTCTGTGAATTGAGGGCCCTGTGAACCATGTTGCCCTCG	12	14992244	F	NM_001175	Body	chr12:14993590-14994027	12	14993590	14994027	0.00778899	-0.928279	-0.081869	0.84641	NM_001175	ARHGDIB	3'/gene body	Genebody
LCP2	cg17127769	1.35e-06	5	169724590	GAGCTTCTTCCCGGGAGAGCAGCCATGGCACTGAGGAATGTGCCCTTTCG	5	169657168	F	NM_005565	1stExon	chr5:169656933-169657204	5	169656933	169657204	0.000649568	0.447347	1.2725	0.825149	NM_005565	LCP2	non-CGI promoter	promoter
LCP2	cg05265596	3.07e-06	5	169695565	GGGGAGTATCGGCCAAGCTCAGGGGTCTCCAGGAACAGATATGCAGCTCG	5	169628143	R	NM_005565	Body	chr5:169656933-169657204	5	169656933	169657204	0.000649568	0.447347	1.2725	0.825149	NM_005565	LCP2	non-CGI promoter	promoter
LCP2	cg04822621	9.22e-06	5	169724656	AGAACGCCTCCGAGCTCTGGATTTGAGCTTCTCTGCCCATGGGTGAAGCG	5	169657234	F	NM_005565;NM_005565	1stExon;5'UTR	chr5:169656933-169657204	5	169656933	169657204	0.000649568	0.447347	1.2725	0.825149	NM_005565	LCP2	non-CGI promoter	promoter
LCP2	cg17752270	2.3e-05	5	169706238	TGCAGCTGGGCTGGAACCTAGGTCATTGTAGAATGCTGCCTTCCTACACG	5	169638816	F	NM_005565	Body	chr5:169656933-169657204	5	169656933	169657204	0.000649568	0.447347	1.2725	0.825149	NM_005565	LCP2	non-CGI promoter	promoter
LCP2	cg11528914	2.72e-05	5	169724768	GACCATATTTGTTCGCAGAGGAAGCCGTTGCTTTCTGGGATCTGGCTACG	5	169657346	F	NM_005565;NM_005565	1stExon;5'UTR	chr5:169656933-169657204	5	169656933	169657204	0.000649568	0.447347	1.2725	0.825149	NM_005565	LCP2	non-CGI promoter	promoter
LCP2	cg09672233	4.13e-05	5	169724803	CGCAGAGGAAGCCGTTGCTTTCTGGGATCTGGCTACGCCAGAAAAGACAT	5	169657381	R	NM_005565;NM_005565	1stExon;5'UTR	chr5:169656933-169657204	5	169656933	169657204	0.000649568	0.447347	1.2725	0.825149	NM_005565	LCP2	non-CGI promoter	promoter
LCP2	cg04167833	6.91e-05	5	169724831	GAAAGCAACGGCTTCCTCTGCGAACAAATATGGTCTCTTCTCAGAAAACG	5	169657409	R	NM_005565	TSS200	chr5:169656933-169657204	5	169656933	169657204	0.000649568	0.447347	1.2725	0.825149	NM_005565	LCP2	non-CGI promoter	promoter
LCP2	cg09451413	0.000230168	5	169724791	CTGTTGGAGCCGATGTCTTTTCTGGCGTAGCCAGATCCCAGAAAGCAACG	5	169657369	R	NM_005565;NM_005565	1stExon;5'UTR	chr5:169656933-169657204	5	169656933	169657204	0.000649568	0.447347	1.2725	0.825149	NM_005565	LCP2	non-CGI promoter	promoter
LCP2	cg26104475	0.000532676	5	169693176	TTTTCTTCACAATTTACGCAGAATATTCTTGGATTGCAGTTACCTTCACG	5	169625754	F	NM_005565	Body	chr5:169656933-169657204	5	169656933	169657204	0.000649568	0.447347	1.2725	0.825149	NM_005565	LCP2	non-CGI promoter	promoter
LCP2	cg08670465	0.00376229	5	169725100	CGGTTGACCTGAAATACAGACAATTTCCCACATCAGTGAACTGCTGGAGC	5	169657678	F	NM_005565	TSS1500	chr5:169656933-169657204	5	169656933	169657204	0.000649568	0.447347	1.2725	0.825149	NM_005565	LCP2	non-CGI promoter	promoter
LCP2	cg02676052	0.00783807	5	169725927	CGGTAATGCACCTGCCTCACAAGCTGGTGGGCAGCTTAAATGAAATACAC	5	169658505	F	NM_005565	TSS1500	chr5:169656933-169657204	5	169656933	169657204	0.000649568	0.447347	1.2725	0.825149	NM_005565	LCP2	non-CGI promoter	promoter
LCP2	cg26518932	0.0126436	5	169720975	AACTACTTGGTACACTGCCTGCCACACAGAAAGCTTTCGATAATTGTTCG	5	169653553	F	NM_005565	Body	chr5:169656933-169657204	5	169656933	169657204	0.000649568	0.447347	1.2725	0.825149	NM_005565	LCP2	non-CGI promoter	promoter
CD2	cg03016153	1.55e-06	1	117296954	AAACACATCTGCTTTGGCAAAGGAGCACATCAGAAGGGCTGGCTTGTGCG	1	117098477	R	NM_001767	TSS200	chr1:117112136-117112658	1	117112136	117112658	0.00579247	-1.25026	-0.0951458	1.15511	NM_001767	CD2	3'/gene body	Genebody
CD2	cg03016153	1.55e-06	1	117296954	AAACACATCTGCTTTGGCAAAGGAGCACATCAGAAGGGCTGGCTTGTGCG	1	117098477	R	NM_001767	TSS200	chr1:117109397-117109519	1	117109397	117109519	0.00687626	-0.302882	0.4223	0.725182	NM_001767	CD2	3'/gene body	Genebody
CD2	cg16719404	1.89e-06	1	117296242	CGGGTGTGCCCTGAAAAGATGCCTAAAAAGAGAAATAACCATGACAGACT	1	117097765	R	NM_001767	TSS1500	chr1:117112136-117112658	1	117112136	117112658	0.00579247	-1.25026	-0.0951458	1.15511	NM_001767	CD2	3'/gene body	Genebody
CD2	cg16719404	1.89e-06	1	117296242	CGGGTGTGCCCTGAAAAGATGCCTAAAAAGAGAAATAACCATGACAGACT	1	117097765	R	NM_001767	TSS1500	chr1:117109397-117109519	1	117109397	117109519	0.00687626	-0.302882	0.4223	0.725182	NM_001767	CD2	3'/gene body	Genebody
CD2	cg10489672	0.0260343	1	117296494	GAAATTGAATATCAGCTGTAAATGCTTGCAATCCCCAAATCCTATGTTCG	1	117098017	F	NM_001767	TSS1500	chr1:117112136-117112658	1	117112136	117112658	0.00579247	-1.25026	-0.0951458	1.15511	NM_001767	CD2	3'/gene body	Genebody
CD2	cg10489672	0.0260343	1	117296494	GAAATTGAATATCAGCTGTAAATGCTTGCAATCCCCAAATCCTATGTTCG	1	117098017	F	NM_001767	TSS1500	chr1:117109397-117109519	1	117109397	117109519	0.00687626	-0.302882	0.4223	0.725182	NM_001767	CD2	3'/gene body	Genebody
OPCML	cg17417573	1.56e-07	11	133384356	TATCTCCCTGCAATGATTTAAGTAACGGCAGATGCCAAGCACTCCAGACG	11	132889566	F	NM_001012393	Body	chr11:132094250-132094581	11	132094250	132094581	0.00990793	0.0970477	1.12949	1.03244	NM_001012393	OPCML	3'/gene body	Genebody
OPCML	cg17417573	1.56e-07	11	133384356	TATCTCCCTGCAATGATTTAAGTAACGGCAGATGCCAAGCACTCCAGACG	11	132889566	F	NM_001012393	Body	chr11:131963923-131964758	11	131963923	131964758	0.00633514	-1.18282	-0.225953	0.956868	NM_001012393	OPCML	3'/gene body	Genebody
OPCML	cg17417573	1.56e-07	11	133384356	TATCTCCCTGCAATGATTTAAGTAACGGCAGATGCCAAGCACTCCAGACG	11	132889566	F	NM_001012393	Body	chr11:131963347-131963922	11	131963347	131963922	0.00250675	-2.24803	-1.45013	0.7979	NM_001012393	OPCML	3'/gene body	Genebody
OPCML	cg17417573	1.56e-07	11	133384356	TATCTCCCTGCAATGATTTAAGTAACGGCAGATGCCAAGCACTCCAGACG	11	132889566	F	NM_001012393	Body	chr11:132223033-132224919	11	132223033	132224919	0.00350773	-1.52339	-0.962669	0.560722	NM_001012393	OPCML	3'/gene body	Genebody
OPCML	cg17417573	1.56e-07	11	133384356	TATCTCCCTGCAATGATTTAAGTAACGGCAGATGCCAAGCACTCCAGACG	11	132889566	F	NM_001012393	Body	chr11:132417244-132417518	11	132417244	132417518	0.000372229	2.15999	1.65309	-0.506898	NM_001012393	OPCML	3'/gene body	Genebody
OPCML	cg06908202	5.92e-07	11	133023057	TCAGGACTGAGTCAAGCCTCCCACATTCTGCAGCAGCTCAGAGAAAAGCG	11	132528267	R	NM_001012393	Body	chr11:132094250-132094581	11	132094250	132094581	0.00990793	0.0970477	1.12949	1.03244	NM_001012393	OPCML	3'/gene body	Genebody
OPCML	cg06908202	5.92e-07	11	133023057	TCAGGACTGAGTCAAGCCTCCCACATTCTGCAGCAGCTCAGAGAAAAGCG	11	132528267	R	NM_001012393	Body	chr11:131963923-131964758	11	131963923	131964758	0.00633514	-1.18282	-0.225953	0.956868	NM_001012393	OPCML	3'/gene body	Genebody
OPCML	cg06908202	5.92e-07	11	133023057	TCAGGACTGAGTCAAGCCTCCCACATTCTGCAGCAGCTCAGAGAAAAGCG	11	132528267	R	NM_001012393	Body	chr11:131963347-131963922	11	131963347	131963922	0.00250675	-2.24803	-1.45013	0.7979	NM_001012393	OPCML	3'/gene body	Genebody
OPCML	cg06908202	5.92e-07	11	133023057	TCAGGACTGAGTCAAGCCTCCCACATTCTGCAGCAGCTCAGAGAAAAGCG	11	132528267	R	NM_001012393	Body	chr11:132223033-132224919	11	132223033	132224919	0.00350773	-1.52339	-0.962669	0.560722	NM_001012393	OPCML	3'/gene body	Genebody
OPCML	cg06908202	5.92e-07	11	133023057	TCAGGACTGAGTCAAGCCTCCCACATTCTGCAGCAGCTCAGAGAAAAGCG	11	132528267	R	NM_001012393	Body	chr11:132417244-132417518	11	132417244	132417518	0.000372229	2.15999	1.65309	-0.506898	NM_001012393	OPCML	3'/gene body	Genebody
OPCML	cg08683938	1e-06	11	133098424	CTGGGAGGGGCCACACGCTTTGGCGCTGTTGAGCACCAGCGGGCACCTCG	11	132603634	F	NM_001012393	Body	chr11:132094250-132094581	11	132094250	132094581	0.00990793	0.0970477	1.12949	1.03244	NM_001012393	OPCML	3'/gene body	Genebody
OPCML	cg08683938	1e-06	11	133098424	CTGGGAGGGGCCACACGCTTTGGCGCTGTTGAGCACCAGCGGGCACCTCG	11	132603634	F	NM_001012393	Body	chr11:131963923-131964758	11	131963923	131964758	0.00633514	-1.18282	-0.225953	0.956868	NM_001012393	OPCML	3'/gene body	Genebody
OPCML	cg08683938	1e-06	11	133098424	CTGGGAGGGGCCACACGCTTTGGCGCTGTTGAGCACCAGCGGGCACCTCG	11	132603634	F	NM_001012393	Body	chr11:131963347-131963922	11	131963347	131963922	0.00250675	-2.24803	-1.45013	0.7979	NM_001012393	OPCML	3'/gene body	Genebody
OPCML	cg08683938	1e-06	11	133098424	CTGGGAGGGGCCACACGCTTTGGCGCTGTTGAGCACCAGCGGGCACCTCG	11	132603634	F	NM_001012393	Body	chr11:132223033-132224919	11	132223033	132224919	0.00350773	-1.52339	-0.962669	0.560722	NM_001012393	OPCML	3'/gene body	Genebody
OPCML	cg08683938	1e-06	11	133098424	CTGGGAGGGGCCACACGCTTTGGCGCTGTTGAGCACCAGCGGGCACCTCG	11	132603634	F	NM_001012393	Body	chr11:132417244-132417518	11	132417244	132417518	0.000372229	2.15999	1.65309	-0.506898	NM_001012393	OPCML	3'/gene body	Genebody
OPCML	cg10759648	1.18e-06	11	132374480	CAACAACCTACATTTAACCTGCCAGCCTGGAGCCTGGAGCCTGCAAGCCG	11	131879690	F	NM_002545;NM_001012393	Body;Body	chr11:132094250-132094581	11	132094250	132094581	0.00990793	0.0970477	1.12949	1.03244	NM_001012393	OPCML	3'/gene body	Genebody
OPCML	cg10759648	1.18e-06	11	132374480	CAACAACCTACATTTAACCTGCCAGCCTGGAGCCTGGAGCCTGCAAGCCG	11	131879690	F	NM_002545;NM_001012393	Body;Body	chr11:131963923-131964758	11	131963923	131964758	0.00633514	-1.18282	-0.225953	0.956868	NM_001012393	OPCML	3'/gene body	Genebody
OPCML	cg10759648	1.18e-06	11	132374480	CAACAACCTACATTTAACCTGCCAGCCTGGAGCCTGGAGCCTGCAAGCCG	11	131879690	F	NM_002545;NM_001012393	Body;Body	chr11:131963347-131963922	11	131963347	131963922	0.00250675	-2.24803	-1.45013	0.7979	NM_001012393	OPCML	3'/gene body	Genebody
OPCML	cg10759648	1.18e-06	11	132374480	CAACAACCTACATTTAACCTGCCAGCCTGGAGCCTGGAGCCTGCAAGCCG	11	131879690	F	NM_002545;NM_001012393	Body;Body	chr11:132223033-132224919	11	132223033	132224919	0.00350773	-1.52339	-0.962669	0.560722	NM_001012393	OPCML	3'/gene body	Genebody
OPCML	cg10759648	1.18e-06	11	132374480	CAACAACCTACATTTAACCTGCCAGCCTGGAGCCTGGAGCCTGCAAGCCG	11	131879690	F	NM_002545;NM_001012393	Body;Body	chr11:132417244-132417518	11	132417244	132417518	0.000372229	2.15999	1.65309	-0.506898	NM_001012393	OPCML	3'/gene body	Genebody
OPCML	cg13593391	1.52e-06	11	132582488	TGAACCTCAGAGTTTTATTGACACGCGGCGCGGAGCTGGCAATACAGCCG	11	132087698	F	NM_002545;NM_001012393	Body;Body	chr11:132094250-132094581	11	132094250	132094581	0.00990793	0.0970477	1.12949	1.03244	NM_001012393	OPCML	3'/gene body	Genebody
OPCML	cg13593391	1.52e-06	11	132582488	TGAACCTCAGAGTTTTATTGACACGCGGCGCGGAGCTGGCAATACAGCCG	11	132087698	F	NM_002545;NM_001012393	Body;Body	chr11:131963923-131964758	11	131963923	131964758	0.00633514	-1.18282	-0.225953	0.956868	NM_001012393	OPCML	3'/gene body	Genebody
OPCML	cg13593391	1.52e-06	11	132582488	TGAACCTCAGAGTTTTATTGACACGCGGCGCGGAGCTGGCAATACAGCCG	11	132087698	F	NM_002545;NM_001012393	Body;Body	chr11:131963347-131963922	11	131963347	131963922	0.00250675	-2.24803	-1.45013	0.7979	NM_001012393	OPCML	3'/gene body	Genebody
OPCML	cg13593391	1.52e-06	11	132582488	TGAACCTCAGAGTTTTATTGACACGCGGCGCGGAGCTGGCAATACAGCCG	11	132087698	F	NM_002545;NM_001012393	Body;Body	chr11:132223033-132224919	11	132223033	132224919	0.00350773	-1.52339	-0.962669	0.560722	NM_001012393	OPCML	3'/gene body	Genebody
OPCML	cg13593391	1.52e-06	11	132582488	TGAACCTCAGAGTTTTATTGACACGCGGCGCGGAGCTGGCAATACAGCCG	11	132087698	F	NM_002545;NM_001012393	Body;Body	chr11:132417244-132417518	11	132417244	132417518	0.000372229	2.15999	1.65309	-0.506898	NM_001012393	OPCML	3'/gene body	Genebody
OPCML	cg19743254	2.02e-06	11	132735814	GCTGACCACCAGGAATAAACAGATTCCTGGCAATAGCCATTATTAGATCG	11	132241024	F	NM_002545;NM_001012393	Body;Body	chr11:132094250-132094581	11	132094250	132094581	0.00990793	0.0970477	1.12949	1.03244	NM_001012393	OPCML	3'/gene body	Genebody
OPCML	cg19743254	2.02e-06	11	132735814	GCTGACCACCAGGAATAAACAGATTCCTGGCAATAGCCATTATTAGATCG	11	132241024	F	NM_002545;NM_001012393	Body;Body	chr11:131963923-131964758	11	131963923	131964758	0.00633514	-1.18282	-0.225953	0.956868	NM_001012393	OPCML	3'/gene body	Genebody
OPCML	cg19743254	2.02e-06	11	132735814	GCTGACCACCAGGAATAAACAGATTCCTGGCAATAGCCATTATTAGATCG	11	132241024	F	NM_002545;NM_001012393	Body;Body	chr11:131963347-131963922	11	131963347	131963922	0.00250675	-2.24803	-1.45013	0.7979	NM_001012393	OPCML	3'/gene body	Genebody
OPCML	cg19743254	2.02e-06	11	132735814	GCTGACCACCAGGAATAAACAGATTCCTGGCAATAGCCATTATTAGATCG	11	132241024	F	NM_002545;NM_001012393	Body;Body	chr11:132223033-132224919	11	132223033	132224919	0.00350773	-1.52339	-0.962669	0.560722	NM_001012393	OPCML	3'/gene body	Genebody
OPCML	cg19743254	2.02e-06	11	132735814	GCTGACCACCAGGAATAAACAGATTCCTGGCAATAGCCATTATTAGATCG	11	132241024	F	NM_002545;NM_001012393	Body;Body	chr11:132417244-132417518	11	132417244	132417518	0.000372229	2.15999	1.65309	-0.506898	NM_001012393	OPCML	3'/gene body	Genebody
OPCML	cg26824847	3.7e-06	11	132728088	AGTGTTTTGGTGACAACCCCAGAGCCTGAGAGCTGTGCAGACAGGCTACG	11	132233298	F	NM_002545;NM_001012393	Body;Body	chr11:132094250-132094581	11	132094250	132094581	0.00990793	0.0970477	1.12949	1.03244	NM_001012393	OPCML	3'/gene body	Genebody
OPCML	cg26824847	3.7e-06	11	132728088	AGTGTTTTGGTGACAACCCCAGAGCCTGAGAGCTGTGCAGACAGGCTACG	11	132233298	F	NM_002545;NM_001012393	Body;Body	chr11:131963923-131964758	11	131963923	131964758	0.00633514	-1.18282	-0.225953	0.956868	NM_001012393	OPCML	3'/gene body	Genebody
OPCML	cg26824847	3.7e-06	11	132728088	AGTGTTTTGGTGACAACCCCAGAGCCTGAGAGCTGTGCAGACAGGCTACG	11	132233298	F	NM_002545;NM_001012393	Body;Body	chr11:131963347-131963922	11	131963347	131963922	0.00250675	-2.24803	-1.45013	0.7979	NM_001012393	OPCML	3'/gene body	Genebody
OPCML	cg26824847	3.7e-06	11	132728088	AGTGTTTTGGTGACAACCCCAGAGCCTGAGAGCTGTGCAGACAGGCTACG	11	132233298	F	NM_002545;NM_001012393	Body;Body	chr11:132223033-132224919	11	132223033	132224919	0.00350773	-1.52339	-0.962669	0.560722	NM_001012393	OPCML	3'/gene body	Genebody
OPCML	cg26824847	3.7e-06	11	132728088	AGTGTTTTGGTGACAACCCCAGAGCCTGAGAGCTGTGCAGACAGGCTACG	11	132233298	F	NM_002545;NM_001012393	Body;Body	chr11:132417244-132417518	11	132417244	132417518	0.000372229	2.15999	1.65309	-0.506898	NM_001012393	OPCML	3'/gene body	Genebody
OPCML	cg24364535	6.09e-06	11	133098499	GAGGGGCAGCCCAAGCGGGGGCAGGTGGCAAGAAGCAGAGCTCTAGGACG	11	132603709	F	NM_001012393	Body	chr11:132094250-132094581	11	132094250	132094581	0.00990793	0.0970477	1.12949	1.03244	NM_001012393	OPCML	3'/gene body	Genebody
OPCML	cg24364535	6.09e-06	11	133098499	GAGGGGCAGCCCAAGCGGGGGCAGGTGGCAAGAAGCAGAGCTCTAGGACG	11	132603709	F	NM_001012393	Body	chr11:131963923-131964758	11	131963923	131964758	0.00633514	-1.18282	-0.225953	0.956868	NM_001012393	OPCML	3'/gene body	Genebody
OPCML	cg24364535	6.09e-06	11	133098499	GAGGGGCAGCCCAAGCGGGGGCAGGTGGCAAGAAGCAGAGCTCTAGGACG	11	132603709	F	NM_001012393	Body	chr11:131963347-131963922	11	131963347	131963922	0.00250675	-2.24803	-1.45013	0.7979	NM_001012393	OPCML	3'/gene body	Genebody
OPCML	cg24364535	6.09e-06	11	133098499	GAGGGGCAGCCCAAGCGGGGGCAGGTGGCAAGAAGCAGAGCTCTAGGACG	11	132603709	F	NM_001012393	Body	chr11:132223033-132224919	11	132223033	132224919	0.00350773	-1.52339	-0.962669	0.560722	NM_001012393	OPCML	3'/gene body	Genebody
OPCML	cg24364535	6.09e-06	11	133098499	GAGGGGCAGCCCAAGCGGGGGCAGGTGGCAAGAAGCAGAGCTCTAGGACG	11	132603709	F	NM_001012393	Body	chr11:132417244-132417518	11	132417244	132417518	0.000372229	2.15999	1.65309	-0.506898	NM_001012393	OPCML	3'/gene body	Genebody
OPCML	cg08080489	7.46e-06	11	132526947	CGGGAATGGCAACCCCAGATCCAGCTGGGACTTACCTTGCACTATTAGGT	11	132032157	F	NM_002545;NM_001012393	Body;Body	chr11:132094250-132094581	11	132094250	132094581	0.00990793	0.0970477	1.12949	1.03244	NM_001012393	OPCML	3'/gene body	Genebody
OPCML	cg08080489	7.46e-06	11	132526947	CGGGAATGGCAACCCCAGATCCAGCTGGGACTTACCTTGCACTATTAGGT	11	132032157	F	NM_002545;NM_001012393	Body;Body	chr11:131963923-131964758	11	131963923	131964758	0.00633514	-1.18282	-0.225953	0.956868	NM_001012393	OPCML	3'/gene body	Genebody
OPCML	cg08080489	7.46e-06	11	132526947	CGGGAATGGCAACCCCAGATCCAGCTGGGACTTACCTTGCACTATTAGGT	11	132032157	F	NM_002545;NM_001012393	Body;Body	chr11:131963347-131963922	11	131963347	131963922	0.00250675	-2.24803	-1.45013	0.7979	NM_001012393	OPCML	3'/gene body	Genebody
OPCML	cg08080489	7.46e-06	11	132526947	CGGGAATGGCAACCCCAGATCCAGCTGGGACTTACCTTGCACTATTAGGT	11	132032157	F	NM_002545;NM_001012393	Body;Body	chr11:132223033-132224919	11	132223033	132224919	0.00350773	-1.52339	-0.962669	0.560722	NM_001012393	OPCML	3'/gene body	Genebody
OPCML	cg08080489	7.46e-06	11	132526947	CGGGAATGGCAACCCCAGATCCAGCTGGGACTTACCTTGCACTATTAGGT	11	132032157	F	NM_002545;NM_001012393	Body;Body	chr11:132417244-132417518	11	132417244	132417518	0.000372229	2.15999	1.65309	-0.506898	NM_001012393	OPCML	3'/gene body	Genebody
OPCML	cg01875106	7.93e-06	11	132287342	TACCCCAGACAGATGAGGATCAACTGTAGCATTTCTCTCCCTCTGAAACG	11	131792552	R	NM_002545;NM_001012393	3'UTR;3'UTR	chr11:132094250-132094581	11	132094250	132094581	0.00990793	0.0970477	1.12949	1.03244	NM_001012393	OPCML	3'/gene body	Genebody
OPCML	cg01875106	7.93e-06	11	132287342	TACCCCAGACAGATGAGGATCAACTGTAGCATTTCTCTCCCTCTGAAACG	11	131792552	R	NM_002545;NM_001012393	3'UTR;3'UTR	chr11:131963923-131964758	11	131963923	131964758	0.00633514	-1.18282	-0.225953	0.956868	NM_001012393	OPCML	3'/gene body	Genebody
OPCML	cg01875106	7.93e-06	11	132287342	TACCCCAGACAGATGAGGATCAACTGTAGCATTTCTCTCCCTCTGAAACG	11	131792552	R	NM_002545;NM_001012393	3'UTR;3'UTR	chr11:131963347-131963922	11	131963347	131963922	0.00250675	-2.24803	-1.45013	0.7979	NM_001012393	OPCML	3'/gene body	Genebody
OPCML	cg01875106	7.93e-06	11	132287342	TACCCCAGACAGATGAGGATCAACTGTAGCATTTCTCTCCCTCTGAAACG	11	131792552	R	NM_002545;NM_001012393	3'UTR;3'UTR	chr11:132223033-132224919	11	132223033	132224919	0.00350773	-1.52339	-0.962669	0.560722	NM_001012393	OPCML	3'/gene body	Genebody
OPCML	cg01875106	7.93e-06	11	132287342	TACCCCAGACAGATGAGGATCAACTGTAGCATTTCTCTCCCTCTGAAACG	11	131792552	R	NM_002545;NM_001012393	3'UTR;3'UTR	chr11:132417244-132417518	11	132417244	132417518	0.000372229	2.15999	1.65309	-0.506898	NM_001012393	OPCML	3'/gene body	Genebody
OPCML	cg04765303	9.54e-06	11	132808797	CCAGTCTCCCAGATTGATGATGTCAAAATTCCTGGGTTTGGGGATGGACG	11	132314007	F	NM_002545;NM_001012393	Body;Body	chr11:132094250-132094581	11	132094250	132094581	0.00990793	0.0970477	1.12949	1.03244	NM_001012393	OPCML	3'/gene body	Genebody
OPCML	cg04765303	9.54e-06	11	132808797	CCAGTCTCCCAGATTGATGATGTCAAAATTCCTGGGTTTGGGGATGGACG	11	132314007	F	NM_002545;NM_001012393	Body;Body	chr11:131963923-131964758	11	131963923	131964758	0.00633514	-1.18282	-0.225953	0.956868	NM_001012393	OPCML	3'/gene body	Genebody
OPCML	cg04765303	9.54e-06	11	132808797	CCAGTCTCCCAGATTGATGATGTCAAAATTCCTGGGTTTGGGGATGGACG	11	132314007	F	NM_002545;NM_001012393	Body;Body	chr11:131963347-131963922	11	131963347	131963922	0.00250675	-2.24803	-1.45013	0.7979	NM_001012393	OPCML	3'/gene body	Genebody
OPCML	cg04765303	9.54e-06	11	132808797	CCAGTCTCCCAGATTGATGATGTCAAAATTCCTGGGTTTGGGGATGGACG	11	132314007	F	NM_002545;NM_001012393	Body;Body	chr11:132223033-132224919	11	132223033	132224919	0.00350773	-1.52339	-0.962669	0.560722	NM_001012393	OPCML	3'/gene body	Genebody
OPCML	cg04765303	9.54e-06	11	132808797	CCAGTCTCCCAGATTGATGATGTCAAAATTCCTGGGTTTGGGGATGGACG	11	132314007	F	NM_002545;NM_001012393	Body;Body	chr11:132417244-132417518	11	132417244	132417518	0.000372229	2.15999	1.65309	-0.506898	NM_001012393	OPCML	3'/gene body	Genebody
OPCML	cg19240678	9.92e-06	11	132582550	CGCTGACAAGCGTGGCCTTCCAATTCATCTCTGAGCTGCCGCTTCCCACT	11	132087760	F	NM_002545;NM_001012393	Body;Body	chr11:132094250-132094581	11	132094250	132094581	0.00990793	0.0970477	1.12949	1.03244	NM_001012393	OPCML	3'/gene body	Genebody
OPCML	cg19240678	9.92e-06	11	132582550	CGCTGACAAGCGTGGCCTTCCAATTCATCTCTGAGCTGCCGCTTCCCACT	11	132087760	F	NM_002545;NM_001012393	Body;Body	chr11:131963923-131964758	11	131963923	131964758	0.00633514	-1.18282	-0.225953	0.956868	NM_001012393	OPCML	3'/gene body	Genebody
OPCML	cg19240678	9.92e-06	11	132582550	CGCTGACAAGCGTGGCCTTCCAATTCATCTCTGAGCTGCCGCTTCCCACT	11	132087760	F	NM_002545;NM_001012393	Body;Body	chr11:131963347-131963922	11	131963347	131963922	0.00250675	-2.24803	-1.45013	0.7979	NM_001012393	OPCML	3'/gene body	Genebody
OPCML	cg19240678	9.92e-06	11	132582550	CGCTGACAAGCGTGGCCTTCCAATTCATCTCTGAGCTGCCGCTTCCCACT	11	132087760	F	NM_002545;NM_001012393	Body;Body	chr11:132223033-132224919	11	132223033	132224919	0.00350773	-1.52339	-0.962669	0.560722	NM_001012393	OPCML	3'/gene body	Genebody
OPCML	cg19240678	9.92e-06	11	132582550	CGCTGACAAGCGTGGCCTTCCAATTCATCTCTGAGCTGCCGCTTCCCACT	11	132087760	F	NM_002545;NM_001012393	Body;Body	chr11:132417244-132417518	11	132417244	132417518	0.000372229	2.15999	1.65309	-0.506898	NM_001012393	OPCML	3'/gene body	Genebody
OPCML	cg20941739	1.08e-05	11	133035052	CACAGCCAGAGCACTTACAGTGAGCCGAGCCACAGTCCAGCAAGCTGCCG	11	132540262	R	NM_001012393	Body	chr11:132094250-132094581	11	132094250	132094581	0.00990793	0.0970477	1.12949	1.03244	NM_001012393	OPCML	3'/gene body	Genebody
OPCML	cg20941739	1.08e-05	11	133035052	CACAGCCAGAGCACTTACAGTGAGCCGAGCCACAGTCCAGCAAGCTGCCG	11	132540262	R	NM_001012393	Body	chr11:131963923-131964758	11	131963923	131964758	0.00633514	-1.18282	-0.225953	0.956868	NM_001012393	OPCML	3'/gene body	Genebody
OPCML	cg20941739	1.08e-05	11	133035052	CACAGCCAGAGCACTTACAGTGAGCCGAGCCACAGTCCAGCAAGCTGCCG	11	132540262	R	NM_001012393	Body	chr11:131963347-131963922	11	131963347	131963922	0.00250675	-2.24803	-1.45013	0.7979	NM_001012393	OPCML	3'/gene body	Genebody
OPCML	cg20941739	1.08e-05	11	133035052	CACAGCCAGAGCACTTACAGTGAGCCGAGCCACAGTCCAGCAAGCTGCCG	11	132540262	R	NM_001012393	Body	chr11:132223033-132224919	11	132223033	132224919	0.00350773	-1.52339	-0.962669	0.560722	NM_001012393	OPCML	3'/gene body	Genebody
OPCML	cg20941739	1.08e-05	11	133035052	CACAGCCAGAGCACTTACAGTGAGCCGAGCCACAGTCCAGCAAGCTGCCG	11	132540262	R	NM_001012393	Body	chr11:132417244-132417518	11	132417244	132417518	0.000372229	2.15999	1.65309	-0.506898	NM_001012393	OPCML	3'/gene body	Genebody
OPCML	cg01140660	1.32e-05	11	133233200	CACGTGCCGTAGGAGCTTCCTGGGCAGAACAGAACATGATCGTGGAAACG	11	132738410	R	NM_001012393	Body	chr11:132094250-132094581	11	132094250	132094581	0.00990793	0.0970477	1.12949	1.03244	NM_001012393	OPCML	3'/gene body	Genebody
OPCML	cg01140660	1.32e-05	11	133233200	CACGTGCCGTAGGAGCTTCCTGGGCAGAACAGAACATGATCGTGGAAACG	11	132738410	R	NM_001012393	Body	chr11:131963923-131964758	11	131963923	131964758	0.00633514	-1.18282	-0.225953	0.956868	NM_001012393	OPCML	3'/gene body	Genebody
OPCML	cg01140660	1.32e-05	11	133233200	CACGTGCCGTAGGAGCTTCCTGGGCAGAACAGAACATGATCGTGGAAACG	11	132738410	R	NM_001012393	Body	chr11:131963347-131963922	11	131963347	131963922	0.00250675	-2.24803	-1.45013	0.7979	NM_001012393	OPCML	3'/gene body	Genebody
OPCML	cg01140660	1.32e-05	11	133233200	CACGTGCCGTAGGAGCTTCCTGGGCAGAACAGAACATGATCGTGGAAACG	11	132738410	R	NM_001012393	Body	chr11:132223033-132224919	11	132223033	132224919	0.00350773	-1.52339	-0.962669	0.560722	NM_001012393	OPCML	3'/gene body	Genebody
OPCML	cg01140660	1.32e-05	11	133233200	CACGTGCCGTAGGAGCTTCCTGGGCAGAACAGAACATGATCGTGGAAACG	11	132738410	R	NM_001012393	Body	chr11:132417244-132417518	11	132417244	132417518	0.000372229	2.15999	1.65309	-0.506898	NM_001012393	OPCML	3'/gene body	Genebody
OPCML	cg02664787	1.4e-05	11	132814660	CGGAGCTCTGGGGTTTAGAGCAGAAAGAGACAAATCCGAGACCAAAGAAA	11	132319870	R	NM_001012393	Body	chr11:132094250-132094581	11	132094250	132094581	0.00990793	0.0970477	1.12949	1.03244	NM_001012393	OPCML	3'/gene body	Genebody
OPCML	cg02664787	1.4e-05	11	132814660	CGGAGCTCTGGGGTTTAGAGCAGAAAGAGACAAATCCGAGACCAAAGAAA	11	132319870	R	NM_001012393	Body	chr11:131963923-131964758	11	131963923	131964758	0.00633514	-1.18282	-0.225953	0.956868	NM_001012393	OPCML	3'/gene body	Genebody
OPCML	cg02664787	1.4e-05	11	132814660	CGGAGCTCTGGGGTTTAGAGCAGAAAGAGACAAATCCGAGACCAAAGAAA	11	132319870	R	NM_001012393	Body	chr11:131963347-131963922	11	131963347	131963922	0.00250675	-2.24803	-1.45013	0.7979	NM_001012393	OPCML	3'/gene body	Genebody
OPCML	cg02664787	1.4e-05	11	132814660	CGGAGCTCTGGGGTTTAGAGCAGAAAGAGACAAATCCGAGACCAAAGAAA	11	132319870	R	NM_001012393	Body	chr11:132223033-132224919	11	132223033	132224919	0.00350773	-1.52339	-0.962669	0.560722	NM_001012393	OPCML	3'/gene body	Genebody
OPCML	cg02664787	1.4e-05	11	132814660	CGGAGCTCTGGGGTTTAGAGCAGAAAGAGACAAATCCGAGACCAAAGAAA	11	132319870	R	NM_001012393	Body	chr11:132417244-132417518	11	132417244	132417518	0.000372229	2.15999	1.65309	-0.506898	NM_001012393	OPCML	3'/gene body	Genebody
OPCML	cg14483831	1.41e-05	11	133032572	CGTGGCTGTAACTGCAAAGTTTCTTGCATGAGGACACTGTCATGATGAAC	11	132537782	R	NM_001012393	Body	chr11:132094250-132094581	11	132094250	132094581	0.00990793	0.0970477	1.12949	1.03244	NM_001012393	OPCML	3'/gene body	Genebody
OPCML	cg14483831	1.41e-05	11	133032572	CGTGGCTGTAACTGCAAAGTTTCTTGCATGAGGACACTGTCATGATGAAC	11	132537782	R	NM_001012393	Body	chr11:131963923-131964758	11	131963923	131964758	0.00633514	-1.18282	-0.225953	0.956868	NM_001012393	OPCML	3'/gene body	Genebody
OPCML	cg14483831	1.41e-05	11	133032572	CGTGGCTGTAACTGCAAAGTTTCTTGCATGAGGACACTGTCATGATGAAC	11	132537782	R	NM_001012393	Body	chr11:131963347-131963922	11	131963347	131963922	0.00250675	-2.24803	-1.45013	0.7979	NM_001012393	OPCML	3'/gene body	Genebody
OPCML	cg14483831	1.41e-05	11	133032572	CGTGGCTGTAACTGCAAAGTTTCTTGCATGAGGACACTGTCATGATGAAC	11	132537782	R	NM_001012393	Body	chr11:132223033-132224919	11	132223033	132224919	0.00350773	-1.52339	-0.962669	0.560722	NM_001012393	OPCML	3'/gene body	Genebody
OPCML	cg14483831	1.41e-05	11	133032572	CGTGGCTGTAACTGCAAAGTTTCTTGCATGAGGACACTGTCATGATGAAC	11	132537782	R	NM_001012393	Body	chr11:132417244-132417518	11	132417244	132417518	0.000372229	2.15999	1.65309	-0.506898	NM_001012393	OPCML	3'/gene body	Genebody
OPCML	cg14057456	2.02e-05	11	133233031	TAGCCGCGGGGCCTTTGCTGTCCTCCCTCAGTCCTGGATAAATCATGACG	11	132738241	F	NM_001012393	Body	chr11:132094250-132094581	11	132094250	132094581	0.00990793	0.0970477	1.12949	1.03244	NM_001012393	OPCML	3'/gene body	Genebody
OPCML	cg14057456	2.02e-05	11	133233031	TAGCCGCGGGGCCTTTGCTGTCCTCCCTCAGTCCTGGATAAATCATGACG	11	132738241	F	NM_001012393	Body	chr11:131963923-131964758	11	131963923	131964758	0.00633514	-1.18282	-0.225953	0.956868	NM_001012393	OPCML	3'/gene body	Genebody
OPCML	cg14057456	2.02e-05	11	133233031	TAGCCGCGGGGCCTTTGCTGTCCTCCCTCAGTCCTGGATAAATCATGACG	11	132738241	F	NM_001012393	Body	chr11:131963347-131963922	11	131963347	131963922	0.00250675	-2.24803	-1.45013	0.7979	NM_001012393	OPCML	3'/gene body	Genebody
OPCML	cg14057456	2.02e-05	11	133233031	TAGCCGCGGGGCCTTTGCTGTCCTCCCTCAGTCCTGGATAAATCATGACG	11	132738241	F	NM_001012393	Body	chr11:132223033-132224919	11	132223033	132224919	0.00350773	-1.52339	-0.962669	0.560722	NM_001012393	OPCML	3'/gene body	Genebody
OPCML	cg14057456	2.02e-05	11	133233031	TAGCCGCGGGGCCTTTGCTGTCCTCCCTCAGTCCTGGATAAATCATGACG	11	132738241	F	NM_001012393	Body	chr11:132417244-132417518	11	132417244	132417518	0.000372229	2.15999	1.65309	-0.506898	NM_001012393	OPCML	3'/gene body	Genebody
OPCML	cg06398138	2.64e-05	11	132912368	CGCAAACGGTGCAGTAGGGAATGTAAGTGCTGGTGTTGTATCCACAGAAA	11	132417578	F	NM_001012393	Body	chr11:132094250-132094581	11	132094250	132094581	0.00990793	0.0970477	1.12949	1.03244	NM_001012393	OPCML	3'/gene body	Genebody
OPCML	cg06398138	2.64e-05	11	132912368	CGCAAACGGTGCAGTAGGGAATGTAAGTGCTGGTGTTGTATCCACAGAAA	11	132417578	F	NM_001012393	Body	chr11:131963923-131964758	11	131963923	131964758	0.00633514	-1.18282	-0.225953	0.956868	NM_001012393	OPCML	3'/gene body	Genebody
OPCML	cg06398138	2.64e-05	11	132912368	CGCAAACGGTGCAGTAGGGAATGTAAGTGCTGGTGTTGTATCCACAGAAA	11	132417578	F	NM_001012393	Body	chr11:131963347-131963922	11	131963347	131963922	0.00250675	-2.24803	-1.45013	0.7979	NM_001012393	OPCML	3'/gene body	Genebody
OPCML	cg06398138	2.64e-05	11	132912368	CGCAAACGGTGCAGTAGGGAATGTAAGTGCTGGTGTTGTATCCACAGAAA	11	132417578	F	NM_001012393	Body	chr11:132223033-132224919	11	132223033	132224919	0.00350773	-1.52339	-0.962669	0.560722	NM_001012393	OPCML	3'/gene body	Genebody
OPCML	cg06398138	2.64e-05	11	132912368	CGCAAACGGTGCAGTAGGGAATGTAAGTGCTGGTGTTGTATCCACAGAAA	11	132417578	F	NM_001012393	Body	chr11:132417244-132417518	11	132417244	132417518	0.000372229	2.15999	1.65309	-0.506898	NM_001012393	OPCML	3'/gene body	Genebody
OPCML	cg18204273	4.12e-05	11	133232927	ATTCCCATAGGGCAGCTTAGTTACTTAGGTAAGATTCCCAGGACACTGCG	11	132738137	R	NM_001012393	Body	chr11:132094250-132094581	11	132094250	132094581	0.00990793	0.0970477	1.12949	1.03244	NM_001012393	OPCML	3'/gene body	Genebody
OPCML	cg18204273	4.12e-05	11	133232927	ATTCCCATAGGGCAGCTTAGTTACTTAGGTAAGATTCCCAGGACACTGCG	11	132738137	R	NM_001012393	Body	chr11:131963923-131964758	11	131963923	131964758	0.00633514	-1.18282	-0.225953	0.956868	NM_001012393	OPCML	3'/gene body	Genebody
OPCML	cg18204273	4.12e-05	11	133232927	ATTCCCATAGGGCAGCTTAGTTACTTAGGTAAGATTCCCAGGACACTGCG	11	132738137	R	NM_001012393	Body	chr11:131963347-131963922	11	131963347	131963922	0.00250675	-2.24803	-1.45013	0.7979	NM_001012393	OPCML	3'/gene body	Genebody
OPCML	cg18204273	4.12e-05	11	133232927	ATTCCCATAGGGCAGCTTAGTTACTTAGGTAAGATTCCCAGGACACTGCG	11	132738137	R	NM_001012393	Body	chr11:132223033-132224919	11	132223033	132224919	0.00350773	-1.52339	-0.962669	0.560722	NM_001012393	OPCML	3'/gene body	Genebody
OPCML	cg18204273	4.12e-05	11	133232927	ATTCCCATAGGGCAGCTTAGTTACTTAGGTAAGATTCCCAGGACACTGCG	11	132738137	R	NM_001012393	Body	chr11:132417244-132417518	11	132417244	132417518	0.000372229	2.15999	1.65309	-0.506898	NM_001012393	OPCML	3'/gene body	Genebody
OPCML	cg23925241	4.23e-05	11	132912309	CGGCAGAACTGTCCAAAGACTGAGAATGCATCTGTCAAAGGGTTTATTCA	11	132417519	R	NM_001012393	Body	chr11:132094250-132094581	11	132094250	132094581	0.00990793	0.0970477	1.12949	1.03244	NM_001012393	OPCML	3'/gene body	Genebody
OPCML	cg23925241	4.23e-05	11	132912309	CGGCAGAACTGTCCAAAGACTGAGAATGCATCTGTCAAAGGGTTTATTCA	11	132417519	R	NM_001012393	Body	chr11:131963923-131964758	11	131963923	131964758	0.00633514	-1.18282	-0.225953	0.956868	NM_001012393	OPCML	3'/gene body	Genebody
OPCML	cg23925241	4.23e-05	11	132912309	CGGCAGAACTGTCCAAAGACTGAGAATGCATCTGTCAAAGGGTTTATTCA	11	132417519	R	NM_001012393	Body	chr11:131963347-131963922	11	131963347	131963922	0.00250675	-2.24803	-1.45013	0.7979	NM_001012393	OPCML	3'/gene body	Genebody
OPCML	cg23925241	4.23e-05	11	132912309	CGGCAGAACTGTCCAAAGACTGAGAATGCATCTGTCAAAGGGTTTATTCA	11	132417519	R	NM_001012393	Body	chr11:132223033-132224919	11	132223033	132224919	0.00350773	-1.52339	-0.962669	0.560722	NM_001012393	OPCML	3'/gene body	Genebody
OPCML	cg23925241	4.23e-05	11	132912309	CGGCAGAACTGTCCAAAGACTGAGAATGCATCTGTCAAAGGGTTTATTCA	11	132417519	R	NM_001012393	Body	chr11:132417244-132417518	11	132417244	132417518	0.000372229	2.15999	1.65309	-0.506898	NM_001012393	OPCML	3'/gene body	Genebody
OPCML	cg14535138	4.73e-05	11	132947723	AAAGATGCAAACAGACAATTTAAACATACAATGCAAATGCCCATCTACCG	11	132452933	R	NM_001012393	Body	chr11:132094250-132094581	11	132094250	132094581	0.00990793	0.0970477	1.12949	1.03244	NM_001012393	OPCML	3'/gene body	Genebody
OPCML	cg14535138	4.73e-05	11	132947723	AAAGATGCAAACAGACAATTTAAACATACAATGCAAATGCCCATCTACCG	11	132452933	R	NM_001012393	Body	chr11:131963923-131964758	11	131963923	131964758	0.00633514	-1.18282	-0.225953	0.956868	NM_001012393	OPCML	3'/gene body	Genebody
OPCML	cg14535138	4.73e-05	11	132947723	AAAGATGCAAACAGACAATTTAAACATACAATGCAAATGCCCATCTACCG	11	132452933	R	NM_001012393	Body	chr11:131963347-131963922	11	131963347	131963922	0.00250675	-2.24803	-1.45013	0.7979	NM_001012393	OPCML	3'/gene body	Genebody
OPCML	cg14535138	4.73e-05	11	132947723	AAAGATGCAAACAGACAATTTAAACATACAATGCAAATGCCCATCTACCG	11	132452933	R	NM_001012393	Body	chr11:132223033-132224919	11	132223033	132224919	0.00350773	-1.52339	-0.962669	0.560722	NM_001012393	OPCML	3'/gene body	Genebody
OPCML	cg14535138	4.73e-05	11	132947723	AAAGATGCAAACAGACAATTTAAACATACAATGCAAATGCCCATCTACCG	11	132452933	R	NM_001012393	Body	chr11:132417244-132417518	11	132417244	132417518	0.000372229	2.15999	1.65309	-0.506898	NM_001012393	OPCML	3'/gene body	Genebody
OPCML	cg01427458	5.8e-05	11	133098457	CTAGGACGGGGAGGCCCGGCAGGGCGCAGCGTCCTGGGAGGGGCCACACG	11	132603667	F	NM_001012393	Body	chr11:132094250-132094581	11	132094250	132094581	0.00990793	0.0970477	1.12949	1.03244	NM_001012393	OPCML	3'/gene body	Genebody
OPCML	cg01427458	5.8e-05	11	133098457	CTAGGACGGGGAGGCCCGGCAGGGCGCAGCGTCCTGGGAGGGGCCACACG	11	132603667	F	NM_001012393	Body	chr11:131963923-131964758	11	131963923	131964758	0.00633514	-1.18282	-0.225953	0.956868	NM_001012393	OPCML	3'/gene body	Genebody
OPCML	cg01427458	5.8e-05	11	133098457	CTAGGACGGGGAGGCCCGGCAGGGCGCAGCGTCCTGGGAGGGGCCACACG	11	132603667	F	NM_001012393	Body	chr11:131963347-131963922	11	131963347	131963922	0.00250675	-2.24803	-1.45013	0.7979	NM_001012393	OPCML	3'/gene body	Genebody
OPCML	cg01427458	5.8e-05	11	133098457	CTAGGACGGGGAGGCCCGGCAGGGCGCAGCGTCCTGGGAGGGGCCACACG	11	132603667	F	NM_001012393	Body	chr11:132223033-132224919	11	132223033	132224919	0.00350773	-1.52339	-0.962669	0.560722	NM_001012393	OPCML	3'/gene body	Genebody
OPCML	cg01427458	5.8e-05	11	133098457	CTAGGACGGGGAGGCCCGGCAGGGCGCAGCGTCCTGGGAGGGGCCACACG	11	132603667	F	NM_001012393	Body	chr11:132417244-132417518	11	132417244	132417518	0.000372229	2.15999	1.65309	-0.506898	NM_001012393	OPCML	3'/gene body	Genebody
OPCML	cg15304464	5.99e-05	11	132830180	CGAGGGACATCTTGACTCTTGATATTCTAATCTTATCTTGGGCCTCAGTT	11	132335390	R	NM_001012393	Body	chr11:132094250-132094581	11	132094250	132094581	0.00990793	0.0970477	1.12949	1.03244	NM_001012393	OPCML	3'/gene body	Genebody
OPCML	cg15304464	5.99e-05	11	132830180	CGAGGGACATCTTGACTCTTGATATTCTAATCTTATCTTGGGCCTCAGTT	11	132335390	R	NM_001012393	Body	chr11:131963923-131964758	11	131963923	131964758	0.00633514	-1.18282	-0.225953	0.956868	NM_001012393	OPCML	3'/gene body	Genebody
OPCML	cg15304464	5.99e-05	11	132830180	CGAGGGACATCTTGACTCTTGATATTCTAATCTTATCTTGGGCCTCAGTT	11	132335390	R	NM_001012393	Body	chr11:131963347-131963922	11	131963347	131963922	0.00250675	-2.24803	-1.45013	0.7979	NM_001012393	OPCML	3'/gene body	Genebody
OPCML	cg15304464	5.99e-05	11	132830180	CGAGGGACATCTTGACTCTTGATATTCTAATCTTATCTTGGGCCTCAGTT	11	132335390	R	NM_001012393	Body	chr11:132223033-132224919	11	132223033	132224919	0.00350773	-1.52339	-0.962669	0.560722	NM_001012393	OPCML	3'/gene body	Genebody
OPCML	cg15304464	5.99e-05	11	132830180	CGAGGGACATCTTGACTCTTGATATTCTAATCTTATCTTGGGCCTCAGTT	11	132335390	R	NM_001012393	Body	chr11:132417244-132417518	11	132417244	132417518	0.000372229	2.15999	1.65309	-0.506898	NM_001012393	OPCML	3'/gene body	Genebody
OPCML	cg26337816	6.04e-05	11	132582640	TTCCCACTCAGCATGAAATCGGACCCACCAAAAAGCAATTTCAGCTCTCG	11	132087850	R	NM_002545;NM_001012393	Body;Body	chr11:132094250-132094581	11	132094250	132094581	0.00990793	0.0970477	1.12949	1.03244	NM_001012393	OPCML	3'/gene body	Genebody
OPCML	cg26337816	6.04e-05	11	132582640	TTCCCACTCAGCATGAAATCGGACCCACCAAAAAGCAATTTCAGCTCTCG	11	132087850	R	NM_002545;NM_001012393	Body;Body	chr11:131963923-131964758	11	131963923	131964758	0.00633514	-1.18282	-0.225953	0.956868	NM_001012393	OPCML	3'/gene body	Genebody
OPCML	cg26337816	6.04e-05	11	132582640	TTCCCACTCAGCATGAAATCGGACCCACCAAAAAGCAATTTCAGCTCTCG	11	132087850	R	NM_002545;NM_001012393	Body;Body	chr11:131963347-131963922	11	131963347	131963922	0.00250675	-2.24803	-1.45013	0.7979	NM_001012393	OPCML	3'/gene body	Genebody
OPCML	cg26337816	6.04e-05	11	132582640	TTCCCACTCAGCATGAAATCGGACCCACCAAAAAGCAATTTCAGCTCTCG	11	132087850	R	NM_002545;NM_001012393	Body;Body	chr11:132223033-132224919	11	132223033	132224919	0.00350773	-1.52339	-0.962669	0.560722	NM_001012393	OPCML	3'/gene body	Genebody
OPCML	cg26337816	6.04e-05	11	132582640	TTCCCACTCAGCATGAAATCGGACCCACCAAAAAGCAATTTCAGCTCTCG	11	132087850	R	NM_002545;NM_001012393	Body;Body	chr11:132417244-132417518	11	132417244	132417518	0.000372229	2.15999	1.65309	-0.506898	NM_001012393	OPCML	3'/gene body	Genebody
OPCML	cg14872762	6.78e-05	11	133399769	CGGATCCAGCCAGGTTTCCCACAGGAACCCCTCAAGATGCGAAGCGTTCT	11	132904979	F	NM_001012393	Body	chr11:132094250-132094581	11	132094250	132094581	0.00990793	0.0970477	1.12949	1.03244	NM_001012393	OPCML	3'/gene body	Genebody
OPCML	cg14872762	6.78e-05	11	133399769	CGGATCCAGCCAGGTTTCCCACAGGAACCCCTCAAGATGCGAAGCGTTCT	11	132904979	F	NM_001012393	Body	chr11:131963923-131964758	11	131963923	131964758	0.00633514	-1.18282	-0.225953	0.956868	NM_001012393	OPCML	3'/gene body	Genebody
OPCML	cg14872762	6.78e-05	11	133399769	CGGATCCAGCCAGGTTTCCCACAGGAACCCCTCAAGATGCGAAGCGTTCT	11	132904979	F	NM_001012393	Body	chr11:131963347-131963922	11	131963347	131963922	0.00250675	-2.24803	-1.45013	0.7979	NM_001012393	OPCML	3'/gene body	Genebody
OPCML	cg14872762	6.78e-05	11	133399769	CGGATCCAGCCAGGTTTCCCACAGGAACCCCTCAAGATGCGAAGCGTTCT	11	132904979	F	NM_001012393	Body	chr11:132223033-132224919	11	132223033	132224919	0.00350773	-1.52339	-0.962669	0.560722	NM_001012393	OPCML	3'/gene body	Genebody
OPCML	cg14872762	6.78e-05	11	133399769	CGGATCCAGCCAGGTTTCCCACAGGAACCCCTCAAGATGCGAAGCGTTCT	11	132904979	F	NM_001012393	Body	chr11:132417244-132417518	11	132417244	132417518	0.000372229	2.15999	1.65309	-0.506898	NM_001012393	OPCML	3'/gene body	Genebody
OPCML	cg10966440	0.000108341	11	132745701	CGGCCTCTGCTGGAAAGGAGACCTTCAATAAATATTAGATGGGTAGGCTG	11	132250911	R	NM_002545;NM_001012393	Body;Body	chr11:132094250-132094581	11	132094250	132094581	0.00990793	0.0970477	1.12949	1.03244	NM_001012393	OPCML	3'/gene body	Genebody
OPCML	cg10966440	0.000108341	11	132745701	CGGCCTCTGCTGGAAAGGAGACCTTCAATAAATATTAGATGGGTAGGCTG	11	132250911	R	NM_002545;NM_001012393	Body;Body	chr11:131963923-131964758	11	131963923	131964758	0.00633514	-1.18282	-0.225953	0.956868	NM_001012393	OPCML	3'/gene body	Genebody
OPCML	cg10966440	0.000108341	11	132745701	CGGCCTCTGCTGGAAAGGAGACCTTCAATAAATATTAGATGGGTAGGCTG	11	132250911	R	NM_002545;NM_001012393	Body;Body	chr11:131963347-131963922	11	131963347	131963922	0.00250675	-2.24803	-1.45013	0.7979	NM_001012393	OPCML	3'/gene body	Genebody
OPCML	cg10966440	0.000108341	11	132745701	CGGCCTCTGCTGGAAAGGAGACCTTCAATAAATATTAGATGGGTAGGCTG	11	132250911	R	NM_002545;NM_001012393	Body;Body	chr11:132223033-132224919	11	132223033	132224919	0.00350773	-1.52339	-0.962669	0.560722	NM_001012393	OPCML	3'/gene body	Genebody
OPCML	cg10966440	0.000108341	11	132745701	CGGCCTCTGCTGGAAAGGAGACCTTCAATAAATATTAGATGGGTAGGCTG	11	132250911	R	NM_002545;NM_001012393	Body;Body	chr11:132417244-132417518	11	132417244	132417518	0.000372229	2.15999	1.65309	-0.506898	NM_001012393	OPCML	3'/gene body	Genebody
OPCML	cg23813681	0.000121504	11	132772323	CCCTGTGTGACGTGCTCAGCATAGTGTCTGGCACATGCTGGGTGTGCACG	11	132277533	R	NM_002545;NM_001012393	Body;Body	chr11:132094250-132094581	11	132094250	132094581	0.00990793	0.0970477	1.12949	1.03244	NM_001012393	OPCML	3'/gene body	Genebody
OPCML	cg23813681	0.000121504	11	132772323	CCCTGTGTGACGTGCTCAGCATAGTGTCTGGCACATGCTGGGTGTGCACG	11	132277533	R	NM_002545;NM_001012393	Body;Body	chr11:131963923-131964758	11	131963923	131964758	0.00633514	-1.18282	-0.225953	0.956868	NM_001012393	OPCML	3'/gene body	Genebody
OPCML	cg23813681	0.000121504	11	132772323	CCCTGTGTGACGTGCTCAGCATAGTGTCTGGCACATGCTGGGTGTGCACG	11	132277533	R	NM_002545;NM_001012393	Body;Body	chr11:131963347-131963922	11	131963347	131963922	0.00250675	-2.24803	-1.45013	0.7979	NM_001012393	OPCML	3'/gene body	Genebody
OPCML	cg23813681	0.000121504	11	132772323	CCCTGTGTGACGTGCTCAGCATAGTGTCTGGCACATGCTGGGTGTGCACG	11	132277533	R	NM_002545;NM_001012393	Body;Body	chr11:132223033-132224919	11	132223033	132224919	0.00350773	-1.52339	-0.962669	0.560722	NM_001012393	OPCML	3'/gene body	Genebody
OPCML	cg23813681	0.000121504	11	132772323	CCCTGTGTGACGTGCTCAGCATAGTGTCTGGCACATGCTGGGTGTGCACG	11	132277533	R	NM_002545;NM_001012393	Body;Body	chr11:132417244-132417518	11	132417244	132417518	0.000372229	2.15999	1.65309	-0.506898	NM_001012393	OPCML	3'/gene body	Genebody
OPCML	cg26311804	0.000131805	11	133155303	ACAACAAAGATTCCCCACGTACGGGTCTCCTAAGATTGTCCTCCAGTCCG	11	132660513	F	NM_001012393	Body	chr11:132094250-132094581	11	132094250	132094581	0.00990793	0.0970477	1.12949	1.03244	NM_001012393	OPCML	3'/gene body	Genebody
OPCML	cg26311804	0.000131805	11	133155303	ACAACAAAGATTCCCCACGTACGGGTCTCCTAAGATTGTCCTCCAGTCCG	11	132660513	F	NM_001012393	Body	chr11:131963923-131964758	11	131963923	131964758	0.00633514	-1.18282	-0.225953	0.956868	NM_001012393	OPCML	3'/gene body	Genebody
OPCML	cg26311804	0.000131805	11	133155303	ACAACAAAGATTCCCCACGTACGGGTCTCCTAAGATTGTCCTCCAGTCCG	11	132660513	F	NM_001012393	Body	chr11:131963347-131963922	11	131963347	131963922	0.00250675	-2.24803	-1.45013	0.7979	NM_001012393	OPCML	3'/gene body	Genebody
OPCML	cg26311804	0.000131805	11	133155303	ACAACAAAGATTCCCCACGTACGGGTCTCCTAAGATTGTCCTCCAGTCCG	11	132660513	F	NM_001012393	Body	chr11:132223033-132224919	11	132223033	132224919	0.00350773	-1.52339	-0.962669	0.560722	NM_001012393	OPCML	3'/gene body	Genebody
OPCML	cg26311804	0.000131805	11	133155303	ACAACAAAGATTCCCCACGTACGGGTCTCCTAAGATTGTCCTCCAGTCCG	11	132660513	F	NM_001012393	Body	chr11:132417244-132417518	11	132417244	132417518	0.000372229	2.15999	1.65309	-0.506898	NM_001012393	OPCML	3'/gene body	Genebody
OPCML	cg09314708	0.000133568	11	132812991	CGACAGCCACAACTTCCCAGGACTCCGGCAGCCGCACAGTCCTGGTCCCC	11	132318201	F	NM_001012393;NM_002545;NM_002545	Body;5'UTR;1stExon	chr11:132094250-132094581	11	132094250	132094581	0.00990793	0.0970477	1.12949	1.03244	NM_001012393	OPCML	3'/gene body	Genebody
OPCML	cg09314708	0.000133568	11	132812991	CGACAGCCACAACTTCCCAGGACTCCGGCAGCCGCACAGTCCTGGTCCCC	11	132318201	F	NM_001012393;NM_002545;NM_002545	Body;5'UTR;1stExon	chr11:131963923-131964758	11	131963923	131964758	0.00633514	-1.18282	-0.225953	0.956868	NM_001012393	OPCML	3'/gene body	Genebody
OPCML	cg09314708	0.000133568	11	132812991	CGACAGCCACAACTTCCCAGGACTCCGGCAGCCGCACAGTCCTGGTCCCC	11	132318201	F	NM_001012393;NM_002545;NM_002545	Body;5'UTR;1stExon	chr11:131963347-131963922	11	131963347	131963922	0.00250675	-2.24803	-1.45013	0.7979	NM_001012393	OPCML	3'/gene body	Genebody
OPCML	cg09314708	0.000133568	11	132812991	CGACAGCCACAACTTCCCAGGACTCCGGCAGCCGCACAGTCCTGGTCCCC	11	132318201	F	NM_001012393;NM_002545;NM_002545	Body;5'UTR;1stExon	chr11:132223033-132224919	11	132223033	132224919	0.00350773	-1.52339	-0.962669	0.560722	NM_001012393	OPCML	3'/gene body	Genebody
OPCML	cg09314708	0.000133568	11	132812991	CGACAGCCACAACTTCCCAGGACTCCGGCAGCCGCACAGTCCTGGTCCCC	11	132318201	F	NM_001012393;NM_002545;NM_002545	Body;5'UTR;1stExon	chr11:132417244-132417518	11	132417244	132417518	0.000372229	2.15999	1.65309	-0.506898	NM_001012393	OPCML	3'/gene body	Genebody
OPCML	cg25853078	0.000137163	11	133402919	CGGTTTTAAACCAATGATGCAGGGAGAATTGGCCAGTTCCCCACAATCAG	11	132908129	F	NM_001012393	TSS1500	chr11:132094250-132094581	11	132094250	132094581	0.00990793	0.0970477	1.12949	1.03244	NM_001012393	OPCML	3'/gene body	Genebody
OPCML	cg25853078	0.000137163	11	133402919	CGGTTTTAAACCAATGATGCAGGGAGAATTGGCCAGTTCCCCACAATCAG	11	132908129	F	NM_001012393	TSS1500	chr11:131963923-131964758	11	131963923	131964758	0.00633514	-1.18282	-0.225953	0.956868	NM_001012393	OPCML	3'/gene body	Genebody
OPCML	cg25853078	0.000137163	11	133402919	CGGTTTTAAACCAATGATGCAGGGAGAATTGGCCAGTTCCCCACAATCAG	11	132908129	F	NM_001012393	TSS1500	chr11:131963347-131963922	11	131963347	131963922	0.00250675	-2.24803	-1.45013	0.7979	NM_001012393	OPCML	3'/gene body	Genebody
OPCML	cg25853078	0.000137163	11	133402919	CGGTTTTAAACCAATGATGCAGGGAGAATTGGCCAGTTCCCCACAATCAG	11	132908129	F	NM_001012393	TSS1500	chr11:132223033-132224919	11	132223033	132224919	0.00350773	-1.52339	-0.962669	0.560722	NM_001012393	OPCML	3'/gene body	Genebody
OPCML	cg25853078	0.000137163	11	133402919	CGGTTTTAAACCAATGATGCAGGGAGAATTGGCCAGTTCCCCACAATCAG	11	132908129	F	NM_001012393	TSS1500	chr11:132417244-132417518	11	132417244	132417518	0.000372229	2.15999	1.65309	-0.506898	NM_001012393	OPCML	3'/gene body	Genebody
OPCML	cg22209355	0.00014979	11	133208307	CGTCTGCAGCATGGTATCCCAGACAGCTGTGGCACATCCCTTCACCCCGC	11	132713517	R	NM_001012393	Body	chr11:132094250-132094581	11	132094250	132094581	0.00990793	0.0970477	1.12949	1.03244	NM_001012393	OPCML	3'/gene body	Genebody
OPCML	cg22209355	0.00014979	11	133208307	CGTCTGCAGCATGGTATCCCAGACAGCTGTGGCACATCCCTTCACCCCGC	11	132713517	R	NM_001012393	Body	chr11:131963923-131964758	11	131963923	131964758	0.00633514	-1.18282	-0.225953	0.956868	NM_001012393	OPCML	3'/gene body	Genebody
OPCML	cg22209355	0.00014979	11	133208307	CGTCTGCAGCATGGTATCCCAGACAGCTGTGGCACATCCCTTCACCCCGC	11	132713517	R	NM_001012393	Body	chr11:131963347-131963922	11	131963347	131963922	0.00250675	-2.24803	-1.45013	0.7979	NM_001012393	OPCML	3'/gene body	Genebody
OPCML	cg22209355	0.00014979	11	133208307	CGTCTGCAGCATGGTATCCCAGACAGCTGTGGCACATCCCTTCACCCCGC	11	132713517	R	NM_001012393	Body	chr11:132223033-132224919	11	132223033	132224919	0.00350773	-1.52339	-0.962669	0.560722	NM_001012393	OPCML	3'/gene body	Genebody
OPCML	cg22209355	0.00014979	11	133208307	CGTCTGCAGCATGGTATCCCAGACAGCTGTGGCACATCCCTTCACCCCGC	11	132713517	R	NM_001012393	Body	chr11:132417244-132417518	11	132417244	132417518	0.000372229	2.15999	1.65309	-0.506898	NM_001012393	OPCML	3'/gene body	Genebody
OPCML	cg05807849	0.000155101	11	132946692	CGCTGCTCCATCACCAGCCTGCTGACCAGCTGGAGAGTCACTTAGCTTCT	11	132451902	R	NM_001012393	Body	chr11:132094250-132094581	11	132094250	132094581	0.00990793	0.0970477	1.12949	1.03244	NM_001012393	OPCML	3'/gene body	Genebody
OPCML	cg05807849	0.000155101	11	132946692	CGCTGCTCCATCACCAGCCTGCTGACCAGCTGGAGAGTCACTTAGCTTCT	11	132451902	R	NM_001012393	Body	chr11:131963923-131964758	11	131963923	131964758	0.00633514	-1.18282	-0.225953	0.956868	NM_001012393	OPCML	3'/gene body	Genebody
OPCML	cg05807849	0.000155101	11	132946692	CGCTGCTCCATCACCAGCCTGCTGACCAGCTGGAGAGTCACTTAGCTTCT	11	132451902	R	NM_001012393	Body	chr11:131963347-131963922	11	131963347	131963922	0.00250675	-2.24803	-1.45013	0.7979	NM_001012393	OPCML	3'/gene body	Genebody
OPCML	cg05807849	0.000155101	11	132946692	CGCTGCTCCATCACCAGCCTGCTGACCAGCTGGAGAGTCACTTAGCTTCT	11	132451902	R	NM_001012393	Body	chr11:132223033-132224919	11	132223033	132224919	0.00350773	-1.52339	-0.962669	0.560722	NM_001012393	OPCML	3'/gene body	Genebody
OPCML	cg05807849	0.000155101	11	132946692	CGCTGCTCCATCACCAGCCTGCTGACCAGCTGGAGAGTCACTTAGCTTCT	11	132451902	R	NM_001012393	Body	chr11:132417244-132417518	11	132417244	132417518	0.000372229	2.15999	1.65309	-0.506898	NM_001012393	OPCML	3'/gene body	Genebody
OPCML	cg22791045	0.000157109	11	133403793	TTTTTATAAAGCAGCCAATTGCCAACAAGTTCTTTGGGCCTGACTGAGCG	11	132909003	R	NM_001012393	TSS1500	chr11:132094250-132094581	11	132094250	132094581	0.00990793	0.0970477	1.12949	1.03244	NM_001012393	OPCML	3'/gene body	Genebody
OPCML	cg22791045	0.000157109	11	133403793	TTTTTATAAAGCAGCCAATTGCCAACAAGTTCTTTGGGCCTGACTGAGCG	11	132909003	R	NM_001012393	TSS1500	chr11:131963923-131964758	11	131963923	131964758	0.00633514	-1.18282	-0.225953	0.956868	NM_001012393	OPCML	3'/gene body	Genebody
OPCML	cg22791045	0.000157109	11	133403793	TTTTTATAAAGCAGCCAATTGCCAACAAGTTCTTTGGGCCTGACTGAGCG	11	132909003	R	NM_001012393	TSS1500	chr11:131963347-131963922	11	131963347	131963922	0.00250675	-2.24803	-1.45013	0.7979	NM_001012393	OPCML	3'/gene body	Genebody
OPCML	cg22791045	0.000157109	11	133403793	TTTTTATAAAGCAGCCAATTGCCAACAAGTTCTTTGGGCCTGACTGAGCG	11	132909003	R	NM_001012393	TSS1500	chr11:132223033-132224919	11	132223033	132224919	0.00350773	-1.52339	-0.962669	0.560722	NM_001012393	OPCML	3'/gene body	Genebody
OPCML	cg22791045	0.000157109	11	133403793	TTTTTATAAAGCAGCCAATTGCCAACAAGTTCTTTGGGCCTGACTGAGCG	11	132909003	R	NM_001012393	TSS1500	chr11:132417244-132417518	11	132417244	132417518	0.000372229	2.15999	1.65309	-0.506898	NM_001012393	OPCML	3'/gene body	Genebody
OPCML	cg04745004	0.000235756	11	133286631	CGGAACTCCTAAAACCCTTGGATTATCCTGAAGGATCAGAGAGTGCCTTT	11	132791841	F	NM_001012393	Body	chr11:132094250-132094581	11	132094250	132094581	0.00990793	0.0970477	1.12949	1.03244	NM_001012393	OPCML	3'/gene body	Genebody
OPCML	cg04745004	0.000235756	11	133286631	CGGAACTCCTAAAACCCTTGGATTATCCTGAAGGATCAGAGAGTGCCTTT	11	132791841	F	NM_001012393	Body	chr11:131963923-131964758	11	131963923	131964758	0.00633514	-1.18282	-0.225953	0.956868	NM_001012393	OPCML	3'/gene body	Genebody
OPCML	cg04745004	0.000235756	11	133286631	CGGAACTCCTAAAACCCTTGGATTATCCTGAAGGATCAGAGAGTGCCTTT	11	132791841	F	NM_001012393	Body	chr11:131963347-131963922	11	131963347	131963922	0.00250675	-2.24803	-1.45013	0.7979	NM_001012393	OPCML	3'/gene body	Genebody
OPCML	cg04745004	0.000235756	11	133286631	CGGAACTCCTAAAACCCTTGGATTATCCTGAAGGATCAGAGAGTGCCTTT	11	132791841	F	NM_001012393	Body	chr11:132223033-132224919	11	132223033	132224919	0.00350773	-1.52339	-0.962669	0.560722	NM_001012393	OPCML	3'/gene body	Genebody
OPCML	cg04745004	0.000235756	11	133286631	CGGAACTCCTAAAACCCTTGGATTATCCTGAAGGATCAGAGAGTGCCTTT	11	132791841	F	NM_001012393	Body	chr11:132417244-132417518	11	132417244	132417518	0.000372229	2.15999	1.65309	-0.506898	NM_001012393	OPCML	3'/gene body	Genebody
OPCML	cg20972294	0.00026997	11	133005919	TTGACCAAGAAATACCATATTACCCTTCACAGACTCATTCTGATAGTTCG	11	132511129	R	NM_001012393	Body	chr11:132094250-132094581	11	132094250	132094581	0.00990793	0.0970477	1.12949	1.03244	NM_001012393	OPCML	3'/gene body	Genebody
OPCML	cg20972294	0.00026997	11	133005919	TTGACCAAGAAATACCATATTACCCTTCACAGACTCATTCTGATAGTTCG	11	132511129	R	NM_001012393	Body	chr11:131963923-131964758	11	131963923	131964758	0.00633514	-1.18282	-0.225953	0.956868	NM_001012393	OPCML	3'/gene body	Genebody
OPCML	cg20972294	0.00026997	11	133005919	TTGACCAAGAAATACCATATTACCCTTCACAGACTCATTCTGATAGTTCG	11	132511129	R	NM_001012393	Body	chr11:131963347-131963922	11	131963347	131963922	0.00250675	-2.24803	-1.45013	0.7979	NM_001012393	OPCML	3'/gene body	Genebody
OPCML	cg20972294	0.00026997	11	133005919	TTGACCAAGAAATACCATATTACCCTTCACAGACTCATTCTGATAGTTCG	11	132511129	R	NM_001012393	Body	chr11:132223033-132224919	11	132223033	132224919	0.00350773	-1.52339	-0.962669	0.560722	NM_001012393	OPCML	3'/gene body	Genebody
OPCML	cg20972294	0.00026997	11	133005919	TTGACCAAGAAATACCATATTACCCTTCACAGACTCATTCTGATAGTTCG	11	132511129	R	NM_001012393	Body	chr11:132417244-132417518	11	132417244	132417518	0.000372229	2.15999	1.65309	-0.506898	NM_001012393	OPCML	3'/gene body	Genebody
OPCML	cg08357627	0.00034673	11	132949126	GGCTGTGTGCTCCATGGATCCATTCTTGCCTTCTGTTCAGTTGAAATACG	11	132454336	F	NM_001012393	Body	chr11:132094250-132094581	11	132094250	132094581	0.00990793	0.0970477	1.12949	1.03244	NM_001012393	OPCML	3'/gene body	Genebody
OPCML	cg08357627	0.00034673	11	132949126	GGCTGTGTGCTCCATGGATCCATTCTTGCCTTCTGTTCAGTTGAAATACG	11	132454336	F	NM_001012393	Body	chr11:131963923-131964758	11	131963923	131964758	0.00633514	-1.18282	-0.225953	0.956868	NM_001012393	OPCML	3'/gene body	Genebody
OPCML	cg08357627	0.00034673	11	132949126	GGCTGTGTGCTCCATGGATCCATTCTTGCCTTCTGTTCAGTTGAAATACG	11	132454336	F	NM_001012393	Body	chr11:131963347-131963922	11	131963347	131963922	0.00250675	-2.24803	-1.45013	0.7979	NM_001012393	OPCML	3'/gene body	Genebody
OPCML	cg08357627	0.00034673	11	132949126	GGCTGTGTGCTCCATGGATCCATTCTTGCCTTCTGTTCAGTTGAAATACG	11	132454336	F	NM_001012393	Body	chr11:132223033-132224919	11	132223033	132224919	0.00350773	-1.52339	-0.962669	0.560722	NM_001012393	OPCML	3'/gene body	Genebody
OPCML	cg08357627	0.00034673	11	132949126	GGCTGTGTGCTCCATGGATCCATTCTTGCCTTCTGTTCAGTTGAAATACG	11	132454336	F	NM_001012393	Body	chr11:132417244-132417518	11	132417244	132417518	0.000372229	2.15999	1.65309	-0.506898	NM_001012393	OPCML	3'/gene body	Genebody
OPCML	cg11747462	0.000417906	11	132869600	TGCCTGTGTGGTACAGCCAGAGGCGGCCATCAGAAATGTCAGGAACTCCG	11	132374810	R	NM_001012393	Body	chr11:132094250-132094581	11	132094250	132094581	0.00990793	0.0970477	1.12949	1.03244	NM_001012393	OPCML	3'/gene body	Genebody
OPCML	cg11747462	0.000417906	11	132869600	TGCCTGTGTGGTACAGCCAGAGGCGGCCATCAGAAATGTCAGGAACTCCG	11	132374810	R	NM_001012393	Body	chr11:131963923-131964758	11	131963923	131964758	0.00633514	-1.18282	-0.225953	0.956868	NM_001012393	OPCML	3'/gene body	Genebody
OPCML	cg11747462	0.000417906	11	132869600	TGCCTGTGTGGTACAGCCAGAGGCGGCCATCAGAAATGTCAGGAACTCCG	11	132374810	R	NM_001012393	Body	chr11:131963347-131963922	11	131963347	131963922	0.00250675	-2.24803	-1.45013	0.7979	NM_001012393	OPCML	3'/gene body	Genebody
OPCML	cg11747462	0.000417906	11	132869600	TGCCTGTGTGGTACAGCCAGAGGCGGCCATCAGAAATGTCAGGAACTCCG	11	132374810	R	NM_001012393	Body	chr11:132223033-132224919	11	132223033	132224919	0.00350773	-1.52339	-0.962669	0.560722	NM_001012393	OPCML	3'/gene body	Genebody
OPCML	cg11747462	0.000417906	11	132869600	TGCCTGTGTGGTACAGCCAGAGGCGGCCATCAGAAATGTCAGGAACTCCG	11	132374810	R	NM_001012393	Body	chr11:132417244-132417518	11	132417244	132417518	0.000372229	2.15999	1.65309	-0.506898	NM_001012393	OPCML	3'/gene body	Genebody
OPCML	cg20122043	0.00043378	11	132912205	CGGAGTGAAGAAAAAGCAAATAAACACGCTGCCCTCATGCATGGAGCACT	11	132417415	F	NM_001012393	Body	chr11:132094250-132094581	11	132094250	132094581	0.00990793	0.0970477	1.12949	1.03244	NM_001012393	OPCML	3'/gene body	Genebody
OPCML	cg20122043	0.00043378	11	132912205	CGGAGTGAAGAAAAAGCAAATAAACACGCTGCCCTCATGCATGGAGCACT	11	132417415	F	NM_001012393	Body	chr11:131963923-131964758	11	131963923	131964758	0.00633514	-1.18282	-0.225953	0.956868	NM_001012393	OPCML	3'/gene body	Genebody
OPCML	cg20122043	0.00043378	11	132912205	CGGAGTGAAGAAAAAGCAAATAAACACGCTGCCCTCATGCATGGAGCACT	11	132417415	F	NM_001012393	Body	chr11:131963347-131963922	11	131963347	131963922	0.00250675	-2.24803	-1.45013	0.7979	NM_001012393	OPCML	3'/gene body	Genebody
OPCML	cg20122043	0.00043378	11	132912205	CGGAGTGAAGAAAAAGCAAATAAACACGCTGCCCTCATGCATGGAGCACT	11	132417415	F	NM_001012393	Body	chr11:132223033-132224919	11	132223033	132224919	0.00350773	-1.52339	-0.962669	0.560722	NM_001012393	OPCML	3'/gene body	Genebody
OPCML	cg20122043	0.00043378	11	132912205	CGGAGTGAAGAAAAAGCAAATAAACACGCTGCCCTCATGCATGGAGCACT	11	132417415	F	NM_001012393	Body	chr11:132417244-132417518	11	132417244	132417518	0.000372229	2.15999	1.65309	-0.506898	NM_001012393	OPCML	3'/gene body	Genebody
OPCML	cg10335834	0.000524642	11	132949781	CGGGCACCTCAGCATGTCTCTGGCATCATTATGGAGCAAAAGGCAGAGCC	11	132454991	R	NM_001012393	Body	chr11:132094250-132094581	11	132094250	132094581	0.00990793	0.0970477	1.12949	1.03244	NM_001012393	OPCML	3'/gene body	Genebody
OPCML	cg10335834	0.000524642	11	132949781	CGGGCACCTCAGCATGTCTCTGGCATCATTATGGAGCAAAAGGCAGAGCC	11	132454991	R	NM_001012393	Body	chr11:131963923-131964758	11	131963923	131964758	0.00633514	-1.18282	-0.225953	0.956868	NM_001012393	OPCML	3'/gene body	Genebody
OPCML	cg10335834	0.000524642	11	132949781	CGGGCACCTCAGCATGTCTCTGGCATCATTATGGAGCAAAAGGCAGAGCC	11	132454991	R	NM_001012393	Body	chr11:131963347-131963922	11	131963347	131963922	0.00250675	-2.24803	-1.45013	0.7979	NM_001012393	OPCML	3'/gene body	Genebody
OPCML	cg10335834	0.000524642	11	132949781	CGGGCACCTCAGCATGTCTCTGGCATCATTATGGAGCAAAAGGCAGAGCC	11	132454991	R	NM_001012393	Body	chr11:132223033-132224919	11	132223033	132224919	0.00350773	-1.52339	-0.962669	0.560722	NM_001012393	OPCML	3'/gene body	Genebody
OPCML	cg10335834	0.000524642	11	132949781	CGGGCACCTCAGCATGTCTCTGGCATCATTATGGAGCAAAAGGCAGAGCC	11	132454991	R	NM_001012393	Body	chr11:132417244-132417518	11	132417244	132417518	0.000372229	2.15999	1.65309	-0.506898	NM_001012393	OPCML	3'/gene body	Genebody
OPCML	cg01751181	0.000603273	11	133032650	CGGGCTTCAGCTGCTCCATGCATACACGGTTGTTTCCTTACCAGAAATCC	11	132537860	F	NM_001012393	Body	chr11:132094250-132094581	11	132094250	132094581	0.00990793	0.0970477	1.12949	1.03244	NM_001012393	OPCML	3'/gene body	Genebody
OPCML	cg01751181	0.000603273	11	133032650	CGGGCTTCAGCTGCTCCATGCATACACGGTTGTTTCCTTACCAGAAATCC	11	132537860	F	NM_001012393	Body	chr11:131963923-131964758	11	131963923	131964758	0.00633514	-1.18282	-0.225953	0.956868	NM_001012393	OPCML	3'/gene body	Genebody
OPCML	cg01751181	0.000603273	11	133032650	CGGGCTTCAGCTGCTCCATGCATACACGGTTGTTTCCTTACCAGAAATCC	11	132537860	F	NM_001012393	Body	chr11:131963347-131963922	11	131963347	131963922	0.00250675	-2.24803	-1.45013	0.7979	NM_001012393	OPCML	3'/gene body	Genebody
OPCML	cg01751181	0.000603273	11	133032650	CGGGCTTCAGCTGCTCCATGCATACACGGTTGTTTCCTTACCAGAAATCC	11	132537860	F	NM_001012393	Body	chr11:132223033-132224919	11	132223033	132224919	0.00350773	-1.52339	-0.962669	0.560722	NM_001012393	OPCML	3'/gene body	Genebody
OPCML	cg01751181	0.000603273	11	133032650	CGGGCTTCAGCTGCTCCATGCATACACGGTTGTTTCCTTACCAGAAATCC	11	132537860	F	NM_001012393	Body	chr11:132417244-132417518	11	132417244	132417518	0.000372229	2.15999	1.65309	-0.506898	NM_001012393	OPCML	3'/gene body	Genebody
OPCML	cg02677946	0.00100012	11	132864357	TTTGTGCCTGGTCGCTGGAAGTTCCTTTCCAGGCAGCCCTGGTACCCACG	11	132369567	F	NM_001012393	Body	chr11:132094250-132094581	11	132094250	132094581	0.00990793	0.0970477	1.12949	1.03244	NM_001012393	OPCML	3'/gene body	Genebody
OPCML	cg02677946	0.00100012	11	132864357	TTTGTGCCTGGTCGCTGGAAGTTCCTTTCCAGGCAGCCCTGGTACCCACG	11	132369567	F	NM_001012393	Body	chr11:131963923-131964758	11	131963923	131964758	0.00633514	-1.18282	-0.225953	0.956868	NM_001012393	OPCML	3'/gene body	Genebody
OPCML	cg02677946	0.00100012	11	132864357	TTTGTGCCTGGTCGCTGGAAGTTCCTTTCCAGGCAGCCCTGGTACCCACG	11	132369567	F	NM_001012393	Body	chr11:131963347-131963922	11	131963347	131963922	0.00250675	-2.24803	-1.45013	0.7979	NM_001012393	OPCML	3'/gene body	Genebody
OPCML	cg02677946	0.00100012	11	132864357	TTTGTGCCTGGTCGCTGGAAGTTCCTTTCCAGGCAGCCCTGGTACCCACG	11	132369567	F	NM_001012393	Body	chr11:132223033-132224919	11	132223033	132224919	0.00350773	-1.52339	-0.962669	0.560722	NM_001012393	OPCML	3'/gene body	Genebody
OPCML	cg02677946	0.00100012	11	132864357	TTTGTGCCTGGTCGCTGGAAGTTCCTTTCCAGGCAGCCCTGGTACCCACG	11	132369567	F	NM_001012393	Body	chr11:132417244-132417518	11	132417244	132417518	0.000372229	2.15999	1.65309	-0.506898	NM_001012393	OPCML	3'/gene body	Genebody
OPCML	cg16152871	0.00123432	11	132830277	CGTGGGATTCCCAGTTTGTTCAGAACGGGATTCTCTCTGTACTAAGCACA	11	132335487	R	NM_001012393	Body	chr11:132094250-132094581	11	132094250	132094581	0.00990793	0.0970477	1.12949	1.03244	NM_001012393	OPCML	3'/gene body	Genebody
OPCML	cg16152871	0.00123432	11	132830277	CGTGGGATTCCCAGTTTGTTCAGAACGGGATTCTCTCTGTACTAAGCACA	11	132335487	R	NM_001012393	Body	chr11:131963923-131964758	11	131963923	131964758	0.00633514	-1.18282	-0.225953	0.956868	NM_001012393	OPCML	3'/gene body	Genebody
OPCML	cg16152871	0.00123432	11	132830277	CGTGGGATTCCCAGTTTGTTCAGAACGGGATTCTCTCTGTACTAAGCACA	11	132335487	R	NM_001012393	Body	chr11:131963347-131963922	11	131963347	131963922	0.00250675	-2.24803	-1.45013	0.7979	NM_001012393	OPCML	3'/gene body	Genebody
OPCML	cg16152871	0.00123432	11	132830277	CGTGGGATTCCCAGTTTGTTCAGAACGGGATTCTCTCTGTACTAAGCACA	11	132335487	R	NM_001012393	Body	chr11:132223033-132224919	11	132223033	132224919	0.00350773	-1.52339	-0.962669	0.560722	NM_001012393	OPCML	3'/gene body	Genebody
OPCML	cg16152871	0.00123432	11	132830277	CGTGGGATTCCCAGTTTGTTCAGAACGGGATTCTCTCTGTACTAAGCACA	11	132335487	R	NM_001012393	Body	chr11:132417244-132417518	11	132417244	132417518	0.000372229	2.15999	1.65309	-0.506898	NM_001012393	OPCML	3'/gene body	Genebody
OPCML	cg19795594	0.00132514	11	132790734	CGGCCTGGCCGGCGGGAGCCCACCTGGCGTCTCCTGAGCTCATTAATCTC	11	132295944	F	NM_002545;NM_001012393	Body;Body	chr11:132094250-132094581	11	132094250	132094581	0.00990793	0.0970477	1.12949	1.03244	NM_001012393	OPCML	3'/gene body	Genebody
OPCML	cg19795594	0.00132514	11	132790734	CGGCCTGGCCGGCGGGAGCCCACCTGGCGTCTCCTGAGCTCATTAATCTC	11	132295944	F	NM_002545;NM_001012393	Body;Body	chr11:131963923-131964758	11	131963923	131964758	0.00633514	-1.18282	-0.225953	0.956868	NM_001012393	OPCML	3'/gene body	Genebody
OPCML	cg19795594	0.00132514	11	132790734	CGGCCTGGCCGGCGGGAGCCCACCTGGCGTCTCCTGAGCTCATTAATCTC	11	132295944	F	NM_002545;NM_001012393	Body;Body	chr11:131963347-131963922	11	131963347	131963922	0.00250675	-2.24803	-1.45013	0.7979	NM_001012393	OPCML	3'/gene body	Genebody
OPCML	cg19795594	0.00132514	11	132790734	CGGCCTGGCCGGCGGGAGCCCACCTGGCGTCTCCTGAGCTCATTAATCTC	11	132295944	F	NM_002545;NM_001012393	Body;Body	chr11:132223033-132224919	11	132223033	132224919	0.00350773	-1.52339	-0.962669	0.560722	NM_001012393	OPCML	3'/gene body	Genebody
OPCML	cg19795594	0.00132514	11	132790734	CGGCCTGGCCGGCGGGAGCCCACCTGGCGTCTCCTGAGCTCATTAATCTC	11	132295944	F	NM_002545;NM_001012393	Body;Body	chr11:132417244-132417518	11	132417244	132417518	0.000372229	2.15999	1.65309	-0.506898	NM_001012393	OPCML	3'/gene body	Genebody
OPCML	cg11983942	0.00232984	11	132946934	AGAAAGAGTGATACTCTCTGTTGCAGAATTCCCTCAAGGACAAGGCCTCG	11	132452144	F	NM_001012393	Body	chr11:132094250-132094581	11	132094250	132094581	0.00990793	0.0970477	1.12949	1.03244	NM_001012393	OPCML	3'/gene body	Genebody
OPCML	cg11983942	0.00232984	11	132946934	AGAAAGAGTGATACTCTCTGTTGCAGAATTCCCTCAAGGACAAGGCCTCG	11	132452144	F	NM_001012393	Body	chr11:131963923-131964758	11	131963923	131964758	0.00633514	-1.18282	-0.225953	0.956868	NM_001012393	OPCML	3'/gene body	Genebody
OPCML	cg11983942	0.00232984	11	132946934	AGAAAGAGTGATACTCTCTGTTGCAGAATTCCCTCAAGGACAAGGCCTCG	11	132452144	F	NM_001012393	Body	chr11:131963347-131963922	11	131963347	131963922	0.00250675	-2.24803	-1.45013	0.7979	NM_001012393	OPCML	3'/gene body	Genebody
OPCML	cg11983942	0.00232984	11	132946934	AGAAAGAGTGATACTCTCTGTTGCAGAATTCCCTCAAGGACAAGGCCTCG	11	132452144	F	NM_001012393	Body	chr11:132223033-132224919	11	132223033	132224919	0.00350773	-1.52339	-0.962669	0.560722	NM_001012393	OPCML	3'/gene body	Genebody
OPCML	cg11983942	0.00232984	11	132946934	AGAAAGAGTGATACTCTCTGTTGCAGAATTCCCTCAAGGACAAGGCCTCG	11	132452144	F	NM_001012393	Body	chr11:132417244-132417518	11	132417244	132417518	0.000372229	2.15999	1.65309	-0.506898	NM_001012393	OPCML	3'/gene body	Genebody
OPCML	cg01311955	0.00243151	11	132965250	CGGGACCTAAGAAACCAAAGGGAAGGAGTGAGATAATCTCAGGTTTGAGT	11	132470460	F	NM_001012393	Body	chr11:132094250-132094581	11	132094250	132094581	0.00990793	0.0970477	1.12949	1.03244	NM_001012393	OPCML	3'/gene body	Genebody
OPCML	cg01311955	0.00243151	11	132965250	CGGGACCTAAGAAACCAAAGGGAAGGAGTGAGATAATCTCAGGTTTGAGT	11	132470460	F	NM_001012393	Body	chr11:131963923-131964758	11	131963923	131964758	0.00633514	-1.18282	-0.225953	0.956868	NM_001012393	OPCML	3'/gene body	Genebody
OPCML	cg01311955	0.00243151	11	132965250	CGGGACCTAAGAAACCAAAGGGAAGGAGTGAGATAATCTCAGGTTTGAGT	11	132470460	F	NM_001012393	Body	chr11:131963347-131963922	11	131963347	131963922	0.00250675	-2.24803	-1.45013	0.7979	NM_001012393	OPCML	3'/gene body	Genebody
OPCML	cg01311955	0.00243151	11	132965250	CGGGACCTAAGAAACCAAAGGGAAGGAGTGAGATAATCTCAGGTTTGAGT	11	132470460	F	NM_001012393	Body	chr11:132223033-132224919	11	132223033	132224919	0.00350773	-1.52339	-0.962669	0.560722	NM_001012393	OPCML	3'/gene body	Genebody
OPCML	cg01311955	0.00243151	11	132965250	CGGGACCTAAGAAACCAAAGGGAAGGAGTGAGATAATCTCAGGTTTGAGT	11	132470460	F	NM_001012393	Body	chr11:132417244-132417518	11	132417244	132417518	0.000372229	2.15999	1.65309	-0.506898	NM_001012393	OPCML	3'/gene body	Genebody
OPCML	cg12706947	0.00255675	11	132921195	AGGCAAGATGCAGATCATCTGTGTCTCAGTTCCCCTGTTGGTAAAATACG	11	132426405	F	NM_001012393	Body	chr11:132094250-132094581	11	132094250	132094581	0.00990793	0.0970477	1.12949	1.03244	NM_001012393	OPCML	3'/gene body	Genebody
OPCML	cg12706947	0.00255675	11	132921195	AGGCAAGATGCAGATCATCTGTGTCTCAGTTCCCCTGTTGGTAAAATACG	11	132426405	F	NM_001012393	Body	chr11:131963923-131964758	11	131963923	131964758	0.00633514	-1.18282	-0.225953	0.956868	NM_001012393	OPCML	3'/gene body	Genebody
OPCML	cg12706947	0.00255675	11	132921195	AGGCAAGATGCAGATCATCTGTGTCTCAGTTCCCCTGTTGGTAAAATACG	11	132426405	F	NM_001012393	Body	chr11:131963347-131963922	11	131963347	131963922	0.00250675	-2.24803	-1.45013	0.7979	NM_001012393	OPCML	3'/gene body	Genebody
OPCML	cg12706947	0.00255675	11	132921195	AGGCAAGATGCAGATCATCTGTGTCTCAGTTCCCCTGTTGGTAAAATACG	11	132426405	F	NM_001012393	Body	chr11:132223033-132224919	11	132223033	132224919	0.00350773	-1.52339	-0.962669	0.560722	NM_001012393	OPCML	3'/gene body	Genebody
OPCML	cg12706947	0.00255675	11	132921195	AGGCAAGATGCAGATCATCTGTGTCTCAGTTCCCCTGTTGGTAAAATACG	11	132426405	F	NM_001012393	Body	chr11:132417244-132417518	11	132417244	132417518	0.000372229	2.15999	1.65309	-0.506898	NM_001012393	OPCML	3'/gene body	Genebody
OPCML	cg16919708	0.00256438	11	133023150	ATCCAGCCATAAGCCCTCCCCGTGGTTCATGCCGGAGCTGACAGGAAACG	11	132528360	F	NM_001012393	Body	chr11:132094250-132094581	11	132094250	132094581	0.00990793	0.0970477	1.12949	1.03244	NM_001012393	OPCML	3'/gene body	Genebody
OPCML	cg16919708	0.00256438	11	133023150	ATCCAGCCATAAGCCCTCCCCGTGGTTCATGCCGGAGCTGACAGGAAACG	11	132528360	F	NM_001012393	Body	chr11:131963923-131964758	11	131963923	131964758	0.00633514	-1.18282	-0.225953	0.956868	NM_001012393	OPCML	3'/gene body	Genebody
OPCML	cg16919708	0.00256438	11	133023150	ATCCAGCCATAAGCCCTCCCCGTGGTTCATGCCGGAGCTGACAGGAAACG	11	132528360	F	NM_001012393	Body	chr11:131963347-131963922	11	131963347	131963922	0.00250675	-2.24803	-1.45013	0.7979	NM_001012393	OPCML	3'/gene body	Genebody
OPCML	cg16919708	0.00256438	11	133023150	ATCCAGCCATAAGCCCTCCCCGTGGTTCATGCCGGAGCTGACAGGAAACG	11	132528360	F	NM_001012393	Body	chr11:132223033-132224919	11	132223033	132224919	0.00350773	-1.52339	-0.962669	0.560722	NM_001012393	OPCML	3'/gene body	Genebody
OPCML	cg16919708	0.00256438	11	133023150	ATCCAGCCATAAGCCCTCCCCGTGGTTCATGCCGGAGCTGACAGGAAACG	11	132528360	F	NM_001012393	Body	chr11:132417244-132417518	11	132417244	132417518	0.000372229	2.15999	1.65309	-0.506898	NM_001012393	OPCML	3'/gene body	Genebody
OPCML	cg15618210	0.00327103	11	132816803	ATTGTACTTCAACCTCTCAACTCTGAGTTCTAGTCTAGTATCACCAGACG	11	132322013	R	NM_001012393	Body	chr11:132094250-132094581	11	132094250	132094581	0.00990793	0.0970477	1.12949	1.03244	NM_001012393	OPCML	3'/gene body	Genebody
OPCML	cg15618210	0.00327103	11	132816803	ATTGTACTTCAACCTCTCAACTCTGAGTTCTAGTCTAGTATCACCAGACG	11	132322013	R	NM_001012393	Body	chr11:131963923-131964758	11	131963923	131964758	0.00633514	-1.18282	-0.225953	0.956868	NM_001012393	OPCML	3'/gene body	Genebody
OPCML	cg15618210	0.00327103	11	132816803	ATTGTACTTCAACCTCTCAACTCTGAGTTCTAGTCTAGTATCACCAGACG	11	132322013	R	NM_001012393	Body	chr11:131963347-131963922	11	131963347	131963922	0.00250675	-2.24803	-1.45013	0.7979	NM_001012393	OPCML	3'/gene body	Genebody
OPCML	cg15618210	0.00327103	11	132816803	ATTGTACTTCAACCTCTCAACTCTGAGTTCTAGTCTAGTATCACCAGACG	11	132322013	R	NM_001012393	Body	chr11:132223033-132224919	11	132223033	132224919	0.00350773	-1.52339	-0.962669	0.560722	NM_001012393	OPCML	3'/gene body	Genebody
OPCML	cg15618210	0.00327103	11	132816803	ATTGTACTTCAACCTCTCAACTCTGAGTTCTAGTCTAGTATCACCAGACG	11	132322013	R	NM_001012393	Body	chr11:132417244-132417518	11	132417244	132417518	0.000372229	2.15999	1.65309	-0.506898	NM_001012393	OPCML	3'/gene body	Genebody
OPCML	cg18944144	0.00355118	11	132673499	AACCAGAGGCCTAAAGCCCAAACTCACTATGATTCAACTTGGAATACTCG	11	132178709	R	NM_002545;NM_001012393	Body;Body	chr11:132094250-132094581	11	132094250	132094581	0.00990793	0.0970477	1.12949	1.03244	NM_001012393	OPCML	3'/gene body	Genebody
OPCML	cg18944144	0.00355118	11	132673499	AACCAGAGGCCTAAAGCCCAAACTCACTATGATTCAACTTGGAATACTCG	11	132178709	R	NM_002545;NM_001012393	Body;Body	chr11:131963923-131964758	11	131963923	131964758	0.00633514	-1.18282	-0.225953	0.956868	NM_001012393	OPCML	3'/gene body	Genebody
OPCML	cg18944144	0.00355118	11	132673499	AACCAGAGGCCTAAAGCCCAAACTCACTATGATTCAACTTGGAATACTCG	11	132178709	R	NM_002545;NM_001012393	Body;Body	chr11:131963347-131963922	11	131963347	131963922	0.00250675	-2.24803	-1.45013	0.7979	NM_001012393	OPCML	3'/gene body	Genebody
OPCML	cg18944144	0.00355118	11	132673499	AACCAGAGGCCTAAAGCCCAAACTCACTATGATTCAACTTGGAATACTCG	11	132178709	R	NM_002545;NM_001012393	Body;Body	chr11:132223033-132224919	11	132223033	132224919	0.00350773	-1.52339	-0.962669	0.560722	NM_001012393	OPCML	3'/gene body	Genebody
OPCML	cg18944144	0.00355118	11	132673499	AACCAGAGGCCTAAAGCCCAAACTCACTATGATTCAACTTGGAATACTCG	11	132178709	R	NM_002545;NM_001012393	Body;Body	chr11:132417244-132417518	11	132417244	132417518	0.000372229	2.15999	1.65309	-0.506898	NM_001012393	OPCML	3'/gene body	Genebody
OPCML	cg18804963	0.00393129	11	132456073	GGCACTGCACCCACATTGTTTCATTTGCCTATTAACAGCTACCATAGTCG	11	131961283	R	NM_002545;NM_001012393	Body;Body	chr11:132094250-132094581	11	132094250	132094581	0.00990793	0.0970477	1.12949	1.03244	NM_001012393	OPCML	3'/gene body	Genebody
OPCML	cg18804963	0.00393129	11	132456073	GGCACTGCACCCACATTGTTTCATTTGCCTATTAACAGCTACCATAGTCG	11	131961283	R	NM_002545;NM_001012393	Body;Body	chr11:131963923-131964758	11	131963923	131964758	0.00633514	-1.18282	-0.225953	0.956868	NM_001012393	OPCML	3'/gene body	Genebody
OPCML	cg18804963	0.00393129	11	132456073	GGCACTGCACCCACATTGTTTCATTTGCCTATTAACAGCTACCATAGTCG	11	131961283	R	NM_002545;NM_001012393	Body;Body	chr11:131963347-131963922	11	131963347	131963922	0.00250675	-2.24803	-1.45013	0.7979	NM_001012393	OPCML	3'/gene body	Genebody
OPCML	cg18804963	0.00393129	11	132456073	GGCACTGCACCCACATTGTTTCATTTGCCTATTAACAGCTACCATAGTCG	11	131961283	R	NM_002545;NM_001012393	Body;Body	chr11:132223033-132224919	11	132223033	132224919	0.00350773	-1.52339	-0.962669	0.560722	NM_001012393	OPCML	3'/gene body	Genebody
OPCML	cg18804963	0.00393129	11	132456073	GGCACTGCACCCACATTGTTTCATTTGCCTATTAACAGCTACCATAGTCG	11	131961283	R	NM_002545;NM_001012393	Body;Body	chr11:132417244-132417518	11	132417244	132417518	0.000372229	2.15999	1.65309	-0.506898	NM_001012393	OPCML	3'/gene body	Genebody
OPCML	cg08327706	0.00421985	11	132953409	TCCACTCAATGGCTGGAACAATCCAGGTGCAATTCCTGGGAGCAGGCACG	11	132458619	F	NM_001012393	Body	chr11:132094250-132094581	11	132094250	132094581	0.00990793	0.0970477	1.12949	1.03244	NM_001012393	OPCML	3'/gene body	Genebody
OPCML	cg08327706	0.00421985	11	132953409	TCCACTCAATGGCTGGAACAATCCAGGTGCAATTCCTGGGAGCAGGCACG	11	132458619	F	NM_001012393	Body	chr11:131963923-131964758	11	131963923	131964758	0.00633514	-1.18282	-0.225953	0.956868	NM_001012393	OPCML	3'/gene body	Genebody
OPCML	cg08327706	0.00421985	11	132953409	TCCACTCAATGGCTGGAACAATCCAGGTGCAATTCCTGGGAGCAGGCACG	11	132458619	F	NM_001012393	Body	chr11:131963347-131963922	11	131963347	131963922	0.00250675	-2.24803	-1.45013	0.7979	NM_001012393	OPCML	3'/gene body	Genebody
OPCML	cg08327706	0.00421985	11	132953409	TCCACTCAATGGCTGGAACAATCCAGGTGCAATTCCTGGGAGCAGGCACG	11	132458619	F	NM_001012393	Body	chr11:132223033-132224919	11	132223033	132224919	0.00350773	-1.52339	-0.962669	0.560722	NM_001012393	OPCML	3'/gene body	Genebody
OPCML	cg08327706	0.00421985	11	132953409	TCCACTCAATGGCTGGAACAATCCAGGTGCAATTCCTGGGAGCAGGCACG	11	132458619	F	NM_001012393	Body	chr11:132417244-132417518	11	132417244	132417518	0.000372229	2.15999	1.65309	-0.506898	NM_001012393	OPCML	3'/gene body	Genebody
OPCML	cg06967998	0.00506339	11	132527438	AGAATCATCTTGAAGAACTGACAATACAAAATCATTTCTATTTGACTTCG	11	132032648	R	NM_002545;NM_001012393	Body;Body	chr11:132094250-132094581	11	132094250	132094581	0.00990793	0.0970477	1.12949	1.03244	NM_001012393	OPCML	3'/gene body	Genebody
OPCML	cg06967998	0.00506339	11	132527438	AGAATCATCTTGAAGAACTGACAATACAAAATCATTTCTATTTGACTTCG	11	132032648	R	NM_002545;NM_001012393	Body;Body	chr11:131963923-131964758	11	131963923	131964758	0.00633514	-1.18282	-0.225953	0.956868	NM_001012393	OPCML	3'/gene body	Genebody
OPCML	cg06967998	0.00506339	11	132527438	AGAATCATCTTGAAGAACTGACAATACAAAATCATTTCTATTTGACTTCG	11	132032648	R	NM_002545;NM_001012393	Body;Body	chr11:131963347-131963922	11	131963347	131963922	0.00250675	-2.24803	-1.45013	0.7979	NM_001012393	OPCML	3'/gene body	Genebody
OPCML	cg06967998	0.00506339	11	132527438	AGAATCATCTTGAAGAACTGACAATACAAAATCATTTCTATTTGACTTCG	11	132032648	R	NM_002545;NM_001012393	Body;Body	chr11:132223033-132224919	11	132223033	132224919	0.00350773	-1.52339	-0.962669	0.560722	NM_001012393	OPCML	3'/gene body	Genebody
OPCML	cg06967998	0.00506339	11	132527438	AGAATCATCTTGAAGAACTGACAATACAAAATCATTTCTATTTGACTTCG	11	132032648	R	NM_002545;NM_001012393	Body;Body	chr11:132417244-132417518	11	132417244	132417518	0.000372229	2.15999	1.65309	-0.506898	NM_001012393	OPCML	3'/gene body	Genebody
OPCML	cg08769451	0.00676509	11	132813235	CTAGCAGAACCAGATGCCCCCTCCTGCATCCAAAAAGAGCTTTCTTGACG	11	132318445	R	NM_002545;NM_001012393	TSS200;Body	chr11:132094250-132094581	11	132094250	132094581	0.00990793	0.0970477	1.12949	1.03244	NM_001012393	OPCML	3'/gene body	Genebody
OPCML	cg08769451	0.00676509	11	132813235	CTAGCAGAACCAGATGCCCCCTCCTGCATCCAAAAAGAGCTTTCTTGACG	11	132318445	R	NM_002545;NM_001012393	TSS200;Body	chr11:131963923-131964758	11	131963923	131964758	0.00633514	-1.18282	-0.225953	0.956868	NM_001012393	OPCML	3'/gene body	Genebody
OPCML	cg08769451	0.00676509	11	132813235	CTAGCAGAACCAGATGCCCCCTCCTGCATCCAAAAAGAGCTTTCTTGACG	11	132318445	R	NM_002545;NM_001012393	TSS200;Body	chr11:131963347-131963922	11	131963347	131963922	0.00250675	-2.24803	-1.45013	0.7979	NM_001012393	OPCML	3'/gene body	Genebody
OPCML	cg08769451	0.00676509	11	132813235	CTAGCAGAACCAGATGCCCCCTCCTGCATCCAAAAAGAGCTTTCTTGACG	11	132318445	R	NM_002545;NM_001012393	TSS200;Body	chr11:132223033-132224919	11	132223033	132224919	0.00350773	-1.52339	-0.962669	0.560722	NM_001012393	OPCML	3'/gene body	Genebody
OPCML	cg08769451	0.00676509	11	132813235	CTAGCAGAACCAGATGCCCCCTCCTGCATCCAAAAAGAGCTTTCTTGACG	11	132318445	R	NM_002545;NM_001012393	TSS200;Body	chr11:132417244-132417518	11	132417244	132417518	0.000372229	2.15999	1.65309	-0.506898	NM_001012393	OPCML	3'/gene body	Genebody
OPCML	cg07230581	0.00684422	11	133403211	CGGCAGTTTACACAGGATGGCAGTATCTCTGGGTGTAAGAAACCTCAGAA	11	132908421	F	NM_001012393	TSS1500	chr11:132094250-132094581	11	132094250	132094581	0.00990793	0.0970477	1.12949	1.03244	NM_001012393	OPCML	3'/gene body	Genebody
OPCML	cg07230581	0.00684422	11	133403211	CGGCAGTTTACACAGGATGGCAGTATCTCTGGGTGTAAGAAACCTCAGAA	11	132908421	F	NM_001012393	TSS1500	chr11:131963923-131964758	11	131963923	131964758	0.00633514	-1.18282	-0.225953	0.956868	NM_001012393	OPCML	3'/gene body	Genebody
OPCML	cg07230581	0.00684422	11	133403211	CGGCAGTTTACACAGGATGGCAGTATCTCTGGGTGTAAGAAACCTCAGAA	11	132908421	F	NM_001012393	TSS1500	chr11:131963347-131963922	11	131963347	131963922	0.00250675	-2.24803	-1.45013	0.7979	NM_001012393	OPCML	3'/gene body	Genebody
OPCML	cg07230581	0.00684422	11	133403211	CGGCAGTTTACACAGGATGGCAGTATCTCTGGGTGTAAGAAACCTCAGAA	11	132908421	F	NM_001012393	TSS1500	chr11:132223033-132224919	11	132223033	132224919	0.00350773	-1.52339	-0.962669	0.560722	NM_001012393	OPCML	3'/gene body	Genebody
OPCML	cg07230581	0.00684422	11	133403211	CGGCAGTTTACACAGGATGGCAGTATCTCTGGGTGTAAGAAACCTCAGAA	11	132908421	F	NM_001012393	TSS1500	chr11:132417244-132417518	11	132417244	132417518	0.000372229	2.15999	1.65309	-0.506898	NM_001012393	OPCML	3'/gene body	Genebody
OPCML	cg03923934	0.00690941	11	133402230	AGCGGTAGCAGCAGCAGAAGCAGTAGCAAGCCCGGCAGCTGAGAGCACCG	11	132907440	F	NM_001012393;NM_001012393	5'UTR;1stExon	chr11:132094250-132094581	11	132094250	132094581	0.00990793	0.0970477	1.12949	1.03244	NM_001012393	OPCML	3'/gene body	Genebody
OPCML	cg03923934	0.00690941	11	133402230	AGCGGTAGCAGCAGCAGAAGCAGTAGCAAGCCCGGCAGCTGAGAGCACCG	11	132907440	F	NM_001012393;NM_001012393	5'UTR;1stExon	chr11:131963923-131964758	11	131963923	131964758	0.00633514	-1.18282	-0.225953	0.956868	NM_001012393	OPCML	3'/gene body	Genebody
OPCML	cg03923934	0.00690941	11	133402230	AGCGGTAGCAGCAGCAGAAGCAGTAGCAAGCCCGGCAGCTGAGAGCACCG	11	132907440	F	NM_001012393;NM_001012393	5'UTR;1stExon	chr11:131963347-131963922	11	131963347	131963922	0.00250675	-2.24803	-1.45013	0.7979	NM_001012393	OPCML	3'/gene body	Genebody
OPCML	cg03923934	0.00690941	11	133402230	AGCGGTAGCAGCAGCAGAAGCAGTAGCAAGCCCGGCAGCTGAGAGCACCG	11	132907440	F	NM_001012393;NM_001012393	5'UTR;1stExon	chr11:132223033-132224919	11	132223033	132224919	0.00350773	-1.52339	-0.962669	0.560722	NM_001012393	OPCML	3'/gene body	Genebody
OPCML	cg03923934	0.00690941	11	133402230	AGCGGTAGCAGCAGCAGAAGCAGTAGCAAGCCCGGCAGCTGAGAGCACCG	11	132907440	F	NM_001012393;NM_001012393	5'UTR;1stExon	chr11:132417244-132417518	11	132417244	132417518	0.000372229	2.15999	1.65309	-0.506898	NM_001012393	OPCML	3'/gene body	Genebody
OPCML	cg18413062	0.0071139	11	132931732	CAAAAACTTTTCCGCAAGTCAGATTAGACAGGGCCCTCAGTTCCATTTCG	11	132436942	R	NM_001012393	Body	chr11:132094250-132094581	11	132094250	132094581	0.00990793	0.0970477	1.12949	1.03244	NM_001012393	OPCML	3'/gene body	Genebody
OPCML	cg18413062	0.0071139	11	132931732	CAAAAACTTTTCCGCAAGTCAGATTAGACAGGGCCCTCAGTTCCATTTCG	11	132436942	R	NM_001012393	Body	chr11:131963923-131964758	11	131963923	131964758	0.00633514	-1.18282	-0.225953	0.956868	NM_001012393	OPCML	3'/gene body	Genebody
OPCML	cg18413062	0.0071139	11	132931732	CAAAAACTTTTCCGCAAGTCAGATTAGACAGGGCCCTCAGTTCCATTTCG	11	132436942	R	NM_001012393	Body	chr11:131963347-131963922	11	131963347	131963922	0.00250675	-2.24803	-1.45013	0.7979	NM_001012393	OPCML	3'/gene body	Genebody
OPCML	cg18413062	0.0071139	11	132931732	CAAAAACTTTTCCGCAAGTCAGATTAGACAGGGCCCTCAGTTCCATTTCG	11	132436942	R	NM_001012393	Body	chr11:132223033-132224919	11	132223033	132224919	0.00350773	-1.52339	-0.962669	0.560722	NM_001012393	OPCML	3'/gene body	Genebody
OPCML	cg18413062	0.0071139	11	132931732	CAAAAACTTTTCCGCAAGTCAGATTAGACAGGGCCCTCAGTTCCATTTCG	11	132436942	R	NM_001012393	Body	chr11:132417244-132417518	11	132417244	132417518	0.000372229	2.15999	1.65309	-0.506898	NM_001012393	OPCML	3'/gene body	Genebody
OPCML	cg09072859	0.00741655	11	132934128	AACAGAAGCTGTGCCGGCGGCATCAGTTACCCGGCAGCGTCTGGGAACCG	11	132439338	F	NM_001012393	Body	chr11:132094250-132094581	11	132094250	132094581	0.00990793	0.0970477	1.12949	1.03244	NM_001012393	OPCML	3'/gene body	Genebody
OPCML	cg09072859	0.00741655	11	132934128	AACAGAAGCTGTGCCGGCGGCATCAGTTACCCGGCAGCGTCTGGGAACCG	11	132439338	F	NM_001012393	Body	chr11:131963923-131964758	11	131963923	131964758	0.00633514	-1.18282	-0.225953	0.956868	NM_001012393	OPCML	3'/gene body	Genebody
OPCML	cg09072859	0.00741655	11	132934128	AACAGAAGCTGTGCCGGCGGCATCAGTTACCCGGCAGCGTCTGGGAACCG	11	132439338	F	NM_001012393	Body	chr11:131963347-131963922	11	131963347	131963922	0.00250675	-2.24803	-1.45013	0.7979	NM_001012393	OPCML	3'/gene body	Genebody
OPCML	cg09072859	0.00741655	11	132934128	AACAGAAGCTGTGCCGGCGGCATCAGTTACCCGGCAGCGTCTGGGAACCG	11	132439338	F	NM_001012393	Body	chr11:132223033-132224919	11	132223033	132224919	0.00350773	-1.52339	-0.962669	0.560722	NM_001012393	OPCML	3'/gene body	Genebody
OPCML	cg09072859	0.00741655	11	132934128	AACAGAAGCTGTGCCGGCGGCATCAGTTACCCGGCAGCGTCTGGGAACCG	11	132439338	F	NM_001012393	Body	chr11:132417244-132417518	11	132417244	132417518	0.000372229	2.15999	1.65309	-0.506898	NM_001012393	OPCML	3'/gene body	Genebody
OPCML	cg23522601	0.0079844	11	132934377	CGGCCAGCTGGTCCTACCAGAGACTGTCGCTGGCGTCCTCAGGGGCCGCT	11	132439587	F	NM_001012393	Body	chr11:132094250-132094581	11	132094250	132094581	0.00990793	0.0970477	1.12949	1.03244	NM_001012393	OPCML	3'/gene body	Genebody
OPCML	cg23522601	0.0079844	11	132934377	CGGCCAGCTGGTCCTACCAGAGACTGTCGCTGGCGTCCTCAGGGGCCGCT	11	132439587	F	NM_001012393	Body	chr11:131963923-131964758	11	131963923	131964758	0.00633514	-1.18282	-0.225953	0.956868	NM_001012393	OPCML	3'/gene body	Genebody
OPCML	cg23522601	0.0079844	11	132934377	CGGCCAGCTGGTCCTACCAGAGACTGTCGCTGGCGTCCTCAGGGGCCGCT	11	132439587	F	NM_001012393	Body	chr11:131963347-131963922	11	131963347	131963922	0.00250675	-2.24803	-1.45013	0.7979	NM_001012393	OPCML	3'/gene body	Genebody
OPCML	cg23522601	0.0079844	11	132934377	CGGCCAGCTGGTCCTACCAGAGACTGTCGCTGGCGTCCTCAGGGGCCGCT	11	132439587	F	NM_001012393	Body	chr11:132223033-132224919	11	132223033	132224919	0.00350773	-1.52339	-0.962669	0.560722	NM_001012393	OPCML	3'/gene body	Genebody
OPCML	cg23522601	0.0079844	11	132934377	CGGCCAGCTGGTCCTACCAGAGACTGTCGCTGGCGTCCTCAGGGGCCGCT	11	132439587	F	NM_001012393	Body	chr11:132417244-132417518	11	132417244	132417518	0.000372229	2.15999	1.65309	-0.506898	NM_001012393	OPCML	3'/gene body	Genebody
OPCML	cg04256834	0.00805663	11	132502809	CGGTAGATGTACGAGAAAGGCTGAATAGTCATGTTTCTTTATCATCTCTG	11	132008019	R	NM_002545;NM_001012393	Body;Body	chr11:132094250-132094581	11	132094250	132094581	0.00990793	0.0970477	1.12949	1.03244	NM_001012393	OPCML	3'/gene body	Genebody
OPCML	cg04256834	0.00805663	11	132502809	CGGTAGATGTACGAGAAAGGCTGAATAGTCATGTTTCTTTATCATCTCTG	11	132008019	R	NM_002545;NM_001012393	Body;Body	chr11:131963923-131964758	11	131963923	131964758	0.00633514	-1.18282	-0.225953	0.956868	NM_001012393	OPCML	3'/gene body	Genebody
OPCML	cg04256834	0.00805663	11	132502809	CGGTAGATGTACGAGAAAGGCTGAATAGTCATGTTTCTTTATCATCTCTG	11	132008019	R	NM_002545;NM_001012393	Body;Body	chr11:131963347-131963922	11	131963347	131963922	0.00250675	-2.24803	-1.45013	0.7979	NM_001012393	OPCML	3'/gene body	Genebody
OPCML	cg04256834	0.00805663	11	132502809	CGGTAGATGTACGAGAAAGGCTGAATAGTCATGTTTCTTTATCATCTCTG	11	132008019	R	NM_002545;NM_001012393	Body;Body	chr11:132223033-132224919	11	132223033	132224919	0.00350773	-1.52339	-0.962669	0.560722	NM_001012393	OPCML	3'/gene body	Genebody
OPCML	cg04256834	0.00805663	11	132502809	CGGTAGATGTACGAGAAAGGCTGAATAGTCATGTTTCTTTATCATCTCTG	11	132008019	R	NM_002545;NM_001012393	Body;Body	chr11:132417244-132417518	11	132417244	132417518	0.000372229	2.15999	1.65309	-0.506898	NM_001012393	OPCML	3'/gene body	Genebody
OPCML	cg11500790	0.0111184	11	132321481	TGTGCAGAGTCCTGGCATCCCCTCAGTGCTCCTAAACAGGAATGGAATCG	11	131826691	F	NM_002545;NM_001012393	Body;Body	chr11:132094250-132094581	11	132094250	132094581	0.00990793	0.0970477	1.12949	1.03244	NM_001012393	OPCML	3'/gene body	Genebody
OPCML	cg11500790	0.0111184	11	132321481	TGTGCAGAGTCCTGGCATCCCCTCAGTGCTCCTAAACAGGAATGGAATCG	11	131826691	F	NM_002545;NM_001012393	Body;Body	chr11:131963923-131964758	11	131963923	131964758	0.00633514	-1.18282	-0.225953	0.956868	NM_001012393	OPCML	3'/gene body	Genebody
OPCML	cg11500790	0.0111184	11	132321481	TGTGCAGAGTCCTGGCATCCCCTCAGTGCTCCTAAACAGGAATGGAATCG	11	131826691	F	NM_002545;NM_001012393	Body;Body	chr11:131963347-131963922	11	131963347	131963922	0.00250675	-2.24803	-1.45013	0.7979	NM_001012393	OPCML	3'/gene body	Genebody
OPCML	cg11500790	0.0111184	11	132321481	TGTGCAGAGTCCTGGCATCCCCTCAGTGCTCCTAAACAGGAATGGAATCG	11	131826691	F	NM_002545;NM_001012393	Body;Body	chr11:132223033-132224919	11	132223033	132224919	0.00350773	-1.52339	-0.962669	0.560722	NM_001012393	OPCML	3'/gene body	Genebody
OPCML	cg11500790	0.0111184	11	132321481	TGTGCAGAGTCCTGGCATCCCCTCAGTGCTCCTAAACAGGAATGGAATCG	11	131826691	F	NM_002545;NM_001012393	Body;Body	chr11:132417244-132417518	11	132417244	132417518	0.000372229	2.15999	1.65309	-0.506898	NM_001012393	OPCML	3'/gene body	Genebody
OPCML	cg18710784	0.0132863	11	132813563	GCCCCAGGTCTCGCATCTGGAACCCCAAGGCGGCAAAAAGTTCCAAGGCG	11	132318773	R	NM_002545;NM_001012393	TSS1500;Body	chr11:132094250-132094581	11	132094250	132094581	0.00990793	0.0970477	1.12949	1.03244	NM_001012393	OPCML	3'/gene body	Genebody
OPCML	cg18710784	0.0132863	11	132813563	GCCCCAGGTCTCGCATCTGGAACCCCAAGGCGGCAAAAAGTTCCAAGGCG	11	132318773	R	NM_002545;NM_001012393	TSS1500;Body	chr11:131963923-131964758	11	131963923	131964758	0.00633514	-1.18282	-0.225953	0.956868	NM_001012393	OPCML	3'/gene body	Genebody
OPCML	cg18710784	0.0132863	11	132813563	GCCCCAGGTCTCGCATCTGGAACCCCAAGGCGGCAAAAAGTTCCAAGGCG	11	132318773	R	NM_002545;NM_001012393	TSS1500;Body	chr11:131963347-131963922	11	131963347	131963922	0.00250675	-2.24803	-1.45013	0.7979	NM_001012393	OPCML	3'/gene body	Genebody
OPCML	cg18710784	0.0132863	11	132813563	GCCCCAGGTCTCGCATCTGGAACCCCAAGGCGGCAAAAAGTTCCAAGGCG	11	132318773	R	NM_002545;NM_001012393	TSS1500;Body	chr11:132223033-132224919	11	132223033	132224919	0.00350773	-1.52339	-0.962669	0.560722	NM_001012393	OPCML	3'/gene body	Genebody
OPCML	cg18710784	0.0132863	11	132813563	GCCCCAGGTCTCGCATCTGGAACCCCAAGGCGGCAAAAAGTTCCAAGGCG	11	132318773	R	NM_002545;NM_001012393	TSS1500;Body	chr11:132417244-132417518	11	132417244	132417518	0.000372229	2.15999	1.65309	-0.506898	NM_001012393	OPCML	3'/gene body	Genebody
OPCML	cg12264934	0.0146923	11	132807102	CATCTTGCTGCCGGATCCCATCAGATCCATAAAAACTGCCTGGCGGACCG	11	132312312	R	NM_002545;NM_001012393	Body;Body	chr11:132094250-132094581	11	132094250	132094581	0.00990793	0.0970477	1.12949	1.03244	NM_001012393	OPCML	3'/gene body	Genebody
OPCML	cg12264934	0.0146923	11	132807102	CATCTTGCTGCCGGATCCCATCAGATCCATAAAAACTGCCTGGCGGACCG	11	132312312	R	NM_002545;NM_001012393	Body;Body	chr11:131963923-131964758	11	131963923	131964758	0.00633514	-1.18282	-0.225953	0.956868	NM_001012393	OPCML	3'/gene body	Genebody
OPCML	cg12264934	0.0146923	11	132807102	CATCTTGCTGCCGGATCCCATCAGATCCATAAAAACTGCCTGGCGGACCG	11	132312312	R	NM_002545;NM_001012393	Body;Body	chr11:131963347-131963922	11	131963347	131963922	0.00250675	-2.24803	-1.45013	0.7979	NM_001012393	OPCML	3'/gene body	Genebody
OPCML	cg12264934	0.0146923	11	132807102	CATCTTGCTGCCGGATCCCATCAGATCCATAAAAACTGCCTGGCGGACCG	11	132312312	R	NM_002545;NM_001012393	Body;Body	chr11:132223033-132224919	11	132223033	132224919	0.00350773	-1.52339	-0.962669	0.560722	NM_001012393	OPCML	3'/gene body	Genebody
OPCML	cg12264934	0.0146923	11	132807102	CATCTTGCTGCCGGATCCCATCAGATCCATAAAAACTGCCTGGCGGACCG	11	132312312	R	NM_002545;NM_001012393	Body;Body	chr11:132417244-132417518	11	132417244	132417518	0.000372229	2.15999	1.65309	-0.506898	NM_001012393	OPCML	3'/gene body	Genebody
OPCML	cg22640233	0.0172379	11	132864113	CGCACCAGCCGCTGCGGCGCGGGGACTCCCGCCCTGAATCTTATTTACAT	11	132369323	R	NM_001012393	Body	chr11:132094250-132094581	11	132094250	132094581	0.00990793	0.0970477	1.12949	1.03244	NM_001012393	OPCML	3'/gene body	Genebody
OPCML	cg22640233	0.0172379	11	132864113	CGCACCAGCCGCTGCGGCGCGGGGACTCCCGCCCTGAATCTTATTTACAT	11	132369323	R	NM_001012393	Body	chr11:131963923-131964758	11	131963923	131964758	0.00633514	-1.18282	-0.225953	0.956868	NM_001012393	OPCML	3'/gene body	Genebody
OPCML	cg22640233	0.0172379	11	132864113	CGCACCAGCCGCTGCGGCGCGGGGACTCCCGCCCTGAATCTTATTTACAT	11	132369323	R	NM_001012393	Body	chr11:131963347-131963922	11	131963347	131963922	0.00250675	-2.24803	-1.45013	0.7979	NM_001012393	OPCML	3'/gene body	Genebody
OPCML	cg22640233	0.0172379	11	132864113	CGCACCAGCCGCTGCGGCGCGGGGACTCCCGCCCTGAATCTTATTTACAT	11	132369323	R	NM_001012393	Body	chr11:132223033-132224919	11	132223033	132224919	0.00350773	-1.52339	-0.962669	0.560722	NM_001012393	OPCML	3'/gene body	Genebody
OPCML	cg22640233	0.0172379	11	132864113	CGCACCAGCCGCTGCGGCGCGGGGACTCCCGCCCTGAATCTTATTTACAT	11	132369323	R	NM_001012393	Body	chr11:132417244-132417518	11	132417244	132417518	0.000372229	2.15999	1.65309	-0.506898	NM_001012393	OPCML	3'/gene body	Genebody
OPCML	cg10518439	0.0177069	11	132948586	CAGACAACCCTGGAAATCACCTCTGGTCTAAGGTTCTGGGATGCACCACG	11	132453796	R	NM_001012393	Body	chr11:132094250-132094581	11	132094250	132094581	0.00990793	0.0970477	1.12949	1.03244	NM_001012393	OPCML	3'/gene body	Genebody
OPCML	cg10518439	0.0177069	11	132948586	CAGACAACCCTGGAAATCACCTCTGGTCTAAGGTTCTGGGATGCACCACG	11	132453796	R	NM_001012393	Body	chr11:131963923-131964758	11	131963923	131964758	0.00633514	-1.18282	-0.225953	0.956868	NM_001012393	OPCML	3'/gene body	Genebody
OPCML	cg10518439	0.0177069	11	132948586	CAGACAACCCTGGAAATCACCTCTGGTCTAAGGTTCTGGGATGCACCACG	11	132453796	R	NM_001012393	Body	chr11:131963347-131963922	11	131963347	131963922	0.00250675	-2.24803	-1.45013	0.7979	NM_001012393	OPCML	3'/gene body	Genebody
OPCML	cg10518439	0.0177069	11	132948586	CAGACAACCCTGGAAATCACCTCTGGTCTAAGGTTCTGGGATGCACCACG	11	132453796	R	NM_001012393	Body	chr11:132223033-132224919	11	132223033	132224919	0.00350773	-1.52339	-0.962669	0.560722	NM_001012393	OPCML	3'/gene body	Genebody
OPCML	cg10518439	0.0177069	11	132948586	CAGACAACCCTGGAAATCACCTCTGGTCTAAGGTTCTGGGATGCACCACG	11	132453796	R	NM_001012393	Body	chr11:132417244-132417518	11	132417244	132417518	0.000372229	2.15999	1.65309	-0.506898	NM_001012393	OPCML	3'/gene body	Genebody
OPCML	cg17242596	0.0217528	11	132527296	TCCTTTTAGCACTGTGTTTTGTTGTTTCATTTACTCCTCAAAATGCAACG	11	132032506	F	NM_002545;NM_001012393	Body;Body	chr11:132094250-132094581	11	132094250	132094581	0.00990793	0.0970477	1.12949	1.03244	NM_001012393	OPCML	3'/gene body	Genebody
OPCML	cg17242596	0.0217528	11	132527296	TCCTTTTAGCACTGTGTTTTGTTGTTTCATTTACTCCTCAAAATGCAACG	11	132032506	F	NM_002545;NM_001012393	Body;Body	chr11:131963923-131964758	11	131963923	131964758	0.00633514	-1.18282	-0.225953	0.956868	NM_001012393	OPCML	3'/gene body	Genebody
OPCML	cg17242596	0.0217528	11	132527296	TCCTTTTAGCACTGTGTTTTGTTGTTTCATTTACTCCTCAAAATGCAACG	11	132032506	F	NM_002545;NM_001012393	Body;Body	chr11:131963347-131963922	11	131963347	131963922	0.00250675	-2.24803	-1.45013	0.7979	NM_001012393	OPCML	3'/gene body	Genebody
OPCML	cg17242596	0.0217528	11	132527296	TCCTTTTAGCACTGTGTTTTGTTGTTTCATTTACTCCTCAAAATGCAACG	11	132032506	F	NM_002545;NM_001012393	Body;Body	chr11:132223033-132224919	11	132223033	132224919	0.00350773	-1.52339	-0.962669	0.560722	NM_001012393	OPCML	3'/gene body	Genebody
OPCML	cg17242596	0.0217528	11	132527296	TCCTTTTAGCACTGTGTTTTGTTGTTTCATTTACTCCTCAAAATGCAACG	11	132032506	F	NM_002545;NM_001012393	Body;Body	chr11:132417244-132417518	11	132417244	132417518	0.000372229	2.15999	1.65309	-0.506898	NM_001012393	OPCML	3'/gene body	Genebody
OPCML	cg25920279	0.0219269	11	132814471	CGTGGTAAAAAGCAAGGGCTGGGAAAAACACACCAGATCCTAAAAAGTAG	11	132319681	F	NM_002545;NM_001012393	TSS1500;Body	chr11:132094250-132094581	11	132094250	132094581	0.00990793	0.0970477	1.12949	1.03244	NM_001012393	OPCML	3'/gene body	Genebody
OPCML	cg25920279	0.0219269	11	132814471	CGTGGTAAAAAGCAAGGGCTGGGAAAAACACACCAGATCCTAAAAAGTAG	11	132319681	F	NM_002545;NM_001012393	TSS1500;Body	chr11:131963923-131964758	11	131963923	131964758	0.00633514	-1.18282	-0.225953	0.956868	NM_001012393	OPCML	3'/gene body	Genebody
OPCML	cg25920279	0.0219269	11	132814471	CGTGGTAAAAAGCAAGGGCTGGGAAAAACACACCAGATCCTAAAAAGTAG	11	132319681	F	NM_002545;NM_001012393	TSS1500;Body	chr11:131963347-131963922	11	131963347	131963922	0.00250675	-2.24803	-1.45013	0.7979	NM_001012393	OPCML	3'/gene body	Genebody
OPCML	cg25920279	0.0219269	11	132814471	CGTGGTAAAAAGCAAGGGCTGGGAAAAACACACCAGATCCTAAAAAGTAG	11	132319681	F	NM_002545;NM_001012393	TSS1500;Body	chr11:132223033-132224919	11	132223033	132224919	0.00350773	-1.52339	-0.962669	0.560722	NM_001012393	OPCML	3'/gene body	Genebody
OPCML	cg25920279	0.0219269	11	132814471	CGTGGTAAAAAGCAAGGGCTGGGAAAAACACACCAGATCCTAAAAAGTAG	11	132319681	F	NM_002545;NM_001012393	TSS1500;Body	chr11:132417244-132417518	11	132417244	132417518	0.000372229	2.15999	1.65309	-0.506898	NM_001012393	OPCML	3'/gene body	Genebody
OPCML	cg09531376	0.0219353	11	133234073	AGTGGCTACCTCTGTTTGTAAACAGCAGTCCTTTGTAAAGAGCAAGTACG	11	132739283	R	NM_001012393	Body	chr11:132094250-132094581	11	132094250	132094581	0.00990793	0.0970477	1.12949	1.03244	NM_001012393	OPCML	3'/gene body	Genebody
OPCML	cg09531376	0.0219353	11	133234073	AGTGGCTACCTCTGTTTGTAAACAGCAGTCCTTTGTAAAGAGCAAGTACG	11	132739283	R	NM_001012393	Body	chr11:131963923-131964758	11	131963923	131964758	0.00633514	-1.18282	-0.225953	0.956868	NM_001012393	OPCML	3'/gene body	Genebody
OPCML	cg09531376	0.0219353	11	133234073	AGTGGCTACCTCTGTTTGTAAACAGCAGTCCTTTGTAAAGAGCAAGTACG	11	132739283	R	NM_001012393	Body	chr11:131963347-131963922	11	131963347	131963922	0.00250675	-2.24803	-1.45013	0.7979	NM_001012393	OPCML	3'/gene body	Genebody
OPCML	cg09531376	0.0219353	11	133234073	AGTGGCTACCTCTGTTTGTAAACAGCAGTCCTTTGTAAAGAGCAAGTACG	11	132739283	R	NM_001012393	Body	chr11:132223033-132224919	11	132223033	132224919	0.00350773	-1.52339	-0.962669	0.560722	NM_001012393	OPCML	3'/gene body	Genebody
OPCML	cg09531376	0.0219353	11	133234073	AGTGGCTACCTCTGTTTGTAAACAGCAGTCCTTTGTAAAGAGCAAGTACG	11	132739283	R	NM_001012393	Body	chr11:132417244-132417518	11	132417244	132417518	0.000372229	2.15999	1.65309	-0.506898	NM_001012393	OPCML	3'/gene body	Genebody
OPCML	cg18989085	0.026089	11	133256591	TGTTTTCCCTCTGCGATGTCCTCTTTTAATTCACTAGGTCAGGAAAAGCG	11	132761801	R	NM_001012393	Body	chr11:132094250-132094581	11	132094250	132094581	0.00990793	0.0970477	1.12949	1.03244	NM_001012393	OPCML	3'/gene body	Genebody
OPCML	cg18989085	0.026089	11	133256591	TGTTTTCCCTCTGCGATGTCCTCTTTTAATTCACTAGGTCAGGAAAAGCG	11	132761801	R	NM_001012393	Body	chr11:131963923-131964758	11	131963923	131964758	0.00633514	-1.18282	-0.225953	0.956868	NM_001012393	OPCML	3'/gene body	Genebody
OPCML	cg18989085	0.026089	11	133256591	TGTTTTCCCTCTGCGATGTCCTCTTTTAATTCACTAGGTCAGGAAAAGCG	11	132761801	R	NM_001012393	Body	chr11:131963347-131963922	11	131963347	131963922	0.00250675	-2.24803	-1.45013	0.7979	NM_001012393	OPCML	3'/gene body	Genebody
OPCML	cg18989085	0.026089	11	133256591	TGTTTTCCCTCTGCGATGTCCTCTTTTAATTCACTAGGTCAGGAAAAGCG	11	132761801	R	NM_001012393	Body	chr11:132223033-132224919	11	132223033	132224919	0.00350773	-1.52339	-0.962669	0.560722	NM_001012393	OPCML	3'/gene body	Genebody
OPCML	cg18989085	0.026089	11	133256591	TGTTTTCCCTCTGCGATGTCCTCTTTTAATTCACTAGGTCAGGAAAAGCG	11	132761801	R	NM_001012393	Body	chr11:132417244-132417518	11	132417244	132417518	0.000372229	2.15999	1.65309	-0.506898	NM_001012393	OPCML	3'/gene body	Genebody
OPCML	cg25089026	0.0263318	11	132648730	CGGGCAGTGGGGAGGCCTAGAGCTAATACTTCTACGAATTGAGCCTATGA	11	132153940	R	NM_002545;NM_001012393	Body;Body	chr11:132094250-132094581	11	132094250	132094581	0.00990793	0.0970477	1.12949	1.03244	NM_001012393	OPCML	3'/gene body	Genebody
OPCML	cg25089026	0.0263318	11	132648730	CGGGCAGTGGGGAGGCCTAGAGCTAATACTTCTACGAATTGAGCCTATGA	11	132153940	R	NM_002545;NM_001012393	Body;Body	chr11:131963923-131964758	11	131963923	131964758	0.00633514	-1.18282	-0.225953	0.956868	NM_001012393	OPCML	3'/gene body	Genebody
OPCML	cg25089026	0.0263318	11	132648730	CGGGCAGTGGGGAGGCCTAGAGCTAATACTTCTACGAATTGAGCCTATGA	11	132153940	R	NM_002545;NM_001012393	Body;Body	chr11:131963347-131963922	11	131963347	131963922	0.00250675	-2.24803	-1.45013	0.7979	NM_001012393	OPCML	3'/gene body	Genebody
OPCML	cg25089026	0.0263318	11	132648730	CGGGCAGTGGGGAGGCCTAGAGCTAATACTTCTACGAATTGAGCCTATGA	11	132153940	R	NM_002545;NM_001012393	Body;Body	chr11:132223033-132224919	11	132223033	132224919	0.00350773	-1.52339	-0.962669	0.560722	NM_001012393	OPCML	3'/gene body	Genebody
OPCML	cg25089026	0.0263318	11	132648730	CGGGCAGTGGGGAGGCCTAGAGCTAATACTTCTACGAATTGAGCCTATGA	11	132153940	R	NM_002545;NM_001012393	Body;Body	chr11:132417244-132417518	11	132417244	132417518	0.000372229	2.15999	1.65309	-0.506898	NM_001012393	OPCML	3'/gene body	Genebody
OPCML	cg25585185	0.0300024	11	133231644	CAGCATGAACAAAGTGCACCTGTGAGCGACACTGCCAGCCCTTGGGAGCG	11	132736854	F	NM_001012393	Body	chr11:132094250-132094581	11	132094250	132094581	0.00990793	0.0970477	1.12949	1.03244	NM_001012393	OPCML	3'/gene body	Genebody
OPCML	cg25585185	0.0300024	11	133231644	CAGCATGAACAAAGTGCACCTGTGAGCGACACTGCCAGCCCTTGGGAGCG	11	132736854	F	NM_001012393	Body	chr11:131963923-131964758	11	131963923	131964758	0.00633514	-1.18282	-0.225953	0.956868	NM_001012393	OPCML	3'/gene body	Genebody
OPCML	cg25585185	0.0300024	11	133231644	CAGCATGAACAAAGTGCACCTGTGAGCGACACTGCCAGCCCTTGGGAGCG	11	132736854	F	NM_001012393	Body	chr11:131963347-131963922	11	131963347	131963922	0.00250675	-2.24803	-1.45013	0.7979	NM_001012393	OPCML	3'/gene body	Genebody
OPCML	cg25585185	0.0300024	11	133231644	CAGCATGAACAAAGTGCACCTGTGAGCGACACTGCCAGCCCTTGGGAGCG	11	132736854	F	NM_001012393	Body	chr11:132223033-132224919	11	132223033	132224919	0.00350773	-1.52339	-0.962669	0.560722	NM_001012393	OPCML	3'/gene body	Genebody
OPCML	cg25585185	0.0300024	11	133231644	CAGCATGAACAAAGTGCACCTGTGAGCGACACTGCCAGCCCTTGGGAGCG	11	132736854	F	NM_001012393	Body	chr11:132417244-132417518	11	132417244	132417518	0.000372229	2.15999	1.65309	-0.506898	NM_001012393	OPCML	3'/gene body	Genebody
OPCML	cg17142091	0.0309112	11	132948100	TACTTGAGGTGCACACCAAGCAGGGGTGTGGACGCACCGAGCACGCCACG	11	132453310	R	NM_001012393	Body	chr11:132094250-132094581	11	132094250	132094581	0.00990793	0.0970477	1.12949	1.03244	NM_001012393	OPCML	3'/gene body	Genebody
OPCML	cg17142091	0.0309112	11	132948100	TACTTGAGGTGCACACCAAGCAGGGGTGTGGACGCACCGAGCACGCCACG	11	132453310	R	NM_001012393	Body	chr11:131963923-131964758	11	131963923	131964758	0.00633514	-1.18282	-0.225953	0.956868	NM_001012393	OPCML	3'/gene body	Genebody
OPCML	cg17142091	0.0309112	11	132948100	TACTTGAGGTGCACACCAAGCAGGGGTGTGGACGCACCGAGCACGCCACG	11	132453310	R	NM_001012393	Body	chr11:131963347-131963922	11	131963347	131963922	0.00250675	-2.24803	-1.45013	0.7979	NM_001012393	OPCML	3'/gene body	Genebody
OPCML	cg17142091	0.0309112	11	132948100	TACTTGAGGTGCACACCAAGCAGGGGTGTGGACGCACCGAGCACGCCACG	11	132453310	R	NM_001012393	Body	chr11:132223033-132224919	11	132223033	132224919	0.00350773	-1.52339	-0.962669	0.560722	NM_001012393	OPCML	3'/gene body	Genebody
OPCML	cg17142091	0.0309112	11	132948100	TACTTGAGGTGCACACCAAGCAGGGGTGTGGACGCACCGAGCACGCCACG	11	132453310	R	NM_001012393	Body	chr11:132417244-132417518	11	132417244	132417518	0.000372229	2.15999	1.65309	-0.506898	NM_001012393	OPCML	3'/gene body	Genebody
OPCML	cg20495183	0.0314171	11	132814206	CGCCCTGGAGAGCTGAACTACCCTGCCCACGCCAGATGGGGCACCGGTGT	11	132319416	F	NM_002545;NM_001012393	TSS1500;Body	chr11:132094250-132094581	11	132094250	132094581	0.00990793	0.0970477	1.12949	1.03244	NM_001012393	OPCML	3'/gene body	Genebody
OPCML	cg20495183	0.0314171	11	132814206	CGCCCTGGAGAGCTGAACTACCCTGCCCACGCCAGATGGGGCACCGGTGT	11	132319416	F	NM_002545;NM_001012393	TSS1500;Body	chr11:131963923-131964758	11	131963923	131964758	0.00633514	-1.18282	-0.225953	0.956868	NM_001012393	OPCML	3'/gene body	Genebody
OPCML	cg20495183	0.0314171	11	132814206	CGCCCTGGAGAGCTGAACTACCCTGCCCACGCCAGATGGGGCACCGGTGT	11	132319416	F	NM_002545;NM_001012393	TSS1500;Body	chr11:131963347-131963922	11	131963347	131963922	0.00250675	-2.24803	-1.45013	0.7979	NM_001012393	OPCML	3'/gene body	Genebody
OPCML	cg20495183	0.0314171	11	132814206	CGCCCTGGAGAGCTGAACTACCCTGCCCACGCCAGATGGGGCACCGGTGT	11	132319416	F	NM_002545;NM_001012393	TSS1500;Body	chr11:132223033-132224919	11	132223033	132224919	0.00350773	-1.52339	-0.962669	0.560722	NM_001012393	OPCML	3'/gene body	Genebody
OPCML	cg20495183	0.0314171	11	132814206	CGCCCTGGAGAGCTGAACTACCCTGCCCACGCCAGATGGGGCACCGGTGT	11	132319416	F	NM_002545;NM_001012393	TSS1500;Body	chr11:132417244-132417518	11	132417244	132417518	0.000372229	2.15999	1.65309	-0.506898	NM_001012393	OPCML	3'/gene body	Genebody
OPCML	cg06639538	0.0337051	11	133373892	CGGGCCAAGACGGGCTTCCTGAGGAAGACTCTACTAGCCCCAGGTCCCAC	11	132879102	F	NM_001012393	Body	chr11:132094250-132094581	11	132094250	132094581	0.00990793	0.0970477	1.12949	1.03244	NM_001012393	OPCML	3'/gene body	Genebody
OPCML	cg06639538	0.0337051	11	133373892	CGGGCCAAGACGGGCTTCCTGAGGAAGACTCTACTAGCCCCAGGTCCCAC	11	132879102	F	NM_001012393	Body	chr11:131963923-131964758	11	131963923	131964758	0.00633514	-1.18282	-0.225953	0.956868	NM_001012393	OPCML	3'/gene body	Genebody
OPCML	cg06639538	0.0337051	11	133373892	CGGGCCAAGACGGGCTTCCTGAGGAAGACTCTACTAGCCCCAGGTCCCAC	11	132879102	F	NM_001012393	Body	chr11:131963347-131963922	11	131963347	131963922	0.00250675	-2.24803	-1.45013	0.7979	NM_001012393	OPCML	3'/gene body	Genebody
OPCML	cg06639538	0.0337051	11	133373892	CGGGCCAAGACGGGCTTCCTGAGGAAGACTCTACTAGCCCCAGGTCCCAC	11	132879102	F	NM_001012393	Body	chr11:132223033-132224919	11	132223033	132224919	0.00350773	-1.52339	-0.962669	0.560722	NM_001012393	OPCML	3'/gene body	Genebody
OPCML	cg06639538	0.0337051	11	133373892	CGGGCCAAGACGGGCTTCCTGAGGAAGACTCTACTAGCCCCAGGTCCCAC	11	132879102	F	NM_001012393	Body	chr11:132417244-132417518	11	132417244	132417518	0.000372229	2.15999	1.65309	-0.506898	NM_001012393	OPCML	3'/gene body	Genebody
OPCML	cg00232735	0.0346516	11	132934139	CGCTGCCGGGTAACTGATGCCGCCGGCACAGCTTCTGTTCTCACTTGTGG	11	132439349	F	NM_001012393	Body	chr11:132094250-132094581	11	132094250	132094581	0.00990793	0.0970477	1.12949	1.03244	NM_001012393	OPCML	3'/gene body	Genebody
OPCML	cg00232735	0.0346516	11	132934139	CGCTGCCGGGTAACTGATGCCGCCGGCACAGCTTCTGTTCTCACTTGTGG	11	132439349	F	NM_001012393	Body	chr11:131963923-131964758	11	131963923	131964758	0.00633514	-1.18282	-0.225953	0.956868	NM_001012393	OPCML	3'/gene body	Genebody
OPCML	cg00232735	0.0346516	11	132934139	CGCTGCCGGGTAACTGATGCCGCCGGCACAGCTTCTGTTCTCACTTGTGG	11	132439349	F	NM_001012393	Body	chr11:131963347-131963922	11	131963347	131963922	0.00250675	-2.24803	-1.45013	0.7979	NM_001012393	OPCML	3'/gene body	Genebody
OPCML	cg00232735	0.0346516	11	132934139	CGCTGCCGGGTAACTGATGCCGCCGGCACAGCTTCTGTTCTCACTTGTGG	11	132439349	F	NM_001012393	Body	chr11:132223033-132224919	11	132223033	132224919	0.00350773	-1.52339	-0.962669	0.560722	NM_001012393	OPCML	3'/gene body	Genebody
OPCML	cg00232735	0.0346516	11	132934139	CGCTGCCGGGTAACTGATGCCGCCGGCACAGCTTCTGTTCTCACTTGTGG	11	132439349	F	NM_001012393	Body	chr11:132417244-132417518	11	132417244	132417518	0.000372229	2.15999	1.65309	-0.506898	NM_001012393	OPCML	3'/gene body	Genebody
OPCML	cg26626251	0.0388131	11	132948177	CGTGCAGCCGCCCGGACGATCTGATAAACATGGGGCTGAGTGAAAACACG	11	132453387	R	NM_001012393	Body	chr11:132094250-132094581	11	132094250	132094581	0.00990793	0.0970477	1.12949	1.03244	NM_001012393	OPCML	3'/gene body	Genebody
OPCML	cg26626251	0.0388131	11	132948177	CGTGCAGCCGCCCGGACGATCTGATAAACATGGGGCTGAGTGAAAACACG	11	132453387	R	NM_001012393	Body	chr11:131963923-131964758	11	131963923	131964758	0.00633514	-1.18282	-0.225953	0.956868	NM_001012393	OPCML	3'/gene body	Genebody
OPCML	cg26626251	0.0388131	11	132948177	CGTGCAGCCGCCCGGACGATCTGATAAACATGGGGCTGAGTGAAAACACG	11	132453387	R	NM_001012393	Body	chr11:131963347-131963922	11	131963347	131963922	0.00250675	-2.24803	-1.45013	0.7979	NM_001012393	OPCML	3'/gene body	Genebody
OPCML	cg26626251	0.0388131	11	132948177	CGTGCAGCCGCCCGGACGATCTGATAAACATGGGGCTGAGTGAAAACACG	11	132453387	R	NM_001012393	Body	chr11:132223033-132224919	11	132223033	132224919	0.00350773	-1.52339	-0.962669	0.560722	NM_001012393	OPCML	3'/gene body	Genebody
OPCML	cg26626251	0.0388131	11	132948177	CGTGCAGCCGCCCGGACGATCTGATAAACATGGGGCTGAGTGAAAACACG	11	132453387	R	NM_001012393	Body	chr11:132417244-132417518	11	132417244	132417518	0.000372229	2.15999	1.65309	-0.506898	NM_001012393	OPCML	3'/gene body	Genebody
OPCML	cg11687330	0.0405156	11	132953239	CAGGGGCACCAGTATCCGGGACTCAGGCTGGGGCAGTGGGAGCACACACG	11	132458449	F	NM_001012393	Body	chr11:132094250-132094581	11	132094250	132094581	0.00990793	0.0970477	1.12949	1.03244	NM_001012393	OPCML	3'/gene body	Genebody
OPCML	cg11687330	0.0405156	11	132953239	CAGGGGCACCAGTATCCGGGACTCAGGCTGGGGCAGTGGGAGCACACACG	11	132458449	F	NM_001012393	Body	chr11:131963923-131964758	11	131963923	131964758	0.00633514	-1.18282	-0.225953	0.956868	NM_001012393	OPCML	3'/gene body	Genebody
OPCML	cg11687330	0.0405156	11	132953239	CAGGGGCACCAGTATCCGGGACTCAGGCTGGGGCAGTGGGAGCACACACG	11	132458449	F	NM_001012393	Body	chr11:131963347-131963922	11	131963347	131963922	0.00250675	-2.24803	-1.45013	0.7979	NM_001012393	OPCML	3'/gene body	Genebody
OPCML	cg11687330	0.0405156	11	132953239	CAGGGGCACCAGTATCCGGGACTCAGGCTGGGGCAGTGGGAGCACACACG	11	132458449	F	NM_001012393	Body	chr11:132223033-132224919	11	132223033	132224919	0.00350773	-1.52339	-0.962669	0.560722	NM_001012393	OPCML	3'/gene body	Genebody
OPCML	cg11687330	0.0405156	11	132953239	CAGGGGCACCAGTATCCGGGACTCAGGCTGGGGCAGTGGGAGCACACACG	11	132458449	F	NM_001012393	Body	chr11:132417244-132417518	11	132417244	132417518	0.000372229	2.15999	1.65309	-0.506898	NM_001012393	OPCML	3'/gene body	Genebody
OPCML	cg05705018	0.0418838	11	133232497	ACAATCGCCAGGGAAGATTCCATCTCTCTCTGATGGAGATAAATGGAACG	11	132737707	R	NM_001012393	Body	chr11:132094250-132094581	11	132094250	132094581	0.00990793	0.0970477	1.12949	1.03244	NM_001012393	OPCML	3'/gene body	Genebody
OPCML	cg05705018	0.0418838	11	133232497	ACAATCGCCAGGGAAGATTCCATCTCTCTCTGATGGAGATAAATGGAACG	11	132737707	R	NM_001012393	Body	chr11:131963923-131964758	11	131963923	131964758	0.00633514	-1.18282	-0.225953	0.956868	NM_001012393	OPCML	3'/gene body	Genebody
OPCML	cg05705018	0.0418838	11	133232497	ACAATCGCCAGGGAAGATTCCATCTCTCTCTGATGGAGATAAATGGAACG	11	132737707	R	NM_001012393	Body	chr11:131963347-131963922	11	131963347	131963922	0.00250675	-2.24803	-1.45013	0.7979	NM_001012393	OPCML	3'/gene body	Genebody
OPCML	cg05705018	0.0418838	11	133232497	ACAATCGCCAGGGAAGATTCCATCTCTCTCTGATGGAGATAAATGGAACG	11	132737707	R	NM_001012393	Body	chr11:132223033-132224919	11	132223033	132224919	0.00350773	-1.52339	-0.962669	0.560722	NM_001012393	OPCML	3'/gene body	Genebody
OPCML	cg05705018	0.0418838	11	133232497	ACAATCGCCAGGGAAGATTCCATCTCTCTCTGATGGAGATAAATGGAACG	11	132737707	R	NM_001012393	Body	chr11:132417244-132417518	11	132417244	132417518	0.000372229	2.15999	1.65309	-0.506898	NM_001012393	OPCML	3'/gene body	Genebody
OPCML	cg20968595	0.0456438	11	133230305	CGGGCATCGTCGGCCCTTGCATTCGCATCCTTTGCAGGTGAAGGAATGGC	11	132735515	R	NM_001012393	Body	chr11:132094250-132094581	11	132094250	132094581	0.00990793	0.0970477	1.12949	1.03244	NM_001012393	OPCML	3'/gene body	Genebody
OPCML	cg20968595	0.0456438	11	133230305	CGGGCATCGTCGGCCCTTGCATTCGCATCCTTTGCAGGTGAAGGAATGGC	11	132735515	R	NM_001012393	Body	chr11:131963923-131964758	11	131963923	131964758	0.00633514	-1.18282	-0.225953	0.956868	NM_001012393	OPCML	3'/gene body	Genebody
OPCML	cg20968595	0.0456438	11	133230305	CGGGCATCGTCGGCCCTTGCATTCGCATCCTTTGCAGGTGAAGGAATGGC	11	132735515	R	NM_001012393	Body	chr11:131963347-131963922	11	131963347	131963922	0.00250675	-2.24803	-1.45013	0.7979	NM_001012393	OPCML	3'/gene body	Genebody
OPCML	cg20968595	0.0456438	11	133230305	CGGGCATCGTCGGCCCTTGCATTCGCATCCTTTGCAGGTGAAGGAATGGC	11	132735515	R	NM_001012393	Body	chr11:132223033-132224919	11	132223033	132224919	0.00350773	-1.52339	-0.962669	0.560722	NM_001012393	OPCML	3'/gene body	Genebody
OPCML	cg20968595	0.0456438	11	133230305	CGGGCATCGTCGGCCCTTGCATTCGCATCCTTTGCAGGTGAAGGAATGGC	11	132735515	R	NM_001012393	Body	chr11:132417244-132417518	11	132417244	132417518	0.000372229	2.15999	1.65309	-0.506898	NM_001012393	OPCML	3'/gene body	Genebody
OPCML	cg04110962	0.0462563	11	132582808	TAAAGTACATTTAAAACTTTTGCTAGCCCACGTCGGCTTAAGCCTCATCG	11	132088018	R	NM_002545;NM_001012393	Body;Body	chr11:132094250-132094581	11	132094250	132094581	0.00990793	0.0970477	1.12949	1.03244	NM_001012393	OPCML	3'/gene body	Genebody
OPCML	cg04110962	0.0462563	11	132582808	TAAAGTACATTTAAAACTTTTGCTAGCCCACGTCGGCTTAAGCCTCATCG	11	132088018	R	NM_002545;NM_001012393	Body;Body	chr11:131963923-131964758	11	131963923	131964758	0.00633514	-1.18282	-0.225953	0.956868	NM_001012393	OPCML	3'/gene body	Genebody
OPCML	cg04110962	0.0462563	11	132582808	TAAAGTACATTTAAAACTTTTGCTAGCCCACGTCGGCTTAAGCCTCATCG	11	132088018	R	NM_002545;NM_001012393	Body;Body	chr11:131963347-131963922	11	131963347	131963922	0.00250675	-2.24803	-1.45013	0.7979	NM_001012393	OPCML	3'/gene body	Genebody
OPCML	cg04110962	0.0462563	11	132582808	TAAAGTACATTTAAAACTTTTGCTAGCCCACGTCGGCTTAAGCCTCATCG	11	132088018	R	NM_002545;NM_001012393	Body;Body	chr11:132223033-132224919	11	132223033	132224919	0.00350773	-1.52339	-0.962669	0.560722	NM_001012393	OPCML	3'/gene body	Genebody
OPCML	cg04110962	0.0462563	11	132582808	TAAAGTACATTTAAAACTTTTGCTAGCCCACGTCGGCTTAAGCCTCATCG	11	132088018	R	NM_002545;NM_001012393	Body;Body	chr11:132417244-132417518	11	132417244	132417518	0.000372229	2.15999	1.65309	-0.506898	NM_001012393	OPCML	3'/gene body	Genebody
MACF1	cg27292099	4.65e-09	1	39853529	TATTCTTAAAGCTTTCCTGGAACTCCCTGAGCCTCTGAGTCATTTCTTCG	1	39626116	F	NM_012090;NM_033044	Body;Body	chr1:39484928-39485320	1	39484928	39485320	0.000629137	-1.18788	-1.70362	-0.515736	NM_012090	MACF1	3'/gene body	Genebody
MACF1	cg10316899	1.56e-07	1	39658128	CGGCTGCCTCAACAGGATCGTCAGTATTTATGGTTTTGTGATGAGTCCTT	1	39430715	R	NM_012090	Body	chr1:39484928-39485320	1	39484928	39485320	0.000629137	-1.18788	-1.70362	-0.515736	NM_012090	MACF1	3'/gene body	Genebody
MACF1	cg22697325	5.98e-07	1	39619385	CGAAGGAAAGGGCTGAAATGGCAAGACCAAGTGAGGCTTTAAAGGAAATT	1	39391972	R	NM_012090	Body	chr1:39484928-39485320	1	39484928	39485320	0.000629137	-1.18788	-1.70362	-0.515736	NM_012090	MACF1	3'/gene body	Genebody
MACF1	cg00352106	1.62e-06	1	39864197	ACTGGCATCTAGTAAGTGCTGCGAAACAACCTACAATACACAGGATGACG	1	39636784	R	NM_012090;NM_033044	Body;Body	chr1:39484928-39485320	1	39484928	39485320	0.000629137	-1.18788	-1.70362	-0.515736	NM_012090	MACF1	3'/gene body	Genebody
MACF1	cg08876103	2.08e-06	1	39572323	TTTTCCCAGAAACGACACAGGCAGCACTTTTCCCCATTTTATTCAGCTCG	1	39344910	R	NM_012090	Body	chr1:39484928-39485320	1	39484928	39485320	0.000629137	-1.18788	-1.70362	-0.515736	NM_012090	MACF1	3'/gene body	Genebody
MACF1	cg19856520	3.58e-06	1	39696676	CGTGATCAGGGCCAAAGAGGAAGTTCAGCTAGGCCAAACCTTCCTAAGAA	1	39469263	F	NM_012090	Body	chr1:39484928-39485320	1	39484928	39485320	0.000629137	-1.18788	-1.70362	-0.515736	NM_012090	MACF1	3'/gene body	Genebody
MACF1	cg22367631	3.93e-06	1	39569079	CCATATTATTTTATACCAGCAGGCCTAAGAAGGCCCAGACAGAAATCACG	1	39341666	F	NM_012090	Body	chr1:39484928-39485320	1	39484928	39485320	0.000629137	-1.18788	-1.70362	-0.515736	NM_012090	MACF1	3'/gene body	Genebody
MACF1	cg08944940	5.17e-06	1	39643664	AGCCTAAAGATTTCCCTGACAGCCCAGATTCTGCGGAAATCCCCCTCTCG	1	39416251	F	NM_012090	Body	chr1:39484928-39485320	1	39484928	39485320	0.000629137	-1.18788	-1.70362	-0.515736	NM_012090	MACF1	3'/gene body	Genebody
MACF1	cg08259526	7.64e-06	1	39570323	GCCAAGGAGCCAGAGCCTGAGAAATGACAACCCAGGGAGGCACGAAAACG	1	39342910	F	NM_012090	Body	chr1:39484928-39485320	1	39484928	39485320	0.000629137	-1.18788	-1.70362	-0.515736	NM_012090	MACF1	3'/gene body	Genebody
MACF1	cg05800561	1.66e-05	1	39680296	CGCCTCAGCCAGCCTCCCAGGTAGATTATCACAGCAAATTTTATCAGCTT	1	39452883	R	NM_012090	Body	chr1:39484928-39485320	1	39484928	39485320	0.000629137	-1.18788	-1.70362	-0.515736	NM_012090	MACF1	3'/gene body	Genebody
MACF1	cg24370375	1.8e-05	1	39624920	AGAGAATCTCCTTAGGTACTTCAGCAACAGCCTGTTGTCTTGCTTGAACG	1	39397507	R	NM_012090	Body	chr1:39484928-39485320	1	39484928	39485320	0.000629137	-1.18788	-1.70362	-0.515736	NM_012090	MACF1	3'/gene body	Genebody
MACF1	cg24159575	1.89e-05	1	39662235	GATGTCTGCATCGTGCCATTTCCAGAAACCCAAGGTTTTCAGTCCTATCG	1	39434822	R	NM_012090	Body	chr1:39484928-39485320	1	39484928	39485320	0.000629137	-1.18788	-1.70362	-0.515736	NM_012090	MACF1	3'/gene body	Genebody
MACF1	cg09019648	3.7e-05	1	39574285	AAAATCCTGGTTCTCCTACCTCCCTGACTATTCCTTCTTAATTTCCTCCG	1	39346872	F	NM_012090	Body	chr1:39484928-39485320	1	39484928	39485320	0.000629137	-1.18788	-1.70362	-0.515736	NM_012090	MACF1	3'/gene body	Genebody
MACF1	cg08480461	7.76e-05	1	39553001	CATCAGGCCTCTCAAGCAAGGGCGAGGCCCTAAGACCAGCTCAGGACACG	1	39325588	F	NM_012090	Body	chr1:39484928-39485320	1	39484928	39485320	0.000629137	-1.18788	-1.70362	-0.515736	NM_012090	MACF1	3'/gene body	Genebody
MACF1	cg20286956	0.000360436	1	39547918	CGGCCCCTCACAAACACTTGTTTGACCTCCGGGCTCCCGCCCGACCCTCG	1	39320505	R	NM_012090	5'UTR	chr1:39484928-39485320	1	39484928	39485320	0.000629137	-1.18788	-1.70362	-0.515736	NM_012090	MACF1	3'/gene body	Genebody
MACF1	cg15522353	0.000500989	1	39547558	CGCCCAGCCCTGCCCGCTCCCTAAGGTCCGGCGCCCGGCCCCTGCAGGGC	1	39320145	R	NM_012090	5'UTR	chr1:39484928-39485320	1	39484928	39485320	0.000629137	-1.18788	-1.70362	-0.515736	NM_012090	MACF1	3'/gene body	Genebody
MACF1	cg11676353	0.000775264	1	39548001	CGCCCATTTCACTACAAAGGCCGGCTCTCCCAAGGCCTCCTCCCGGAGAA	1	39320588	R	NM_012090	5'UTR	chr1:39484928-39485320	1	39484928	39485320	0.000629137	-1.18788	-1.70362	-0.515736	NM_012090	MACF1	3'/gene body	Genebody
MACF1	cg08664568	0.00126753	1	39598712	CGCTGGAGAGCAACTATTAGTCCCTGGGGGAAGTGACACCACCCTTGGAA	1	39371299	F	NM_012090	Body	chr1:39484928-39485320	1	39484928	39485320	0.000629137	-1.18788	-1.70362	-0.515736	NM_012090	MACF1	3'/gene body	Genebody
MACF1	cg22174844	0.00130576	1	39570747	CGGCCCAGCCTTTCATCCTGACGCGCGGGGCCTCCCACCCAGCGGGACTC	1	39343334	F	NM_012090	Body	chr1:39484928-39485320	1	39484928	39485320	0.000629137	-1.18788	-1.70362	-0.515736	NM_012090	MACF1	3'/gene body	Genebody
MACF1	cg14082530	0.00302719	1	39920611	CGCTGCTGGTGCTGCTTAGCCCATGTCAGGACCTGTGGAAAAAGAAGGAA	1	39693198	R	NM_012090;NM_033044	Body;Body	chr1:39484928-39485320	1	39484928	39485320	0.000629137	-1.18788	-1.70362	-0.515736	NM_012090	MACF1	3'/gene body	Genebody
MACF1	cg26906273	0.00346604	1	39547881	CGCCCGACCCTCGGCCACCTGGGTCATTCCATCAATCCCCGAGACTCACA	1	39320468	R	NM_012090	5'UTR	chr1:39484928-39485320	1	39484928	39485320	0.000629137	-1.18788	-1.70362	-0.515736	NM_012090	MACF1	3'/gene body	Genebody
MACF1	cg18647268	0.00450791	1	39735142	CGGAGCCTTCCCATGTGGGTCAAGTGCCCCCCCAGGATTCCAGACTGCCT	1	39507729	F	NM_012090	Body	chr1:39484928-39485320	1	39484928	39485320	0.000629137	-1.18788	-1.70362	-0.515736	NM_012090	MACF1	3'/gene body	Genebody
MACF1	ch.1.1254747R	0.00485636	1	39934760	CAGGCAAAGGGATCTGAGGCACTAAGAGGGAACCTAAAGGGCTTCACTGG	1	39707346	F	NM_012090;NM_033044	Body;Body	chr1:39484928-39485320	1	39484928	39485320	0.000629137	-1.18788	-1.70362	-0.515736	NM_012090	MACF1	3'/gene body	Genebody
MACF1	cg00790970	0.00562652	1	39920621	CGGCCTTGTCAGAACTGGTGGCTAATGCTGAGCTCCTGGAAGAACTTCTG	1	39693208	F	NM_012090;NM_033044	Body;Body	chr1:39484928-39485320	1	39484928	39485320	0.000629137	-1.18788	-1.70362	-0.515736	NM_012090	MACF1	3'/gene body	Genebody
MACF1	cg06895953	0.00625425	1	39687307	CTGTGGCTAGAAGCATGAGAATTGTCTTGAACTCTGCCATTCCTTACCCG	1	39459894	R	NM_012090	Body	chr1:39484928-39485320	1	39484928	39485320	0.000629137	-1.18788	-1.70362	-0.515736	NM_012090	MACF1	3'/gene body	Genebody
MACF1	cg08943107	0.00877453	1	39943966	CGCCCGGCCAAGGGTCATGTATTGTTGAGGCTTGAGGAGGAAGGAAACAC	1	39716553	F	NM_012090;NM_033044	Body;Body	chr1:39484928-39485320	1	39484928	39485320	0.000629137	-1.18788	-1.70362	-0.515736	NM_012090	MACF1	3'/gene body	Genebody
MACF1	cg18385671	0.0111975	1	39797026	TGCTTCTGGAATCTCAGGTTATCATGTCTGGCCTCATTGCCCCTGAGACG	1	39569613	R	NM_033044;NM_012090	1stExon;Body	chr1:39484928-39485320	1	39484928	39485320	0.000629137	-1.18788	-1.70362	-0.515736	NM_012090	MACF1	3'/gene body	Genebody
MACF1	cg14018543	0.0119077	1	39659967	CTTGATAGGAAGGCCATCTAGAGTTAGATCCTGGGCAGAATCCATATCCG	1	39432554	R	NM_012090	Body	chr1:39484928-39485320	1	39484928	39485320	0.000629137	-1.18788	-1.70362	-0.515736	NM_012090	MACF1	3'/gene body	Genebody
MACF1	cg04000234	0.0133972	1	39568852	TTGTGTGTTTCTTAAAAGGAATCTCAACCCCTTGCCTTCTCCCTGCAACG	1	39341439	R	NM_012090	Body	chr1:39484928-39485320	1	39484928	39485320	0.000629137	-1.18788	-1.70362	-0.515736	NM_012090	MACF1	3'/gene body	Genebody
MACF1	cg17431079	0.0182253	1	39607710	TTTCCCATTTCTCTTTCTTAGAGCTGGTATCTGGTCTGCAGGCAGTTCCG	1	39380297	R	NM_012090	Body	chr1:39484928-39485320	1	39484928	39485320	0.000629137	-1.18788	-1.70362	-0.515736	NM_012090	MACF1	3'/gene body	Genebody
MACF1	cg18154117	0.0183193	1	39649937	CGCCCTGCATGAAAAAGAAGTCCATGACTAGCACAGGATGTTGTGAGCCA	1	39422524	R	NM_012090	Body	chr1:39484928-39485320	1	39484928	39485320	0.000629137	-1.18788	-1.70362	-0.515736	NM_012090	MACF1	3'/gene body	Genebody
MACF1	cg15158106	0.0220237	1	39873077	CGACCAAGAGGACACAGGATTCTGGGGCAGTGCCTTTAAAAGTTTTAGAA	1	39645664	F	NM_012090;NM_033044	Body;Body	chr1:39484928-39485320	1	39484928	39485320	0.000629137	-1.18788	-1.70362	-0.515736	NM_012090	MACF1	3'/gene body	Genebody
MACF1	ch.1.1248405R	0.0459542	1	39764464	CAGTACCTCTGAGAGAGACATTTTAGAGACAACATCTGAAAAGTCAGGTT	1	39537050	F	NM_012090	Body	chr1:39484928-39485320	1	39484928	39485320	0.000629137	-1.18788	-1.70362	-0.515736	NM_012090	MACF1	3'/gene body	Genebody
ARHGEF10L	cg20294080	8.53e-07	1	17932629	TAAATAAAACAGGCACGGAGCTCTTGGCAAAGTGCCTGACACATAGCACG	1	17805216	F	NM_001011722;NM_018125	Body;Body	chr1:17759270-17760378	1	17759270	17760378	0.0091431	1.70105	1.07224	-0.628819	NM_018125	ARHGEF10L	5'/gene body	Genebody
ARHGEF10L	cg20294080	8.53e-07	1	17932629	TAAATAAAACAGGCACGGAGCTCTTGGCAAAGTGCCTGACACATAGCACG	1	17805216	F	NM_001011722;NM_018125	Body;Body	chr1:17811788-17811908	1	17811788	17811908	0.00231933	-0.348081	0.492189	0.84027	NM_001011722	ARHGEF10L	5'/gene body	Genebody
ARHGEF10L	cg20294080	8.53e-07	1	17932629	TAAATAAAACAGGCACGGAGCTCTTGGCAAAGTGCCTGACACATAGCACG	1	17805216	F	NM_001011722;NM_018125	Body;Body	chr1:17891513-17891822	1	17891513	17891822	0.00822859	-0.160737	0.667498	0.828234	NM_001011722	ARHGEF10L	3'/gene body	Genebody
ARHGEF10L	cg20294080	8.53e-07	1	17932629	TAAATAAAACAGGCACGGAGCTCTTGGCAAAGTGCCTGACACATAGCACG	1	17805216	F	NM_001011722;NM_018125	Body;Body	chr1:17817523-17817755	1	17817523	17817755	0.00562141	0.701768	1.39664	0.694875	NM_001011722	ARHGEF10L	5'/gene body	Genebody
ARHGEF10L	cg20294080	8.53e-07	1	17932629	TAAATAAAACAGGCACGGAGCTCTTGGCAAAGTGCCTGACACATAGCACG	1	17805216	F	NM_001011722;NM_018125	Body;Body	chr1:17887896-17888056	1	17887896	17888056	0.00331819	-1.36711	-0.73585	0.631258	NM_001011722	ARHGEF10L	3'/gene body	Genebody
ARHGEF10L	cg08947790	1.18e-06	1	17877451	CTTCGATAAGGTGAGACGCTTAATAGCACCTGCACCTCACAGACTTATCG	1	17750038	F	NM_018125	5'UTR	chr1:17759270-17760378	1	17759270	17760378	0.0091431	1.70105	1.07224	-0.628819	NM_018125	ARHGEF10L	5'/gene body	Genebody
ARHGEF10L	cg08947790	1.18e-06	1	17877451	CTTCGATAAGGTGAGACGCTTAATAGCACCTGCACCTCACAGACTTATCG	1	17750038	F	NM_018125	5'UTR	chr1:17811788-17811908	1	17811788	17811908	0.00231933	-0.348081	0.492189	0.84027	NM_001011722	ARHGEF10L	5'/gene body	Genebody
ARHGEF10L	cg08947790	1.18e-06	1	17877451	CTTCGATAAGGTGAGACGCTTAATAGCACCTGCACCTCACAGACTTATCG	1	17750038	F	NM_018125	5'UTR	chr1:17891513-17891822	1	17891513	17891822	0.00822859	-0.160737	0.667498	0.828234	NM_001011722	ARHGEF10L	3'/gene body	Genebody
ARHGEF10L	cg08947790	1.18e-06	1	17877451	CTTCGATAAGGTGAGACGCTTAATAGCACCTGCACCTCACAGACTTATCG	1	17750038	F	NM_018125	5'UTR	chr1:17817523-17817755	1	17817523	17817755	0.00562141	0.701768	1.39664	0.694875	NM_001011722	ARHGEF10L	5'/gene body	Genebody
ARHGEF10L	cg08947790	1.18e-06	1	17877451	CTTCGATAAGGTGAGACGCTTAATAGCACCTGCACCTCACAGACTTATCG	1	17750038	F	NM_018125	5'UTR	chr1:17887896-17888056	1	17887896	17888056	0.00331819	-1.36711	-0.73585	0.631258	NM_001011722	ARHGEF10L	3'/gene body	Genebody
ARHGEF10L	cg09854011	3.02e-06	1	17907024	CGCATTAGCTGGAGTCAGGGCTGCAGTTTCAGCTACTGAGACAAGTCACT	1	17779611	R	NM_001011722;NM_018125	TSS200;5'UTR	chr1:17759270-17760378	1	17759270	17760378	0.0091431	1.70105	1.07224	-0.628819	NM_018125	ARHGEF10L	5'/gene body	Genebody
ARHGEF10L	cg09854011	3.02e-06	1	17907024	CGCATTAGCTGGAGTCAGGGCTGCAGTTTCAGCTACTGAGACAAGTCACT	1	17779611	R	NM_001011722;NM_018125	TSS200;5'UTR	chr1:17811788-17811908	1	17811788	17811908	0.00231933	-0.348081	0.492189	0.84027	NM_001011722	ARHGEF10L	5'/gene body	Genebody
ARHGEF10L	cg09854011	3.02e-06	1	17907024	CGCATTAGCTGGAGTCAGGGCTGCAGTTTCAGCTACTGAGACAAGTCACT	1	17779611	R	NM_001011722;NM_018125	TSS200;5'UTR	chr1:17891513-17891822	1	17891513	17891822	0.00822859	-0.160737	0.667498	0.828234	NM_001011722	ARHGEF10L	3'/gene body	Genebody
ARHGEF10L	cg09854011	3.02e-06	1	17907024	CGCATTAGCTGGAGTCAGGGCTGCAGTTTCAGCTACTGAGACAAGTCACT	1	17779611	R	NM_001011722;NM_018125	TSS200;5'UTR	chr1:17817523-17817755	1	17817523	17817755	0.00562141	0.701768	1.39664	0.694875	NM_001011722	ARHGEF10L	5'/gene body	Genebody
ARHGEF10L	cg09854011	3.02e-06	1	17907024	CGCATTAGCTGGAGTCAGGGCTGCAGTTTCAGCTACTGAGACAAGTCACT	1	17779611	R	NM_001011722;NM_018125	TSS200;5'UTR	chr1:17887896-17888056	1	17887896	17888056	0.00331819	-1.36711	-0.73585	0.631258	NM_001011722	ARHGEF10L	3'/gene body	Genebody
ARHGEF10L	cg14780070	8.88e-06	1	17951330	CGGGAGCCACAGCCCACCACAGGGCCAGCCAGGCAGACCCACCCACTCAC	1	17823917	R	NM_001011722;NM_018125	Body;Body	chr1:17759270-17760378	1	17759270	17760378	0.0091431	1.70105	1.07224	-0.628819	NM_018125	ARHGEF10L	5'/gene body	Genebody
ARHGEF10L	cg14780070	8.88e-06	1	17951330	CGGGAGCCACAGCCCACCACAGGGCCAGCCAGGCAGACCCACCCACTCAC	1	17823917	R	NM_001011722;NM_018125	Body;Body	chr1:17811788-17811908	1	17811788	17811908	0.00231933	-0.348081	0.492189	0.84027	NM_001011722	ARHGEF10L	5'/gene body	Genebody
ARHGEF10L	cg14780070	8.88e-06	1	17951330	CGGGAGCCACAGCCCACCACAGGGCCAGCCAGGCAGACCCACCCACTCAC	1	17823917	R	NM_001011722;NM_018125	Body;Body	chr1:17891513-17891822	1	17891513	17891822	0.00822859	-0.160737	0.667498	0.828234	NM_001011722	ARHGEF10L	3'/gene body	Genebody
ARHGEF10L	cg14780070	8.88e-06	1	17951330	CGGGAGCCACAGCCCACCACAGGGCCAGCCAGGCAGACCCACCCACTCAC	1	17823917	R	NM_001011722;NM_018125	Body;Body	chr1:17817523-17817755	1	17817523	17817755	0.00562141	0.701768	1.39664	0.694875	NM_001011722	ARHGEF10L	5'/gene body	Genebody
ARHGEF10L	cg14780070	8.88e-06	1	17951330	CGGGAGCCACAGCCCACCACAGGGCCAGCCAGGCAGACCCACCCACTCAC	1	17823917	R	NM_001011722;NM_018125	Body;Body	chr1:17887896-17888056	1	17887896	17888056	0.00331819	-1.36711	-0.73585	0.631258	NM_001011722	ARHGEF10L	3'/gene body	Genebody
ARHGEF10L	cg01728493	1.43e-05	1	17866589	AGGGGAGACGCGGGCTCGGGGCTCTCACACCCAGACACAGGGACACAGCG	1	17739176	F	NM_018125	5'UTR	chr1:17759270-17760378	1	17759270	17760378	0.0091431	1.70105	1.07224	-0.628819	NM_018125	ARHGEF10L	5'/gene body	Genebody
ARHGEF10L	cg01728493	1.43e-05	1	17866589	AGGGGAGACGCGGGCTCGGGGCTCTCACACCCAGACACAGGGACACAGCG	1	17739176	F	NM_018125	5'UTR	chr1:17811788-17811908	1	17811788	17811908	0.00231933	-0.348081	0.492189	0.84027	NM_001011722	ARHGEF10L	5'/gene body	Genebody
ARHGEF10L	cg01728493	1.43e-05	1	17866589	AGGGGAGACGCGGGCTCGGGGCTCTCACACCCAGACACAGGGACACAGCG	1	17739176	F	NM_018125	5'UTR	chr1:17891513-17891822	1	17891513	17891822	0.00822859	-0.160737	0.667498	0.828234	NM_001011722	ARHGEF10L	3'/gene body	Genebody
ARHGEF10L	cg01728493	1.43e-05	1	17866589	AGGGGAGACGCGGGCTCGGGGCTCTCACACCCAGACACAGGGACACAGCG	1	17739176	F	NM_018125	5'UTR	chr1:17817523-17817755	1	17817523	17817755	0.00562141	0.701768	1.39664	0.694875	NM_001011722	ARHGEF10L	5'/gene body	Genebody
ARHGEF10L	cg01728493	1.43e-05	1	17866589	AGGGGAGACGCGGGCTCGGGGCTCTCACACCCAGACACAGGGACACAGCG	1	17739176	F	NM_018125	5'UTR	chr1:17887896-17888056	1	17887896	17888056	0.00331819	-1.36711	-0.73585	0.631258	NM_001011722	ARHGEF10L	3'/gene body	Genebody
ARHGEF10L	cg12623625	1.6e-05	1	17946923	CGAGGCACGGGACAGCCCCACTATGGGGAGTTACTTGGCCCCAGATGTCC	1	17819510	F	NM_001011722;NM_018125	Body;Body	chr1:17759270-17760378	1	17759270	17760378	0.0091431	1.70105	1.07224	-0.628819	NM_018125	ARHGEF10L	5'/gene body	Genebody
ARHGEF10L	cg12623625	1.6e-05	1	17946923	CGAGGCACGGGACAGCCCCACTATGGGGAGTTACTTGGCCCCAGATGTCC	1	17819510	F	NM_001011722;NM_018125	Body;Body	chr1:17811788-17811908	1	17811788	17811908	0.00231933	-0.348081	0.492189	0.84027	NM_001011722	ARHGEF10L	5'/gene body	Genebody
ARHGEF10L	cg12623625	1.6e-05	1	17946923	CGAGGCACGGGACAGCCCCACTATGGGGAGTTACTTGGCCCCAGATGTCC	1	17819510	F	NM_001011722;NM_018125	Body;Body	chr1:17891513-17891822	1	17891513	17891822	0.00822859	-0.160737	0.667498	0.828234	NM_001011722	ARHGEF10L	3'/gene body	Genebody
ARHGEF10L	cg12623625	1.6e-05	1	17946923	CGAGGCACGGGACAGCCCCACTATGGGGAGTTACTTGGCCCCAGATGTCC	1	17819510	F	NM_001011722;NM_018125	Body;Body	chr1:17817523-17817755	1	17817523	17817755	0.00562141	0.701768	1.39664	0.694875	NM_001011722	ARHGEF10L	5'/gene body	Genebody
ARHGEF10L	cg12623625	1.6e-05	1	17946923	CGAGGCACGGGACAGCCCCACTATGGGGAGTTACTTGGCCCCAGATGTCC	1	17819510	F	NM_001011722;NM_018125	Body;Body	chr1:17887896-17888056	1	17887896	17888056	0.00331819	-1.36711	-0.73585	0.631258	NM_001011722	ARHGEF10L	3'/gene body	Genebody
ARHGEF10L	cg11806633	2.96e-05	1	17887065	CGTTGTTTGGCTGGCCAGGTGGTTACTCCCAAATCCAAGCCCAGGCCCCA	1	17759652	R	NM_018125	5'UTR	chr1:17759270-17760378	1	17759270	17760378	0.0091431	1.70105	1.07224	-0.628819	NM_018125	ARHGEF10L	5'/gene body	Genebody
ARHGEF10L	cg11806633	2.96e-05	1	17887065	CGTTGTTTGGCTGGCCAGGTGGTTACTCCCAAATCCAAGCCCAGGCCCCA	1	17759652	R	NM_018125	5'UTR	chr1:17811788-17811908	1	17811788	17811908	0.00231933	-0.348081	0.492189	0.84027	NM_001011722	ARHGEF10L	5'/gene body	Genebody
ARHGEF10L	cg11806633	2.96e-05	1	17887065	CGTTGTTTGGCTGGCCAGGTGGTTACTCCCAAATCCAAGCCCAGGCCCCA	1	17759652	R	NM_018125	5'UTR	chr1:17891513-17891822	1	17891513	17891822	0.00822859	-0.160737	0.667498	0.828234	NM_001011722	ARHGEF10L	3'/gene body	Genebody
ARHGEF10L	cg11806633	2.96e-05	1	17887065	CGTTGTTTGGCTGGCCAGGTGGTTACTCCCAAATCCAAGCCCAGGCCCCA	1	17759652	R	NM_018125	5'UTR	chr1:17817523-17817755	1	17817523	17817755	0.00562141	0.701768	1.39664	0.694875	NM_001011722	ARHGEF10L	5'/gene body	Genebody
ARHGEF10L	cg11806633	2.96e-05	1	17887065	CGTTGTTTGGCTGGCCAGGTGGTTACTCCCAAATCCAAGCCCAGGCCCCA	1	17759652	R	NM_018125	5'UTR	chr1:17887896-17888056	1	17887896	17888056	0.00331819	-1.36711	-0.73585	0.631258	NM_001011722	ARHGEF10L	3'/gene body	Genebody
ARHGEF10L	cg07093748	3.74e-05	1	17996881	CGGGCCCCGGTGAGCGACATTATTATTTAACAGGCCTCGCTTCTGCCTCT	1	17869468	R	NM_001011722;NM_018125	Body;Body	chr1:17759270-17760378	1	17759270	17760378	0.0091431	1.70105	1.07224	-0.628819	NM_018125	ARHGEF10L	5'/gene body	Genebody
ARHGEF10L	cg07093748	3.74e-05	1	17996881	CGGGCCCCGGTGAGCGACATTATTATTTAACAGGCCTCGCTTCTGCCTCT	1	17869468	R	NM_001011722;NM_018125	Body;Body	chr1:17811788-17811908	1	17811788	17811908	0.00231933	-0.348081	0.492189	0.84027	NM_001011722	ARHGEF10L	5'/gene body	Genebody
ARHGEF10L	cg07093748	3.74e-05	1	17996881	CGGGCCCCGGTGAGCGACATTATTATTTAACAGGCCTCGCTTCTGCCTCT	1	17869468	R	NM_001011722;NM_018125	Body;Body	chr1:17891513-17891822	1	17891513	17891822	0.00822859	-0.160737	0.667498	0.828234	NM_001011722	ARHGEF10L	3'/gene body	Genebody
ARHGEF10L	cg07093748	3.74e-05	1	17996881	CGGGCCCCGGTGAGCGACATTATTATTTAACAGGCCTCGCTTCTGCCTCT	1	17869468	R	NM_001011722;NM_018125	Body;Body	chr1:17817523-17817755	1	17817523	17817755	0.00562141	0.701768	1.39664	0.694875	NM_001011722	ARHGEF10L	5'/gene body	Genebody
ARHGEF10L	cg07093748	3.74e-05	1	17996881	CGGGCCCCGGTGAGCGACATTATTATTTAACAGGCCTCGCTTCTGCCTCT	1	17869468	R	NM_001011722;NM_018125	Body;Body	chr1:17887896-17888056	1	17887896	17888056	0.00331819	-1.36711	-0.73585	0.631258	NM_001011722	ARHGEF10L	3'/gene body	Genebody
ARHGEF10L	cg19922564	7.04e-05	1	17980730	CGCACAGAAACCAGGGCTCAGCCTGTCACCGCTGTCACCAGTAACCACCT	1	17853317	R	NM_001011722;NM_018125	Body;Body	chr1:17759270-17760378	1	17759270	17760378	0.0091431	1.70105	1.07224	-0.628819	NM_018125	ARHGEF10L	5'/gene body	Genebody
ARHGEF10L	cg19922564	7.04e-05	1	17980730	CGCACAGAAACCAGGGCTCAGCCTGTCACCGCTGTCACCAGTAACCACCT	1	17853317	R	NM_001011722;NM_018125	Body;Body	chr1:17811788-17811908	1	17811788	17811908	0.00231933	-0.348081	0.492189	0.84027	NM_001011722	ARHGEF10L	5'/gene body	Genebody
ARHGEF10L	cg19922564	7.04e-05	1	17980730	CGCACAGAAACCAGGGCTCAGCCTGTCACCGCTGTCACCAGTAACCACCT	1	17853317	R	NM_001011722;NM_018125	Body;Body	chr1:17891513-17891822	1	17891513	17891822	0.00822859	-0.160737	0.667498	0.828234	NM_001011722	ARHGEF10L	3'/gene body	Genebody
ARHGEF10L	cg19922564	7.04e-05	1	17980730	CGCACAGAAACCAGGGCTCAGCCTGTCACCGCTGTCACCAGTAACCACCT	1	17853317	R	NM_001011722;NM_018125	Body;Body	chr1:17817523-17817755	1	17817523	17817755	0.00562141	0.701768	1.39664	0.694875	NM_001011722	ARHGEF10L	5'/gene body	Genebody
ARHGEF10L	cg19922564	7.04e-05	1	17980730	CGCACAGAAACCAGGGCTCAGCCTGTCACCGCTGTCACCAGTAACCACCT	1	17853317	R	NM_001011722;NM_018125	Body;Body	chr1:17887896-17888056	1	17887896	17888056	0.00331819	-1.36711	-0.73585	0.631258	NM_001011722	ARHGEF10L	3'/gene body	Genebody
ARHGEF10L	cg16367786	0.000117948	1	17940280	CCATTAACTGAGCACCTGCTCTGTGTCTTGGCTAAAGGCATGGACTTTCG	1	17812867	R	NM_001011722;NM_018125	Body;Body	chr1:17759270-17760378	1	17759270	17760378	0.0091431	1.70105	1.07224	-0.628819	NM_018125	ARHGEF10L	5'/gene body	Genebody
ARHGEF10L	cg16367786	0.000117948	1	17940280	CCATTAACTGAGCACCTGCTCTGTGTCTTGGCTAAAGGCATGGACTTTCG	1	17812867	R	NM_001011722;NM_018125	Body;Body	chr1:17811788-17811908	1	17811788	17811908	0.00231933	-0.348081	0.492189	0.84027	NM_001011722	ARHGEF10L	5'/gene body	Genebody
ARHGEF10L	cg16367786	0.000117948	1	17940280	CCATTAACTGAGCACCTGCTCTGTGTCTTGGCTAAAGGCATGGACTTTCG	1	17812867	R	NM_001011722;NM_018125	Body;Body	chr1:17891513-17891822	1	17891513	17891822	0.00822859	-0.160737	0.667498	0.828234	NM_001011722	ARHGEF10L	3'/gene body	Genebody
ARHGEF10L	cg16367786	0.000117948	1	17940280	CCATTAACTGAGCACCTGCTCTGTGTCTTGGCTAAAGGCATGGACTTTCG	1	17812867	R	NM_001011722;NM_018125	Body;Body	chr1:17817523-17817755	1	17817523	17817755	0.00562141	0.701768	1.39664	0.694875	NM_001011722	ARHGEF10L	5'/gene body	Genebody
ARHGEF10L	cg16367786	0.000117948	1	17940280	CCATTAACTGAGCACCTGCTCTGTGTCTTGGCTAAAGGCATGGACTTTCG	1	17812867	R	NM_001011722;NM_018125	Body;Body	chr1:17887896-17888056	1	17887896	17888056	0.00331819	-1.36711	-0.73585	0.631258	NM_001011722	ARHGEF10L	3'/gene body	Genebody
ARHGEF10L	cg13381844	0.000130211	1	17973557	CGCCAGGTCAGCCGGAGAGTTCCCGCCAGCCACACTGGGGCCCCCTGACA	1	17846144	R	NM_001011722;NM_018125	Body;Body	chr1:17759270-17760378	1	17759270	17760378	0.0091431	1.70105	1.07224	-0.628819	NM_018125	ARHGEF10L	5'/gene body	Genebody
ARHGEF10L	cg13381844	0.000130211	1	17973557	CGCCAGGTCAGCCGGAGAGTTCCCGCCAGCCACACTGGGGCCCCCTGACA	1	17846144	R	NM_001011722;NM_018125	Body;Body	chr1:17811788-17811908	1	17811788	17811908	0.00231933	-0.348081	0.492189	0.84027	NM_001011722	ARHGEF10L	5'/gene body	Genebody
ARHGEF10L	cg13381844	0.000130211	1	17973557	CGCCAGGTCAGCCGGAGAGTTCCCGCCAGCCACACTGGGGCCCCCTGACA	1	17846144	R	NM_001011722;NM_018125	Body;Body	chr1:17891513-17891822	1	17891513	17891822	0.00822859	-0.160737	0.667498	0.828234	NM_001011722	ARHGEF10L	3'/gene body	Genebody
ARHGEF10L	cg13381844	0.000130211	1	17973557	CGCCAGGTCAGCCGGAGAGTTCCCGCCAGCCACACTGGGGCCCCCTGACA	1	17846144	R	NM_001011722;NM_018125	Body;Body	chr1:17817523-17817755	1	17817523	17817755	0.00562141	0.701768	1.39664	0.694875	NM_001011722	ARHGEF10L	5'/gene body	Genebody
ARHGEF10L	cg13381844	0.000130211	1	17973557	CGCCAGGTCAGCCGGAGAGTTCCCGCCAGCCACACTGGGGCCCCCTGACA	1	17846144	R	NM_001011722;NM_018125	Body;Body	chr1:17887896-17888056	1	17887896	17888056	0.00331819	-1.36711	-0.73585	0.631258	NM_001011722	ARHGEF10L	3'/gene body	Genebody
ARHGEF10L	cg22491111	0.000146863	1	17891649	CGCAGGGACACAGTGAGAAGGTACCATCTATAAGGAACAGGCCCTCACCA	1	17764236	R	NM_018125	5'UTR	chr1:17759270-17760378	1	17759270	17760378	0.0091431	1.70105	1.07224	-0.628819	NM_018125	ARHGEF10L	5'/gene body	Genebody
ARHGEF10L	cg22491111	0.000146863	1	17891649	CGCAGGGACACAGTGAGAAGGTACCATCTATAAGGAACAGGCCCTCACCA	1	17764236	R	NM_018125	5'UTR	chr1:17811788-17811908	1	17811788	17811908	0.00231933	-0.348081	0.492189	0.84027	NM_001011722	ARHGEF10L	5'/gene body	Genebody
ARHGEF10L	cg22491111	0.000146863	1	17891649	CGCAGGGACACAGTGAGAAGGTACCATCTATAAGGAACAGGCCCTCACCA	1	17764236	R	NM_018125	5'UTR	chr1:17891513-17891822	1	17891513	17891822	0.00822859	-0.160737	0.667498	0.828234	NM_001011722	ARHGEF10L	3'/gene body	Genebody
ARHGEF10L	cg22491111	0.000146863	1	17891649	CGCAGGGACACAGTGAGAAGGTACCATCTATAAGGAACAGGCCCTCACCA	1	17764236	R	NM_018125	5'UTR	chr1:17817523-17817755	1	17817523	17817755	0.00562141	0.701768	1.39664	0.694875	NM_001011722	ARHGEF10L	5'/gene body	Genebody
ARHGEF10L	cg22491111	0.000146863	1	17891649	CGCAGGGACACAGTGAGAAGGTACCATCTATAAGGAACAGGCCCTCACCA	1	17764236	R	NM_018125	5'UTR	chr1:17887896-17888056	1	17887896	17888056	0.00331819	-1.36711	-0.73585	0.631258	NM_001011722	ARHGEF10L	3'/gene body	Genebody
ARHGEF10L	cg11824121	0.000156229	1	17885510	CGGGCCCTGTGGGTTGCAGGAAATTCACTGGTGGAAAGGAGTCATCAGCT	1	17758097	R	NM_018125	5'UTR	chr1:17759270-17760378	1	17759270	17760378	0.0091431	1.70105	1.07224	-0.628819	NM_018125	ARHGEF10L	5'/gene body	Genebody
ARHGEF10L	cg11824121	0.000156229	1	17885510	CGGGCCCTGTGGGTTGCAGGAAATTCACTGGTGGAAAGGAGTCATCAGCT	1	17758097	R	NM_018125	5'UTR	chr1:17811788-17811908	1	17811788	17811908	0.00231933	-0.348081	0.492189	0.84027	NM_001011722	ARHGEF10L	5'/gene body	Genebody
ARHGEF10L	cg11824121	0.000156229	1	17885510	CGGGCCCTGTGGGTTGCAGGAAATTCACTGGTGGAAAGGAGTCATCAGCT	1	17758097	R	NM_018125	5'UTR	chr1:17891513-17891822	1	17891513	17891822	0.00822859	-0.160737	0.667498	0.828234	NM_001011722	ARHGEF10L	3'/gene body	Genebody
ARHGEF10L	cg11824121	0.000156229	1	17885510	CGGGCCCTGTGGGTTGCAGGAAATTCACTGGTGGAAAGGAGTCATCAGCT	1	17758097	R	NM_018125	5'UTR	chr1:17817523-17817755	1	17817523	17817755	0.00562141	0.701768	1.39664	0.694875	NM_001011722	ARHGEF10L	5'/gene body	Genebody
ARHGEF10L	cg11824121	0.000156229	1	17885510	CGGGCCCTGTGGGTTGCAGGAAATTCACTGGTGGAAAGGAGTCATCAGCT	1	17758097	R	NM_018125	5'UTR	chr1:17887896-17888056	1	17887896	17888056	0.00331819	-1.36711	-0.73585	0.631258	NM_001011722	ARHGEF10L	3'/gene body	Genebody
ARHGEF10L	cg08714895	0.000260551	1	17996919	CGCACCGCCTTCAAAGTCTAATCCAGTCGTTTGGAGTTCATTTTAACCGA	1	17869506	F	NM_001011722;NM_018125	Body;Body	chr1:17759270-17760378	1	17759270	17760378	0.0091431	1.70105	1.07224	-0.628819	NM_018125	ARHGEF10L	5'/gene body	Genebody
ARHGEF10L	cg08714895	0.000260551	1	17996919	CGCACCGCCTTCAAAGTCTAATCCAGTCGTTTGGAGTTCATTTTAACCGA	1	17869506	F	NM_001011722;NM_018125	Body;Body	chr1:17811788-17811908	1	17811788	17811908	0.00231933	-0.348081	0.492189	0.84027	NM_001011722	ARHGEF10L	5'/gene body	Genebody
ARHGEF10L	cg08714895	0.000260551	1	17996919	CGCACCGCCTTCAAAGTCTAATCCAGTCGTTTGGAGTTCATTTTAACCGA	1	17869506	F	NM_001011722;NM_018125	Body;Body	chr1:17891513-17891822	1	17891513	17891822	0.00822859	-0.160737	0.667498	0.828234	NM_001011722	ARHGEF10L	3'/gene body	Genebody
ARHGEF10L	cg08714895	0.000260551	1	17996919	CGCACCGCCTTCAAAGTCTAATCCAGTCGTTTGGAGTTCATTTTAACCGA	1	17869506	F	NM_001011722;NM_018125	Body;Body	chr1:17817523-17817755	1	17817523	17817755	0.00562141	0.701768	1.39664	0.694875	NM_001011722	ARHGEF10L	5'/gene body	Genebody
ARHGEF10L	cg08714895	0.000260551	1	17996919	CGCACCGCCTTCAAAGTCTAATCCAGTCGTTTGGAGTTCATTTTAACCGA	1	17869506	F	NM_001011722;NM_018125	Body;Body	chr1:17887896-17888056	1	17887896	17888056	0.00331819	-1.36711	-0.73585	0.631258	NM_001011722	ARHGEF10L	3'/gene body	Genebody
ARHGEF10L	cg04788390	0.000276041	1	17933642	TCTGTTTCATTCCTGAGGATGCTGAGGGCCTGAGCCAGGACTTGGCTCCG	1	17806229	R	NM_001011722;NM_018125	Body;Body	chr1:17759270-17760378	1	17759270	17760378	0.0091431	1.70105	1.07224	-0.628819	NM_018125	ARHGEF10L	5'/gene body	Genebody
ARHGEF10L	cg04788390	0.000276041	1	17933642	TCTGTTTCATTCCTGAGGATGCTGAGGGCCTGAGCCAGGACTTGGCTCCG	1	17806229	R	NM_001011722;NM_018125	Body;Body	chr1:17811788-17811908	1	17811788	17811908	0.00231933	-0.348081	0.492189	0.84027	NM_001011722	ARHGEF10L	5'/gene body	Genebody
ARHGEF10L	cg04788390	0.000276041	1	17933642	TCTGTTTCATTCCTGAGGATGCTGAGGGCCTGAGCCAGGACTTGGCTCCG	1	17806229	R	NM_001011722;NM_018125	Body;Body	chr1:17891513-17891822	1	17891513	17891822	0.00822859	-0.160737	0.667498	0.828234	NM_001011722	ARHGEF10L	3'/gene body	Genebody
ARHGEF10L	cg04788390	0.000276041	1	17933642	TCTGTTTCATTCCTGAGGATGCTGAGGGCCTGAGCCAGGACTTGGCTCCG	1	17806229	R	NM_001011722;NM_018125	Body;Body	chr1:17817523-17817755	1	17817523	17817755	0.00562141	0.701768	1.39664	0.694875	NM_001011722	ARHGEF10L	5'/gene body	Genebody
ARHGEF10L	cg04788390	0.000276041	1	17933642	TCTGTTTCATTCCTGAGGATGCTGAGGGCCTGAGCCAGGACTTGGCTCCG	1	17806229	R	NM_001011722;NM_018125	Body;Body	chr1:17887896-17888056	1	17887896	17888056	0.00331819	-1.36711	-0.73585	0.631258	NM_001011722	ARHGEF10L	3'/gene body	Genebody
ARHGEF10L	cg13788381	0.000286733	1	17907265	CGGCCCAGGCAGGGCCAGCAGCCAGCAGAGCAGACTTCCCACCCGGCGCC	1	17779852	R	NM_001011722;NM_018125	Body;Body	chr1:17759270-17760378	1	17759270	17760378	0.0091431	1.70105	1.07224	-0.628819	NM_018125	ARHGEF10L	5'/gene body	Genebody
ARHGEF10L	cg13788381	0.000286733	1	17907265	CGGCCCAGGCAGGGCCAGCAGCCAGCAGAGCAGACTTCCCACCCGGCGCC	1	17779852	R	NM_001011722;NM_018125	Body;Body	chr1:17811788-17811908	1	17811788	17811908	0.00231933	-0.348081	0.492189	0.84027	NM_001011722	ARHGEF10L	5'/gene body	Genebody
ARHGEF10L	cg13788381	0.000286733	1	17907265	CGGCCCAGGCAGGGCCAGCAGCCAGCAGAGCAGACTTCCCACCCGGCGCC	1	17779852	R	NM_001011722;NM_018125	Body;Body	chr1:17891513-17891822	1	17891513	17891822	0.00822859	-0.160737	0.667498	0.828234	NM_001011722	ARHGEF10L	3'/gene body	Genebody
ARHGEF10L	cg13788381	0.000286733	1	17907265	CGGCCCAGGCAGGGCCAGCAGCCAGCAGAGCAGACTTCCCACCCGGCGCC	1	17779852	R	NM_001011722;NM_018125	Body;Body	chr1:17817523-17817755	1	17817523	17817755	0.00562141	0.701768	1.39664	0.694875	NM_001011722	ARHGEF10L	5'/gene body	Genebody
ARHGEF10L	cg13788381	0.000286733	1	17907265	CGGCCCAGGCAGGGCCAGCAGCCAGCAGAGCAGACTTCCCACCCGGCGCC	1	17779852	R	NM_001011722;NM_018125	Body;Body	chr1:17887896-17888056	1	17887896	17888056	0.00331819	-1.36711	-0.73585	0.631258	NM_001011722	ARHGEF10L	3'/gene body	Genebody
ARHGEF10L	cg17078864	0.000302051	1	18024197	GCCCAGTATCACTTGTTTGGGCCCTAGCGGGACTCCAAGGCAGCCACACG	1	17896784	R	NM_001011722;NM_018125	3'UTR;3'UTR	chr1:17759270-17760378	1	17759270	17760378	0.0091431	1.70105	1.07224	-0.628819	NM_018125	ARHGEF10L	5'/gene body	Genebody
ARHGEF10L	cg17078864	0.000302051	1	18024197	GCCCAGTATCACTTGTTTGGGCCCTAGCGGGACTCCAAGGCAGCCACACG	1	17896784	R	NM_001011722;NM_018125	3'UTR;3'UTR	chr1:17811788-17811908	1	17811788	17811908	0.00231933	-0.348081	0.492189	0.84027	NM_001011722	ARHGEF10L	5'/gene body	Genebody
ARHGEF10L	cg17078864	0.000302051	1	18024197	GCCCAGTATCACTTGTTTGGGCCCTAGCGGGACTCCAAGGCAGCCACACG	1	17896784	R	NM_001011722;NM_018125	3'UTR;3'UTR	chr1:17891513-17891822	1	17891513	17891822	0.00822859	-0.160737	0.667498	0.828234	NM_001011722	ARHGEF10L	3'/gene body	Genebody
ARHGEF10L	cg17078864	0.000302051	1	18024197	GCCCAGTATCACTTGTTTGGGCCCTAGCGGGACTCCAAGGCAGCCACACG	1	17896784	R	NM_001011722;NM_018125	3'UTR;3'UTR	chr1:17817523-17817755	1	17817523	17817755	0.00562141	0.701768	1.39664	0.694875	NM_001011722	ARHGEF10L	5'/gene body	Genebody
ARHGEF10L	cg17078864	0.000302051	1	18024197	GCCCAGTATCACTTGTTTGGGCCCTAGCGGGACTCCAAGGCAGCCACACG	1	17896784	R	NM_001011722;NM_018125	3'UTR;3'UTR	chr1:17887896-17888056	1	17887896	17888056	0.00331819	-1.36711	-0.73585	0.631258	NM_001011722	ARHGEF10L	3'/gene body	Genebody
ARHGEF10L	cg26218809	0.000363591	1	17950619	CGCCTCCCAGGTCTCCATCCCCAGTGCAGCAGCCCAAGCCCACAGGTGGA	1	17823206	R	NM_001011722;NM_018125	Body;Body	chr1:17759270-17760378	1	17759270	17760378	0.0091431	1.70105	1.07224	-0.628819	NM_018125	ARHGEF10L	5'/gene body	Genebody
ARHGEF10L	cg26218809	0.000363591	1	17950619	CGCCTCCCAGGTCTCCATCCCCAGTGCAGCAGCCCAAGCCCACAGGTGGA	1	17823206	R	NM_001011722;NM_018125	Body;Body	chr1:17811788-17811908	1	17811788	17811908	0.00231933	-0.348081	0.492189	0.84027	NM_001011722	ARHGEF10L	5'/gene body	Genebody
ARHGEF10L	cg26218809	0.000363591	1	17950619	CGCCTCCCAGGTCTCCATCCCCAGTGCAGCAGCCCAAGCCCACAGGTGGA	1	17823206	R	NM_001011722;NM_018125	Body;Body	chr1:17891513-17891822	1	17891513	17891822	0.00822859	-0.160737	0.667498	0.828234	NM_001011722	ARHGEF10L	3'/gene body	Genebody
ARHGEF10L	cg26218809	0.000363591	1	17950619	CGCCTCCCAGGTCTCCATCCCCAGTGCAGCAGCCCAAGCCCACAGGTGGA	1	17823206	R	NM_001011722;NM_018125	Body;Body	chr1:17817523-17817755	1	17817523	17817755	0.00562141	0.701768	1.39664	0.694875	NM_001011722	ARHGEF10L	5'/gene body	Genebody
ARHGEF10L	cg26218809	0.000363591	1	17950619	CGCCTCCCAGGTCTCCATCCCCAGTGCAGCAGCCCAAGCCCACAGGTGGA	1	17823206	R	NM_001011722;NM_018125	Body;Body	chr1:17887896-17888056	1	17887896	17888056	0.00331819	-1.36711	-0.73585	0.631258	NM_001011722	ARHGEF10L	3'/gene body	Genebody
ARHGEF10L	cg06959664	0.000394095	1	18015648	AGCCAACTCTCTTTCTCCATTACATACAGTAGGATGCTGGACTGAGTCCG	1	17888235	F	NM_001011722;NM_018125	Body;Body	chr1:17759270-17760378	1	17759270	17760378	0.0091431	1.70105	1.07224	-0.628819	NM_018125	ARHGEF10L	5'/gene body	Genebody
ARHGEF10L	cg06959664	0.000394095	1	18015648	AGCCAACTCTCTTTCTCCATTACATACAGTAGGATGCTGGACTGAGTCCG	1	17888235	F	NM_001011722;NM_018125	Body;Body	chr1:17811788-17811908	1	17811788	17811908	0.00231933	-0.348081	0.492189	0.84027	NM_001011722	ARHGEF10L	5'/gene body	Genebody
ARHGEF10L	cg06959664	0.000394095	1	18015648	AGCCAACTCTCTTTCTCCATTACATACAGTAGGATGCTGGACTGAGTCCG	1	17888235	F	NM_001011722;NM_018125	Body;Body	chr1:17891513-17891822	1	17891513	17891822	0.00822859	-0.160737	0.667498	0.828234	NM_001011722	ARHGEF10L	3'/gene body	Genebody
ARHGEF10L	cg06959664	0.000394095	1	18015648	AGCCAACTCTCTTTCTCCATTACATACAGTAGGATGCTGGACTGAGTCCG	1	17888235	F	NM_001011722;NM_018125	Body;Body	chr1:17817523-17817755	1	17817523	17817755	0.00562141	0.701768	1.39664	0.694875	NM_001011722	ARHGEF10L	5'/gene body	Genebody
ARHGEF10L	cg06959664	0.000394095	1	18015648	AGCCAACTCTCTTTCTCCATTACATACAGTAGGATGCTGGACTGAGTCCG	1	17888235	F	NM_001011722;NM_018125	Body;Body	chr1:17887896-17888056	1	17887896	17888056	0.00331819	-1.36711	-0.73585	0.631258	NM_001011722	ARHGEF10L	3'/gene body	Genebody
ARHGEF10L	cg04894027	0.000459748	1	17951184	CACCCTGCCAAAGCTCCAGGATCCCAGTTGCTTACAGACACTTGGCTACG	1	17823771	F	NM_001011722;NM_018125	Body;Body	chr1:17759270-17760378	1	17759270	17760378	0.0091431	1.70105	1.07224	-0.628819	NM_018125	ARHGEF10L	5'/gene body	Genebody
ARHGEF10L	cg04894027	0.000459748	1	17951184	CACCCTGCCAAAGCTCCAGGATCCCAGTTGCTTACAGACACTTGGCTACG	1	17823771	F	NM_001011722;NM_018125	Body;Body	chr1:17811788-17811908	1	17811788	17811908	0.00231933	-0.348081	0.492189	0.84027	NM_001011722	ARHGEF10L	5'/gene body	Genebody
ARHGEF10L	cg04894027	0.000459748	1	17951184	CACCCTGCCAAAGCTCCAGGATCCCAGTTGCTTACAGACACTTGGCTACG	1	17823771	F	NM_001011722;NM_018125	Body;Body	chr1:17891513-17891822	1	17891513	17891822	0.00822859	-0.160737	0.667498	0.828234	NM_001011722	ARHGEF10L	3'/gene body	Genebody
ARHGEF10L	cg04894027	0.000459748	1	17951184	CACCCTGCCAAAGCTCCAGGATCCCAGTTGCTTACAGACACTTGGCTACG	1	17823771	F	NM_001011722;NM_018125	Body;Body	chr1:17817523-17817755	1	17817523	17817755	0.00562141	0.701768	1.39664	0.694875	NM_001011722	ARHGEF10L	5'/gene body	Genebody
ARHGEF10L	cg04894027	0.000459748	1	17951184	CACCCTGCCAAAGCTCCAGGATCCCAGTTGCTTACAGACACTTGGCTACG	1	17823771	F	NM_001011722;NM_018125	Body;Body	chr1:17887896-17888056	1	17887896	17888056	0.00331819	-1.36711	-0.73585	0.631258	NM_001011722	ARHGEF10L	3'/gene body	Genebody
ARHGEF10L	cg25979543	0.000723895	1	17888104	ACAGCCCCAGGGACCTACGCCAAGGAGCTAGGAGTGCAGCATCGGGATCG	1	17760691	F	NM_018125	5'UTR	chr1:17759270-17760378	1	17759270	17760378	0.0091431	1.70105	1.07224	-0.628819	NM_018125	ARHGEF10L	5'/gene body	Genebody
ARHGEF10L	cg25979543	0.000723895	1	17888104	ACAGCCCCAGGGACCTACGCCAAGGAGCTAGGAGTGCAGCATCGGGATCG	1	17760691	F	NM_018125	5'UTR	chr1:17811788-17811908	1	17811788	17811908	0.00231933	-0.348081	0.492189	0.84027	NM_001011722	ARHGEF10L	5'/gene body	Genebody
ARHGEF10L	cg25979543	0.000723895	1	17888104	ACAGCCCCAGGGACCTACGCCAAGGAGCTAGGAGTGCAGCATCGGGATCG	1	17760691	F	NM_018125	5'UTR	chr1:17891513-17891822	1	17891513	17891822	0.00822859	-0.160737	0.667498	0.828234	NM_001011722	ARHGEF10L	3'/gene body	Genebody
ARHGEF10L	cg25979543	0.000723895	1	17888104	ACAGCCCCAGGGACCTACGCCAAGGAGCTAGGAGTGCAGCATCGGGATCG	1	17760691	F	NM_018125	5'UTR	chr1:17817523-17817755	1	17817523	17817755	0.00562141	0.701768	1.39664	0.694875	NM_001011722	ARHGEF10L	5'/gene body	Genebody
ARHGEF10L	cg25979543	0.000723895	1	17888104	ACAGCCCCAGGGACCTACGCCAAGGAGCTAGGAGTGCAGCATCGGGATCG	1	17760691	F	NM_018125	5'UTR	chr1:17887896-17888056	1	17887896	17888056	0.00331819	-1.36711	-0.73585	0.631258	NM_001011722	ARHGEF10L	3'/gene body	Genebody
ARHGEF10L	cg23034802	0.000879848	1	17949212	CGGCCTCCAAGGAGCTCCTTGCAGGCAGATGGCGCATAAAAGACCCTCTT	1	17821799	F	NM_001011722;NM_018125	Body;Body	chr1:17759270-17760378	1	17759270	17760378	0.0091431	1.70105	1.07224	-0.628819	NM_018125	ARHGEF10L	5'/gene body	Genebody
ARHGEF10L	cg23034802	0.000879848	1	17949212	CGGCCTCCAAGGAGCTCCTTGCAGGCAGATGGCGCATAAAAGACCCTCTT	1	17821799	F	NM_001011722;NM_018125	Body;Body	chr1:17811788-17811908	1	17811788	17811908	0.00231933	-0.348081	0.492189	0.84027	NM_001011722	ARHGEF10L	5'/gene body	Genebody
ARHGEF10L	cg23034802	0.000879848	1	17949212	CGGCCTCCAAGGAGCTCCTTGCAGGCAGATGGCGCATAAAAGACCCTCTT	1	17821799	F	NM_001011722;NM_018125	Body;Body	chr1:17891513-17891822	1	17891513	17891822	0.00822859	-0.160737	0.667498	0.828234	NM_001011722	ARHGEF10L	3'/gene body	Genebody
ARHGEF10L	cg23034802	0.000879848	1	17949212	CGGCCTCCAAGGAGCTCCTTGCAGGCAGATGGCGCATAAAAGACCCTCTT	1	17821799	F	NM_001011722;NM_018125	Body;Body	chr1:17817523-17817755	1	17817523	17817755	0.00562141	0.701768	1.39664	0.694875	NM_001011722	ARHGEF10L	5'/gene body	Genebody
ARHGEF10L	cg23034802	0.000879848	1	17949212	CGGCCTCCAAGGAGCTCCTTGCAGGCAGATGGCGCATAAAAGACCCTCTT	1	17821799	F	NM_001011722;NM_018125	Body;Body	chr1:17887896-17888056	1	17887896	17888056	0.00331819	-1.36711	-0.73585	0.631258	NM_001011722	ARHGEF10L	3'/gene body	Genebody
ARHGEF10L	cg09076010	0.000996794	1	18022847	CGGGCAGAGACCCTGCTCTCAACAAGCTGATGGTCTCCTGGGGGTCATCA	1	17895434	F	NM_001011722;NM_018125	Body;Body	chr1:17759270-17760378	1	17759270	17760378	0.0091431	1.70105	1.07224	-0.628819	NM_018125	ARHGEF10L	5'/gene body	Genebody
ARHGEF10L	cg09076010	0.000996794	1	18022847	CGGGCAGAGACCCTGCTCTCAACAAGCTGATGGTCTCCTGGGGGTCATCA	1	17895434	F	NM_001011722;NM_018125	Body;Body	chr1:17811788-17811908	1	17811788	17811908	0.00231933	-0.348081	0.492189	0.84027	NM_001011722	ARHGEF10L	5'/gene body	Genebody
ARHGEF10L	cg09076010	0.000996794	1	18022847	CGGGCAGAGACCCTGCTCTCAACAAGCTGATGGTCTCCTGGGGGTCATCA	1	17895434	F	NM_001011722;NM_018125	Body;Body	chr1:17891513-17891822	1	17891513	17891822	0.00822859	-0.160737	0.667498	0.828234	NM_001011722	ARHGEF10L	3'/gene body	Genebody
ARHGEF10L	cg09076010	0.000996794	1	18022847	CGGGCAGAGACCCTGCTCTCAACAAGCTGATGGTCTCCTGGGGGTCATCA	1	17895434	F	NM_001011722;NM_018125	Body;Body	chr1:17817523-17817755	1	17817523	17817755	0.00562141	0.701768	1.39664	0.694875	NM_001011722	ARHGEF10L	5'/gene body	Genebody
ARHGEF10L	cg09076010	0.000996794	1	18022847	CGGGCAGAGACCCTGCTCTCAACAAGCTGATGGTCTCCTGGGGGTCATCA	1	17895434	F	NM_001011722;NM_018125	Body;Body	chr1:17887896-17888056	1	17887896	17888056	0.00331819	-1.36711	-0.73585	0.631258	NM_001011722	ARHGEF10L	3'/gene body	Genebody
ARHGEF10L	cg20335384	0.0011291	1	17901599	CGGGCCAGACCCAGTGCTACCCATGCTGAGATGGAAAGAAGCCCAGTGCC	1	17774186	F	NM_018125	5'UTR	chr1:17759270-17760378	1	17759270	17760378	0.0091431	1.70105	1.07224	-0.628819	NM_018125	ARHGEF10L	5'/gene body	Genebody
ARHGEF10L	cg20335384	0.0011291	1	17901599	CGGGCCAGACCCAGTGCTACCCATGCTGAGATGGAAAGAAGCCCAGTGCC	1	17774186	F	NM_018125	5'UTR	chr1:17811788-17811908	1	17811788	17811908	0.00231933	-0.348081	0.492189	0.84027	NM_001011722	ARHGEF10L	5'/gene body	Genebody
ARHGEF10L	cg20335384	0.0011291	1	17901599	CGGGCCAGACCCAGTGCTACCCATGCTGAGATGGAAAGAAGCCCAGTGCC	1	17774186	F	NM_018125	5'UTR	chr1:17891513-17891822	1	17891513	17891822	0.00822859	-0.160737	0.667498	0.828234	NM_001011722	ARHGEF10L	3'/gene body	Genebody
ARHGEF10L	cg20335384	0.0011291	1	17901599	CGGGCCAGACCCAGTGCTACCCATGCTGAGATGGAAAGAAGCCCAGTGCC	1	17774186	F	NM_018125	5'UTR	chr1:17817523-17817755	1	17817523	17817755	0.00562141	0.701768	1.39664	0.694875	NM_001011722	ARHGEF10L	5'/gene body	Genebody
ARHGEF10L	cg20335384	0.0011291	1	17901599	CGGGCCAGACCCAGTGCTACCCATGCTGAGATGGAAAGAAGCCCAGTGCC	1	17774186	F	NM_018125	5'UTR	chr1:17887896-17888056	1	17887896	17888056	0.00331819	-1.36711	-0.73585	0.631258	NM_001011722	ARHGEF10L	3'/gene body	Genebody
ARHGEF10L	cg10513862	0.00221714	1	17906056	CGTTGGCAATGCAAGAATGTCTACTGTTACTAATATTGCCATTAACCTGC	1	17778643	F	NM_001011722;NM_018125	TSS1500;5'UTR	chr1:17759270-17760378	1	17759270	17760378	0.0091431	1.70105	1.07224	-0.628819	NM_018125	ARHGEF10L	5'/gene body	Genebody
ARHGEF10L	cg10513862	0.00221714	1	17906056	CGTTGGCAATGCAAGAATGTCTACTGTTACTAATATTGCCATTAACCTGC	1	17778643	F	NM_001011722;NM_018125	TSS1500;5'UTR	chr1:17811788-17811908	1	17811788	17811908	0.00231933	-0.348081	0.492189	0.84027	NM_001011722	ARHGEF10L	5'/gene body	Genebody
ARHGEF10L	cg10513862	0.00221714	1	17906056	CGTTGGCAATGCAAGAATGTCTACTGTTACTAATATTGCCATTAACCTGC	1	17778643	F	NM_001011722;NM_018125	TSS1500;5'UTR	chr1:17891513-17891822	1	17891513	17891822	0.00822859	-0.160737	0.667498	0.828234	NM_001011722	ARHGEF10L	3'/gene body	Genebody
ARHGEF10L	cg10513862	0.00221714	1	17906056	CGTTGGCAATGCAAGAATGTCTACTGTTACTAATATTGCCATTAACCTGC	1	17778643	F	NM_001011722;NM_018125	TSS1500;5'UTR	chr1:17817523-17817755	1	17817523	17817755	0.00562141	0.701768	1.39664	0.694875	NM_001011722	ARHGEF10L	5'/gene body	Genebody
ARHGEF10L	cg10513862	0.00221714	1	17906056	CGTTGGCAATGCAAGAATGTCTACTGTTACTAATATTGCCATTAACCTGC	1	17778643	F	NM_001011722;NM_018125	TSS1500;5'UTR	chr1:17887896-17888056	1	17887896	17888056	0.00331819	-1.36711	-0.73585	0.631258	NM_001011722	ARHGEF10L	3'/gene body	Genebody
ARHGEF10L	cg11663302	0.00569328	1	18023668	TGCTGATGGCGCAGCTTTGGAGCACAGCGAGGAGGACGGCTCCATTTACG	1	17896255	R	NM_001011722;NM_018125	Body;Body	chr1:17759270-17760378	1	17759270	17760378	0.0091431	1.70105	1.07224	-0.628819	NM_018125	ARHGEF10L	5'/gene body	Genebody
ARHGEF10L	cg11663302	0.00569328	1	18023668	TGCTGATGGCGCAGCTTTGGAGCACAGCGAGGAGGACGGCTCCATTTACG	1	17896255	R	NM_001011722;NM_018125	Body;Body	chr1:17811788-17811908	1	17811788	17811908	0.00231933	-0.348081	0.492189	0.84027	NM_001011722	ARHGEF10L	5'/gene body	Genebody
ARHGEF10L	cg11663302	0.00569328	1	18023668	TGCTGATGGCGCAGCTTTGGAGCACAGCGAGGAGGACGGCTCCATTTACG	1	17896255	R	NM_001011722;NM_018125	Body;Body	chr1:17891513-17891822	1	17891513	17891822	0.00822859	-0.160737	0.667498	0.828234	NM_001011722	ARHGEF10L	3'/gene body	Genebody
ARHGEF10L	cg11663302	0.00569328	1	18023668	TGCTGATGGCGCAGCTTTGGAGCACAGCGAGGAGGACGGCTCCATTTACG	1	17896255	R	NM_001011722;NM_018125	Body;Body	chr1:17817523-17817755	1	17817523	17817755	0.00562141	0.701768	1.39664	0.694875	NM_001011722	ARHGEF10L	5'/gene body	Genebody
ARHGEF10L	cg11663302	0.00569328	1	18023668	TGCTGATGGCGCAGCTTTGGAGCACAGCGAGGAGGACGGCTCCATTTACG	1	17896255	R	NM_001011722;NM_018125	Body;Body	chr1:17887896-17888056	1	17887896	17888056	0.00331819	-1.36711	-0.73585	0.631258	NM_001011722	ARHGEF10L	3'/gene body	Genebody
ARHGEF10L	cg13299927	0.00569506	1	18019701	AAATAACACATTCAGTCCCTCAGTGCCACTAGCTATATTTCCAGTGCTCG	1	17892288	R	NM_001011722;NM_018125	Body;Body	chr1:17759270-17760378	1	17759270	17760378	0.0091431	1.70105	1.07224	-0.628819	NM_018125	ARHGEF10L	5'/gene body	Genebody
ARHGEF10L	cg13299927	0.00569506	1	18019701	AAATAACACATTCAGTCCCTCAGTGCCACTAGCTATATTTCCAGTGCTCG	1	17892288	R	NM_001011722;NM_018125	Body;Body	chr1:17811788-17811908	1	17811788	17811908	0.00231933	-0.348081	0.492189	0.84027	NM_001011722	ARHGEF10L	5'/gene body	Genebody
ARHGEF10L	cg13299927	0.00569506	1	18019701	AAATAACACATTCAGTCCCTCAGTGCCACTAGCTATATTTCCAGTGCTCG	1	17892288	R	NM_001011722;NM_018125	Body;Body	chr1:17891513-17891822	1	17891513	17891822	0.00822859	-0.160737	0.667498	0.828234	NM_001011722	ARHGEF10L	3'/gene body	Genebody
ARHGEF10L	cg13299927	0.00569506	1	18019701	AAATAACACATTCAGTCCCTCAGTGCCACTAGCTATATTTCCAGTGCTCG	1	17892288	R	NM_001011722;NM_018125	Body;Body	chr1:17817523-17817755	1	17817523	17817755	0.00562141	0.701768	1.39664	0.694875	NM_001011722	ARHGEF10L	5'/gene body	Genebody
ARHGEF10L	cg13299927	0.00569506	1	18019701	AAATAACACATTCAGTCCCTCAGTGCCACTAGCTATATTTCCAGTGCTCG	1	17892288	R	NM_001011722;NM_018125	Body;Body	chr1:17887896-17888056	1	17887896	17888056	0.00331819	-1.36711	-0.73585	0.631258	NM_001011722	ARHGEF10L	3'/gene body	Genebody
ARHGEF10L	cg09852427	0.00591813	1	17973011	CGGCCTTCATAGAACACTGGCATGGTGGGGGAGCGCCTACCTCCATGTGC	1	17845598	F	NM_001011722;NM_018125	Body;Body	chr1:17759270-17760378	1	17759270	17760378	0.0091431	1.70105	1.07224	-0.628819	NM_018125	ARHGEF10L	5'/gene body	Genebody
ARHGEF10L	cg09852427	0.00591813	1	17973011	CGGCCTTCATAGAACACTGGCATGGTGGGGGAGCGCCTACCTCCATGTGC	1	17845598	F	NM_001011722;NM_018125	Body;Body	chr1:17811788-17811908	1	17811788	17811908	0.00231933	-0.348081	0.492189	0.84027	NM_001011722	ARHGEF10L	5'/gene body	Genebody
ARHGEF10L	cg09852427	0.00591813	1	17973011	CGGCCTTCATAGAACACTGGCATGGTGGGGGAGCGCCTACCTCCATGTGC	1	17845598	F	NM_001011722;NM_018125	Body;Body	chr1:17891513-17891822	1	17891513	17891822	0.00822859	-0.160737	0.667498	0.828234	NM_001011722	ARHGEF10L	3'/gene body	Genebody
ARHGEF10L	cg09852427	0.00591813	1	17973011	CGGCCTTCATAGAACACTGGCATGGTGGGGGAGCGCCTACCTCCATGTGC	1	17845598	F	NM_001011722;NM_018125	Body;Body	chr1:17817523-17817755	1	17817523	17817755	0.00562141	0.701768	1.39664	0.694875	NM_001011722	ARHGEF10L	5'/gene body	Genebody
ARHGEF10L	cg09852427	0.00591813	1	17973011	CGGCCTTCATAGAACACTGGCATGGTGGGGGAGCGCCTACCTCCATGTGC	1	17845598	F	NM_001011722;NM_018125	Body;Body	chr1:17887896-17888056	1	17887896	17888056	0.00331819	-1.36711	-0.73585	0.631258	NM_001011722	ARHGEF10L	3'/gene body	Genebody
ARHGEF10L	cg10543503	0.00631538	1	17906342	GCCCTCCCCTCACAGTGGGAGCTCACATAAGCAAAAGGCTGATGCCTCCG	1	17778929	F	NM_001011722;NM_018125	TSS1500;5'UTR	chr1:17759270-17760378	1	17759270	17760378	0.0091431	1.70105	1.07224	-0.628819	NM_018125	ARHGEF10L	5'/gene body	Genebody
ARHGEF10L	cg10543503	0.00631538	1	17906342	GCCCTCCCCTCACAGTGGGAGCTCACATAAGCAAAAGGCTGATGCCTCCG	1	17778929	F	NM_001011722;NM_018125	TSS1500;5'UTR	chr1:17811788-17811908	1	17811788	17811908	0.00231933	-0.348081	0.492189	0.84027	NM_001011722	ARHGEF10L	5'/gene body	Genebody
ARHGEF10L	cg10543503	0.00631538	1	17906342	GCCCTCCCCTCACAGTGGGAGCTCACATAAGCAAAAGGCTGATGCCTCCG	1	17778929	F	NM_001011722;NM_018125	TSS1500;5'UTR	chr1:17891513-17891822	1	17891513	17891822	0.00822859	-0.160737	0.667498	0.828234	NM_001011722	ARHGEF10L	3'/gene body	Genebody
ARHGEF10L	cg10543503	0.00631538	1	17906342	GCCCTCCCCTCACAGTGGGAGCTCACATAAGCAAAAGGCTGATGCCTCCG	1	17778929	F	NM_001011722;NM_018125	TSS1500;5'UTR	chr1:17817523-17817755	1	17817523	17817755	0.00562141	0.701768	1.39664	0.694875	NM_001011722	ARHGEF10L	5'/gene body	Genebody
ARHGEF10L	cg10543503	0.00631538	1	17906342	GCCCTCCCCTCACAGTGGGAGCTCACATAAGCAAAAGGCTGATGCCTCCG	1	17778929	F	NM_001011722;NM_018125	TSS1500;5'UTR	chr1:17887896-17888056	1	17887896	17888056	0.00331819	-1.36711	-0.73585	0.631258	NM_001011722	ARHGEF10L	3'/gene body	Genebody
ARHGEF10L	cg24600987	0.00711016	1	17898874	CGCTCTCCATCGGTCACAGGTGGGAGCTAACCCACAGCTAAACTCTCCAT	1	17771461	R	NM_018125	5'UTR	chr1:17759270-17760378	1	17759270	17760378	0.0091431	1.70105	1.07224	-0.628819	NM_018125	ARHGEF10L	5'/gene body	Genebody
ARHGEF10L	cg24600987	0.00711016	1	17898874	CGCTCTCCATCGGTCACAGGTGGGAGCTAACCCACAGCTAAACTCTCCAT	1	17771461	R	NM_018125	5'UTR	chr1:17811788-17811908	1	17811788	17811908	0.00231933	-0.348081	0.492189	0.84027	NM_001011722	ARHGEF10L	5'/gene body	Genebody
ARHGEF10L	cg24600987	0.00711016	1	17898874	CGCTCTCCATCGGTCACAGGTGGGAGCTAACCCACAGCTAAACTCTCCAT	1	17771461	R	NM_018125	5'UTR	chr1:17891513-17891822	1	17891513	17891822	0.00822859	-0.160737	0.667498	0.828234	NM_001011722	ARHGEF10L	3'/gene body	Genebody
ARHGEF10L	cg24600987	0.00711016	1	17898874	CGCTCTCCATCGGTCACAGGTGGGAGCTAACCCACAGCTAAACTCTCCAT	1	17771461	R	NM_018125	5'UTR	chr1:17817523-17817755	1	17817523	17817755	0.00562141	0.701768	1.39664	0.694875	NM_001011722	ARHGEF10L	5'/gene body	Genebody
ARHGEF10L	cg24600987	0.00711016	1	17898874	CGCTCTCCATCGGTCACAGGTGGGAGCTAACCCACAGCTAAACTCTCCAT	1	17771461	R	NM_018125	5'UTR	chr1:17887896-17888056	1	17887896	17888056	0.00331819	-1.36711	-0.73585	0.631258	NM_001011722	ARHGEF10L	3'/gene body	Genebody
ARHGEF10L	cg24394336	0.00851604	1	17962705	CGGTGACAATGATGTGTCTGTGGCCGCATTCCTCAAACCAGAGTCACGTA	1	17835292	F	NM_001011722;NM_018125	Body;Body	chr1:17759270-17760378	1	17759270	17760378	0.0091431	1.70105	1.07224	-0.628819	NM_018125	ARHGEF10L	5'/gene body	Genebody
ARHGEF10L	cg24394336	0.00851604	1	17962705	CGGTGACAATGATGTGTCTGTGGCCGCATTCCTCAAACCAGAGTCACGTA	1	17835292	F	NM_001011722;NM_018125	Body;Body	chr1:17811788-17811908	1	17811788	17811908	0.00231933	-0.348081	0.492189	0.84027	NM_001011722	ARHGEF10L	5'/gene body	Genebody
ARHGEF10L	cg24394336	0.00851604	1	17962705	CGGTGACAATGATGTGTCTGTGGCCGCATTCCTCAAACCAGAGTCACGTA	1	17835292	F	NM_001011722;NM_018125	Body;Body	chr1:17891513-17891822	1	17891513	17891822	0.00822859	-0.160737	0.667498	0.828234	NM_001011722	ARHGEF10L	3'/gene body	Genebody
ARHGEF10L	cg24394336	0.00851604	1	17962705	CGGTGACAATGATGTGTCTGTGGCCGCATTCCTCAAACCAGAGTCACGTA	1	17835292	F	NM_001011722;NM_018125	Body;Body	chr1:17817523-17817755	1	17817523	17817755	0.00562141	0.701768	1.39664	0.694875	NM_001011722	ARHGEF10L	5'/gene body	Genebody
ARHGEF10L	cg24394336	0.00851604	1	17962705	CGGTGACAATGATGTGTCTGTGGCCGCATTCCTCAAACCAGAGTCACGTA	1	17835292	F	NM_001011722;NM_018125	Body;Body	chr1:17887896-17888056	1	17887896	17888056	0.00331819	-1.36711	-0.73585	0.631258	NM_001011722	ARHGEF10L	3'/gene body	Genebody
ARHGEF10L	cg22524332	0.0110273	1	17960353	CGGTAACCATGGAAAATCCCCAAACCTACTCTGTGGCCAAACCCAGGAAG	1	17832940	R	NM_001011722;NM_018125	Body;Body	chr1:17759270-17760378	1	17759270	17760378	0.0091431	1.70105	1.07224	-0.628819	NM_018125	ARHGEF10L	5'/gene body	Genebody
ARHGEF10L	cg22524332	0.0110273	1	17960353	CGGTAACCATGGAAAATCCCCAAACCTACTCTGTGGCCAAACCCAGGAAG	1	17832940	R	NM_001011722;NM_018125	Body;Body	chr1:17811788-17811908	1	17811788	17811908	0.00231933	-0.348081	0.492189	0.84027	NM_001011722	ARHGEF10L	5'/gene body	Genebody
ARHGEF10L	cg22524332	0.0110273	1	17960353	CGGTAACCATGGAAAATCCCCAAACCTACTCTGTGGCCAAACCCAGGAAG	1	17832940	R	NM_001011722;NM_018125	Body;Body	chr1:17891513-17891822	1	17891513	17891822	0.00822859	-0.160737	0.667498	0.828234	NM_001011722	ARHGEF10L	3'/gene body	Genebody
ARHGEF10L	cg22524332	0.0110273	1	17960353	CGGTAACCATGGAAAATCCCCAAACCTACTCTGTGGCCAAACCCAGGAAG	1	17832940	R	NM_001011722;NM_018125	Body;Body	chr1:17817523-17817755	1	17817523	17817755	0.00562141	0.701768	1.39664	0.694875	NM_001011722	ARHGEF10L	5'/gene body	Genebody
ARHGEF10L	cg22524332	0.0110273	1	17960353	CGGTAACCATGGAAAATCCCCAAACCTACTCTGTGGCCAAACCCAGGAAG	1	17832940	R	NM_001011722;NM_018125	Body;Body	chr1:17887896-17888056	1	17887896	17888056	0.00331819	-1.36711	-0.73585	0.631258	NM_001011722	ARHGEF10L	3'/gene body	Genebody
ARHGEF10L	cg27304549	0.0121568	1	17973490	CGGCAGCCAGGCCCATCCTGCTAAAACTTACACCTGGCCTCGCCGTTCCC	1	17846077	R	NM_001011722;NM_018125	Body;Body	chr1:17759270-17760378	1	17759270	17760378	0.0091431	1.70105	1.07224	-0.628819	NM_018125	ARHGEF10L	5'/gene body	Genebody
ARHGEF10L	cg27304549	0.0121568	1	17973490	CGGCAGCCAGGCCCATCCTGCTAAAACTTACACCTGGCCTCGCCGTTCCC	1	17846077	R	NM_001011722;NM_018125	Body;Body	chr1:17811788-17811908	1	17811788	17811908	0.00231933	-0.348081	0.492189	0.84027	NM_001011722	ARHGEF10L	5'/gene body	Genebody
ARHGEF10L	cg27304549	0.0121568	1	17973490	CGGCAGCCAGGCCCATCCTGCTAAAACTTACACCTGGCCTCGCCGTTCCC	1	17846077	R	NM_001011722;NM_018125	Body;Body	chr1:17891513-17891822	1	17891513	17891822	0.00822859	-0.160737	0.667498	0.828234	NM_001011722	ARHGEF10L	3'/gene body	Genebody
ARHGEF10L	cg27304549	0.0121568	1	17973490	CGGCAGCCAGGCCCATCCTGCTAAAACTTACACCTGGCCTCGCCGTTCCC	1	17846077	R	NM_001011722;NM_018125	Body;Body	chr1:17817523-17817755	1	17817523	17817755	0.00562141	0.701768	1.39664	0.694875	NM_001011722	ARHGEF10L	5'/gene body	Genebody
ARHGEF10L	cg27304549	0.0121568	1	17973490	CGGCAGCCAGGCCCATCCTGCTAAAACTTACACCTGGCCTCGCCGTTCCC	1	17846077	R	NM_001011722;NM_018125	Body;Body	chr1:17887896-17888056	1	17887896	17888056	0.00331819	-1.36711	-0.73585	0.631258	NM_001011722	ARHGEF10L	3'/gene body	Genebody
ARHGEF10L	cg07233343	0.0184635	1	17944660	CGGACCATCTCAATGAGTTTAGAATGGCCACTTGGCCTGCTCCCTCCATC	1	17817247	R	NM_001011722;NM_018125	Body;Body	chr1:17759270-17760378	1	17759270	17760378	0.0091431	1.70105	1.07224	-0.628819	NM_018125	ARHGEF10L	5'/gene body	Genebody
ARHGEF10L	cg07233343	0.0184635	1	17944660	CGGACCATCTCAATGAGTTTAGAATGGCCACTTGGCCTGCTCCCTCCATC	1	17817247	R	NM_001011722;NM_018125	Body;Body	chr1:17811788-17811908	1	17811788	17811908	0.00231933	-0.348081	0.492189	0.84027	NM_001011722	ARHGEF10L	5'/gene body	Genebody
ARHGEF10L	cg07233343	0.0184635	1	17944660	CGGACCATCTCAATGAGTTTAGAATGGCCACTTGGCCTGCTCCCTCCATC	1	17817247	R	NM_001011722;NM_018125	Body;Body	chr1:17891513-17891822	1	17891513	17891822	0.00822859	-0.160737	0.667498	0.828234	NM_001011722	ARHGEF10L	3'/gene body	Genebody
ARHGEF10L	cg07233343	0.0184635	1	17944660	CGGACCATCTCAATGAGTTTAGAATGGCCACTTGGCCTGCTCCCTCCATC	1	17817247	R	NM_001011722;NM_018125	Body;Body	chr1:17817523-17817755	1	17817523	17817755	0.00562141	0.701768	1.39664	0.694875	NM_001011722	ARHGEF10L	5'/gene body	Genebody
ARHGEF10L	cg07233343	0.0184635	1	17944660	CGGACCATCTCAATGAGTTTAGAATGGCCACTTGGCCTGCTCCCTCCATC	1	17817247	R	NM_001011722;NM_018125	Body;Body	chr1:17887896-17888056	1	17887896	17888056	0.00331819	-1.36711	-0.73585	0.631258	NM_001011722	ARHGEF10L	3'/gene body	Genebody
ARHGEF10L	cg21791023	0.0206625	1	18019539	TAGAGGGAGGCCTGAAGACCCGGGAATCCTCCACTGGCTCTGCCCTGTCG	1	17892126	R	NM_001011722;NM_018125	Body;Body	chr1:17759270-17760378	1	17759270	17760378	0.0091431	1.70105	1.07224	-0.628819	NM_018125	ARHGEF10L	5'/gene body	Genebody
ARHGEF10L	cg21791023	0.0206625	1	18019539	TAGAGGGAGGCCTGAAGACCCGGGAATCCTCCACTGGCTCTGCCCTGTCG	1	17892126	R	NM_001011722;NM_018125	Body;Body	chr1:17811788-17811908	1	17811788	17811908	0.00231933	-0.348081	0.492189	0.84027	NM_001011722	ARHGEF10L	5'/gene body	Genebody
ARHGEF10L	cg21791023	0.0206625	1	18019539	TAGAGGGAGGCCTGAAGACCCGGGAATCCTCCACTGGCTCTGCCCTGTCG	1	17892126	R	NM_001011722;NM_018125	Body;Body	chr1:17891513-17891822	1	17891513	17891822	0.00822859	-0.160737	0.667498	0.828234	NM_001011722	ARHGEF10L	3'/gene body	Genebody
ARHGEF10L	cg21791023	0.0206625	1	18019539	TAGAGGGAGGCCTGAAGACCCGGGAATCCTCCACTGGCTCTGCCCTGTCG	1	17892126	R	NM_001011722;NM_018125	Body;Body	chr1:17817523-17817755	1	17817523	17817755	0.00562141	0.701768	1.39664	0.694875	NM_001011722	ARHGEF10L	5'/gene body	Genebody
ARHGEF10L	cg21791023	0.0206625	1	18019539	TAGAGGGAGGCCTGAAGACCCGGGAATCCTCCACTGGCTCTGCCCTGTCG	1	17892126	R	NM_001011722;NM_018125	Body;Body	chr1:17887896-17888056	1	17887896	17888056	0.00331819	-1.36711	-0.73585	0.631258	NM_001011722	ARHGEF10L	3'/gene body	Genebody
ARHGEF10L	cg05699304	0.0258858	1	17956219	GTGGTCATGGCGGGGCTGAAGGCTTTTTCTCCCGAGACATTCCAAACTCG	1	17828806	F	NM_001011722;NM_018125	Body;Body	chr1:17759270-17760378	1	17759270	17760378	0.0091431	1.70105	1.07224	-0.628819	NM_018125	ARHGEF10L	5'/gene body	Genebody
ARHGEF10L	cg05699304	0.0258858	1	17956219	GTGGTCATGGCGGGGCTGAAGGCTTTTTCTCCCGAGACATTCCAAACTCG	1	17828806	F	NM_001011722;NM_018125	Body;Body	chr1:17811788-17811908	1	17811788	17811908	0.00231933	-0.348081	0.492189	0.84027	NM_001011722	ARHGEF10L	5'/gene body	Genebody
ARHGEF10L	cg05699304	0.0258858	1	17956219	GTGGTCATGGCGGGGCTGAAGGCTTTTTCTCCCGAGACATTCCAAACTCG	1	17828806	F	NM_001011722;NM_018125	Body;Body	chr1:17891513-17891822	1	17891513	17891822	0.00822859	-0.160737	0.667498	0.828234	NM_001011722	ARHGEF10L	3'/gene body	Genebody
ARHGEF10L	cg05699304	0.0258858	1	17956219	GTGGTCATGGCGGGGCTGAAGGCTTTTTCTCCCGAGACATTCCAAACTCG	1	17828806	F	NM_001011722;NM_018125	Body;Body	chr1:17817523-17817755	1	17817523	17817755	0.00562141	0.701768	1.39664	0.694875	NM_001011722	ARHGEF10L	5'/gene body	Genebody
ARHGEF10L	cg05699304	0.0258858	1	17956219	GTGGTCATGGCGGGGCTGAAGGCTTTTTCTCCCGAGACATTCCAAACTCG	1	17828806	F	NM_001011722;NM_018125	Body;Body	chr1:17887896-17888056	1	17887896	17888056	0.00331819	-1.36711	-0.73585	0.631258	NM_001011722	ARHGEF10L	3'/gene body	Genebody
KCNK10	cg15347348	0.000548908	14	88738731	ACACCTAATGCCCTTTCCACACCAGTGGGCACCTTGTCTTTGCATTCTCG	14	87808484	F	NM_138318;NM_138317;NM_021161	TSS1500;Body;Body	chr14:87845220-87845438	14	87845220	87845438	0.000189257	-1.25726	-1.85581	-0.59855	NM_021161	KCNK10	5'/gene body	Genebody
KCNK10	cg19453093	0.00114983	14	88655985	CTGATTTATTTTGCAGCTGACTCACTTTAGGACAGCCTTACAATATTTCG	14	87725738	F	NM_138318;NM_138317;NM_021161	Body;Body;Body	chr14:87845220-87845438	14	87845220	87845438	0.000189257	-1.25726	-1.85581	-0.59855	NM_021161	KCNK10	5'/gene body	Genebody
KCNK10	cg00932251	0.00137841	14	88789516	AAGCGGTGCCGGCAGGTTAGGGGCTGCGCAGCCTGAAGGCTGGGGCTACG	14	87859269	R	NM_138317;NM_021161;NM_138317	1stExon;Body;5'UTR	chr14:87845220-87845438	14	87845220	87845438	0.000189257	-1.25726	-1.85581	-0.59855	NM_021161	KCNK10	5'/gene body	Genebody
KCNK10	cg06634473	0.00172704	14	88792937	CGCCACGATGTTTTGTTTTCCTGCCGCAGGAACGCTAGGCAGTCTCTTTC	14	87862690	R	NM_021161;NM_021161	1stExon;5'UTR	chr14:87845220-87845438	14	87845220	87845438	0.000189257	-1.25726	-1.85581	-0.59855	NM_021161	KCNK10	5'/gene body	Genebody
KCNK10	cg05296192	0.00197113	14	88790393	CGGCCCCAGTCCGGCTGCAGGTAGCTGGGGAAGGGACCAAGCTGTGCCTT	14	87860146	R	NM_021161;NM_138317	Body;TSS1500	chr14:87845220-87845438	14	87845220	87845438	0.000189257	-1.25726	-1.85581	-0.59855	NM_021161	KCNK10	5'/gene body	Genebody
KCNK10	cg13707025	0.00209759	14	88789044	AAGGTGGGTGTTTCCTACTTTTGGCTGCCCTCGCCCTGCCTCTGTCTCCG	14	87858797	F	NM_138317;NM_021161	Body;Body	chr14:87845220-87845438	14	87845220	87845438	0.000189257	-1.25726	-1.85581	-0.59855	NM_021161	KCNK10	5'/gene body	Genebody
KCNK10	cg22521269	0.00267486	14	88793305	CGACTCTTCTCTGGCTGAGCTGTTCATTGCCAGCCACCCTGAGACTCCCC	14	87863058	R	NM_021161	TSS200	chr14:87845220-87845438	14	87845220	87845438	0.000189257	-1.25726	-1.85581	-0.59855	NM_021161	KCNK10	5'/gene body	Genebody
KCNK10	cg10325478	0.00292068	14	88793021	CGCTGCTACCGGGCACGGGTCTCTGCAGCTCAAAACCTGCCCGGCTGGAG	14	87862774	F	NM_021161;NM_021161	1stExon;5'UTR	chr14:87845220-87845438	14	87845220	87845438	0.000189257	-1.25726	-1.85581	-0.59855	NM_021161	KCNK10	5'/gene body	Genebody
KCNK10	cg26234721	0.00469164	14	88793252	CACGCTCCAGCCCGGGGTAGCTGTGAGACCGGAGGAGACGATGCCTGCCG	14	87863005	R	NM_021161;NM_021161	1stExon;5'UTR	chr14:87845220-87845438	14	87845220	87845438	0.000189257	-1.25726	-1.85581	-0.59855	NM_021161	KCNK10	5'/gene body	Genebody
KCNK10	cg21557030	0.00597577	14	88793311	TCTCAGGGTGGCTGGCAATGAACAGCTCAGCCAGAGAAGAGTCGAACACG	14	87863064	R	NM_021161	TSS200	chr14:87845220-87845438	14	87845220	87845438	0.000189257	-1.25726	-1.85581	-0.59855	NM_021161	KCNK10	5'/gene body	Genebody
KCNK10	cg23291854	0.00834092	14	88792913	CGGCAGGAAAACAAAACATCGTGGCGCAAAGTCTCCCTGCACTCGCCGGC	14	87862666	F	NM_021161;NM_021161	1stExon;5'UTR	chr14:87845220-87845438	14	87845220	87845438	0.000189257	-1.25726	-1.85581	-0.59855	NM_021161	KCNK10	5'/gene body	Genebody
KCNK10	cg24117150	0.0154856	14	88788672	CGGGCATGCGGCGCAGCTCCAGGTCCAGGGGGAAGCACCCCACCCATCTG	14	87858425	F	NM_138317;NM_021161	Body;Body	chr14:87845220-87845438	14	87845220	87845438	0.000189257	-1.25726	-1.85581	-0.59855	NM_021161	KCNK10	5'/gene body	Genebody
KCNK10	cg17671157	0.0162498	14	88793036	CGGGTCTCTGCAGCTCAAAACCTGCCCGGCTGGAGCGCACCAATAGTTGC	14	87862789	F	NM_021161;NM_021161	1stExon;5'UTR	chr14:87845220-87845438	14	87845220	87845438	0.000189257	-1.25726	-1.85581	-0.59855	NM_021161	KCNK10	5'/gene body	Genebody
CUGBP2	cg19368016	1.1e-06	10	11187764	ATTTTAAACAGAAGCTACCTGGCCTAACCTGATCCCCAGCACCCAGAACG	10	11227770	F	NM_006561;NM_001025077	Body;Body	chr10:11257603-11257735	10	11257603	11257735	0.00693918	-0.367296	0.543581	0.910877	NM_001025076	CUGBP2	5'/gene body	Genebody
CUGBP2	cg19368016	1.1e-06	10	11187764	ATTTTAAACAGAAGCTACCTGGCCTAACCTGATCCCCAGCACCCAGAACG	10	11227770	F	NM_006561;NM_001025077	Body;Body	chr10:11333765-11333864	10	11333765	11333864	0.000519179	0.258397	-0.50688	-0.765277	NM_001025077	CUGBP2	3'/gene body	Genebody
CUGBP2	cg19368016	1.1e-06	10	11187764	ATTTTAAACAGAAGCTACCTGGCCTAACCTGATCCCCAGCACCCAGAACG	10	11227770	F	NM_006561;NM_001025077	Body;Body	chr10:11252422-11252608	10	11252422	11252608	0.0067989	-0.059653	0.940382	1.00003	NM_001083591	CUGBP2	5'/gene body	Genebody
CUGBP2	cg19368016	1.1e-06	10	11187764	ATTTTAAACAGAAGCTACCTGGCCTAACCTGATCCCCAGCACCCAGAACG	10	11227770	F	NM_006561;NM_001025077	Body;Body	chr10:11262302-11262499	10	11262302	11262499	0.00159481	0.320868	1.3994	1.07853	NM_001025077	CUGBP2	3'/gene body	Genebody
CUGBP2	cg19368016	1.1e-06	10	11187764	ATTTTAAACAGAAGCTACCTGGCCTAACCTGATCCCCAGCACCCAGAACG	10	11227770	F	NM_006561;NM_001025077	Body;Body	chr10:11281362-11281880	10	11281362	11281880	0.00728684	-1.88511	-1.20597	0.679139	NM_001025077	CUGBP2	3'/gene body	Genebody
CUGBP2	cg12513352	4.13e-06	10	11204958	TATGTGGCTGGTGTACATTAGTATTTCATCCCATGAGCCATGCTTCACCG	10	11244964	F	NM_006561;NM_001025077	Body;Body	chr10:11257603-11257735	10	11257603	11257735	0.00693918	-0.367296	0.543581	0.910877	NM_001025076	CUGBP2	5'/gene body	Genebody
CUGBP2	cg12513352	4.13e-06	10	11204958	TATGTGGCTGGTGTACATTAGTATTTCATCCCATGAGCCATGCTTCACCG	10	11244964	F	NM_006561;NM_001025077	Body;Body	chr10:11333765-11333864	10	11333765	11333864	0.000519179	0.258397	-0.50688	-0.765277	NM_001025077	CUGBP2	3'/gene body	Genebody
CUGBP2	cg12513352	4.13e-06	10	11204958	TATGTGGCTGGTGTACATTAGTATTTCATCCCATGAGCCATGCTTCACCG	10	11244964	F	NM_006561;NM_001025077	Body;Body	chr10:11252422-11252608	10	11252422	11252608	0.0067989	-0.059653	0.940382	1.00003	NM_001083591	CUGBP2	5'/gene body	Genebody
CUGBP2	cg12513352	4.13e-06	10	11204958	TATGTGGCTGGTGTACATTAGTATTTCATCCCATGAGCCATGCTTCACCG	10	11244964	F	NM_006561;NM_001025077	Body;Body	chr10:11262302-11262499	10	11262302	11262499	0.00159481	0.320868	1.3994	1.07853	NM_001025077	CUGBP2	3'/gene body	Genebody
CUGBP2	cg12513352	4.13e-06	10	11204958	TATGTGGCTGGTGTACATTAGTATTTCATCCCATGAGCCATGCTTCACCG	10	11244964	F	NM_006561;NM_001025077	Body;Body	chr10:11281362-11281880	10	11281362	11281880	0.00728684	-1.88511	-1.20597	0.679139	NM_001025077	CUGBP2	3'/gene body	Genebody
CUGBP2	cg11832281	1.58e-05	10	11211022	CGGGCCTTGGGCATGTTACTTAATCACATCTTAAAGTGGAGGCAGTCCTT	10	11251028	F	NM_001025076;NM_006561;NM_001025077;NM_001083591	Body;Body;Body;Body	chr10:11257603-11257735	10	11257603	11257735	0.00693918	-0.367296	0.543581	0.910877	NM_001025076	CUGBP2	5'/gene body	Genebody
CUGBP2	cg11832281	1.58e-05	10	11211022	CGGGCCTTGGGCATGTTACTTAATCACATCTTAAAGTGGAGGCAGTCCTT	10	11251028	F	NM_001025076;NM_006561;NM_001025077;NM_001083591	Body;Body;Body;Body	chr10:11333765-11333864	10	11333765	11333864	0.000519179	0.258397	-0.50688	-0.765277	NM_001025077	CUGBP2	3'/gene body	Genebody
CUGBP2	cg11832281	1.58e-05	10	11211022	CGGGCCTTGGGCATGTTACTTAATCACATCTTAAAGTGGAGGCAGTCCTT	10	11251028	F	NM_001025076;NM_006561;NM_001025077;NM_001083591	Body;Body;Body;Body	chr10:11252422-11252608	10	11252422	11252608	0.0067989	-0.059653	0.940382	1.00003	NM_001083591	CUGBP2	5'/gene body	Genebody
CUGBP2	cg11832281	1.58e-05	10	11211022	CGGGCCTTGGGCATGTTACTTAATCACATCTTAAAGTGGAGGCAGTCCTT	10	11251028	F	NM_001025076;NM_006561;NM_001025077;NM_001083591	Body;Body;Body;Body	chr10:11262302-11262499	10	11262302	11262499	0.00159481	0.320868	1.3994	1.07853	NM_001025077	CUGBP2	3'/gene body	Genebody
CUGBP2	cg11832281	1.58e-05	10	11211022	CGGGCCTTGGGCATGTTACTTAATCACATCTTAAAGTGGAGGCAGTCCTT	10	11251028	F	NM_001025076;NM_006561;NM_001025077;NM_001083591	Body;Body;Body;Body	chr10:11281362-11281880	10	11281362	11281880	0.00728684	-1.88511	-1.20597	0.679139	NM_001025077	CUGBP2	3'/gene body	Genebody
CUGBP2	cg12280664	2.67e-05	10	11317787	CGGCACGGAAGGTGGCACGGCAGGAGTGACCTTTCGCTAATCACCACACC	10	11357793	R	NM_001025076;NM_006561;NM_001025077;NM_001083591	Body;Body;Body;Body	chr10:11257603-11257735	10	11257603	11257735	0.00693918	-0.367296	0.543581	0.910877	NM_001025076	CUGBP2	5'/gene body	Genebody
CUGBP2	cg12280664	2.67e-05	10	11317787	CGGCACGGAAGGTGGCACGGCAGGAGTGACCTTTCGCTAATCACCACACC	10	11357793	R	NM_001025076;NM_006561;NM_001025077;NM_001083591	Body;Body;Body;Body	chr10:11333765-11333864	10	11333765	11333864	0.000519179	0.258397	-0.50688	-0.765277	NM_001025077	CUGBP2	3'/gene body	Genebody
CUGBP2	cg12280664	2.67e-05	10	11317787	CGGCACGGAAGGTGGCACGGCAGGAGTGACCTTTCGCTAATCACCACACC	10	11357793	R	NM_001025076;NM_006561;NM_001025077;NM_001083591	Body;Body;Body;Body	chr10:11252422-11252608	10	11252422	11252608	0.0067989	-0.059653	0.940382	1.00003	NM_001083591	CUGBP2	5'/gene body	Genebody
CUGBP2	cg12280664	2.67e-05	10	11317787	CGGCACGGAAGGTGGCACGGCAGGAGTGACCTTTCGCTAATCACCACACC	10	11357793	R	NM_001025076;NM_006561;NM_001025077;NM_001083591	Body;Body;Body;Body	chr10:11262302-11262499	10	11262302	11262499	0.00159481	0.320868	1.3994	1.07853	NM_001025077	CUGBP2	3'/gene body	Genebody
CUGBP2	cg12280664	2.67e-05	10	11317787	CGGCACGGAAGGTGGCACGGCAGGAGTGACCTTTCGCTAATCACCACACC	10	11357793	R	NM_001025076;NM_006561;NM_001025077;NM_001083591	Body;Body;Body;Body	chr10:11281362-11281880	10	11281362	11281880	0.00728684	-1.88511	-1.20597	0.679139	NM_001025077	CUGBP2	3'/gene body	Genebody
CUGBP2	cg03302448	2.76e-05	10	11046334	GTCAGCACACACCTCCTGGAATAGTGCCTTAGCTTGCACTTTTGATGACG	10	11086340	R	NM_001025077	TSS1500	chr10:11257603-11257735	10	11257603	11257735	0.00693918	-0.367296	0.543581	0.910877	NM_001025076	CUGBP2	5'/gene body	Genebody
CUGBP2	cg03302448	2.76e-05	10	11046334	GTCAGCACACACCTCCTGGAATAGTGCCTTAGCTTGCACTTTTGATGACG	10	11086340	R	NM_001025077	TSS1500	chr10:11333765-11333864	10	11333765	11333864	0.000519179	0.258397	-0.50688	-0.765277	NM_001025077	CUGBP2	3'/gene body	Genebody
CUGBP2	cg03302448	2.76e-05	10	11046334	GTCAGCACACACCTCCTGGAATAGTGCCTTAGCTTGCACTTTTGATGACG	10	11086340	R	NM_001025077	TSS1500	chr10:11252422-11252608	10	11252422	11252608	0.0067989	-0.059653	0.940382	1.00003	NM_001083591	CUGBP2	5'/gene body	Genebody
CUGBP2	cg03302448	2.76e-05	10	11046334	GTCAGCACACACCTCCTGGAATAGTGCCTTAGCTTGCACTTTTGATGACG	10	11086340	R	NM_001025077	TSS1500	chr10:11262302-11262499	10	11262302	11262499	0.00159481	0.320868	1.3994	1.07853	NM_001025077	CUGBP2	3'/gene body	Genebody
CUGBP2	cg03302448	2.76e-05	10	11046334	GTCAGCACACACCTCCTGGAATAGTGCCTTAGCTTGCACTTTTGATGACG	10	11086340	R	NM_001025077	TSS1500	chr10:11281362-11281880	10	11281362	11281880	0.00728684	-1.88511	-1.20597	0.679139	NM_001025077	CUGBP2	3'/gene body	Genebody
CUGBP2	cg26150462	3.41e-05	10	11206868	CATTCTGAGTAGCAACAACGTACTAATTTGATGCACACATGGATGCCTCG	10	11246874	R	NM_001025076;NM_006561;NM_001025077;NM_001083591	TSS200;Body;Body;TSS200	chr10:11257603-11257735	10	11257603	11257735	0.00693918	-0.367296	0.543581	0.910877	NM_001025076	CUGBP2	5'/gene body	Genebody
CUGBP2	cg26150462	3.41e-05	10	11206868	CATTCTGAGTAGCAACAACGTACTAATTTGATGCACACATGGATGCCTCG	10	11246874	R	NM_001025076;NM_006561;NM_001025077;NM_001083591	TSS200;Body;Body;TSS200	chr10:11333765-11333864	10	11333765	11333864	0.000519179	0.258397	-0.50688	-0.765277	NM_001025077	CUGBP2	3'/gene body	Genebody
CUGBP2	cg26150462	3.41e-05	10	11206868	CATTCTGAGTAGCAACAACGTACTAATTTGATGCACACATGGATGCCTCG	10	11246874	R	NM_001025076;NM_006561;NM_001025077;NM_001083591	TSS200;Body;Body;TSS200	chr10:11252422-11252608	10	11252422	11252608	0.0067989	-0.059653	0.940382	1.00003	NM_001083591	CUGBP2	5'/gene body	Genebody
CUGBP2	cg26150462	3.41e-05	10	11206868	CATTCTGAGTAGCAACAACGTACTAATTTGATGCACACATGGATGCCTCG	10	11246874	R	NM_001025076;NM_006561;NM_001025077;NM_001083591	TSS200;Body;Body;TSS200	chr10:11262302-11262499	10	11262302	11262499	0.00159481	0.320868	1.3994	1.07853	NM_001025077	CUGBP2	3'/gene body	Genebody
CUGBP2	cg26150462	3.41e-05	10	11206868	CATTCTGAGTAGCAACAACGTACTAATTTGATGCACACATGGATGCCTCG	10	11246874	R	NM_001025076;NM_006561;NM_001025077;NM_001083591	TSS200;Body;Body;TSS200	chr10:11281362-11281880	10	11281362	11281880	0.00728684	-1.88511	-1.20597	0.679139	NM_001025077	CUGBP2	3'/gene body	Genebody
CUGBP2	cg24910943	4.66e-05	10	11206320	AAGAGAATGCTGTGTACAGCCCGCACTTCTAGTCACCATCAAGTAATACG	10	11246326	F	NM_006561;NM_001083591;NM_001025077;NM_001025076	Body;TSS1500;Body;TSS1500	chr10:11257603-11257735	10	11257603	11257735	0.00693918	-0.367296	0.543581	0.910877	NM_001025076	CUGBP2	5'/gene body	Genebody
CUGBP2	cg24910943	4.66e-05	10	11206320	AAGAGAATGCTGTGTACAGCCCGCACTTCTAGTCACCATCAAGTAATACG	10	11246326	F	NM_006561;NM_001083591;NM_001025077;NM_001025076	Body;TSS1500;Body;TSS1500	chr10:11333765-11333864	10	11333765	11333864	0.000519179	0.258397	-0.50688	-0.765277	NM_001025077	CUGBP2	3'/gene body	Genebody
CUGBP2	cg24910943	4.66e-05	10	11206320	AAGAGAATGCTGTGTACAGCCCGCACTTCTAGTCACCATCAAGTAATACG	10	11246326	F	NM_006561;NM_001083591;NM_001025077;NM_001025076	Body;TSS1500;Body;TSS1500	chr10:11252422-11252608	10	11252422	11252608	0.0067989	-0.059653	0.940382	1.00003	NM_001083591	CUGBP2	5'/gene body	Genebody
CUGBP2	cg24910943	4.66e-05	10	11206320	AAGAGAATGCTGTGTACAGCCCGCACTTCTAGTCACCATCAAGTAATACG	10	11246326	F	NM_006561;NM_001083591;NM_001025077;NM_001025076	Body;TSS1500;Body;TSS1500	chr10:11262302-11262499	10	11262302	11262499	0.00159481	0.320868	1.3994	1.07853	NM_001025077	CUGBP2	3'/gene body	Genebody
CUGBP2	cg24910943	4.66e-05	10	11206320	AAGAGAATGCTGTGTACAGCCCGCACTTCTAGTCACCATCAAGTAATACG	10	11246326	F	NM_006561;NM_001083591;NM_001025077;NM_001025076	Body;TSS1500;Body;TSS1500	chr10:11281362-11281880	10	11281362	11281880	0.00728684	-1.88511	-1.20597	0.679139	NM_001025077	CUGBP2	3'/gene body	Genebody
CUGBP2	cg24873880	5.91e-05	10	11099593	CGTCAATGGCTTTGAGCGTATAATCAGTGTTTGTATCCATAAAGGCCAAA	10	11139599	R	NM_006561;NM_001025077	Body;Body	chr10:11257603-11257735	10	11257603	11257735	0.00693918	-0.367296	0.543581	0.910877	NM_001025076	CUGBP2	5'/gene body	Genebody
CUGBP2	cg24873880	5.91e-05	10	11099593	CGTCAATGGCTTTGAGCGTATAATCAGTGTTTGTATCCATAAAGGCCAAA	10	11139599	R	NM_006561;NM_001025077	Body;Body	chr10:11333765-11333864	10	11333765	11333864	0.000519179	0.258397	-0.50688	-0.765277	NM_001025077	CUGBP2	3'/gene body	Genebody
CUGBP2	cg24873880	5.91e-05	10	11099593	CGTCAATGGCTTTGAGCGTATAATCAGTGTTTGTATCCATAAAGGCCAAA	10	11139599	R	NM_006561;NM_001025077	Body;Body	chr10:11252422-11252608	10	11252422	11252608	0.0067989	-0.059653	0.940382	1.00003	NM_001083591	CUGBP2	5'/gene body	Genebody
CUGBP2	cg24873880	5.91e-05	10	11099593	CGTCAATGGCTTTGAGCGTATAATCAGTGTTTGTATCCATAAAGGCCAAA	10	11139599	R	NM_006561;NM_001025077	Body;Body	chr10:11262302-11262499	10	11262302	11262499	0.00159481	0.320868	1.3994	1.07853	NM_001025077	CUGBP2	3'/gene body	Genebody
CUGBP2	cg24873880	5.91e-05	10	11099593	CGTCAATGGCTTTGAGCGTATAATCAGTGTTTGTATCCATAAAGGCCAAA	10	11139599	R	NM_006561;NM_001025077	Body;Body	chr10:11281362-11281880	10	11281362	11281880	0.00728684	-1.88511	-1.20597	0.679139	NM_001025077	CUGBP2	3'/gene body	Genebody
CUGBP2	cg05833351	0.000101783	10	11088146	CGGCACCGCTTGTCTAACAACACCGAACGCTGGGCCCATCCCCAGACGTT	10	11128152	F	NM_006561;NM_001025077	Body;Body	chr10:11257603-11257735	10	11257603	11257735	0.00693918	-0.367296	0.543581	0.910877	NM_001025076	CUGBP2	5'/gene body	Genebody
CUGBP2	cg05833351	0.000101783	10	11088146	CGGCACCGCTTGTCTAACAACACCGAACGCTGGGCCCATCCCCAGACGTT	10	11128152	F	NM_006561;NM_001025077	Body;Body	chr10:11333765-11333864	10	11333765	11333864	0.000519179	0.258397	-0.50688	-0.765277	NM_001025077	CUGBP2	3'/gene body	Genebody
CUGBP2	cg05833351	0.000101783	10	11088146	CGGCACCGCTTGTCTAACAACACCGAACGCTGGGCCCATCCCCAGACGTT	10	11128152	F	NM_006561;NM_001025077	Body;Body	chr10:11252422-11252608	10	11252422	11252608	0.0067989	-0.059653	0.940382	1.00003	NM_001083591	CUGBP2	5'/gene body	Genebody
CUGBP2	cg05833351	0.000101783	10	11088146	CGGCACCGCTTGTCTAACAACACCGAACGCTGGGCCCATCCCCAGACGTT	10	11128152	F	NM_006561;NM_001025077	Body;Body	chr10:11262302-11262499	10	11262302	11262499	0.00159481	0.320868	1.3994	1.07853	NM_001025077	CUGBP2	3'/gene body	Genebody
CUGBP2	cg05833351	0.000101783	10	11088146	CGGCACCGCTTGTCTAACAACACCGAACGCTGGGCCCATCCCCAGACGTT	10	11128152	F	NM_006561;NM_001025077	Body;Body	chr10:11281362-11281880	10	11281362	11281880	0.00728684	-1.88511	-1.20597	0.679139	NM_001025077	CUGBP2	3'/gene body	Genebody
CUGBP2	cg03731458	0.000371593	10	11246763	CGCAGCGTTTAGGACATCACGTCTTCTTGTGAAGCCCAGTGTTAACTGCT	10	11286769	F	NM_001025076;NM_006561;NM_001025077;NM_001083591	Body;Body;Body;Body	chr10:11257603-11257735	10	11257603	11257735	0.00693918	-0.367296	0.543581	0.910877	NM_001025076	CUGBP2	5'/gene body	Genebody
CUGBP2	cg03731458	0.000371593	10	11246763	CGCAGCGTTTAGGACATCACGTCTTCTTGTGAAGCCCAGTGTTAACTGCT	10	11286769	F	NM_001025076;NM_006561;NM_001025077;NM_001083591	Body;Body;Body;Body	chr10:11333765-11333864	10	11333765	11333864	0.000519179	0.258397	-0.50688	-0.765277	NM_001025077	CUGBP2	3'/gene body	Genebody
CUGBP2	cg03731458	0.000371593	10	11246763	CGCAGCGTTTAGGACATCACGTCTTCTTGTGAAGCCCAGTGTTAACTGCT	10	11286769	F	NM_001025076;NM_006561;NM_001025077;NM_001083591	Body;Body;Body;Body	chr10:11252422-11252608	10	11252422	11252608	0.0067989	-0.059653	0.940382	1.00003	NM_001083591	CUGBP2	5'/gene body	Genebody
CUGBP2	cg03731458	0.000371593	10	11246763	CGCAGCGTTTAGGACATCACGTCTTCTTGTGAAGCCCAGTGTTAACTGCT	10	11286769	F	NM_001025076;NM_006561;NM_001025077;NM_001083591	Body;Body;Body;Body	chr10:11262302-11262499	10	11262302	11262499	0.00159481	0.320868	1.3994	1.07853	NM_001025077	CUGBP2	3'/gene body	Genebody
CUGBP2	cg03731458	0.000371593	10	11246763	CGCAGCGTTTAGGACATCACGTCTTCTTGTGAAGCCCAGTGTTAACTGCT	10	11286769	F	NM_001025076;NM_006561;NM_001025077;NM_001083591	Body;Body;Body;Body	chr10:11281362-11281880	10	11281362	11281880	0.00728684	-1.88511	-1.20597	0.679139	NM_001025077	CUGBP2	3'/gene body	Genebody
CUGBP2	cg25119743	0.000766415	10	11059290	CGATGGCACTGCCTTTTCTGTCATCTTGCAAACACTAAGAAGTATAAGCG	10	11099296	F	NM_001025077;NM_006561	Body;TSS1500	chr10:11257603-11257735	10	11257603	11257735	0.00693918	-0.367296	0.543581	0.910877	NM_001025076	CUGBP2	5'/gene body	Genebody
CUGBP2	cg25119743	0.000766415	10	11059290	CGATGGCACTGCCTTTTCTGTCATCTTGCAAACACTAAGAAGTATAAGCG	10	11099296	F	NM_001025077;NM_006561	Body;TSS1500	chr10:11333765-11333864	10	11333765	11333864	0.000519179	0.258397	-0.50688	-0.765277	NM_001025077	CUGBP2	3'/gene body	Genebody
CUGBP2	cg25119743	0.000766415	10	11059290	CGATGGCACTGCCTTTTCTGTCATCTTGCAAACACTAAGAAGTATAAGCG	10	11099296	F	NM_001025077;NM_006561	Body;TSS1500	chr10:11252422-11252608	10	11252422	11252608	0.0067989	-0.059653	0.940382	1.00003	NM_001083591	CUGBP2	5'/gene body	Genebody
CUGBP2	cg25119743	0.000766415	10	11059290	CGATGGCACTGCCTTTTCTGTCATCTTGCAAACACTAAGAAGTATAAGCG	10	11099296	F	NM_001025077;NM_006561	Body;TSS1500	chr10:11262302-11262499	10	11262302	11262499	0.00159481	0.320868	1.3994	1.07853	NM_001025077	CUGBP2	3'/gene body	Genebody
CUGBP2	cg25119743	0.000766415	10	11059290	CGATGGCACTGCCTTTTCTGTCATCTTGCAAACACTAAGAAGTATAAGCG	10	11099296	F	NM_001025077;NM_006561	Body;TSS1500	chr10:11281362-11281880	10	11281362	11281880	0.00728684	-1.88511	-1.20597	0.679139	NM_001025077	CUGBP2	3'/gene body	Genebody
CUGBP2	cg06431514	0.00129663	10	11299076	GCTTAGAACCAGGTGCGGGACCTGGTTAGCACTGCATCACCAGTGTCACG	10	11339082	R	NM_001025076;NM_006561;NM_001025077;NM_001083591	Body;Body;Body;Body	chr10:11257603-11257735	10	11257603	11257735	0.00693918	-0.367296	0.543581	0.910877	NM_001025076	CUGBP2	5'/gene body	Genebody
CUGBP2	cg06431514	0.00129663	10	11299076	GCTTAGAACCAGGTGCGGGACCTGGTTAGCACTGCATCACCAGTGTCACG	10	11339082	R	NM_001025076;NM_006561;NM_001025077;NM_001083591	Body;Body;Body;Body	chr10:11333765-11333864	10	11333765	11333864	0.000519179	0.258397	-0.50688	-0.765277	NM_001025077	CUGBP2	3'/gene body	Genebody
CUGBP2	cg06431514	0.00129663	10	11299076	GCTTAGAACCAGGTGCGGGACCTGGTTAGCACTGCATCACCAGTGTCACG	10	11339082	R	NM_001025076;NM_006561;NM_001025077;NM_001083591	Body;Body;Body;Body	chr10:11252422-11252608	10	11252422	11252608	0.0067989	-0.059653	0.940382	1.00003	NM_001083591	CUGBP2	5'/gene body	Genebody
CUGBP2	cg06431514	0.00129663	10	11299076	GCTTAGAACCAGGTGCGGGACCTGGTTAGCACTGCATCACCAGTGTCACG	10	11339082	R	NM_001025076;NM_006561;NM_001025077;NM_001083591	Body;Body;Body;Body	chr10:11262302-11262499	10	11262302	11262499	0.00159481	0.320868	1.3994	1.07853	NM_001025077	CUGBP2	3'/gene body	Genebody
CUGBP2	cg06431514	0.00129663	10	11299076	GCTTAGAACCAGGTGCGGGACCTGGTTAGCACTGCATCACCAGTGTCACG	10	11339082	R	NM_001025076;NM_006561;NM_001025077;NM_001083591	Body;Body;Body;Body	chr10:11281362-11281880	10	11281362	11281880	0.00728684	-1.88511	-1.20597	0.679139	NM_001025077	CUGBP2	3'/gene body	Genebody
CUGBP2	cg12178980	0.00196298	10	11206870	CGCGAGGCATCCATGTGTGCATCAAATTAGTACGTTGTTGCTACTCAGAA	10	11246876	R	NM_001025076;NM_006561;NM_001025077;NM_001083591	TSS200;Body;Body;TSS200	chr10:11257603-11257735	10	11257603	11257735	0.00693918	-0.367296	0.543581	0.910877	NM_001025076	CUGBP2	5'/gene body	Genebody
CUGBP2	cg12178980	0.00196298	10	11206870	CGCGAGGCATCCATGTGTGCATCAAATTAGTACGTTGTTGCTACTCAGAA	10	11246876	R	NM_001025076;NM_006561;NM_001025077;NM_001083591	TSS200;Body;Body;TSS200	chr10:11333765-11333864	10	11333765	11333864	0.000519179	0.258397	-0.50688	-0.765277	NM_001025077	CUGBP2	3'/gene body	Genebody
CUGBP2	cg12178980	0.00196298	10	11206870	CGCGAGGCATCCATGTGTGCATCAAATTAGTACGTTGTTGCTACTCAGAA	10	11246876	R	NM_001025076;NM_006561;NM_001025077;NM_001083591	TSS200;Body;Body;TSS200	chr10:11252422-11252608	10	11252422	11252608	0.0067989	-0.059653	0.940382	1.00003	NM_001083591	CUGBP2	5'/gene body	Genebody
CUGBP2	cg12178980	0.00196298	10	11206870	CGCGAGGCATCCATGTGTGCATCAAATTAGTACGTTGTTGCTACTCAGAA	10	11246876	R	NM_001025076;NM_006561;NM_001025077;NM_001083591	TSS200;Body;Body;TSS200	chr10:11262302-11262499	10	11262302	11262499	0.00159481	0.320868	1.3994	1.07853	NM_001025077	CUGBP2	3'/gene body	Genebody
CUGBP2	cg12178980	0.00196298	10	11206870	CGCGAGGCATCCATGTGTGCATCAAATTAGTACGTTGTTGCTACTCAGAA	10	11246876	R	NM_001025076;NM_006561;NM_001025077;NM_001083591	TSS200;Body;Body;TSS200	chr10:11281362-11281880	10	11281362	11281880	0.00728684	-1.88511	-1.20597	0.679139	NM_001025077	CUGBP2	3'/gene body	Genebody
CUGBP2	cg17993092	0.00443343	10	11333703	CGACTGTGTCTCTGTTTATGCAAGAGGCAAATTGTCTAGAAGGGGTGTAG	10	11373709	F	NM_001025076;NM_006561;NM_001025077;NM_001083591	Body;Body;Body;Body	chr10:11257603-11257735	10	11257603	11257735	0.00693918	-0.367296	0.543581	0.910877	NM_001025076	CUGBP2	5'/gene body	Genebody
CUGBP2	cg17993092	0.00443343	10	11333703	CGACTGTGTCTCTGTTTATGCAAGAGGCAAATTGTCTAGAAGGGGTGTAG	10	11373709	F	NM_001025076;NM_006561;NM_001025077;NM_001083591	Body;Body;Body;Body	chr10:11333765-11333864	10	11333765	11333864	0.000519179	0.258397	-0.50688	-0.765277	NM_001025077	CUGBP2	3'/gene body	Genebody
CUGBP2	cg17993092	0.00443343	10	11333703	CGACTGTGTCTCTGTTTATGCAAGAGGCAAATTGTCTAGAAGGGGTGTAG	10	11373709	F	NM_001025076;NM_006561;NM_001025077;NM_001083591	Body;Body;Body;Body	chr10:11252422-11252608	10	11252422	11252608	0.0067989	-0.059653	0.940382	1.00003	NM_001083591	CUGBP2	5'/gene body	Genebody
CUGBP2	cg17993092	0.00443343	10	11333703	CGACTGTGTCTCTGTTTATGCAAGAGGCAAATTGTCTAGAAGGGGTGTAG	10	11373709	F	NM_001025076;NM_006561;NM_001025077;NM_001083591	Body;Body;Body;Body	chr10:11262302-11262499	10	11262302	11262499	0.00159481	0.320868	1.3994	1.07853	NM_001025077	CUGBP2	3'/gene body	Genebody
CUGBP2	cg17993092	0.00443343	10	11333703	CGACTGTGTCTCTGTTTATGCAAGAGGCAAATTGTCTAGAAGGGGTGTAG	10	11373709	F	NM_001025076;NM_006561;NM_001025077;NM_001083591	Body;Body;Body;Body	chr10:11281362-11281880	10	11281362	11281880	0.00728684	-1.88511	-1.20597	0.679139	NM_001025077	CUGBP2	3'/gene body	Genebody
CUGBP2	cg04221117	0.00537961	10	11206221	CGGGGGTAGGGGGCACAAAAAGGGTACATGGTTTTGCTTTACTGTTTATT	10	11246227	F	NM_006561;NM_001083591;NM_001025077;NM_001025076	Body;TSS1500;Body;TSS1500	chr10:11257603-11257735	10	11257603	11257735	0.00693918	-0.367296	0.543581	0.910877	NM_001025076	CUGBP2	5'/gene body	Genebody
CUGBP2	cg04221117	0.00537961	10	11206221	CGGGGGTAGGGGGCACAAAAAGGGTACATGGTTTTGCTTTACTGTTTATT	10	11246227	F	NM_006561;NM_001083591;NM_001025077;NM_001025076	Body;TSS1500;Body;TSS1500	chr10:11333765-11333864	10	11333765	11333864	0.000519179	0.258397	-0.50688	-0.765277	NM_001025077	CUGBP2	3'/gene body	Genebody
CUGBP2	cg04221117	0.00537961	10	11206221	CGGGGGTAGGGGGCACAAAAAGGGTACATGGTTTTGCTTTACTGTTTATT	10	11246227	F	NM_006561;NM_001083591;NM_001025077;NM_001025076	Body;TSS1500;Body;TSS1500	chr10:11252422-11252608	10	11252422	11252608	0.0067989	-0.059653	0.940382	1.00003	NM_001083591	CUGBP2	5'/gene body	Genebody
CUGBP2	cg04221117	0.00537961	10	11206221	CGGGGGTAGGGGGCACAAAAAGGGTACATGGTTTTGCTTTACTGTTTATT	10	11246227	F	NM_006561;NM_001083591;NM_001025077;NM_001025076	Body;TSS1500;Body;TSS1500	chr10:11262302-11262499	10	11262302	11262499	0.00159481	0.320868	1.3994	1.07853	NM_001025077	CUGBP2	3'/gene body	Genebody
CUGBP2	cg04221117	0.00537961	10	11206221	CGGGGGTAGGGGGCACAAAAAGGGTACATGGTTTTGCTTTACTGTTTATT	10	11246227	F	NM_006561;NM_001083591;NM_001025077;NM_001025076	Body;TSS1500;Body;TSS1500	chr10:11281362-11281880	10	11281362	11281880	0.00728684	-1.88511	-1.20597	0.679139	NM_001025077	CUGBP2	3'/gene body	Genebody
CUGBP2	cg22561013	0.00550478	10	11369045	CGTGGTGACTGTAAGTGGCTGACATGCGGAGTCCTTTAACCATGCCTTCA	10	11409051	R	NM_001025076;NM_006561;NM_001025077;NM_001083591	Body;Body;Body;Body	chr10:11257603-11257735	10	11257603	11257735	0.00693918	-0.367296	0.543581	0.910877	NM_001025076	CUGBP2	5'/gene body	Genebody
CUGBP2	cg22561013	0.00550478	10	11369045	CGTGGTGACTGTAAGTGGCTGACATGCGGAGTCCTTTAACCATGCCTTCA	10	11409051	R	NM_001025076;NM_006561;NM_001025077;NM_001083591	Body;Body;Body;Body	chr10:11333765-11333864	10	11333765	11333864	0.000519179	0.258397	-0.50688	-0.765277	NM_001025077	CUGBP2	3'/gene body	Genebody
CUGBP2	cg22561013	0.00550478	10	11369045	CGTGGTGACTGTAAGTGGCTGACATGCGGAGTCCTTTAACCATGCCTTCA	10	11409051	R	NM_001025076;NM_006561;NM_001025077;NM_001083591	Body;Body;Body;Body	chr10:11252422-11252608	10	11252422	11252608	0.0067989	-0.059653	0.940382	1.00003	NM_001083591	CUGBP2	5'/gene body	Genebody
CUGBP2	cg22561013	0.00550478	10	11369045	CGTGGTGACTGTAAGTGGCTGACATGCGGAGTCCTTTAACCATGCCTTCA	10	11409051	R	NM_001025076;NM_006561;NM_001025077;NM_001083591	Body;Body;Body;Body	chr10:11262302-11262499	10	11262302	11262499	0.00159481	0.320868	1.3994	1.07853	NM_001025077	CUGBP2	3'/gene body	Genebody
CUGBP2	cg22561013	0.00550478	10	11369045	CGTGGTGACTGTAAGTGGCTGACATGCGGAGTCCTTTAACCATGCCTTCA	10	11409051	R	NM_001025076;NM_006561;NM_001025077;NM_001083591	Body;Body;Body;Body	chr10:11281362-11281880	10	11281362	11281880	0.00728684	-1.88511	-1.20597	0.679139	NM_001025077	CUGBP2	3'/gene body	Genebody
CUGBP2	cg12756527	0.00593097	10	11284548	CGCTGCACACAGCTCTGCCAACAGCTGTCACCACCTGGTGCCGCCGTGAA	10	11324554	R	NM_001025076;NM_006561;NM_001025077;NM_001083591	Body;Body;Body;Body	chr10:11257603-11257735	10	11257603	11257735	0.00693918	-0.367296	0.543581	0.910877	NM_001025076	CUGBP2	5'/gene body	Genebody
CUGBP2	cg12756527	0.00593097	10	11284548	CGCTGCACACAGCTCTGCCAACAGCTGTCACCACCTGGTGCCGCCGTGAA	10	11324554	R	NM_001025076;NM_006561;NM_001025077;NM_001083591	Body;Body;Body;Body	chr10:11333765-11333864	10	11333765	11333864	0.000519179	0.258397	-0.50688	-0.765277	NM_001025077	CUGBP2	3'/gene body	Genebody
CUGBP2	cg12756527	0.00593097	10	11284548	CGCTGCACACAGCTCTGCCAACAGCTGTCACCACCTGGTGCCGCCGTGAA	10	11324554	R	NM_001025076;NM_006561;NM_001025077;NM_001083591	Body;Body;Body;Body	chr10:11252422-11252608	10	11252422	11252608	0.0067989	-0.059653	0.940382	1.00003	NM_001083591	CUGBP2	5'/gene body	Genebody
CUGBP2	cg12756527	0.00593097	10	11284548	CGCTGCACACAGCTCTGCCAACAGCTGTCACCACCTGGTGCCGCCGTGAA	10	11324554	R	NM_001025076;NM_006561;NM_001025077;NM_001083591	Body;Body;Body;Body	chr10:11262302-11262499	10	11262302	11262499	0.00159481	0.320868	1.3994	1.07853	NM_001025077	CUGBP2	3'/gene body	Genebody
CUGBP2	cg12756527	0.00593097	10	11284548	CGCTGCACACAGCTCTGCCAACAGCTGTCACCACCTGGTGCCGCCGTGAA	10	11324554	R	NM_001025076;NM_006561;NM_001025077;NM_001083591	Body;Body;Body;Body	chr10:11281362-11281880	10	11281362	11281880	0.00728684	-1.88511	-1.20597	0.679139	NM_001025077	CUGBP2	3'/gene body	Genebody
CUGBP2	cg13707005	0.00645848	10	11246628	CCAGCAGCTGGATTTCATTTTGAGAGTTCCTGTCACACGGGGATCAAGCG	10	11286634	F	NM_001025076;NM_006561;NM_001025077;NM_001083591	Body;Body;Body;Body	chr10:11257603-11257735	10	11257603	11257735	0.00693918	-0.367296	0.543581	0.910877	NM_001025076	CUGBP2	5'/gene body	Genebody
CUGBP2	cg13707005	0.00645848	10	11246628	CCAGCAGCTGGATTTCATTTTGAGAGTTCCTGTCACACGGGGATCAAGCG	10	11286634	F	NM_001025076;NM_006561;NM_001025077;NM_001083591	Body;Body;Body;Body	chr10:11333765-11333864	10	11333765	11333864	0.000519179	0.258397	-0.50688	-0.765277	NM_001025077	CUGBP2	3'/gene body	Genebody
CUGBP2	cg13707005	0.00645848	10	11246628	CCAGCAGCTGGATTTCATTTTGAGAGTTCCTGTCACACGGGGATCAAGCG	10	11286634	F	NM_001025076;NM_006561;NM_001025077;NM_001083591	Body;Body;Body;Body	chr10:11252422-11252608	10	11252422	11252608	0.0067989	-0.059653	0.940382	1.00003	NM_001083591	CUGBP2	5'/gene body	Genebody
CUGBP2	cg13707005	0.00645848	10	11246628	CCAGCAGCTGGATTTCATTTTGAGAGTTCCTGTCACACGGGGATCAAGCG	10	11286634	F	NM_001025076;NM_006561;NM_001025077;NM_001083591	Body;Body;Body;Body	chr10:11262302-11262499	10	11262302	11262499	0.00159481	0.320868	1.3994	1.07853	NM_001025077	CUGBP2	3'/gene body	Genebody
CUGBP2	cg13707005	0.00645848	10	11246628	CCAGCAGCTGGATTTCATTTTGAGAGTTCCTGTCACACGGGGATCAAGCG	10	11286634	F	NM_001025076;NM_006561;NM_001025077;NM_001083591	Body;Body;Body;Body	chr10:11281362-11281880	10	11281362	11281880	0.00728684	-1.88511	-1.20597	0.679139	NM_001025077	CUGBP2	3'/gene body	Genebody
CUGBP2	cg11086547	0.00694108	10	11317872	GAGCGCAATAAATCAGAACACAGGTGCCCATTAACCTGCCGTGAGGAACG	10	11357878	R	NM_001025076;NM_006561;NM_001025077;NM_001083591	Body;Body;Body;Body	chr10:11257603-11257735	10	11257603	11257735	0.00693918	-0.367296	0.543581	0.910877	NM_001025076	CUGBP2	5'/gene body	Genebody
CUGBP2	cg11086547	0.00694108	10	11317872	GAGCGCAATAAATCAGAACACAGGTGCCCATTAACCTGCCGTGAGGAACG	10	11357878	R	NM_001025076;NM_006561;NM_001025077;NM_001083591	Body;Body;Body;Body	chr10:11333765-11333864	10	11333765	11333864	0.000519179	0.258397	-0.50688	-0.765277	NM_001025077	CUGBP2	3'/gene body	Genebody
CUGBP2	cg11086547	0.00694108	10	11317872	GAGCGCAATAAATCAGAACACAGGTGCCCATTAACCTGCCGTGAGGAACG	10	11357878	R	NM_001025076;NM_006561;NM_001025077;NM_001083591	Body;Body;Body;Body	chr10:11252422-11252608	10	11252422	11252608	0.0067989	-0.059653	0.940382	1.00003	NM_001083591	CUGBP2	5'/gene body	Genebody
CUGBP2	cg11086547	0.00694108	10	11317872	GAGCGCAATAAATCAGAACACAGGTGCCCATTAACCTGCCGTGAGGAACG	10	11357878	R	NM_001025076;NM_006561;NM_001025077;NM_001083591	Body;Body;Body;Body	chr10:11262302-11262499	10	11262302	11262499	0.00159481	0.320868	1.3994	1.07853	NM_001025077	CUGBP2	3'/gene body	Genebody
CUGBP2	cg11086547	0.00694108	10	11317872	GAGCGCAATAAATCAGAACACAGGTGCCCATTAACCTGCCGTGAGGAACG	10	11357878	R	NM_001025076;NM_006561;NM_001025077;NM_001083591	Body;Body;Body;Body	chr10:11281362-11281880	10	11281362	11281880	0.00728684	-1.88511	-1.20597	0.679139	NM_001025077	CUGBP2	3'/gene body	Genebody
CUGBP2	cg08336287	0.00760319	10	11206892	CGGGTGATGAATTTGCAGAGTGCGCGAGGCATCCATGTGTGCATCAAATT	10	11246898	R	NM_001025076;NM_006561;NM_001025077;NM_001083591	TSS200;Body;Body;TSS200	chr10:11257603-11257735	10	11257603	11257735	0.00693918	-0.367296	0.543581	0.910877	NM_001025076	CUGBP2	5'/gene body	Genebody
CUGBP2	cg08336287	0.00760319	10	11206892	CGGGTGATGAATTTGCAGAGTGCGCGAGGCATCCATGTGTGCATCAAATT	10	11246898	R	NM_001025076;NM_006561;NM_001025077;NM_001083591	TSS200;Body;Body;TSS200	chr10:11333765-11333864	10	11333765	11333864	0.000519179	0.258397	-0.50688	-0.765277	NM_001025077	CUGBP2	3'/gene body	Genebody
CUGBP2	cg08336287	0.00760319	10	11206892	CGGGTGATGAATTTGCAGAGTGCGCGAGGCATCCATGTGTGCATCAAATT	10	11246898	R	NM_001025076;NM_006561;NM_001025077;NM_001083591	TSS200;Body;Body;TSS200	chr10:11252422-11252608	10	11252422	11252608	0.0067989	-0.059653	0.940382	1.00003	NM_001083591	CUGBP2	5'/gene body	Genebody
CUGBP2	cg08336287	0.00760319	10	11206892	CGGGTGATGAATTTGCAGAGTGCGCGAGGCATCCATGTGTGCATCAAATT	10	11246898	R	NM_001025076;NM_006561;NM_001025077;NM_001083591	TSS200;Body;Body;TSS200	chr10:11262302-11262499	10	11262302	11262499	0.00159481	0.320868	1.3994	1.07853	NM_001025077	CUGBP2	3'/gene body	Genebody
CUGBP2	cg08336287	0.00760319	10	11206892	CGGGTGATGAATTTGCAGAGTGCGCGAGGCATCCATGTGTGCATCAAATT	10	11246898	R	NM_001025076;NM_006561;NM_001025077;NM_001083591	TSS200;Body;Body;TSS200	chr10:11281362-11281880	10	11281362	11281880	0.00728684	-1.88511	-1.20597	0.679139	NM_001025077	CUGBP2	3'/gene body	Genebody
CUGBP2	cg00101457	0.00766528	10	11246612	CGGCAGTGATCTCCTGCGCTTGATCCCCGTGTGACAGGAACTCTCAAAAT	10	11286618	F	NM_001025076;NM_006561;NM_001025077;NM_001083591	Body;Body;Body;Body	chr10:11257603-11257735	10	11257603	11257735	0.00693918	-0.367296	0.543581	0.910877	NM_001025076	CUGBP2	5'/gene body	Genebody
CUGBP2	cg00101457	0.00766528	10	11246612	CGGCAGTGATCTCCTGCGCTTGATCCCCGTGTGACAGGAACTCTCAAAAT	10	11286618	F	NM_001025076;NM_006561;NM_001025077;NM_001083591	Body;Body;Body;Body	chr10:11333765-11333864	10	11333765	11333864	0.000519179	0.258397	-0.50688	-0.765277	NM_001025077	CUGBP2	3'/gene body	Genebody
CUGBP2	cg00101457	0.00766528	10	11246612	CGGCAGTGATCTCCTGCGCTTGATCCCCGTGTGACAGGAACTCTCAAAAT	10	11286618	F	NM_001025076;NM_006561;NM_001025077;NM_001083591	Body;Body;Body;Body	chr10:11252422-11252608	10	11252422	11252608	0.0067989	-0.059653	0.940382	1.00003	NM_001083591	CUGBP2	5'/gene body	Genebody
CUGBP2	cg00101457	0.00766528	10	11246612	CGGCAGTGATCTCCTGCGCTTGATCCCCGTGTGACAGGAACTCTCAAAAT	10	11286618	F	NM_001025076;NM_006561;NM_001025077;NM_001083591	Body;Body;Body;Body	chr10:11262302-11262499	10	11262302	11262499	0.00159481	0.320868	1.3994	1.07853	NM_001025077	CUGBP2	3'/gene body	Genebody
CUGBP2	cg00101457	0.00766528	10	11246612	CGGCAGTGATCTCCTGCGCTTGATCCCCGTGTGACAGGAACTCTCAAAAT	10	11286618	F	NM_001025076;NM_006561;NM_001025077;NM_001083591	Body;Body;Body;Body	chr10:11281362-11281880	10	11281362	11281880	0.00728684	-1.88511	-1.20597	0.679139	NM_001025077	CUGBP2	3'/gene body	Genebody
CUGBP2	cg07043247	0.00946095	10	11085755	CACTGGGGGATCCGAGCACAATCTCAAGTCCAGGTGAGAGATGATGGTCG	10	11125761	F	NM_006561;NM_001025077	Body;Body	chr10:11257603-11257735	10	11257603	11257735	0.00693918	-0.367296	0.543581	0.910877	NM_001025076	CUGBP2	5'/gene body	Genebody
CUGBP2	cg07043247	0.00946095	10	11085755	CACTGGGGGATCCGAGCACAATCTCAAGTCCAGGTGAGAGATGATGGTCG	10	11125761	F	NM_006561;NM_001025077	Body;Body	chr10:11333765-11333864	10	11333765	11333864	0.000519179	0.258397	-0.50688	-0.765277	NM_001025077	CUGBP2	3'/gene body	Genebody
CUGBP2	cg07043247	0.00946095	10	11085755	CACTGGGGGATCCGAGCACAATCTCAAGTCCAGGTGAGAGATGATGGTCG	10	11125761	F	NM_006561;NM_001025077	Body;Body	chr10:11252422-11252608	10	11252422	11252608	0.0067989	-0.059653	0.940382	1.00003	NM_001083591	CUGBP2	5'/gene body	Genebody
CUGBP2	cg07043247	0.00946095	10	11085755	CACTGGGGGATCCGAGCACAATCTCAAGTCCAGGTGAGAGATGATGGTCG	10	11125761	F	NM_006561;NM_001025077	Body;Body	chr10:11262302-11262499	10	11262302	11262499	0.00159481	0.320868	1.3994	1.07853	NM_001025077	CUGBP2	3'/gene body	Genebody
CUGBP2	cg07043247	0.00946095	10	11085755	CACTGGGGGATCCGAGCACAATCTCAAGTCCAGGTGAGAGATGATGGTCG	10	11125761	F	NM_006561;NM_001025077	Body;Body	chr10:11281362-11281880	10	11281362	11281880	0.00728684	-1.88511	-1.20597	0.679139	NM_001025077	CUGBP2	3'/gene body	Genebody
CUGBP2	cg11002119	0.0115821	10	11137788	CGGGAAGAAAGTGATGAAACCATTTGTGAAACTCCCTTGTGAAAAAGGAT	10	11177794	F	NM_006561;NM_001025077	Body;Body	chr10:11257603-11257735	10	11257603	11257735	0.00693918	-0.367296	0.543581	0.910877	NM_001025076	CUGBP2	5'/gene body	Genebody
CUGBP2	cg11002119	0.0115821	10	11137788	CGGGAAGAAAGTGATGAAACCATTTGTGAAACTCCCTTGTGAAAAAGGAT	10	11177794	F	NM_006561;NM_001025077	Body;Body	chr10:11333765-11333864	10	11333765	11333864	0.000519179	0.258397	-0.50688	-0.765277	NM_001025077	CUGBP2	3'/gene body	Genebody
CUGBP2	cg11002119	0.0115821	10	11137788	CGGGAAGAAAGTGATGAAACCATTTGTGAAACTCCCTTGTGAAAAAGGAT	10	11177794	F	NM_006561;NM_001025077	Body;Body	chr10:11252422-11252608	10	11252422	11252608	0.0067989	-0.059653	0.940382	1.00003	NM_001083591	CUGBP2	5'/gene body	Genebody
CUGBP2	cg11002119	0.0115821	10	11137788	CGGGAAGAAAGTGATGAAACCATTTGTGAAACTCCCTTGTGAAAAAGGAT	10	11177794	F	NM_006561;NM_001025077	Body;Body	chr10:11262302-11262499	10	11262302	11262499	0.00159481	0.320868	1.3994	1.07853	NM_001025077	CUGBP2	3'/gene body	Genebody
CUGBP2	cg11002119	0.0115821	10	11137788	CGGGAAGAAAGTGATGAAACCATTTGTGAAACTCCCTTGTGAAAAAGGAT	10	11177794	F	NM_006561;NM_001025077	Body;Body	chr10:11281362-11281880	10	11281362	11281880	0.00728684	-1.88511	-1.20597	0.679139	NM_001025077	CUGBP2	3'/gene body	Genebody
CUGBP2	cg11085304	0.0147479	10	11047586	AAGGCAACTAGTACAAATAGAATTCACGGCAGTCCTCCGCCTTTCTCTCG	10	11087592	F	NM_001025077	Body	chr10:11257603-11257735	10	11257603	11257735	0.00693918	-0.367296	0.543581	0.910877	NM_001025076	CUGBP2	5'/gene body	Genebody
CUGBP2	cg11085304	0.0147479	10	11047586	AAGGCAACTAGTACAAATAGAATTCACGGCAGTCCTCCGCCTTTCTCTCG	10	11087592	F	NM_001025077	Body	chr10:11333765-11333864	10	11333765	11333864	0.000519179	0.258397	-0.50688	-0.765277	NM_001025077	CUGBP2	3'/gene body	Genebody
CUGBP2	cg11085304	0.0147479	10	11047586	AAGGCAACTAGTACAAATAGAATTCACGGCAGTCCTCCGCCTTTCTCTCG	10	11087592	F	NM_001025077	Body	chr10:11252422-11252608	10	11252422	11252608	0.0067989	-0.059653	0.940382	1.00003	NM_001083591	CUGBP2	5'/gene body	Genebody
CUGBP2	cg11085304	0.0147479	10	11047586	AAGGCAACTAGTACAAATAGAATTCACGGCAGTCCTCCGCCTTTCTCTCG	10	11087592	F	NM_001025077	Body	chr10:11262302-11262499	10	11262302	11262499	0.00159481	0.320868	1.3994	1.07853	NM_001025077	CUGBP2	3'/gene body	Genebody
CUGBP2	cg11085304	0.0147479	10	11047586	AAGGCAACTAGTACAAATAGAATTCACGGCAGTCCTCCGCCTTTCTCTCG	10	11087592	F	NM_001025077	Body	chr10:11281362-11281880	10	11281362	11281880	0.00728684	-1.88511	-1.20597	0.679139	NM_001025077	CUGBP2	3'/gene body	Genebody
CUGBP2	cg03955630	0.0151227	10	11317823	GTTCCTCACGGCAGGTTAATGGGCACCTGTGTTCTGATTTATTGCGCTCG	10	11357829	F	NM_001025076;NM_006561;NM_001025077;NM_001083591	Body;Body;Body;Body	chr10:11257603-11257735	10	11257603	11257735	0.00693918	-0.367296	0.543581	0.910877	NM_001025076	CUGBP2	5'/gene body	Genebody
CUGBP2	cg03955630	0.0151227	10	11317823	GTTCCTCACGGCAGGTTAATGGGCACCTGTGTTCTGATTTATTGCGCTCG	10	11357829	F	NM_001025076;NM_006561;NM_001025077;NM_001083591	Body;Body;Body;Body	chr10:11333765-11333864	10	11333765	11333864	0.000519179	0.258397	-0.50688	-0.765277	NM_001025077	CUGBP2	3'/gene body	Genebody
CUGBP2	cg03955630	0.0151227	10	11317823	GTTCCTCACGGCAGGTTAATGGGCACCTGTGTTCTGATTTATTGCGCTCG	10	11357829	F	NM_001025076;NM_006561;NM_001025077;NM_001083591	Body;Body;Body;Body	chr10:11252422-11252608	10	11252422	11252608	0.0067989	-0.059653	0.940382	1.00003	NM_001083591	CUGBP2	5'/gene body	Genebody
CUGBP2	cg03955630	0.0151227	10	11317823	GTTCCTCACGGCAGGTTAATGGGCACCTGTGTTCTGATTTATTGCGCTCG	10	11357829	F	NM_001025076;NM_006561;NM_001025077;NM_001083591	Body;Body;Body;Body	chr10:11262302-11262499	10	11262302	11262499	0.00159481	0.320868	1.3994	1.07853	NM_001025077	CUGBP2	3'/gene body	Genebody
CUGBP2	cg03955630	0.0151227	10	11317823	GTTCCTCACGGCAGGTTAATGGGCACCTGTGTTCTGATTTATTGCGCTCG	10	11357829	F	NM_001025076;NM_006561;NM_001025077;NM_001083591	Body;Body;Body;Body	chr10:11281362-11281880	10	11281362	11281880	0.00728684	-1.88511	-1.20597	0.679139	NM_001025077	CUGBP2	3'/gene body	Genebody
CUGBP2	cg14729148	0.0250895	10	11208339	CGGTGATGGGGGGCAGTGGGTGCCATTAATGAGATAGAGACCCAGAAACC	10	11248345	F	NM_001025076;NM_006561;NM_001025077;NM_001083591	Body;Body;Body;Body	chr10:11257603-11257735	10	11257603	11257735	0.00693918	-0.367296	0.543581	0.910877	NM_001025076	CUGBP2	5'/gene body	Genebody
CUGBP2	cg14729148	0.0250895	10	11208339	CGGTGATGGGGGGCAGTGGGTGCCATTAATGAGATAGAGACCCAGAAACC	10	11248345	F	NM_001025076;NM_006561;NM_001025077;NM_001083591	Body;Body;Body;Body	chr10:11333765-11333864	10	11333765	11333864	0.000519179	0.258397	-0.50688	-0.765277	NM_001025077	CUGBP2	3'/gene body	Genebody
CUGBP2	cg14729148	0.0250895	10	11208339	CGGTGATGGGGGGCAGTGGGTGCCATTAATGAGATAGAGACCCAGAAACC	10	11248345	F	NM_001025076;NM_006561;NM_001025077;NM_001083591	Body;Body;Body;Body	chr10:11252422-11252608	10	11252422	11252608	0.0067989	-0.059653	0.940382	1.00003	NM_001083591	CUGBP2	5'/gene body	Genebody
CUGBP2	cg14729148	0.0250895	10	11208339	CGGTGATGGGGGGCAGTGGGTGCCATTAATGAGATAGAGACCCAGAAACC	10	11248345	F	NM_001025076;NM_006561;NM_001025077;NM_001083591	Body;Body;Body;Body	chr10:11262302-11262499	10	11262302	11262499	0.00159481	0.320868	1.3994	1.07853	NM_001025077	CUGBP2	3'/gene body	Genebody
CUGBP2	cg14729148	0.0250895	10	11208339	CGGTGATGGGGGGCAGTGGGTGCCATTAATGAGATAGAGACCCAGAAACC	10	11248345	F	NM_001025076;NM_006561;NM_001025077;NM_001083591	Body;Body;Body;Body	chr10:11281362-11281880	10	11281362	11281880	0.00728684	-1.88511	-1.20597	0.679139	NM_001025077	CUGBP2	3'/gene body	Genebody
CUGBP2	cg24885650	0.0254173	10	11069298	GTCTGCTCGTTCCCCCTTTTCTTTTACGCTCTGATGTCCGAAAGTTGCCG	10	11109304	R	NM_006561;NM_001025077	Body;Body	chr10:11257603-11257735	10	11257603	11257735	0.00693918	-0.367296	0.543581	0.910877	NM_001025076	CUGBP2	5'/gene body	Genebody
CUGBP2	cg24885650	0.0254173	10	11069298	GTCTGCTCGTTCCCCCTTTTCTTTTACGCTCTGATGTCCGAAAGTTGCCG	10	11109304	R	NM_006561;NM_001025077	Body;Body	chr10:11333765-11333864	10	11333765	11333864	0.000519179	0.258397	-0.50688	-0.765277	NM_001025077	CUGBP2	3'/gene body	Genebody
CUGBP2	cg24885650	0.0254173	10	11069298	GTCTGCTCGTTCCCCCTTTTCTTTTACGCTCTGATGTCCGAAAGTTGCCG	10	11109304	R	NM_006561;NM_001025077	Body;Body	chr10:11252422-11252608	10	11252422	11252608	0.0067989	-0.059653	0.940382	1.00003	NM_001083591	CUGBP2	5'/gene body	Genebody
CUGBP2	cg24885650	0.0254173	10	11069298	GTCTGCTCGTTCCCCCTTTTCTTTTACGCTCTGATGTCCGAAAGTTGCCG	10	11109304	R	NM_006561;NM_001025077	Body;Body	chr10:11262302-11262499	10	11262302	11262499	0.00159481	0.320868	1.3994	1.07853	NM_001025077	CUGBP2	3'/gene body	Genebody
CUGBP2	cg24885650	0.0254173	10	11069298	GTCTGCTCGTTCCCCCTTTTCTTTTACGCTCTGATGTCCGAAAGTTGCCG	10	11109304	R	NM_006561;NM_001025077	Body;Body	chr10:11281362-11281880	10	11281362	11281880	0.00728684	-1.88511	-1.20597	0.679139	NM_001025077	CUGBP2	3'/gene body	Genebody
CUGBP2	cg17775621	0.0258113	10	11206838	CGTTGTTGCTACTCAGAATGGAAAGCGGTCCAGCTATGCAGCTCTGCGCA	10	11246844	R	NM_001025076;NM_006561;NM_001025077;NM_001083591	TSS200;Body;Body;TSS200	chr10:11257603-11257735	10	11257603	11257735	0.00693918	-0.367296	0.543581	0.910877	NM_001025076	CUGBP2	5'/gene body	Genebody
CUGBP2	cg17775621	0.0258113	10	11206838	CGTTGTTGCTACTCAGAATGGAAAGCGGTCCAGCTATGCAGCTCTGCGCA	10	11246844	R	NM_001025076;NM_006561;NM_001025077;NM_001083591	TSS200;Body;Body;TSS200	chr10:11333765-11333864	10	11333765	11333864	0.000519179	0.258397	-0.50688	-0.765277	NM_001025077	CUGBP2	3'/gene body	Genebody
CUGBP2	cg17775621	0.0258113	10	11206838	CGTTGTTGCTACTCAGAATGGAAAGCGGTCCAGCTATGCAGCTCTGCGCA	10	11246844	R	NM_001025076;NM_006561;NM_001025077;NM_001083591	TSS200;Body;Body;TSS200	chr10:11252422-11252608	10	11252422	11252608	0.0067989	-0.059653	0.940382	1.00003	NM_001083591	CUGBP2	5'/gene body	Genebody
CUGBP2	cg17775621	0.0258113	10	11206838	CGTTGTTGCTACTCAGAATGGAAAGCGGTCCAGCTATGCAGCTCTGCGCA	10	11246844	R	NM_001025076;NM_006561;NM_001025077;NM_001083591	TSS200;Body;Body;TSS200	chr10:11262302-11262499	10	11262302	11262499	0.00159481	0.320868	1.3994	1.07853	NM_001025077	CUGBP2	3'/gene body	Genebody
CUGBP2	cg17775621	0.0258113	10	11206838	CGTTGTTGCTACTCAGAATGGAAAGCGGTCCAGCTATGCAGCTCTGCGCA	10	11246844	R	NM_001025076;NM_006561;NM_001025077;NM_001083591	TSS200;Body;Body;TSS200	chr10:11281362-11281880	10	11281362	11281880	0.00728684	-1.88511	-1.20597	0.679139	NM_001025077	CUGBP2	3'/gene body	Genebody
CUGBP2	cg10398418	0.0475345	10	11312015	CGGTTACTTTGGAGAATGCCTGTGTTCTCTGAATATCTTCTGCCCTCATC	10	11352021	F	NM_001025076;NM_006561;NM_001025077;NM_001083591	Body;Body;Body;Body	chr10:11257603-11257735	10	11257603	11257735	0.00693918	-0.367296	0.543581	0.910877	NM_001025076	CUGBP2	5'/gene body	Genebody
CUGBP2	cg10398418	0.0475345	10	11312015	CGGTTACTTTGGAGAATGCCTGTGTTCTCTGAATATCTTCTGCCCTCATC	10	11352021	F	NM_001025076;NM_006561;NM_001025077;NM_001083591	Body;Body;Body;Body	chr10:11333765-11333864	10	11333765	11333864	0.000519179	0.258397	-0.50688	-0.765277	NM_001025077	CUGBP2	3'/gene body	Genebody
CUGBP2	cg10398418	0.0475345	10	11312015	CGGTTACTTTGGAGAATGCCTGTGTTCTCTGAATATCTTCTGCCCTCATC	10	11352021	F	NM_001025076;NM_006561;NM_001025077;NM_001083591	Body;Body;Body;Body	chr10:11252422-11252608	10	11252422	11252608	0.0067989	-0.059653	0.940382	1.00003	NM_001083591	CUGBP2	5'/gene body	Genebody
CUGBP2	cg10398418	0.0475345	10	11312015	CGGTTACTTTGGAGAATGCCTGTGTTCTCTGAATATCTTCTGCCCTCATC	10	11352021	F	NM_001025076;NM_006561;NM_001025077;NM_001083591	Body;Body;Body;Body	chr10:11262302-11262499	10	11262302	11262499	0.00159481	0.320868	1.3994	1.07853	NM_001025077	CUGBP2	3'/gene body	Genebody
CUGBP2	cg10398418	0.0475345	10	11312015	CGGTTACTTTGGAGAATGCCTGTGTTCTCTGAATATCTTCTGCCCTCATC	10	11352021	F	NM_001025076;NM_006561;NM_001025077;NM_001083591	Body;Body;Body;Body	chr10:11281362-11281880	10	11281362	11281880	0.00728684	-1.88511	-1.20597	0.679139	NM_001025077	CUGBP2	3'/gene body	Genebody
MICAL2	cg03821121	2.95e-08	11	12148288	CGCAACAGTTCAGCTCAATCATAGAAGAAAAACCACAAGGTAGTTCATGA	11	12104864	F	NM_014632	5'UTR	chr11:12202807-12202929	11	12202807	12202929	0.00425944	0.896035	1.65057	0.754533	NM_014632	MICAL2	3'/gene body	Genebody
MICAL2	cg03821121	2.95e-08	11	12148288	CGCAACAGTTCAGCTCAATCATAGAAGAAAAACCACAAGGTAGTTCATGA	11	12104864	F	NM_014632	5'UTR	chr11:12145099-12145502	11	12145099	12145502	0.000915246	-1.34399	-0.67693	0.667058	NM_014632	MICAL2	5'/gene body	Genebody
MICAL2	cg04468741	1.94e-07	11	12181467	GGACGCTCACAGAGCCCAGAGAGGATCTGTGAAGGAATCCACGCTTGTCG	11	12138043	R	NM_014632	5'UTR	chr11:12202807-12202929	11	12202807	12202929	0.00425944	0.896035	1.65057	0.754533	NM_014632	MICAL2	3'/gene body	Genebody
MICAL2	cg04468741	1.94e-07	11	12181467	GGACGCTCACAGAGCCCAGAGAGGATCTGTGAAGGAATCCACGCTTGTCG	11	12138043	R	NM_014632	5'UTR	chr11:12145099-12145502	11	12145099	12145502	0.000915246	-1.34399	-0.67693	0.667058	NM_014632	MICAL2	5'/gene body	Genebody
MICAL2	cg23254316	0.00156073	11	12200844	CTGCAAAGGTGGAGGATCTCCAAGGACAGGATTTCAGCAGACTGAACACG	11	12157420	F	NM_014632	Body	chr11:12202807-12202929	11	12202807	12202929	0.00425944	0.896035	1.65057	0.754533	NM_014632	MICAL2	3'/gene body	Genebody
MICAL2	cg23254316	0.00156073	11	12200844	CTGCAAAGGTGGAGGATCTCCAAGGACAGGATTTCAGCAGACTGAACACG	11	12157420	F	NM_014632	Body	chr11:12145099-12145502	11	12145099	12145502	0.000915246	-1.34399	-0.67693	0.667058	NM_014632	MICAL2	5'/gene body	Genebody
MICAL2	cg03860250	0.0035258	11	12140139	TGCCCCTGAGGTTTATTCTCAGATTCCAGGCTCTTTGAACCCCCAAATCG	11	12096715	F	NM_014632	5'UTR	chr11:12202807-12202929	11	12202807	12202929	0.00425944	0.896035	1.65057	0.754533	NM_014632	MICAL2	3'/gene body	Genebody
MICAL2	cg03860250	0.0035258	11	12140139	TGCCCCTGAGGTTTATTCTCAGATTCCAGGCTCTTTGAACCCCCAAATCG	11	12096715	F	NM_014632	5'UTR	chr11:12145099-12145502	11	12145099	12145502	0.000915246	-1.34399	-0.67693	0.667058	NM_014632	MICAL2	5'/gene body	Genebody
MICAL2	cg27631389	0.00431411	11	12263892	GAGAGCCAGAGCCAAGTCTGACCTACAGCTGGGTGGGACAGAAAATTTCG	11	12220468	R	NM_014632	Body	chr11:12202807-12202929	11	12202807	12202929	0.00425944	0.896035	1.65057	0.754533	NM_014632	MICAL2	3'/gene body	Genebody
MICAL2	cg27631389	0.00431411	11	12263892	GAGAGCCAGAGCCAAGTCTGACCTACAGCTGGGTGGGACAGAAAATTTCG	11	12220468	R	NM_014632	Body	chr11:12145099-12145502	11	12145099	12145502	0.000915246	-1.34399	-0.67693	0.667058	NM_014632	MICAL2	5'/gene body	Genebody
MICAL2	cg16946439	0.00446766	11	12131814	GTATCAAGGGAGCGGCGAGGGCCTGGGCCTCACGCTTCTTGGTCTAGGCG	11	12088390	F	NM_014632	TSS1500	chr11:12202807-12202929	11	12202807	12202929	0.00425944	0.896035	1.65057	0.754533	NM_014632	MICAL2	3'/gene body	Genebody
MICAL2	cg16946439	0.00446766	11	12131814	GTATCAAGGGAGCGGCGAGGGCCTGGGCCTCACGCTTCTTGGTCTAGGCG	11	12088390	F	NM_014632	TSS1500	chr11:12145099-12145502	11	12145099	12145502	0.000915246	-1.34399	-0.67693	0.667058	NM_014632	MICAL2	5'/gene body	Genebody
MICAL2	cg14792845	0.00622791	11	12164373	GTTACAGGTTAAATAACTTGTCCATGCCCACAAGGGCCAGGACTCAAACG	11	12120949	R	NM_014632	5'UTR	chr11:12202807-12202929	11	12202807	12202929	0.00425944	0.896035	1.65057	0.754533	NM_014632	MICAL2	3'/gene body	Genebody
MICAL2	cg14792845	0.00622791	11	12164373	GTTACAGGTTAAATAACTTGTCCATGCCCACAAGGGCCAGGACTCAAACG	11	12120949	R	NM_014632	5'UTR	chr11:12145099-12145502	11	12145099	12145502	0.000915246	-1.34399	-0.67693	0.667058	NM_014632	MICAL2	5'/gene body	Genebody
MICAL2	cg09371112	0.00813151	11	12222570	GAAATGCAGTGAATCCAGACTTAACCCCAAAGCAAACCTCACCAGTGTCG	11	12179146	R	NM_014632	Body	chr11:12202807-12202929	11	12202807	12202929	0.00425944	0.896035	1.65057	0.754533	NM_014632	MICAL2	3'/gene body	Genebody
MICAL2	cg09371112	0.00813151	11	12222570	GAAATGCAGTGAATCCAGACTTAACCCCAAAGCAAACCTCACCAGTGTCG	11	12179146	R	NM_014632	Body	chr11:12145099-12145502	11	12145099	12145502	0.000915246	-1.34399	-0.67693	0.667058	NM_014632	MICAL2	5'/gene body	Genebody
MICAL2	cg12422683	0.00989865	11	12132611	CGCGCCTGCAGTGCTGCCTGTCACCTGGCAGAAGACCATCCCCAAACTTC	11	12089187	F	NM_014632	5'UTR	chr11:12202807-12202929	11	12202807	12202929	0.00425944	0.896035	1.65057	0.754533	NM_014632	MICAL2	3'/gene body	Genebody
MICAL2	cg12422683	0.00989865	11	12132611	CGCGCCTGCAGTGCTGCCTGTCACCTGGCAGAAGACCATCCCCAAACTTC	11	12089187	F	NM_014632	5'UTR	chr11:12145099-12145502	11	12145099	12145502	0.000915246	-1.34399	-0.67693	0.667058	NM_014632	MICAL2	5'/gene body	Genebody
MICAL2	cg09412882	0.0182851	11	12271701	GTCTTAAATCACTTTCCTCTGCACAAGAGTGGCATGGCCCACACAGGACG	11	12228277	F	NM_014632	Body	chr11:12202807-12202929	11	12202807	12202929	0.00425944	0.896035	1.65057	0.754533	NM_014632	MICAL2	3'/gene body	Genebody
MICAL2	cg09412882	0.0182851	11	12271701	GTCTTAAATCACTTTCCTCTGCACAAGAGTGGCATGGCCCACACAGGACG	11	12228277	F	NM_014632	Body	chr11:12145099-12145502	11	12145099	12145502	0.000915246	-1.34399	-0.67693	0.667058	NM_014632	MICAL2	5'/gene body	Genebody
MICAL2	cg27133034	0.0271933	11	12235611	CGGATTTTGTTTTGCTCACTGCTCATTCTCAAGCCCTAGAACAGCATCTG	11	12192187	R	NM_014632	Body	chr11:12202807-12202929	11	12202807	12202929	0.00425944	0.896035	1.65057	0.754533	NM_014632	MICAL2	3'/gene body	Genebody
MICAL2	cg27133034	0.0271933	11	12235611	CGGATTTTGTTTTGCTCACTGCTCATTCTCAAGCCCTAGAACAGCATCTG	11	12192187	R	NM_014632	Body	chr11:12145099-12145502	11	12145099	12145502	0.000915246	-1.34399	-0.67693	0.667058	NM_014632	MICAL2	5'/gene body	Genebody
MICAL2	cg24022152	0.0326116	11	12133196	ACAGGCGACAATCACAGCAAGAGAGCCGGCACACTGCTGTAGGCCTGGCG	11	12089772	F	NM_014632	5'UTR	chr11:12202807-12202929	11	12202807	12202929	0.00425944	0.896035	1.65057	0.754533	NM_014632	MICAL2	3'/gene body	Genebody
MICAL2	cg24022152	0.0326116	11	12133196	ACAGGCGACAATCACAGCAAGAGAGCCGGCACACTGCTGTAGGCCTGGCG	11	12089772	F	NM_014632	5'UTR	chr11:12145099-12145502	11	12145099	12145502	0.000915246	-1.34399	-0.67693	0.667058	NM_014632	MICAL2	5'/gene body	Genebody
MICAL2	cg06796220	0.039475	11	12255685	CGGCCTCCCCAGGAATGCCCTTCATAAGCCCATGGCTAATATGGCTGTCT	11	12212261	F	NM_014632	Body	chr11:12202807-12202929	11	12202807	12202929	0.00425944	0.896035	1.65057	0.754533	NM_014632	MICAL2	3'/gene body	Genebody
MICAL2	cg06796220	0.039475	11	12255685	CGGCCTCCCCAGGAATGCCCTTCATAAGCCCATGGCTAATATGGCTGTCT	11	12212261	F	NM_014632	Body	chr11:12145099-12145502	11	12145099	12145502	0.000915246	-1.34399	-0.67693	0.667058	NM_014632	MICAL2	5'/gene body	Genebody
MICAL2	cg08769073	0.0446105	11	12214804	AGCCAAGGAGTGCAAGGCTACCATGCTATTCTACAGCCGTATCTGGACCG	11	12171380	F	NM_014632	Body	chr11:12202807-12202929	11	12202807	12202929	0.00425944	0.896035	1.65057	0.754533	NM_014632	MICAL2	3'/gene body	Genebody
MICAL2	cg08769073	0.0446105	11	12214804	AGCCAAGGAGTGCAAGGCTACCATGCTATTCTACAGCCGTATCTGGACCG	11	12171380	F	NM_014632	Body	chr11:12145099-12145502	11	12145099	12145502	0.000915246	-1.34399	-0.67693	0.667058	NM_014632	MICAL2	5'/gene body	Genebody
AKAP12	cg24748868	2.84e-08	6	151660133	AGCACCCATTGATTCTTGCTTTATCCAGCTTTCACTTTGATGGATGCTCG	6	151701826	R	NM_144497;NM_005100	Body;Body	chr6:151611158-151611538	6	151611158	151611538	0.00677389	-0.997209	-0.196114	0.801095	NM_005100	AKAP12	5'/gene body	Genebody
AKAP12	cg13500720	3.1e-05	6	151679097	CGCTGGCCATCACAGTTGCGATTCCATGAGTAGCTGCTTTATGACTGCTT	6	151720790	F	NM_144497;NM_005100	3'UTR;3'UTR	chr6:151611158-151611538	6	151611158	151611538	0.00677389	-0.997209	-0.196114	0.801095	NM_005100	AKAP12	5'/gene body	Genebody
AKAP12	cg18144247	0.000113005	6	151576127	AAAGTTTCTCAAGCAGTCCCTGTGATCTTCAGAACCCAGCTTGTTCTTCG	6	151617820	R	NM_005100	Body	chr6:151611158-151611538	6	151611158	151611538	0.00677389	-0.997209	-0.196114	0.801095	NM_005100	AKAP12	5'/gene body	Genebody
AKAP12	cg01154527	0.000212037	6	151661849	CACAATGGGGTTTTGTCTGGCAATGGCCAAGGCATGGTGGAACCTGCTCG	6	151703542	F	NM_144497;NM_005100	Body;Body	chr6:151611158-151611538	6	151611158	151611538	0.00677389	-0.997209	-0.196114	0.801095	NM_005100	AKAP12	5'/gene body	Genebody
AKAP12	cg24121503	0.000229201	6	151650834	CGTGTCTCCAAAGTCTCTTGACAAGGAATCTGTCTCCATAGCAGATGTGA	6	151692527	R	NM_144497;NM_005100	Body;Body	chr6:151611158-151611538	6	151611158	151611538	0.00677389	-0.997209	-0.196114	0.801095	NM_005100	AKAP12	5'/gene body	Genebody
AKAP12	cg12061236	0.000352709	6	151560886	TATCCTCCGGAACAAGTGATGTCAGGCGATGCCATCAGCAGTGCTAGCCG	6	151602579	F	NM_005100	TSS1500	chr6:151611158-151611538	6	151611158	151611538	0.00677389	-0.997209	-0.196114	0.801095	NM_005100	AKAP12	5'/gene body	Genebody
AKAP12	cg26390965	0.000837448	6	151670448	CGCCAGCCGGCCCAACCTTGAGTGAAGAATTTTTTGAAGGTTGATCCTGT	6	151712141	R	NM_144497;NM_005100	Body;Body	chr6:151611158-151611538	6	151611158	151611538	0.00677389	-0.997209	-0.196114	0.801095	NM_005100	AKAP12	5'/gene body	Genebody
AKAP12	cg20068535	0.00183228	6	151560981	CCATATTTGGGCACCTCACGTGGCAAGAGCAGGGAACCGAGAGGTTAACG	6	151602674	F	NM_005100	TSS200	chr6:151611158-151611538	6	151611158	151611538	0.00677389	-0.997209	-0.196114	0.801095	NM_005100	AKAP12	5'/gene body	Genebody
AKAP12	cg07804773	0.00387019	6	151662651	GGGCGGTCCGCAGGACCCCCGGGGGTTTCCTGGGAGGTCGAGGGCTGGCG	6	151704344	R	NM_144497;NM_005100	Body;Body	chr6:151611158-151611538	6	151611158	151611538	0.00677389	-0.997209	-0.196114	0.801095	NM_005100	AKAP12	5'/gene body	Genebody
AKAP12	cg27045481	0.00447876	6	151565318	TTTAATGCACGAGGGTCAAACACATCCTTAAATTTACCAGTCAGACAACG	6	151607011	F	NM_005100	Body	chr6:151611158-151611538	6	151611158	151611538	0.00677389	-0.997209	-0.196114	0.801095	NM_005100	AKAP12	5'/gene body	Genebody
AKAP12	cg17520539	0.00965429	6	151560927	AGGGGGGCGGCTAGCACTGCTGATGGCATCGCCTGACATCACTTGTTCCG	6	151602620	R	NM_005100	TSS1500	chr6:151611158-151611538	6	151611158	151611538	0.00677389	-0.997209	-0.196114	0.801095	NM_005100	AKAP12	5'/gene body	Genebody
AKAP12	cg11348249	0.0156663	6	151560831	AGAGGTGGCCTGGATGGGTAACTTCCAGCACAGGCCCTCAAAGAAGGACG	6	151602524	R	NM_005100	TSS1500	chr6:151611158-151611538	6	151611158	151611538	0.00677389	-0.997209	-0.196114	0.801095	NM_005100	AKAP12	5'/gene body	Genebody
AKAP12	cg13033898	0.0203706	6	151561055	CGCTCCCTGGCTCCTCCTGAGTCCGACCATATTTGGGCACCTCACGTGGC	6	151602748	R	NM_005100	TSS200	chr6:151611158-151611538	6	151611158	151611538	0.00677389	-0.997209	-0.196114	0.801095	NM_005100	AKAP12	5'/gene body	Genebody
AKAP12	cg10134496	0.0221809	6	151671694	CGGGGACAGACGGGATCCTTGCTGGTTCCCAAGAACATGATCCAGGGCAG	6	151713387	F	NM_144497;NM_005100	Body;Body	chr6:151611158-151611538	6	151611158	151611538	0.00677389	-0.997209	-0.196114	0.801095	NM_005100	AKAP12	5'/gene body	Genebody
AKAP12	cg22942200	0.0259474	6	151560992	CGGTTCCCTGCTCTTGCCACGTGAGGTGCCCAAATATGGTCGGACTCAGG	6	151602685	F	NM_005100	TSS200	chr6:151611158-151611538	6	151611158	151611538	0.00677389	-0.997209	-0.196114	0.801095	NM_005100	AKAP12	5'/gene body	Genebody
AKAP12	cg27583671	0.0285798	6	151670624	CGAGCCCCGGTTATCAGCTGAATATGAGAAAGTTGAGCTGCCCTCAGAGG	6	151712317	F	NM_144497;NM_005100	Body;Body	chr6:151611158-151611538	6	151611158	151611538	0.00677389	-0.997209	-0.196114	0.801095	NM_005100	AKAP12	5'/gene body	Genebody
AKAP12	cg10270306	0.0410237	6	151561032	TAACCTCTCGGTTCCCTGCTCTTGCCACGTGAGGTGCCCAAATATGGTCG	6	151602725	R	NM_005100	TSS200	chr6:151611158-151611538	6	151611158	151611538	0.00677389	-0.997209	-0.196114	0.801095	NM_005100	AKAP12	5'/gene body	Genebody
MAPK4	cg06191260	1.07e-05	18	48088362	CGGTATGACAGTAGCATTAAAAGGGAGGTGTCTTTTTGTCTGTCTCCAGC	18	46342360	R	NM_002747	5'UTR	chr18:46465300-46465697	18	46465300	46465697	0.00663507	-1.91076	-1.21486	0.695902	NM_002747	MAPK4	3'/gene body	Genebody
MAPK4	cg06191260	1.07e-05	18	48088362	CGGTATGACAGTAGCATTAAAAGGGAGGTGTCTTTTTGTCTGTCTCCAGC	18	46342360	R	NM_002747	5'UTR	chr18:46476985-46477673	18	46476985	46477673	0.000600541	-1.17264	-0.444649	0.72799	NM_002747	MAPK4	3'/gene body	Genebody
MAPK4	cg18891864	0.000151419	18	48187240	CGTACCTGGCCCCTAAGCTGACAGCATATTGGGAAGACCACTGAAAAAGA	18	46441238	F	NM_002747	5'UTR	chr18:46465300-46465697	18	46465300	46465697	0.00663507	-1.91076	-1.21486	0.695902	NM_002747	MAPK4	3'/gene body	Genebody
MAPK4	cg18891864	0.000151419	18	48187240	CGTACCTGGCCCCTAAGCTGACAGCATATTGGGAAGACCACTGAAAAAGA	18	46441238	F	NM_002747	5'UTR	chr18:46476985-46477673	18	46476985	46477673	0.000600541	-1.17264	-0.444649	0.72799	NM_002747	MAPK4	3'/gene body	Genebody
MAPK4	cg25538883	0.000196953	18	48191042	ATCAAAGCCACATAGCAGAGCCAAGACCAAGAACCAGATCTCCCTCCACG	18	46445040	F	NM_002747	Body	chr18:46465300-46465697	18	46465300	46465697	0.00663507	-1.91076	-1.21486	0.695902	NM_002747	MAPK4	3'/gene body	Genebody
MAPK4	cg25538883	0.000196953	18	48191042	ATCAAAGCCACATAGCAGAGCCAAGACCAAGAACCAGATCTCCCTCCACG	18	46445040	F	NM_002747	Body	chr18:46476985-46477673	18	46476985	46477673	0.000600541	-1.17264	-0.444649	0.72799	NM_002747	MAPK4	3'/gene body	Genebody
MAPK4	cg18450227	0.000693747	18	48190637	GGGCACTGACCTGCAGGGTGAGCTGTTCAAGTTCAGCGTGGCGTACATCG	18	46444635	R	NM_002747	Body	chr18:46465300-46465697	18	46465300	46465697	0.00663507	-1.91076	-1.21486	0.695902	NM_002747	MAPK4	3'/gene body	Genebody
MAPK4	cg18450227	0.000693747	18	48190637	GGGCACTGACCTGCAGGGTGAGCTGTTCAAGTTCAGCGTGGCGTACATCG	18	46444635	R	NM_002747	Body	chr18:46476985-46477673	18	46476985	46477673	0.000600541	-1.17264	-0.444649	0.72799	NM_002747	MAPK4	3'/gene body	Genebody
MAPK4	cg26996626	0.000752433	18	48191336	CGGTGTCCATTTCTCTCAGTCAGTGGACAGCAGGCACAAATTGTTGATCT	18	46445334	F	NM_002747	Body	chr18:46465300-46465697	18	46465300	46465697	0.00663507	-1.91076	-1.21486	0.695902	NM_002747	MAPK4	3'/gene body	Genebody
MAPK4	cg26996626	0.000752433	18	48191336	CGGTGTCCATTTCTCTCAGTCAGTGGACAGCAGGCACAAATTGTTGATCT	18	46445334	F	NM_002747	Body	chr18:46476985-46477673	18	46476985	46477673	0.000600541	-1.17264	-0.444649	0.72799	NM_002747	MAPK4	3'/gene body	Genebody
MAPK4	cg05492442	0.00129097	18	48085839	GTTAGTTTTATTCCGGTCATGCCAATGAGCACAGATTCACAGCCCAGGCG	18	46339837	R	NM_002747	TSS1500	chr18:46465300-46465697	18	46465300	46465697	0.00663507	-1.91076	-1.21486	0.695902	NM_002747	MAPK4	3'/gene body	Genebody
MAPK4	cg05492442	0.00129097	18	48085839	GTTAGTTTTATTCCGGTCATGCCAATGAGCACAGATTCACAGCCCAGGCG	18	46339837	R	NM_002747	TSS1500	chr18:46476985-46477673	18	46476985	46477673	0.000600541	-1.17264	-0.444649	0.72799	NM_002747	MAPK4	3'/gene body	Genebody
MAPK4	cg00019841	0.00480296	18	48256146	TCTGCACGAGGTCGCCAGGGTGCTCGGGGATGCACGCACCATTGAGGTCG	18	46510144	F	NM_002747	Body	chr18:46465300-46465697	18	46465300	46465697	0.00663507	-1.91076	-1.21486	0.695902	NM_002747	MAPK4	3'/gene body	Genebody
MAPK4	cg00019841	0.00480296	18	48256146	TCTGCACGAGGTCGCCAGGGTGCTCGGGGATGCACGCACCATTGAGGTCG	18	46510144	F	NM_002747	Body	chr18:46476985-46477673	18	46476985	46477673	0.000600541	-1.17264	-0.444649	0.72799	NM_002747	MAPK4	3'/gene body	Genebody
MAPK4	cg25244036	0.00745223	18	48087588	CGTGCATTTCCATTCATGGATCTGTGCCTGGGGGTTGATTAATGTCACCC	18	46341586	F	NM_002747	5'UTR	chr18:46465300-46465697	18	46465300	46465697	0.00663507	-1.91076	-1.21486	0.695902	NM_002747	MAPK4	3'/gene body	Genebody
MAPK4	cg25244036	0.00745223	18	48087588	CGTGCATTTCCATTCATGGATCTGTGCCTGGGGGTTGATTAATGTCACCC	18	46341586	F	NM_002747	5'UTR	chr18:46476985-46477673	18	46476985	46477673	0.000600541	-1.17264	-0.444649	0.72799	NM_002747	MAPK4	3'/gene body	Genebody
MAPK4	cg20068620	0.00984869	18	48085844	CGGGCCGCCTGGGCTGTGAATCTGTGCTCATTGGCATGACCGGAATAAAA	18	46339842	R	NM_002747	TSS1500	chr18:46465300-46465697	18	46465300	46465697	0.00663507	-1.91076	-1.21486	0.695902	NM_002747	MAPK4	3'/gene body	Genebody
MAPK4	cg20068620	0.00984869	18	48085844	CGGGCCGCCTGGGCTGTGAATCTGTGCTCATTGGCATGACCGGAATAAAA	18	46339842	R	NM_002747	TSS1500	chr18:46476985-46477673	18	46476985	46477673	0.000600541	-1.17264	-0.444649	0.72799	NM_002747	MAPK4	3'/gene body	Genebody
ITGB2	cg22699620	2.11e-09	21	46348691	CGTGGCTCCGTTTGGGCAGAAACCATGAATTGAACGGGAAAAGAAATATG	21	45173119	R	NM_001127491;NM_001127491	5'UTR;1stExon	chr21:45170588-45170764	21	45170588	45170764	0.00123161	0.0545885	0.872132	0.817544	NM_001127491	ITGB2	5'/gene body	Genebody
ITGB2	cg14112356	2.66e-07	21	46348443	GCAGTGGGAGATAATGCCCTCATCTACCAAAACAAGATCTGCCACCTTCG	21	45172871	R	NM_001127491	5'UTR	chr21:45170588-45170764	21	45170588	45170764	0.00123161	0.0545885	0.872132	0.817544	NM_001127491	ITGB2	5'/gene body	Genebody
ITGB2	cg04790129	1.63e-06	21	46340810	CGTGACCCAGGGCAGACTGGTAGCAAAGCCCCCACGCCCAGCCAGGAGCA	21	45165238	R	NM_001127491;NM_000211;NM_000211	5'UTR;5'UTR;1stExon	chr21:45170588-45170764	21	45170588	45170764	0.00123161	0.0545885	0.872132	0.817544	NM_001127491	ITGB2	5'/gene body	Genebody
ITGB2	cg09829580	2.52e-06	21	46340833	TTTGCTACCAGTCTGCCCTGGGTCACGTCTAGAAACCTCAGCTGGAGGCG	21	45165261	R	NM_001127491;NM_000211;NM_000211	5'UTR;5'UTR;1stExon	chr21:45170588-45170764	21	45170588	45170764	0.00123161	0.0545885	0.872132	0.817544	NM_001127491	ITGB2	5'/gene body	Genebody
ITGB2	cg18663307	2.63e-06	21	46341389	CTAGTTAACAGGACCTCATCCATCCATCCCTGGGGTGTTCAGTGGCCTCG	21	45165817	F	NM_001127491;NM_000211	5'UTR;TSS1500	chr21:45170588-45170764	21	45170588	45170764	0.00123161	0.0545885	0.872132	0.817544	NM_001127491	ITGB2	5'/gene body	Genebody
ITGB2	cg08422803	4.97e-06	21	46341067	CGCCAGGCAGAAAGGGCACCCATTAGGAAGAAGAACACAGAGGCCATGGG	21	45165495	F	NM_000211;NM_001127491	TSS200;5'UTR	chr21:45170588-45170764	21	45170588	45170764	0.00123161	0.0545885	0.872132	0.817544	NM_001127491	ITGB2	5'/gene body	Genebody
ITGB2	cg24167037	5.15e-06	21	46340776	CTGAGGTTTCTAGACGTGACCCAGGGCAGACTGGTAGCAAAGCCCCCACG	21	45165204	F	NM_001127491;NM_000211;NM_000211	5'UTR;5'UTR;1stExon	chr21:45170588-45170764	21	45170588	45170764	0.00123161	0.0545885	0.872132	0.817544	NM_001127491	ITGB2	5'/gene body	Genebody
ITGB2	cg08309251	5.41e-06	21	46348306	TTGCTCTCTCTGACCATGCAATTGTCGTTCACTGCTGGGCCATGTGGACG	21	45172734	F	NM_001127491	5'UTR	chr21:45170588-45170764	21	45170588	45170764	0.00123161	0.0545885	0.872132	0.817544	NM_001127491	ITGB2	5'/gene body	Genebody
ITGB2	cg24707889	7.7e-06	21	46341304	CGCCCTCACATGCAGGTGGATGTCAATGCGTGCACGCACCCAGGTTTTCT	21	45165732	R	NM_001127491;NM_000211	5'UTR;TSS1500	chr21:45170588-45170764	21	45170588	45170764	0.00123161	0.0545885	0.872132	0.817544	NM_001127491	ITGB2	5'/gene body	Genebody
ITGB2	cg04321224	2.1e-05	21	46341380	AGGACCTCATCCATCCATCCCTGGGGTGTTCAGTGGCCTCGCAATCCACG	21	45165808	F	NM_001127491;NM_000211	5'UTR;TSS1500	chr21:45170588-45170764	21	45170588	45170764	0.00123161	0.0545885	0.872132	0.817544	NM_001127491	ITGB2	5'/gene body	Genebody
ITGB2	cg17039369	2.25e-05	21	46341006	AGCGGCCCCTTGAGACAGGTGGGACATGTCATTTCTCACATGAGGTCCCG	21	45165434	R	NM_000211;NM_001127491	TSS200;5'UTR	chr21:45170588-45170764	21	45170588	45170764	0.00123161	0.0545885	0.872132	0.817544	NM_001127491	ITGB2	5'/gene body	Genebody
ITGB2	cg13315706	8.2e-05	21	46341054	TGTTCTTCTTCCTAATGGGTGCCCTTTCTGCCTGGCGCTCCTGGAGGCCG	21	45165482	F	NM_000211;NM_001127491	TSS200;5'UTR	chr21:45170588-45170764	21	45170588	45170764	0.00123161	0.0545885	0.872132	0.817544	NM_001127491	ITGB2	5'/gene body	Genebody
ITGB2	cg11712386	9.1e-05	21	46349088	CGGCCCACGCATTTCCCATCCTGAAGGGTCCAGCTCATAGGCCGGCCCAT	21	45173516	F	NM_001127491	TSS1500	chr21:45170588-45170764	21	45170588	45170764	0.00123161	0.0545885	0.872132	0.817544	NM_001127491	ITGB2	5'/gene body	Genebody
ITGB2	cg07274406	0.000100274	21	46334192	CGCCCTTGACCTCAACCCTGCCCGAGAAGGAAGTGCTGGTGCAACCCCAG	21	45158620	F	NM_001127491;NM_000211	5'UTR;5'UTR	chr21:45170588-45170764	21	45170588	45170764	0.00123161	0.0545885	0.872132	0.817544	NM_001127491	ITGB2	5'/gene body	Genebody
ITGB2	cg06654697	0.000516066	21	46334322	AGGGAAGGGCGCCCGGCCCCTGAGGGGTTCTCCGGGGAAGGATGACCTCG	21	45158750	F	NM_001127491;NM_000211	5'UTR;5'UTR	chr21:45170588-45170764	21	45170588	45170764	0.00123161	0.0545885	0.872132	0.817544	NM_001127491	ITGB2	5'/gene body	Genebody
ITGB2	cg20556503	0.000626323	21	46349095	CGCATTTCCCATCCTGAAGGGTCCAGCTCATAGGCCGGCCCATGTGTTCC	21	45173523	F	NM_001127491	TSS1500	chr21:45170588-45170764	21	45170588	45170764	0.00123161	0.0545885	0.872132	0.817544	NM_001127491	ITGB2	5'/gene body	Genebody
ITGB2	cg03150042	0.000954862	21	46340905	CGGTGGTGCAACCCACCACTTCCTCCAAGGAGGAGCTGAGAGGAACAGGA	21	45165333	R	NM_001127491;NM_000211;NM_000211	5'UTR;5'UTR;1stExon	chr21:45170588-45170764	21	45170588	45170764	0.00123161	0.0545885	0.872132	0.817544	NM_001127491	ITGB2	5'/gene body	Genebody
ITGB2	cg10825839	0.00202388	21	46332068	CGCCCCAGCAGCCTGGGAGGCCGTGACAGGAACTGGCATTTGCTGGAGGA	21	45156496	R	NM_001127491;NM_000211	5'UTR;5'UTR	chr21:45170588-45170764	21	45170588	45170764	0.00123161	0.0545885	0.872132	0.817544	NM_001127491	ITGB2	5'/gene body	Genebody
ITGB2	cg01167274	0.0039126	21	46334214	GGTACCACTTCCTGCAGCTGGGCTGGGGTTGCACCAGCACTTCCTTCTCG	21	45158642	F	NM_001127491;NM_000211	5'UTR;5'UTR	chr21:45170588-45170764	21	45170588	45170764	0.00123161	0.0545885	0.872132	0.817544	NM_001127491	ITGB2	5'/gene body	Genebody
ITGB2	cg15039603	0.00534065	21	46308308	CGGCCCGGGCCATCTCCCGCTGGATGCCTCATGGGGCAAGGCTTGCAGTT	21	45132736	R	NM_000211;NM_001127491	Body;Body	chr21:45170588-45170764	21	45170588	45170764	0.00123161	0.0545885	0.872132	0.817544	NM_001127491	ITGB2	5'/gene body	Genebody
ITGB2	cg04217515	0.0098506	21	46325853	AGAGGGTGCAGACGGGGCCAGGGTGACTTTAGAGGAACCAGCTGGTGTCG	21	45150281	F	NM_000211;NM_001127491	Body;Body	chr21:45170588-45170764	21	45170588	45170764	0.00123161	0.0545885	0.872132	0.817544	NM_001127491	ITGB2	5'/gene body	Genebody
ITGB2	cg21006727	0.0142521	21	46349059	CGGGGACAACACAGGTGTGTTCAGAGACAAGGCGGGTCATTAGATTTGAT	21	45173487	R	NM_001127491	TSS1500	chr21:45170588-45170764	21	45170588	45170764	0.00123161	0.0545885	0.872132	0.817544	NM_001127491	ITGB2	5'/gene body	Genebody
ITGB2	cg02117924	0.0264731	21	46321585	AAGGCAAACGGGGGCTGGCACTCTTTCTCCTTGTTGGGGCATGGGTTTCG	21	45146013	R	NM_000211;NM_001127491	Body;Body	chr21:45170588-45170764	21	45170588	45170764	0.00123161	0.0545885	0.872132	0.817544	NM_001127491	ITGB2	5'/gene body	Genebody
KCNQ1	cg04608933	8.73e-10	11	2554801	ACACCAGGCATATGTGTACGCATGTGCGCACGGAGCTACCCACAGGCACG	11	2511377	F	NM_000218;NM_181798	Body;Body	chr11:2445269-2445460	11	2445269	2445460	0.00401223	-0.156043	0.598259	0.754302	NM_181798	KCNQ1	5'/gene body	Genebody
KCNQ1	cg04608933	8.73e-10	11	2554801	ACACCAGGCATATGTGTACGCATGTGCGCACGGAGCTACCCACAGGCACG	11	2511377	F	NM_000218;NM_181798	Body;Body	chr11:2730150-2730968	11	2730150	2730968	0.00105433	-1.00204	-0.443022	0.559015	NM_181798	KCNQ1	3'/gene body	Genebody
KCNQ1	cg04608933	8.73e-10	11	2554801	ACACCAGGCATATGTGTACGCATGTGCGCACGGAGCTACCCACAGGCACG	11	2511377	F	NM_000218;NM_181798	Body;Body	chr11:2425630-2425778	11	2425630	2425778	0.00768919	1.04842	1.60905	0.560637	NM_000218	KCNQ1	5'/gene body	Genebody
KCNQ1	cg04608933	8.73e-10	11	2554801	ACACCAGGCATATGTGTACGCATGTGCGCACGGAGCTACCCACAGGCACG	11	2511377	F	NM_000218;NM_181798	Body;Body	chr11:2802322-2802554	11	2802322	2802554	0.00981956	-1.09285	-0.58008	0.512772	NM_000218	KCNQ1	3'/gene body	Genebody
KCNQ1	cg04608933	8.73e-10	11	2554801	ACACCAGGCATATGTGTACGCATGTGCGCACGGAGCTACCCACAGGCACG	11	2511377	F	NM_000218;NM_181798	Body;Body	chr11:2737832-2738442	11	2737832	2738442	0.00617119	1.96499	1.44864	-0.516345	NM_181798	KCNQ1	3'/gene body	Genebody
KCNQ1	cg04608933	8.73e-10	11	2554801	ACACCAGGCATATGTGTACGCATGTGCGCACGGAGCTACCCACAGGCACG	11	2511377	F	NM_000218;NM_181798	Body;Body	chr11:2445096-2445268	11	2445096	2445268	0.00216182	0.207002	1.00756	0.800556	NM_181798	KCNQ1	5'/gene body	Genebody
KCNQ1	cg04608933	8.73e-10	11	2554801	ACACCAGGCATATGTGTACGCATGTGCGCACGGAGCTACCCACAGGCACG	11	2511377	F	NM_000218;NM_181798	Body;Body	chr11:2784332-2784534	11	2784332	2784534	0.00372822	1.59565	1.0846	-0.511056	NM_181798	KCNQ1	3'/gene body	Genebody
KCNQ1	cg23750514	4.84e-08	11	2790418	CGGCTGCTGCCTTCTACTTGGTGAAGAAGACACTGCATGTGTCCCTGGTT	11	2746994	R	NM_000218;NM_181798	Body;Body	chr11:2445269-2445460	11	2445269	2445460	0.00401223	-0.156043	0.598259	0.754302	NM_181798	KCNQ1	5'/gene body	Genebody
KCNQ1	cg23750514	4.84e-08	11	2790418	CGGCTGCTGCCTTCTACTTGGTGAAGAAGACACTGCATGTGTCCCTGGTT	11	2746994	R	NM_000218;NM_181798	Body;Body	chr11:2730150-2730968	11	2730150	2730968	0.00105433	-1.00204	-0.443022	0.559015	NM_181798	KCNQ1	3'/gene body	Genebody
KCNQ1	cg23750514	4.84e-08	11	2790418	CGGCTGCTGCCTTCTACTTGGTGAAGAAGACACTGCATGTGTCCCTGGTT	11	2746994	R	NM_000218;NM_181798	Body;Body	chr11:2425630-2425778	11	2425630	2425778	0.00768919	1.04842	1.60905	0.560637	NM_000218	KCNQ1	5'/gene body	Genebody
KCNQ1	cg23750514	4.84e-08	11	2790418	CGGCTGCTGCCTTCTACTTGGTGAAGAAGACACTGCATGTGTCCCTGGTT	11	2746994	R	NM_000218;NM_181798	Body;Body	chr11:2802322-2802554	11	2802322	2802554	0.00981956	-1.09285	-0.58008	0.512772	NM_000218	KCNQ1	3'/gene body	Genebody
KCNQ1	cg23750514	4.84e-08	11	2790418	CGGCTGCTGCCTTCTACTTGGTGAAGAAGACACTGCATGTGTCCCTGGTT	11	2746994	R	NM_000218;NM_181798	Body;Body	chr11:2737832-2738442	11	2737832	2738442	0.00617119	1.96499	1.44864	-0.516345	NM_181798	KCNQ1	3'/gene body	Genebody
KCNQ1	cg23750514	4.84e-08	11	2790418	CGGCTGCTGCCTTCTACTTGGTGAAGAAGACACTGCATGTGTCCCTGGTT	11	2746994	R	NM_000218;NM_181798	Body;Body	chr11:2445096-2445268	11	2445096	2445268	0.00216182	0.207002	1.00756	0.800556	NM_181798	KCNQ1	5'/gene body	Genebody
KCNQ1	cg23750514	4.84e-08	11	2790418	CGGCTGCTGCCTTCTACTTGGTGAAGAAGACACTGCATGTGTCCCTGGTT	11	2746994	R	NM_000218;NM_181798	Body;Body	chr11:2784332-2784534	11	2784332	2784534	0.00372822	1.59565	1.0846	-0.511056	NM_181798	KCNQ1	3'/gene body	Genebody
KCNQ1	cg04894537	5.16e-08	11	2763171	GGCCAGGGTGGGTCACCATCTGCAGAAGCCCTCAGGGGCCCCCAGCAGCG	11	2719747	R	NM_000218;NM_181798	Body;Body	chr11:2445269-2445460	11	2445269	2445460	0.00401223	-0.156043	0.598259	0.754302	NM_181798	KCNQ1	5'/gene body	Genebody
KCNQ1	cg04894537	5.16e-08	11	2763171	GGCCAGGGTGGGTCACCATCTGCAGAAGCCCTCAGGGGCCCCCAGCAGCG	11	2719747	R	NM_000218;NM_181798	Body;Body	chr11:2730150-2730968	11	2730150	2730968	0.00105433	-1.00204	-0.443022	0.559015	NM_181798	KCNQ1	3'/gene body	Genebody
KCNQ1	cg04894537	5.16e-08	11	2763171	GGCCAGGGTGGGTCACCATCTGCAGAAGCCCTCAGGGGCCCCCAGCAGCG	11	2719747	R	NM_000218;NM_181798	Body;Body	chr11:2425630-2425778	11	2425630	2425778	0.00768919	1.04842	1.60905	0.560637	NM_000218	KCNQ1	5'/gene body	Genebody
KCNQ1	cg04894537	5.16e-08	11	2763171	GGCCAGGGTGGGTCACCATCTGCAGAAGCCCTCAGGGGCCCCCAGCAGCG	11	2719747	R	NM_000218;NM_181798	Body;Body	chr11:2802322-2802554	11	2802322	2802554	0.00981956	-1.09285	-0.58008	0.512772	NM_000218	KCNQ1	3'/gene body	Genebody
KCNQ1	cg04894537	5.16e-08	11	2763171	GGCCAGGGTGGGTCACCATCTGCAGAAGCCCTCAGGGGCCCCCAGCAGCG	11	2719747	R	NM_000218;NM_181798	Body;Body	chr11:2737832-2738442	11	2737832	2738442	0.00617119	1.96499	1.44864	-0.516345	NM_181798	KCNQ1	3'/gene body	Genebody
KCNQ1	cg04894537	5.16e-08	11	2763171	GGCCAGGGTGGGTCACCATCTGCAGAAGCCCTCAGGGGCCCCCAGCAGCG	11	2719747	R	NM_000218;NM_181798	Body;Body	chr11:2445096-2445268	11	2445096	2445268	0.00216182	0.207002	1.00756	0.800556	NM_181798	KCNQ1	5'/gene body	Genebody
KCNQ1	cg04894537	5.16e-08	11	2763171	GGCCAGGGTGGGTCACCATCTGCAGAAGCCCTCAGGGGCCCCCAGCAGCG	11	2719747	R	NM_000218;NM_181798	Body;Body	chr11:2784332-2784534	11	2784332	2784534	0.00372822	1.59565	1.0846	-0.511056	NM_181798	KCNQ1	3'/gene body	Genebody
KCNQ1	cg05898618	7.61e-07	11	2555576	TGCTCTGCGTCTTTTCCCGGCAGCGGCAGAAATGGTGCTGCGGGAAACCG	11	2512152	F	NM_000218;NM_181798	Body;Body	chr11:2445269-2445460	11	2445269	2445460	0.00401223	-0.156043	0.598259	0.754302	NM_181798	KCNQ1	5'/gene body	Genebody
KCNQ1	cg05898618	7.61e-07	11	2555576	TGCTCTGCGTCTTTTCCCGGCAGCGGCAGAAATGGTGCTGCGGGAAACCG	11	2512152	F	NM_000218;NM_181798	Body;Body	chr11:2730150-2730968	11	2730150	2730968	0.00105433	-1.00204	-0.443022	0.559015	NM_181798	KCNQ1	3'/gene body	Genebody
KCNQ1	cg05898618	7.61e-07	11	2555576	TGCTCTGCGTCTTTTCCCGGCAGCGGCAGAAATGGTGCTGCGGGAAACCG	11	2512152	F	NM_000218;NM_181798	Body;Body	chr11:2425630-2425778	11	2425630	2425778	0.00768919	1.04842	1.60905	0.560637	NM_000218	KCNQ1	5'/gene body	Genebody
KCNQ1	cg05898618	7.61e-07	11	2555576	TGCTCTGCGTCTTTTCCCGGCAGCGGCAGAAATGGTGCTGCGGGAAACCG	11	2512152	F	NM_000218;NM_181798	Body;Body	chr11:2802322-2802554	11	2802322	2802554	0.00981956	-1.09285	-0.58008	0.512772	NM_000218	KCNQ1	3'/gene body	Genebody
KCNQ1	cg05898618	7.61e-07	11	2555576	TGCTCTGCGTCTTTTCCCGGCAGCGGCAGAAATGGTGCTGCGGGAAACCG	11	2512152	F	NM_000218;NM_181798	Body;Body	chr11:2737832-2738442	11	2737832	2738442	0.00617119	1.96499	1.44864	-0.516345	NM_181798	KCNQ1	3'/gene body	Genebody
KCNQ1	cg05898618	7.61e-07	11	2555576	TGCTCTGCGTCTTTTCCCGGCAGCGGCAGAAATGGTGCTGCGGGAAACCG	11	2512152	F	NM_000218;NM_181798	Body;Body	chr11:2445096-2445268	11	2445096	2445268	0.00216182	0.207002	1.00756	0.800556	NM_181798	KCNQ1	5'/gene body	Genebody
KCNQ1	cg05898618	7.61e-07	11	2555576	TGCTCTGCGTCTTTTCCCGGCAGCGGCAGAAATGGTGCTGCGGGAAACCG	11	2512152	F	NM_000218;NM_181798	Body;Body	chr11:2784332-2784534	11	2784332	2784534	0.00372822	1.59565	1.0846	-0.511056	NM_181798	KCNQ1	3'/gene body	Genebody
KCNQ1	cg07824422	7.97e-07	11	2555406	CGGAGGCCCAGAGACTCCCTACAGGGTCTCACTTTGCTGCTGGGAGGGAA	11	2511982	R	NM_000218;NM_181798	Body;Body	chr11:2445269-2445460	11	2445269	2445460	0.00401223	-0.156043	0.598259	0.754302	NM_181798	KCNQ1	5'/gene body	Genebody
KCNQ1	cg07824422	7.97e-07	11	2555406	CGGAGGCCCAGAGACTCCCTACAGGGTCTCACTTTGCTGCTGGGAGGGAA	11	2511982	R	NM_000218;NM_181798	Body;Body	chr11:2730150-2730968	11	2730150	2730968	0.00105433	-1.00204	-0.443022	0.559015	NM_181798	KCNQ1	3'/gene body	Genebody
KCNQ1	cg07824422	7.97e-07	11	2555406	CGGAGGCCCAGAGACTCCCTACAGGGTCTCACTTTGCTGCTGGGAGGGAA	11	2511982	R	NM_000218;NM_181798	Body;Body	chr11:2425630-2425778	11	2425630	2425778	0.00768919	1.04842	1.60905	0.560637	NM_000218	KCNQ1	5'/gene body	Genebody
KCNQ1	cg07824422	7.97e-07	11	2555406	CGGAGGCCCAGAGACTCCCTACAGGGTCTCACTTTGCTGCTGGGAGGGAA	11	2511982	R	NM_000218;NM_181798	Body;Body	chr11:2802322-2802554	11	2802322	2802554	0.00981956	-1.09285	-0.58008	0.512772	NM_000218	KCNQ1	3'/gene body	Genebody
KCNQ1	cg07824422	7.97e-07	11	2555406	CGGAGGCCCAGAGACTCCCTACAGGGTCTCACTTTGCTGCTGGGAGGGAA	11	2511982	R	NM_000218;NM_181798	Body;Body	chr11:2737832-2738442	11	2737832	2738442	0.00617119	1.96499	1.44864	-0.516345	NM_181798	KCNQ1	3'/gene body	Genebody
KCNQ1	cg07824422	7.97e-07	11	2555406	CGGAGGCCCAGAGACTCCCTACAGGGTCTCACTTTGCTGCTGGGAGGGAA	11	2511982	R	NM_000218;NM_181798	Body;Body	chr11:2445096-2445268	11	2445096	2445268	0.00216182	0.207002	1.00756	0.800556	NM_181798	KCNQ1	5'/gene body	Genebody
KCNQ1	cg07824422	7.97e-07	11	2555406	CGGAGGCCCAGAGACTCCCTACAGGGTCTCACTTTGCTGCTGGGAGGGAA	11	2511982	R	NM_000218;NM_181798	Body;Body	chr11:2784332-2784534	11	2784332	2784534	0.00372822	1.59565	1.0846	-0.511056	NM_181798	KCNQ1	3'/gene body	Genebody
KCNQ1	cg24725201	2.39e-06	11	2753818	CGGGCCCCTTCGCTCGCGCCTGCTGTAACATTCGCCTGCGCTCCTCACTG	11	2710394	R	NM_000218;NM_181798	Body;Body	chr11:2445269-2445460	11	2445269	2445460	0.00401223	-0.156043	0.598259	0.754302	NM_181798	KCNQ1	5'/gene body	Genebody
KCNQ1	cg24725201	2.39e-06	11	2753818	CGGGCCCCTTCGCTCGCGCCTGCTGTAACATTCGCCTGCGCTCCTCACTG	11	2710394	R	NM_000218;NM_181798	Body;Body	chr11:2730150-2730968	11	2730150	2730968	0.00105433	-1.00204	-0.443022	0.559015	NM_181798	KCNQ1	3'/gene body	Genebody
KCNQ1	cg24725201	2.39e-06	11	2753818	CGGGCCCCTTCGCTCGCGCCTGCTGTAACATTCGCCTGCGCTCCTCACTG	11	2710394	R	NM_000218;NM_181798	Body;Body	chr11:2425630-2425778	11	2425630	2425778	0.00768919	1.04842	1.60905	0.560637	NM_000218	KCNQ1	5'/gene body	Genebody
KCNQ1	cg24725201	2.39e-06	11	2753818	CGGGCCCCTTCGCTCGCGCCTGCTGTAACATTCGCCTGCGCTCCTCACTG	11	2710394	R	NM_000218;NM_181798	Body;Body	chr11:2802322-2802554	11	2802322	2802554	0.00981956	-1.09285	-0.58008	0.512772	NM_000218	KCNQ1	3'/gene body	Genebody
KCNQ1	cg24725201	2.39e-06	11	2753818	CGGGCCCCTTCGCTCGCGCCTGCTGTAACATTCGCCTGCGCTCCTCACTG	11	2710394	R	NM_000218;NM_181798	Body;Body	chr11:2737832-2738442	11	2737832	2738442	0.00617119	1.96499	1.44864	-0.516345	NM_181798	KCNQ1	3'/gene body	Genebody
KCNQ1	cg24725201	2.39e-06	11	2753818	CGGGCCCCTTCGCTCGCGCCTGCTGTAACATTCGCCTGCGCTCCTCACTG	11	2710394	R	NM_000218;NM_181798	Body;Body	chr11:2445096-2445268	11	2445096	2445268	0.00216182	0.207002	1.00756	0.800556	NM_181798	KCNQ1	5'/gene body	Genebody
KCNQ1	cg24725201	2.39e-06	11	2753818	CGGGCCCCTTCGCTCGCGCCTGCTGTAACATTCGCCTGCGCTCCTCACTG	11	2710394	R	NM_000218;NM_181798	Body;Body	chr11:2784332-2784534	11	2784332	2784534	0.00372822	1.59565	1.0846	-0.511056	NM_181798	KCNQ1	3'/gene body	Genebody
KCNQ1	cg13428066	3.05e-06	11	2677768	CGCCTGACTAGCAATCAGGGAAATGTAAATAAACTCAGGAGCTCATGGCC	11	2634344	R	NM_000218;NR_002728;NM_181798	Body;Body;Body	chr11:2445269-2445460	11	2445269	2445460	0.00401223	-0.156043	0.598259	0.754302	NM_181798	KCNQ1	5'/gene body	Genebody
KCNQ1	cg13428066	3.05e-06	11	2677768	CGCCTGACTAGCAATCAGGGAAATGTAAATAAACTCAGGAGCTCATGGCC	11	2634344	R	NM_000218;NR_002728;NM_181798	Body;Body;Body	chr11:2730150-2730968	11	2730150	2730968	0.00105433	-1.00204	-0.443022	0.559015	NM_181798	KCNQ1	3'/gene body	Genebody
KCNQ1	cg13428066	3.05e-06	11	2677768	CGCCTGACTAGCAATCAGGGAAATGTAAATAAACTCAGGAGCTCATGGCC	11	2634344	R	NM_000218;NR_002728;NM_181798	Body;Body;Body	chr11:2425630-2425778	11	2425630	2425778	0.00768919	1.04842	1.60905	0.560637	NM_000218	KCNQ1	5'/gene body	Genebody
KCNQ1	cg13428066	3.05e-06	11	2677768	CGCCTGACTAGCAATCAGGGAAATGTAAATAAACTCAGGAGCTCATGGCC	11	2634344	R	NM_000218;NR_002728;NM_181798	Body;Body;Body	chr11:2802322-2802554	11	2802322	2802554	0.00981956	-1.09285	-0.58008	0.512772	NM_000218	KCNQ1	3'/gene body	Genebody
KCNQ1	cg13428066	3.05e-06	11	2677768	CGCCTGACTAGCAATCAGGGAAATGTAAATAAACTCAGGAGCTCATGGCC	11	2634344	R	NM_000218;NR_002728;NM_181798	Body;Body;Body	chr11:2737832-2738442	11	2737832	2738442	0.00617119	1.96499	1.44864	-0.516345	NM_181798	KCNQ1	3'/gene body	Genebody
KCNQ1	cg13428066	3.05e-06	11	2677768	CGCCTGACTAGCAATCAGGGAAATGTAAATAAACTCAGGAGCTCATGGCC	11	2634344	R	NM_000218;NR_002728;NM_181798	Body;Body;Body	chr11:2445096-2445268	11	2445096	2445268	0.00216182	0.207002	1.00756	0.800556	NM_181798	KCNQ1	5'/gene body	Genebody
KCNQ1	cg13428066	3.05e-06	11	2677768	CGCCTGACTAGCAATCAGGGAAATGTAAATAAACTCAGGAGCTCATGGCC	11	2634344	R	NM_000218;NR_002728;NM_181798	Body;Body;Body	chr11:2784332-2784534	11	2784332	2784534	0.00372822	1.59565	1.0846	-0.511056	NM_181798	KCNQ1	3'/gene body	Genebody
KCNQ1	cg02258534	6.13e-06	11	2555497	ATCAGAGCAGCTGCGGGTCCCAGGTGAAAAACACCAGGTGAGGACCTGCG	11	2512073	F	NM_000218;NM_181798	Body;Body	chr11:2445269-2445460	11	2445269	2445460	0.00401223	-0.156043	0.598259	0.754302	NM_181798	KCNQ1	5'/gene body	Genebody
KCNQ1	cg02258534	6.13e-06	11	2555497	ATCAGAGCAGCTGCGGGTCCCAGGTGAAAAACACCAGGTGAGGACCTGCG	11	2512073	F	NM_000218;NM_181798	Body;Body	chr11:2730150-2730968	11	2730150	2730968	0.00105433	-1.00204	-0.443022	0.559015	NM_181798	KCNQ1	3'/gene body	Genebody
KCNQ1	cg02258534	6.13e-06	11	2555497	ATCAGAGCAGCTGCGGGTCCCAGGTGAAAAACACCAGGTGAGGACCTGCG	11	2512073	F	NM_000218;NM_181798	Body;Body	chr11:2425630-2425778	11	2425630	2425778	0.00768919	1.04842	1.60905	0.560637	NM_000218	KCNQ1	5'/gene body	Genebody
KCNQ1	cg02258534	6.13e-06	11	2555497	ATCAGAGCAGCTGCGGGTCCCAGGTGAAAAACACCAGGTGAGGACCTGCG	11	2512073	F	NM_000218;NM_181798	Body;Body	chr11:2802322-2802554	11	2802322	2802554	0.00981956	-1.09285	-0.58008	0.512772	NM_000218	KCNQ1	3'/gene body	Genebody
KCNQ1	cg02258534	6.13e-06	11	2555497	ATCAGAGCAGCTGCGGGTCCCAGGTGAAAAACACCAGGTGAGGACCTGCG	11	2512073	F	NM_000218;NM_181798	Body;Body	chr11:2737832-2738442	11	2737832	2738442	0.00617119	1.96499	1.44864	-0.516345	NM_181798	KCNQ1	3'/gene body	Genebody
KCNQ1	cg02258534	6.13e-06	11	2555497	ATCAGAGCAGCTGCGGGTCCCAGGTGAAAAACACCAGGTGAGGACCTGCG	11	2512073	F	NM_000218;NM_181798	Body;Body	chr11:2445096-2445268	11	2445096	2445268	0.00216182	0.207002	1.00756	0.800556	NM_181798	KCNQ1	5'/gene body	Genebody
KCNQ1	cg02258534	6.13e-06	11	2555497	ATCAGAGCAGCTGCGGGTCCCAGGTGAAAAACACCAGGTGAGGACCTGCG	11	2512073	F	NM_000218;NM_181798	Body;Body	chr11:2784332-2784534	11	2784332	2784534	0.00372822	1.59565	1.0846	-0.511056	NM_181798	KCNQ1	3'/gene body	Genebody
KCNQ1	cg07618453	7.04e-06	11	2502181	CGCAGGCAAGTCTAAGCAGAGCACGTTTGGGAGTTCCTTCTGCTATTCTT	11	2458757	F	NM_000218;NM_181798	Body;Body	chr11:2445269-2445460	11	2445269	2445460	0.00401223	-0.156043	0.598259	0.754302	NM_181798	KCNQ1	5'/gene body	Genebody
KCNQ1	cg07618453	7.04e-06	11	2502181	CGCAGGCAAGTCTAAGCAGAGCACGTTTGGGAGTTCCTTCTGCTATTCTT	11	2458757	F	NM_000218;NM_181798	Body;Body	chr11:2730150-2730968	11	2730150	2730968	0.00105433	-1.00204	-0.443022	0.559015	NM_181798	KCNQ1	3'/gene body	Genebody
KCNQ1	cg07618453	7.04e-06	11	2502181	CGCAGGCAAGTCTAAGCAGAGCACGTTTGGGAGTTCCTTCTGCTATTCTT	11	2458757	F	NM_000218;NM_181798	Body;Body	chr11:2425630-2425778	11	2425630	2425778	0.00768919	1.04842	1.60905	0.560637	NM_000218	KCNQ1	5'/gene body	Genebody
KCNQ1	cg07618453	7.04e-06	11	2502181	CGCAGGCAAGTCTAAGCAGAGCACGTTTGGGAGTTCCTTCTGCTATTCTT	11	2458757	F	NM_000218;NM_181798	Body;Body	chr11:2802322-2802554	11	2802322	2802554	0.00981956	-1.09285	-0.58008	0.512772	NM_000218	KCNQ1	3'/gene body	Genebody
KCNQ1	cg07618453	7.04e-06	11	2502181	CGCAGGCAAGTCTAAGCAGAGCACGTTTGGGAGTTCCTTCTGCTATTCTT	11	2458757	F	NM_000218;NM_181798	Body;Body	chr11:2737832-2738442	11	2737832	2738442	0.00617119	1.96499	1.44864	-0.516345	NM_181798	KCNQ1	3'/gene body	Genebody
KCNQ1	cg07618453	7.04e-06	11	2502181	CGCAGGCAAGTCTAAGCAGAGCACGTTTGGGAGTTCCTTCTGCTATTCTT	11	2458757	F	NM_000218;NM_181798	Body;Body	chr11:2445096-2445268	11	2445096	2445268	0.00216182	0.207002	1.00756	0.800556	NM_181798	KCNQ1	5'/gene body	Genebody
KCNQ1	cg07618453	7.04e-06	11	2502181	CGCAGGCAAGTCTAAGCAGAGCACGTTTGGGAGTTCCTTCTGCTATTCTT	11	2458757	F	NM_000218;NM_181798	Body;Body	chr11:2784332-2784534	11	2784332	2784534	0.00372822	1.59565	1.0846	-0.511056	NM_181798	KCNQ1	3'/gene body	Genebody
KCNQ1	cg07556018	1.12e-05	11	2677341	CGTAGAGTTGCTTTCCAAACACCCATGATGACAAGTGCCCATCTCCAAAG	11	2633917	R	NM_000218;NR_002728;NM_181798	Body;Body;Body	chr11:2445269-2445460	11	2445269	2445460	0.00401223	-0.156043	0.598259	0.754302	NM_181798	KCNQ1	5'/gene body	Genebody
KCNQ1	cg07556018	1.12e-05	11	2677341	CGTAGAGTTGCTTTCCAAACACCCATGATGACAAGTGCCCATCTCCAAAG	11	2633917	R	NM_000218;NR_002728;NM_181798	Body;Body;Body	chr11:2730150-2730968	11	2730150	2730968	0.00105433	-1.00204	-0.443022	0.559015	NM_181798	KCNQ1	3'/gene body	Genebody
KCNQ1	cg07556018	1.12e-05	11	2677341	CGTAGAGTTGCTTTCCAAACACCCATGATGACAAGTGCCCATCTCCAAAG	11	2633917	R	NM_000218;NR_002728;NM_181798	Body;Body;Body	chr11:2425630-2425778	11	2425630	2425778	0.00768919	1.04842	1.60905	0.560637	NM_000218	KCNQ1	5'/gene body	Genebody
KCNQ1	cg07556018	1.12e-05	11	2677341	CGTAGAGTTGCTTTCCAAACACCCATGATGACAAGTGCCCATCTCCAAAG	11	2633917	R	NM_000218;NR_002728;NM_181798	Body;Body;Body	chr11:2802322-2802554	11	2802322	2802554	0.00981956	-1.09285	-0.58008	0.512772	NM_000218	KCNQ1	3'/gene body	Genebody
KCNQ1	cg07556018	1.12e-05	11	2677341	CGTAGAGTTGCTTTCCAAACACCCATGATGACAAGTGCCCATCTCCAAAG	11	2633917	R	NM_000218;NR_002728;NM_181798	Body;Body;Body	chr11:2737832-2738442	11	2737832	2738442	0.00617119	1.96499	1.44864	-0.516345	NM_181798	KCNQ1	3'/gene body	Genebody
KCNQ1	cg07556018	1.12e-05	11	2677341	CGTAGAGTTGCTTTCCAAACACCCATGATGACAAGTGCCCATCTCCAAAG	11	2633917	R	NM_000218;NR_002728;NM_181798	Body;Body;Body	chr11:2445096-2445268	11	2445096	2445268	0.00216182	0.207002	1.00756	0.800556	NM_181798	KCNQ1	5'/gene body	Genebody
KCNQ1	cg07556018	1.12e-05	11	2677341	CGTAGAGTTGCTTTCCAAACACCCATGATGACAAGTGCCCATCTCCAAAG	11	2633917	R	NM_000218;NR_002728;NM_181798	Body;Body;Body	chr11:2784332-2784534	11	2784332	2784534	0.00372822	1.59565	1.0846	-0.511056	NM_181798	KCNQ1	3'/gene body	Genebody
KCNQ1	cg13577072	1.2e-05	11	2715286	TCCAACTTGGTCAAGCCACAGGTGCCCATGCCATAGATGGCTGAGGGACG	11	2671862	R	NM_000218;NR_002728;NM_181798	Body;Body;Body	chr11:2445269-2445460	11	2445269	2445460	0.00401223	-0.156043	0.598259	0.754302	NM_181798	KCNQ1	5'/gene body	Genebody
KCNQ1	cg13577072	1.2e-05	11	2715286	TCCAACTTGGTCAAGCCACAGGTGCCCATGCCATAGATGGCTGAGGGACG	11	2671862	R	NM_000218;NR_002728;NM_181798	Body;Body;Body	chr11:2730150-2730968	11	2730150	2730968	0.00105433	-1.00204	-0.443022	0.559015	NM_181798	KCNQ1	3'/gene body	Genebody
KCNQ1	cg13577072	1.2e-05	11	2715286	TCCAACTTGGTCAAGCCACAGGTGCCCATGCCATAGATGGCTGAGGGACG	11	2671862	R	NM_000218;NR_002728;NM_181798	Body;Body;Body	chr11:2425630-2425778	11	2425630	2425778	0.00768919	1.04842	1.60905	0.560637	NM_000218	KCNQ1	5'/gene body	Genebody
KCNQ1	cg13577072	1.2e-05	11	2715286	TCCAACTTGGTCAAGCCACAGGTGCCCATGCCATAGATGGCTGAGGGACG	11	2671862	R	NM_000218;NR_002728;NM_181798	Body;Body;Body	chr11:2802322-2802554	11	2802322	2802554	0.00981956	-1.09285	-0.58008	0.512772	NM_000218	KCNQ1	3'/gene body	Genebody
KCNQ1	cg13577072	1.2e-05	11	2715286	TCCAACTTGGTCAAGCCACAGGTGCCCATGCCATAGATGGCTGAGGGACG	11	2671862	R	NM_000218;NR_002728;NM_181798	Body;Body;Body	chr11:2737832-2738442	11	2737832	2738442	0.00617119	1.96499	1.44864	-0.516345	NM_181798	KCNQ1	3'/gene body	Genebody
KCNQ1	cg13577072	1.2e-05	11	2715286	TCCAACTTGGTCAAGCCACAGGTGCCCATGCCATAGATGGCTGAGGGACG	11	2671862	R	NM_000218;NR_002728;NM_181798	Body;Body;Body	chr11:2445096-2445268	11	2445096	2445268	0.00216182	0.207002	1.00756	0.800556	NM_181798	KCNQ1	5'/gene body	Genebody
KCNQ1	cg13577072	1.2e-05	11	2715286	TCCAACTTGGTCAAGCCACAGGTGCCCATGCCATAGATGGCTGAGGGACG	11	2671862	R	NM_000218;NR_002728;NM_181798	Body;Body;Body	chr11:2784332-2784534	11	2784332	2784534	0.00372822	1.59565	1.0846	-0.511056	NM_181798	KCNQ1	3'/gene body	Genebody
KCNQ1	cg14328115	2.22e-05	11	2554562	TGGGCCTGAAAAAGCCATTTCGGGAGGAATCTGGTCTCGGCTGGGGTCCG	11	2511138	R	NM_000218;NM_181798	Body;Body	chr11:2445269-2445460	11	2445269	2445460	0.00401223	-0.156043	0.598259	0.754302	NM_181798	KCNQ1	5'/gene body	Genebody
KCNQ1	cg14328115	2.22e-05	11	2554562	TGGGCCTGAAAAAGCCATTTCGGGAGGAATCTGGTCTCGGCTGGGGTCCG	11	2511138	R	NM_000218;NM_181798	Body;Body	chr11:2730150-2730968	11	2730150	2730968	0.00105433	-1.00204	-0.443022	0.559015	NM_181798	KCNQ1	3'/gene body	Genebody
KCNQ1	cg14328115	2.22e-05	11	2554562	TGGGCCTGAAAAAGCCATTTCGGGAGGAATCTGGTCTCGGCTGGGGTCCG	11	2511138	R	NM_000218;NM_181798	Body;Body	chr11:2425630-2425778	11	2425630	2425778	0.00768919	1.04842	1.60905	0.560637	NM_000218	KCNQ1	5'/gene body	Genebody
KCNQ1	cg14328115	2.22e-05	11	2554562	TGGGCCTGAAAAAGCCATTTCGGGAGGAATCTGGTCTCGGCTGGGGTCCG	11	2511138	R	NM_000218;NM_181798	Body;Body	chr11:2802322-2802554	11	2802322	2802554	0.00981956	-1.09285	-0.58008	0.512772	NM_000218	KCNQ1	3'/gene body	Genebody
KCNQ1	cg14328115	2.22e-05	11	2554562	TGGGCCTGAAAAAGCCATTTCGGGAGGAATCTGGTCTCGGCTGGGGTCCG	11	2511138	R	NM_000218;NM_181798	Body;Body	chr11:2737832-2738442	11	2737832	2738442	0.00617119	1.96499	1.44864	-0.516345	NM_181798	KCNQ1	3'/gene body	Genebody
KCNQ1	cg14328115	2.22e-05	11	2554562	TGGGCCTGAAAAAGCCATTTCGGGAGGAATCTGGTCTCGGCTGGGGTCCG	11	2511138	R	NM_000218;NM_181798	Body;Body	chr11:2445096-2445268	11	2445096	2445268	0.00216182	0.207002	1.00756	0.800556	NM_181798	KCNQ1	5'/gene body	Genebody
KCNQ1	cg14328115	2.22e-05	11	2554562	TGGGCCTGAAAAAGCCATTTCGGGAGGAATCTGGTCTCGGCTGGGGTCCG	11	2511138	R	NM_000218;NM_181798	Body;Body	chr11:2784332-2784534	11	2784332	2784534	0.00372822	1.59565	1.0846	-0.511056	NM_181798	KCNQ1	3'/gene body	Genebody
KCNQ1	cg13742956	2.27e-05	11	2612876	CGATGCCGTCCATTCAGCCTGGTTAGTGTTATGAAGTCATTAGTGCTGTC	11	2569452	F	NM_000218;NM_181798	Body;Body	chr11:2445269-2445460	11	2445269	2445460	0.00401223	-0.156043	0.598259	0.754302	NM_181798	KCNQ1	5'/gene body	Genebody
KCNQ1	cg13742956	2.27e-05	11	2612876	CGATGCCGTCCATTCAGCCTGGTTAGTGTTATGAAGTCATTAGTGCTGTC	11	2569452	F	NM_000218;NM_181798	Body;Body	chr11:2730150-2730968	11	2730150	2730968	0.00105433	-1.00204	-0.443022	0.559015	NM_181798	KCNQ1	3'/gene body	Genebody
KCNQ1	cg13742956	2.27e-05	11	2612876	CGATGCCGTCCATTCAGCCTGGTTAGTGTTATGAAGTCATTAGTGCTGTC	11	2569452	F	NM_000218;NM_181798	Body;Body	chr11:2425630-2425778	11	2425630	2425778	0.00768919	1.04842	1.60905	0.560637	NM_000218	KCNQ1	5'/gene body	Genebody
KCNQ1	cg13742956	2.27e-05	11	2612876	CGATGCCGTCCATTCAGCCTGGTTAGTGTTATGAAGTCATTAGTGCTGTC	11	2569452	F	NM_000218;NM_181798	Body;Body	chr11:2802322-2802554	11	2802322	2802554	0.00981956	-1.09285	-0.58008	0.512772	NM_000218	KCNQ1	3'/gene body	Genebody
KCNQ1	cg13742956	2.27e-05	11	2612876	CGATGCCGTCCATTCAGCCTGGTTAGTGTTATGAAGTCATTAGTGCTGTC	11	2569452	F	NM_000218;NM_181798	Body;Body	chr11:2737832-2738442	11	2737832	2738442	0.00617119	1.96499	1.44864	-0.516345	NM_181798	KCNQ1	3'/gene body	Genebody
KCNQ1	cg13742956	2.27e-05	11	2612876	CGATGCCGTCCATTCAGCCTGGTTAGTGTTATGAAGTCATTAGTGCTGTC	11	2569452	F	NM_000218;NM_181798	Body;Body	chr11:2445096-2445268	11	2445096	2445268	0.00216182	0.207002	1.00756	0.800556	NM_181798	KCNQ1	5'/gene body	Genebody
KCNQ1	cg13742956	2.27e-05	11	2612876	CGATGCCGTCCATTCAGCCTGGTTAGTGTTATGAAGTCATTAGTGCTGTC	11	2569452	F	NM_000218;NM_181798	Body;Body	chr11:2784332-2784534	11	2784332	2784534	0.00372822	1.59565	1.0846	-0.511056	NM_181798	KCNQ1	3'/gene body	Genebody
KCNQ1	cg06960356	2.37e-05	11	2596416	CGGCACTCCCACTCCCACACCTGTGCAAACATCCGCCCGCTGGCCGGGAA	11	2552992	F	NM_000218;NM_181798	Body;Body	chr11:2445269-2445460	11	2445269	2445460	0.00401223	-0.156043	0.598259	0.754302	NM_181798	KCNQ1	5'/gene body	Genebody
KCNQ1	cg06960356	2.37e-05	11	2596416	CGGCACTCCCACTCCCACACCTGTGCAAACATCCGCCCGCTGGCCGGGAA	11	2552992	F	NM_000218;NM_181798	Body;Body	chr11:2730150-2730968	11	2730150	2730968	0.00105433	-1.00204	-0.443022	0.559015	NM_181798	KCNQ1	3'/gene body	Genebody
KCNQ1	cg06960356	2.37e-05	11	2596416	CGGCACTCCCACTCCCACACCTGTGCAAACATCCGCCCGCTGGCCGGGAA	11	2552992	F	NM_000218;NM_181798	Body;Body	chr11:2425630-2425778	11	2425630	2425778	0.00768919	1.04842	1.60905	0.560637	NM_000218	KCNQ1	5'/gene body	Genebody
KCNQ1	cg06960356	2.37e-05	11	2596416	CGGCACTCCCACTCCCACACCTGTGCAAACATCCGCCCGCTGGCCGGGAA	11	2552992	F	NM_000218;NM_181798	Body;Body	chr11:2802322-2802554	11	2802322	2802554	0.00981956	-1.09285	-0.58008	0.512772	NM_000218	KCNQ1	3'/gene body	Genebody
KCNQ1	cg06960356	2.37e-05	11	2596416	CGGCACTCCCACTCCCACACCTGTGCAAACATCCGCCCGCTGGCCGGGAA	11	2552992	F	NM_000218;NM_181798	Body;Body	chr11:2737832-2738442	11	2737832	2738442	0.00617119	1.96499	1.44864	-0.516345	NM_181798	KCNQ1	3'/gene body	Genebody
KCNQ1	cg06960356	2.37e-05	11	2596416	CGGCACTCCCACTCCCACACCTGTGCAAACATCCGCCCGCTGGCCGGGAA	11	2552992	F	NM_000218;NM_181798	Body;Body	chr11:2445096-2445268	11	2445096	2445268	0.00216182	0.207002	1.00756	0.800556	NM_181798	KCNQ1	5'/gene body	Genebody
KCNQ1	cg06960356	2.37e-05	11	2596416	CGGCACTCCCACTCCCACACCTGTGCAAACATCCGCCCGCTGGCCGGGAA	11	2552992	F	NM_000218;NM_181798	Body;Body	chr11:2784332-2784534	11	2784332	2784534	0.00372822	1.59565	1.0846	-0.511056	NM_181798	KCNQ1	3'/gene body	Genebody
KCNQ1	cg25786675	2.65e-05	11	2621273	ACTTGGCTGACAATAAGTCACTCTGCCAGGACTGGTGGGCAGGAATGCCG	11	2577849	F	NM_000218;NM_181798	Body;Body	chr11:2445269-2445460	11	2445269	2445460	0.00401223	-0.156043	0.598259	0.754302	NM_181798	KCNQ1	5'/gene body	Genebody
KCNQ1	cg25786675	2.65e-05	11	2621273	ACTTGGCTGACAATAAGTCACTCTGCCAGGACTGGTGGGCAGGAATGCCG	11	2577849	F	NM_000218;NM_181798	Body;Body	chr11:2730150-2730968	11	2730150	2730968	0.00105433	-1.00204	-0.443022	0.559015	NM_181798	KCNQ1	3'/gene body	Genebody
KCNQ1	cg25786675	2.65e-05	11	2621273	ACTTGGCTGACAATAAGTCACTCTGCCAGGACTGGTGGGCAGGAATGCCG	11	2577849	F	NM_000218;NM_181798	Body;Body	chr11:2425630-2425778	11	2425630	2425778	0.00768919	1.04842	1.60905	0.560637	NM_000218	KCNQ1	5'/gene body	Genebody
KCNQ1	cg25786675	2.65e-05	11	2621273	ACTTGGCTGACAATAAGTCACTCTGCCAGGACTGGTGGGCAGGAATGCCG	11	2577849	F	NM_000218;NM_181798	Body;Body	chr11:2802322-2802554	11	2802322	2802554	0.00981956	-1.09285	-0.58008	0.512772	NM_000218	KCNQ1	3'/gene body	Genebody
KCNQ1	cg25786675	2.65e-05	11	2621273	ACTTGGCTGACAATAAGTCACTCTGCCAGGACTGGTGGGCAGGAATGCCG	11	2577849	F	NM_000218;NM_181798	Body;Body	chr11:2737832-2738442	11	2737832	2738442	0.00617119	1.96499	1.44864	-0.516345	NM_181798	KCNQ1	3'/gene body	Genebody
KCNQ1	cg25786675	2.65e-05	11	2621273	ACTTGGCTGACAATAAGTCACTCTGCCAGGACTGGTGGGCAGGAATGCCG	11	2577849	F	NM_000218;NM_181798	Body;Body	chr11:2445096-2445268	11	2445096	2445268	0.00216182	0.207002	1.00756	0.800556	NM_181798	KCNQ1	5'/gene body	Genebody
KCNQ1	cg25786675	2.65e-05	11	2621273	ACTTGGCTGACAATAAGTCACTCTGCCAGGACTGGTGGGCAGGAATGCCG	11	2577849	F	NM_000218;NM_181798	Body;Body	chr11:2784332-2784534	11	2784332	2784534	0.00372822	1.59565	1.0846	-0.511056	NM_181798	KCNQ1	3'/gene body	Genebody
KCNQ1	cg07464423	3.06e-05	11	2869473	CGCCCTGGCCCCCACATGGTGATGTTGACATCACTGGCATGGTGGTTGGG	11	2826049	F	NM_000218;NM_181798	3'UTR;3'UTR	chr11:2445269-2445460	11	2445269	2445460	0.00401223	-0.156043	0.598259	0.754302	NM_181798	KCNQ1	5'/gene body	Genebody
KCNQ1	cg07464423	3.06e-05	11	2869473	CGCCCTGGCCCCCACATGGTGATGTTGACATCACTGGCATGGTGGTTGGG	11	2826049	F	NM_000218;NM_181798	3'UTR;3'UTR	chr11:2730150-2730968	11	2730150	2730968	0.00105433	-1.00204	-0.443022	0.559015	NM_181798	KCNQ1	3'/gene body	Genebody
KCNQ1	cg07464423	3.06e-05	11	2869473	CGCCCTGGCCCCCACATGGTGATGTTGACATCACTGGCATGGTGGTTGGG	11	2826049	F	NM_000218;NM_181798	3'UTR;3'UTR	chr11:2425630-2425778	11	2425630	2425778	0.00768919	1.04842	1.60905	0.560637	NM_000218	KCNQ1	5'/gene body	Genebody
KCNQ1	cg07464423	3.06e-05	11	2869473	CGCCCTGGCCCCCACATGGTGATGTTGACATCACTGGCATGGTGGTTGGG	11	2826049	F	NM_000218;NM_181798	3'UTR;3'UTR	chr11:2802322-2802554	11	2802322	2802554	0.00981956	-1.09285	-0.58008	0.512772	NM_000218	KCNQ1	3'/gene body	Genebody
KCNQ1	cg07464423	3.06e-05	11	2869473	CGCCCTGGCCCCCACATGGTGATGTTGACATCACTGGCATGGTGGTTGGG	11	2826049	F	NM_000218;NM_181798	3'UTR;3'UTR	chr11:2737832-2738442	11	2737832	2738442	0.00617119	1.96499	1.44864	-0.516345	NM_181798	KCNQ1	3'/gene body	Genebody
KCNQ1	cg07464423	3.06e-05	11	2869473	CGCCCTGGCCCCCACATGGTGATGTTGACATCACTGGCATGGTGGTTGGG	11	2826049	F	NM_000218;NM_181798	3'UTR;3'UTR	chr11:2445096-2445268	11	2445096	2445268	0.00216182	0.207002	1.00756	0.800556	NM_181798	KCNQ1	5'/gene body	Genebody
KCNQ1	cg07464423	3.06e-05	11	2869473	CGCCCTGGCCCCCACATGGTGATGTTGACATCACTGGCATGGTGGTTGGG	11	2826049	F	NM_000218;NM_181798	3'UTR;3'UTR	chr11:2784332-2784534	11	2784332	2784534	0.00372822	1.59565	1.0846	-0.511056	NM_181798	KCNQ1	3'/gene body	Genebody
KCNQ1	cg12141659	3.12e-05	11	2847462	CGTCAGCTGTGACTTGGAAGGAAAGAGGGCCCGGCCTTTGAAAAATGAAG	11	2804038	F	NM_000218;NM_181798	Body;Body	chr11:2445269-2445460	11	2445269	2445460	0.00401223	-0.156043	0.598259	0.754302	NM_181798	KCNQ1	5'/gene body	Genebody
KCNQ1	cg12141659	3.12e-05	11	2847462	CGTCAGCTGTGACTTGGAAGGAAAGAGGGCCCGGCCTTTGAAAAATGAAG	11	2804038	F	NM_000218;NM_181798	Body;Body	chr11:2730150-2730968	11	2730150	2730968	0.00105433	-1.00204	-0.443022	0.559015	NM_181798	KCNQ1	3'/gene body	Genebody
KCNQ1	cg12141659	3.12e-05	11	2847462	CGTCAGCTGTGACTTGGAAGGAAAGAGGGCCCGGCCTTTGAAAAATGAAG	11	2804038	F	NM_000218;NM_181798	Body;Body	chr11:2425630-2425778	11	2425630	2425778	0.00768919	1.04842	1.60905	0.560637	NM_000218	KCNQ1	5'/gene body	Genebody
KCNQ1	cg12141659	3.12e-05	11	2847462	CGTCAGCTGTGACTTGGAAGGAAAGAGGGCCCGGCCTTTGAAAAATGAAG	11	2804038	F	NM_000218;NM_181798	Body;Body	chr11:2802322-2802554	11	2802322	2802554	0.00981956	-1.09285	-0.58008	0.512772	NM_000218	KCNQ1	3'/gene body	Genebody
KCNQ1	cg12141659	3.12e-05	11	2847462	CGTCAGCTGTGACTTGGAAGGAAAGAGGGCCCGGCCTTTGAAAAATGAAG	11	2804038	F	NM_000218;NM_181798	Body;Body	chr11:2737832-2738442	11	2737832	2738442	0.00617119	1.96499	1.44864	-0.516345	NM_181798	KCNQ1	3'/gene body	Genebody
KCNQ1	cg12141659	3.12e-05	11	2847462	CGTCAGCTGTGACTTGGAAGGAAAGAGGGCCCGGCCTTTGAAAAATGAAG	11	2804038	F	NM_000218;NM_181798	Body;Body	chr11:2445096-2445268	11	2445096	2445268	0.00216182	0.207002	1.00756	0.800556	NM_181798	KCNQ1	5'/gene body	Genebody
KCNQ1	cg12141659	3.12e-05	11	2847462	CGTCAGCTGTGACTTGGAAGGAAAGAGGGCCCGGCCTTTGAAAAATGAAG	11	2804038	F	NM_000218;NM_181798	Body;Body	chr11:2784332-2784534	11	2784332	2784534	0.00372822	1.59565	1.0846	-0.511056	NM_181798	KCNQ1	3'/gene body	Genebody
KCNQ1	cg18729298	5.26e-05	11	2555203	AAAAAACCCCGTGAGCTGCGGCCCCGGAGGCCTAGGGGATGAGGTCATCG	11	2511779	R	NM_000218;NM_181798	Body;Body	chr11:2445269-2445460	11	2445269	2445460	0.00401223	-0.156043	0.598259	0.754302	NM_181798	KCNQ1	5'/gene body	Genebody
KCNQ1	cg18729298	5.26e-05	11	2555203	AAAAAACCCCGTGAGCTGCGGCCCCGGAGGCCTAGGGGATGAGGTCATCG	11	2511779	R	NM_000218;NM_181798	Body;Body	chr11:2730150-2730968	11	2730150	2730968	0.00105433	-1.00204	-0.443022	0.559015	NM_181798	KCNQ1	3'/gene body	Genebody
KCNQ1	cg18729298	5.26e-05	11	2555203	AAAAAACCCCGTGAGCTGCGGCCCCGGAGGCCTAGGGGATGAGGTCATCG	11	2511779	R	NM_000218;NM_181798	Body;Body	chr11:2425630-2425778	11	2425630	2425778	0.00768919	1.04842	1.60905	0.560637	NM_000218	KCNQ1	5'/gene body	Genebody
KCNQ1	cg18729298	5.26e-05	11	2555203	AAAAAACCCCGTGAGCTGCGGCCCCGGAGGCCTAGGGGATGAGGTCATCG	11	2511779	R	NM_000218;NM_181798	Body;Body	chr11:2802322-2802554	11	2802322	2802554	0.00981956	-1.09285	-0.58008	0.512772	NM_000218	KCNQ1	3'/gene body	Genebody
KCNQ1	cg18729298	5.26e-05	11	2555203	AAAAAACCCCGTGAGCTGCGGCCCCGGAGGCCTAGGGGATGAGGTCATCG	11	2511779	R	NM_000218;NM_181798	Body;Body	chr11:2737832-2738442	11	2737832	2738442	0.00617119	1.96499	1.44864	-0.516345	NM_181798	KCNQ1	3'/gene body	Genebody
KCNQ1	cg18729298	5.26e-05	11	2555203	AAAAAACCCCGTGAGCTGCGGCCCCGGAGGCCTAGGGGATGAGGTCATCG	11	2511779	R	NM_000218;NM_181798	Body;Body	chr11:2445096-2445268	11	2445096	2445268	0.00216182	0.207002	1.00756	0.800556	NM_181798	KCNQ1	5'/gene body	Genebody
KCNQ1	cg18729298	5.26e-05	11	2555203	AAAAAACCCCGTGAGCTGCGGCCCCGGAGGCCTAGGGGATGAGGTCATCG	11	2511779	R	NM_000218;NM_181798	Body;Body	chr11:2784332-2784534	11	2784332	2784534	0.00372822	1.59565	1.0846	-0.511056	NM_181798	KCNQ1	3'/gene body	Genebody
KCNQ1	cg08895013	5.43e-05	11	2468332	AGACCCCCTCAATTCTCACTTGTATTCAGGTTTGTGGACACATGCCTCCG	11	2424908	R	NM_000218	Body	chr11:2445269-2445460	11	2445269	2445460	0.00401223	-0.156043	0.598259	0.754302	NM_181798	KCNQ1	5'/gene body	Genebody
KCNQ1	cg08895013	5.43e-05	11	2468332	AGACCCCCTCAATTCTCACTTGTATTCAGGTTTGTGGACACATGCCTCCG	11	2424908	R	NM_000218	Body	chr11:2730150-2730968	11	2730150	2730968	0.00105433	-1.00204	-0.443022	0.559015	NM_181798	KCNQ1	3'/gene body	Genebody
KCNQ1	cg08895013	5.43e-05	11	2468332	AGACCCCCTCAATTCTCACTTGTATTCAGGTTTGTGGACACATGCCTCCG	11	2424908	R	NM_000218	Body	chr11:2425630-2425778	11	2425630	2425778	0.00768919	1.04842	1.60905	0.560637	NM_000218	KCNQ1	5'/gene body	Genebody
KCNQ1	cg08895013	5.43e-05	11	2468332	AGACCCCCTCAATTCTCACTTGTATTCAGGTTTGTGGACACATGCCTCCG	11	2424908	R	NM_000218	Body	chr11:2802322-2802554	11	2802322	2802554	0.00981956	-1.09285	-0.58008	0.512772	NM_000218	KCNQ1	3'/gene body	Genebody
KCNQ1	cg08895013	5.43e-05	11	2468332	AGACCCCCTCAATTCTCACTTGTATTCAGGTTTGTGGACACATGCCTCCG	11	2424908	R	NM_000218	Body	chr11:2737832-2738442	11	2737832	2738442	0.00617119	1.96499	1.44864	-0.516345	NM_181798	KCNQ1	3'/gene body	Genebody
KCNQ1	cg08895013	5.43e-05	11	2468332	AGACCCCCTCAATTCTCACTTGTATTCAGGTTTGTGGACACATGCCTCCG	11	2424908	R	NM_000218	Body	chr11:2445096-2445268	11	2445096	2445268	0.00216182	0.207002	1.00756	0.800556	NM_181798	KCNQ1	5'/gene body	Genebody
KCNQ1	cg08895013	5.43e-05	11	2468332	AGACCCCCTCAATTCTCACTTGTATTCAGGTTTGTGGACACATGCCTCCG	11	2424908	R	NM_000218	Body	chr11:2784332-2784534	11	2784332	2784534	0.00372822	1.59565	1.0846	-0.511056	NM_181798	KCNQ1	3'/gene body	Genebody
KCNQ1	cg18272633	5.54e-05	11	2848492	TCACCAGGCACACATCAGCCCTGAAGCTTCTGCTACTCTGGGACCCTGCG	11	2805068	F	NM_000218;NM_181798	Body;Body	chr11:2445269-2445460	11	2445269	2445460	0.00401223	-0.156043	0.598259	0.754302	NM_181798	KCNQ1	5'/gene body	Genebody
KCNQ1	cg18272633	5.54e-05	11	2848492	TCACCAGGCACACATCAGCCCTGAAGCTTCTGCTACTCTGGGACCCTGCG	11	2805068	F	NM_000218;NM_181798	Body;Body	chr11:2730150-2730968	11	2730150	2730968	0.00105433	-1.00204	-0.443022	0.559015	NM_181798	KCNQ1	3'/gene body	Genebody
KCNQ1	cg18272633	5.54e-05	11	2848492	TCACCAGGCACACATCAGCCCTGAAGCTTCTGCTACTCTGGGACCCTGCG	11	2805068	F	NM_000218;NM_181798	Body;Body	chr11:2425630-2425778	11	2425630	2425778	0.00768919	1.04842	1.60905	0.560637	NM_000218	KCNQ1	5'/gene body	Genebody
KCNQ1	cg18272633	5.54e-05	11	2848492	TCACCAGGCACACATCAGCCCTGAAGCTTCTGCTACTCTGGGACCCTGCG	11	2805068	F	NM_000218;NM_181798	Body;Body	chr11:2802322-2802554	11	2802322	2802554	0.00981956	-1.09285	-0.58008	0.512772	NM_000218	KCNQ1	3'/gene body	Genebody
KCNQ1	cg18272633	5.54e-05	11	2848492	TCACCAGGCACACATCAGCCCTGAAGCTTCTGCTACTCTGGGACCCTGCG	11	2805068	F	NM_000218;NM_181798	Body;Body	chr11:2737832-2738442	11	2737832	2738442	0.00617119	1.96499	1.44864	-0.516345	NM_181798	KCNQ1	3'/gene body	Genebody
KCNQ1	cg18272633	5.54e-05	11	2848492	TCACCAGGCACACATCAGCCCTGAAGCTTCTGCTACTCTGGGACCCTGCG	11	2805068	F	NM_000218;NM_181798	Body;Body	chr11:2445096-2445268	11	2445096	2445268	0.00216182	0.207002	1.00756	0.800556	NM_181798	KCNQ1	5'/gene body	Genebody
KCNQ1	cg18272633	5.54e-05	11	2848492	TCACCAGGCACACATCAGCCCTGAAGCTTCTGCTACTCTGGGACCCTGCG	11	2805068	F	NM_000218;NM_181798	Body;Body	chr11:2784332-2784534	11	2784332	2784534	0.00372822	1.59565	1.0846	-0.511056	NM_181798	KCNQ1	3'/gene body	Genebody
KCNQ1	cg00266389	7.26e-05	11	2867748	CCTCTCCCTAGGAGGTTGGACCTGGGGGCCCTAGCATGAGTGAGGGTTCG	11	2824324	F	NM_000218;NM_181798	Body;Body	chr11:2445269-2445460	11	2445269	2445460	0.00401223	-0.156043	0.598259	0.754302	NM_181798	KCNQ1	5'/gene body	Genebody
KCNQ1	cg00266389	7.26e-05	11	2867748	CCTCTCCCTAGGAGGTTGGACCTGGGGGCCCTAGCATGAGTGAGGGTTCG	11	2824324	F	NM_000218;NM_181798	Body;Body	chr11:2730150-2730968	11	2730150	2730968	0.00105433	-1.00204	-0.443022	0.559015	NM_181798	KCNQ1	3'/gene body	Genebody
KCNQ1	cg00266389	7.26e-05	11	2867748	CCTCTCCCTAGGAGGTTGGACCTGGGGGCCCTAGCATGAGTGAGGGTTCG	11	2824324	F	NM_000218;NM_181798	Body;Body	chr11:2425630-2425778	11	2425630	2425778	0.00768919	1.04842	1.60905	0.560637	NM_000218	KCNQ1	5'/gene body	Genebody
KCNQ1	cg00266389	7.26e-05	11	2867748	CCTCTCCCTAGGAGGTTGGACCTGGGGGCCCTAGCATGAGTGAGGGTTCG	11	2824324	F	NM_000218;NM_181798	Body;Body	chr11:2802322-2802554	11	2802322	2802554	0.00981956	-1.09285	-0.58008	0.512772	NM_000218	KCNQ1	3'/gene body	Genebody
KCNQ1	cg00266389	7.26e-05	11	2867748	CCTCTCCCTAGGAGGTTGGACCTGGGGGCCCTAGCATGAGTGAGGGTTCG	11	2824324	F	NM_000218;NM_181798	Body;Body	chr11:2737832-2738442	11	2737832	2738442	0.00617119	1.96499	1.44864	-0.516345	NM_181798	KCNQ1	3'/gene body	Genebody
KCNQ1	cg00266389	7.26e-05	11	2867748	CCTCTCCCTAGGAGGTTGGACCTGGGGGCCCTAGCATGAGTGAGGGTTCG	11	2824324	F	NM_000218;NM_181798	Body;Body	chr11:2445096-2445268	11	2445096	2445268	0.00216182	0.207002	1.00756	0.800556	NM_181798	KCNQ1	5'/gene body	Genebody
KCNQ1	cg00266389	7.26e-05	11	2867748	CCTCTCCCTAGGAGGTTGGACCTGGGGGCCCTAGCATGAGTGAGGGTTCG	11	2824324	F	NM_000218;NM_181798	Body;Body	chr11:2784332-2784534	11	2784332	2784534	0.00372822	1.59565	1.0846	-0.511056	NM_181798	KCNQ1	3'/gene body	Genebody
KCNQ1	cg19670883	8.81e-05	11	2502357	AACTGGAATTGTCATCTGCTTTGGATGAGAACTAGTGACATCACACATCG	11	2458933	F	NM_000218;NM_181798	Body;Body	chr11:2445269-2445460	11	2445269	2445460	0.00401223	-0.156043	0.598259	0.754302	NM_181798	KCNQ1	5'/gene body	Genebody
KCNQ1	cg19670883	8.81e-05	11	2502357	AACTGGAATTGTCATCTGCTTTGGATGAGAACTAGTGACATCACACATCG	11	2458933	F	NM_000218;NM_181798	Body;Body	chr11:2730150-2730968	11	2730150	2730968	0.00105433	-1.00204	-0.443022	0.559015	NM_181798	KCNQ1	3'/gene body	Genebody
KCNQ1	cg19670883	8.81e-05	11	2502357	AACTGGAATTGTCATCTGCTTTGGATGAGAACTAGTGACATCACACATCG	11	2458933	F	NM_000218;NM_181798	Body;Body	chr11:2425630-2425778	11	2425630	2425778	0.00768919	1.04842	1.60905	0.560637	NM_000218	KCNQ1	5'/gene body	Genebody
KCNQ1	cg19670883	8.81e-05	11	2502357	AACTGGAATTGTCATCTGCTTTGGATGAGAACTAGTGACATCACACATCG	11	2458933	F	NM_000218;NM_181798	Body;Body	chr11:2802322-2802554	11	2802322	2802554	0.00981956	-1.09285	-0.58008	0.512772	NM_000218	KCNQ1	3'/gene body	Genebody
KCNQ1	cg19670883	8.81e-05	11	2502357	AACTGGAATTGTCATCTGCTTTGGATGAGAACTAGTGACATCACACATCG	11	2458933	F	NM_000218;NM_181798	Body;Body	chr11:2737832-2738442	11	2737832	2738442	0.00617119	1.96499	1.44864	-0.516345	NM_181798	KCNQ1	3'/gene body	Genebody
KCNQ1	cg19670883	8.81e-05	11	2502357	AACTGGAATTGTCATCTGCTTTGGATGAGAACTAGTGACATCACACATCG	11	2458933	F	NM_000218;NM_181798	Body;Body	chr11:2445096-2445268	11	2445096	2445268	0.00216182	0.207002	1.00756	0.800556	NM_181798	KCNQ1	5'/gene body	Genebody
KCNQ1	cg19670883	8.81e-05	11	2502357	AACTGGAATTGTCATCTGCTTTGGATGAGAACTAGTGACATCACACATCG	11	2458933	F	NM_000218;NM_181798	Body;Body	chr11:2784332-2784534	11	2784332	2784534	0.00372822	1.59565	1.0846	-0.511056	NM_181798	KCNQ1	3'/gene body	Genebody
KCNQ1	cg15686157	9.81e-05	11	2753885	AGAAAAGGCCGCTTGTGCCTTGCACACTGGGGCGATTGTTCCTGCTCACG	11	2710461	F	NM_000218;NM_181798	Body;Body	chr11:2445269-2445460	11	2445269	2445460	0.00401223	-0.156043	0.598259	0.754302	NM_181798	KCNQ1	5'/gene body	Genebody
KCNQ1	cg15686157	9.81e-05	11	2753885	AGAAAAGGCCGCTTGTGCCTTGCACACTGGGGCGATTGTTCCTGCTCACG	11	2710461	F	NM_000218;NM_181798	Body;Body	chr11:2730150-2730968	11	2730150	2730968	0.00105433	-1.00204	-0.443022	0.559015	NM_181798	KCNQ1	3'/gene body	Genebody
KCNQ1	cg15686157	9.81e-05	11	2753885	AGAAAAGGCCGCTTGTGCCTTGCACACTGGGGCGATTGTTCCTGCTCACG	11	2710461	F	NM_000218;NM_181798	Body;Body	chr11:2425630-2425778	11	2425630	2425778	0.00768919	1.04842	1.60905	0.560637	NM_000218	KCNQ1	5'/gene body	Genebody
[truncated: 20,659 more rows]
