# Supplementary material for: Cytosine methylation changes in enhancer regions of core pro-fibrotic genes characterize kidney fibrosis development
Source: Genome Biol. 2013 Oct 7;14(10):R108. doi: 10.1186/gb-2013-14-10-r108 (PMC4053753; doi:10.1186/gb-2013-14-10-r108)
Supplement: Additional file 8: Table S4 — Correlations of DMR and transcript levels. DMRs from the HELP assay and its corresponding transcripts (Affymetrix arrays) are listed. There were multiple DMRs for some of the transcripts and they are all listed. Chromosomal location, methylation level, gene expression differences, and P-values are included in the table. [file gb-2013-14-10-r108-S8.xlsx]

## Sheet: Merge.GE.ME.all.txt
	Supplemental Table 4
	Differentially methylated loci and coresponding differentially expressed transcripts
name	seqid	chr	start	end	help_pvalue	mean_help_control	mean_help_cases	FOLDCHANGE	gene_id	gene_symbol	locus_class	mapping_gene	p.value	regulation	Fold.change	Log.Fold.change	Gene.Symbol	Alignments	Chromosome.End.Index.Avadis.	Chromosome.Start.Index.Avadis.	Chromosome.Strand.Avadis.	RefSeq.Transcript.ID
ATP2B4	chr1:201913510-201913659	1	201913510	201913659	0.00768468	1.20913	0.640192	-0.568934	NM_001001396	ATP2B4	3'/gene body	Genebody	1.66e-07	down	-2.24317	-1.16554	ATP2B4	chr1:201976268-201979832 (+) // 97.74 // q32.1	201979832	201976268	+	NM_001001396 /// NM_001684
PTPRC	chr1:196915890-196916060	1	196915890	196916060	0.00911932	-0.54389	0.171764	0.715654	NM_002838	PTPRC	5'/gene body	Genebody	7.67e-07	down	-2.92647	-1.54916	PTPRC	chr1:196874847-196993226 (+) // 97.09 // q31.3	196993226	196874847	+	NM_002838 /// NM_080921 /// NM_080922 /// NM_080923
ACSL5	chr10:114126877-114127008	10	114126877	114127008	0.000652607	-0.639029	0.0984583	0.737487	NM_016234	ACSL5	non-CGI promoter	promoter	1.66e-06	down	-2.02339	-1.01678	ACSL5	chr10:114125946-114178127 (+) // 99.38 // q25.2	114178127	114125946	+	NM_016234 /// NM_203379 /// NM_203380
EVI2B	chr17:26662133-26662391	17	26662133	26662391	0.00642268	-0.173349	0.691235	0.864584	NM_006495	EVI2B	5'/gene body	Genebody	1.69e-06	down	-4.61512	-2.20637	EVI2B	chr17:26654918-26665217 (-) // 98.34 // q11.2	26665217	26654918	-	NM_006495
CD48	chr1:158946811-158947472	1	158946811	158947472	0.007955	-0.597733	0.156783	0.754517	NM_001778	CD48	non-CGI promoter	promoter	6.56e-06	down	-2.76663	-1.46813	CD48	chr1:158915300-158948216 (-) // 99.79 // q23.3	158948216	158915300	-	NM_001778
KIAA1609	chr16:83073315-83073547	16	83073315	83073547	0.00852392	0.639032	1.19835	0.559319	NM_020947	KIAA1609	3'/gene body	Genebody	7.33e-06	down	-1.52693	-0.610637	KIAA1609	chr16:83068135-83089219 (-) // 80.86 // q24.1	83089219	83068135	-	NM_020947
RAB11FIP3	chr16:496351-496466	16	496351	496466	0.00543868	0.201602	-0.346376	-0.547978	NM_014700	RAB11FIP3	3'/gene body	Genebody	7.41e-06	up	4.26306	2.09189	RAB11FIP3	chr16:451404-487449 (+) // 98.54 // p13.3	487449	451404	+	NM_001142272 /// NM_014700
RAB11FIP3	chr16:474266-474476	16	474266	474476	0.00775459	0.598637	0.0550842	-0.543553	NM_014700	RAB11FIP3	3'/gene body	Genebody	7.41e-06	up	4.26306	2.09189	RAB11FIP3	chr16:451404-487449 (+) // 98.54 // p13.3	487449	451404	+	NM_001142272 /// NM_014700
RAB11FIP3	chr16:474513-474908	16	474513	474908	0.000148653	0.681228	-0.191587	-0.872815	NM_014700	RAB11FIP3	3'/gene body	Genebody	7.41e-06	up	4.26306	2.09189	RAB11FIP3	chr16:451404-487449 (+) // 98.54 // p13.3	487449	451404	+	NM_001142272 /// NM_014700
RAB11FIP3	chr16:415892-416023	16	415892	416023	0.00354203	1.49873	2.24516	0.746433	NM_014700	RAB11FIP3	CGI promoter	promoter	7.41e-06	up	4.26306	2.09189	RAB11FIP3	chr16:451404-487449 (+) // 98.54 // p13.3	487449	451404	+	NM_001142272 /// NM_014700
RAB11FIP3	chr16:475026-475160	16	475026	475160	0.000686093	1.19893	0.399188	-0.799742	NM_014700	RAB11FIP3	3'/gene body	Genebody	7.41e-06	up	4.26306	2.09189	RAB11FIP3	chr16:451404-487449 (+) // 98.54 // p13.3	487449	451404	+	NM_001142272 /// NM_014700
PTPRC	chr1:196915890-196916060	1	196915890	196916060	0.00911932	-0.54389	0.171764	0.715654	NM_002838	PTPRC	5'/gene body	Genebody	7.68e-06	down	-6.42257	-2.68315	PTPRC	chr1:196874847-196993226 (+) // 97.09 // q31.3	196993226	196874847	+	NM_002838 /// NM_080921 /// NM_080922 /// NM_080923
C18orf1	chr18:13362191-13362724	18	13362191	13362724	0.000136205	-1.52692	-0.537877	0.989047	NM_181482	C18orf1	5'/gene body	Genebody	1.19e-05	down	-2.78807	-1.47927	C18orf1	chr18:13610866-13642753 (+) // 99.49 // p11.21	13642753	13610866	+	NM_001003674 /// NM_001003675 /// NM_004338 /// NM_181481 /// NM_181482 /// NM_181483
COL6A3	chr2:237926759-237927071	2	237926759	237927071	0.00298288	2.70849	2.13398	-0.574508	NM_057166	COL6A3	3'/gene body	Genebody	1.44e-05	down	-3.5502	-1.8279	COL6A3	chr2:237897399-237987559 (-) // 99.33 // q37.3	237987559	237897399	-	NM_004369 /// NM_057164 /// NM_057165 /// NM_057166 /// NM_057167
RAB31	chr18:9725310-9725574	18	9725310	9725574	0.00755646	-0.421194	0.326116	0.74731	NM_006868	RAB31	5'/gene body	Genebody	1.45e-05	down	-2.09975	-1.07022	RAB31	chr18:9698227-9852548 (+) // 95.46 // p11.22	9852548	9698227	+	NM_006868
RAB31	chr18:9738378-9738811	18	9738378	9738811	0.00341597	-1.07023	-1.94533	-0.8751	NM_006868	RAB31	5'/gene body	Genebody	1.45e-05	down	-2.09975	-1.07022	RAB31	chr18:9698227-9852548 (+) // 95.46 // p11.22	9852548	9698227	+	NM_006868
RAB31	chr18:9822221-9822723	18	9822221	9822723	0.00451164	-1.87482	-1.21989	0.654936	NM_006868	RAB31	3'/gene body	Genebody	1.45e-05	down	-2.09975	-1.07022	RAB31	chr18:9698227-9852548 (+) // 95.46 // p11.22	9852548	9698227	+	NM_006868
TNFAIP8	chr5:118704014-118704300	5	118704014	118704300	0.00209201	-0.740396	0.493693	1.23409	NM_001077654	TNFAIP8	3'/gene body	Genebody	1.53e-05	down	-3.64368	-1.86539	TNFAIP8	chr5:118719628-118758192 (+) // 99.0 // q23.1	118758192	118719628	+	NM_001077654 /// NM_014350
LAPTM5	chr1:31002778-31003074	1	31002778	31003074	0.00118211	1.10564	1.64956	0.543914	NM_006762	LAPTM5	non-CGI promoter	promoter	1.71e-05	down	-1.93293	-0.950793	LAPTM5	chr1:30977902-31003260 (-) // 97.25 // p35.2	31003260	30977902	-	NM_006762
LCK	chr1:32502126-32503011	1	32502126	32503011	0.00322835	-1.63744	-0.854447	0.782992	NM_005356	LCK	5'/gene body	Genebody	1.89e-05	down	-1.77585	-0.828507	LCK	chr1:32489518-32524348 (+) // 93.8 // p35.1	32524348	32489518	+	NM_001042771 /// NM_005356
FBN1	chr15:46600208-46600434	15	46600208	46600434	0.00107094	0.212153	-0.451504	-0.663657	NM_000138	FBN1	3'/gene body	Genebody	1.97e-05	down	-2.35283	-1.23439	FBN1	chr15:46489562-46724391 (-) // 99.58 // q21.1	46724391	46489562	-	NM_000138
DOCK2	chr5:169379087-169379298	5	169379087	169379298	0.00247269	-0.173153	-0.694579	-0.521426	NM_004946	DOCK2	3'/gene body	Genebody	2.06e-05	down	-1.78731	-0.837794	DOCK2	chr5:168996870-169443191 (+) // 98.48 // q35.1	169443191	168996870	+	NM_004946
DOCK2	chr5:169399078-169399636	5	169399078	169399636	0.00416509	-1.13318	-1.68102	-0.547841	NM_004946	DOCK2	3'/gene body	Genebody	2.06e-05	down	-1.78731	-0.837794	DOCK2	chr5:168996870-169443191 (+) // 98.48 // q35.1	169443191	168996870	+	NM_004946
TNFAIP8	chr5:118704014-118704300	5	118704014	118704300	0.00209201	-0.740396	0.493693	1.23409	NM_001077654	TNFAIP8	3'/gene body	Genebody	2.1e-05	down	-4.05286	-2.01894	TNFAIP8	chr5:118719541-118758019 (+) // 97.91 // q23.1	118758019	118719541	+	NM_001077654 /// NM_014350
RUNX1	chr21:35102222-35102351	21	35102222	35102351	0.0065574	1.24289	1.91483	0.671942	NM_001001890	RUNX1	3'/gene body	Genebody	2.66e-05	down	-2.62715	-1.3935	RUNX1	chr21:35081974-35182857 (-) // 94.77 // q22.12	35182857	35081974	-	NM_001001890 /// NM_001122607 /// NM_001754
MACF1	chr1:39484928-39485320	1	39484928	39485320	0.000629137	-1.18788	-1.70362	-0.515736	NM_012090	MACF1	3'/gene body	Genebody	2.8e-05	down	-1.90367	-0.928785	MACF1	chr1:39700195-39724476 (+) // 87.88 // p34.2	39724476	39700195	+	NM_012090 /// NM_033044
CX3CR1	chr3:39284394-39284702	3	39284394	39284702	0.0026277	-0.0371194	0.721311	0.75843	NM_001337	CX3CR1	3'/gene body	Genebody	3.76e-05	down	-3.74782	-1.90605	CX3CR1	chr3:39279990-39296526 (-) // 90.81 // p22.2	39296526	39279990	-	NM_001337
RAB31	chr18:9725310-9725574	18	9725310	9725574	0.00755646	-0.421194	0.326116	0.74731	NM_006868	RAB31	5'/gene body	Genebody	3.91e-05	down	-2.24012	-1.16358	RAB31	chr18:9698264-9852547 (+) // 97.4 // p11.22	9852547	9698264	+	NM_006868
RAB31	chr18:9738378-9738811	18	9738378	9738811	0.00341597	-1.07023	-1.94533	-0.8751	NM_006868	RAB31	5'/gene body	Genebody	3.91e-05	down	-2.24012	-1.16358	RAB31	chr18:9698264-9852547 (+) // 97.4 // p11.22	9852547	9698264	+	NM_006868
RAB31	chr18:9822221-9822723	18	9822221	9822723	0.00451164	-1.87482	-1.21989	0.654936	NM_006868	RAB31	3'/gene body	Genebody	3.91e-05	down	-2.24012	-1.16358	RAB31	chr18:9698264-9852547 (+) // 97.4 // p11.22	9852547	9698264	+	NM_006868
IL10RA	chr11:117365497-117365661	11	117365497	117365661	0.00171153	-0.105255	0.559573	0.664828	NM_001558	IL10RA	5'/gene body	Genebody	4.32e-05	down	-2.31162	-1.20891	IL10RA	chr11:117362335-117377404 (+) // 89.54 // q23.3	117377404	117362335	+	NM_001558
C18orf1	chr18:13362191-13362724	18	13362191	13362724	0.000136205	-1.52692	-0.537877	0.989047	NM_181482	C18orf1	5'/gene body	Genebody	5.73e-05	down	-1.94738	-0.961535	C18orf1	chr18:13268099-13643093 (+) // 98.8 // p11.21	13643093	13268099	+	NM_001003674 /// NM_001003675 /// NM_004338 /// NM_181481 /// NM_181482 /// NM_181483
ARHGDIB	chr12:14993590-14994027	12	14993590	14994027	0.00778899	-0.928279	-0.081869	0.84641	NM_001175	ARHGDIB	3'/gene body	Genebody	5.83e-05	down	-2.03379	-1.02417	ARHGDIB	chr12:14986231-15005870 (-) // 98.96 // p12.3	15005870	14986231	-	NM_001175
LCP2	chr5:169656933-169657204	5	169656933	169657204	0.000649568	0.447347	1.2725	0.825149	NM_005565	LCP2	non-CGI promoter	promoter	6.45e-05	down	-2.75737	-1.46329	LCP2	chr5:169607666-169657400 (-) // 96.74 // q35.1	169657400	169607666	-	NM_005565
CD2	chr1:117109397-117109519	1	117109397	117109519	0.00687626	-0.302882	0.4223	0.725182	NM_001767	CD2	3'/gene body	Genebody	7.55e-05	down	-2.31596	-1.21161	CD2	chr1:117098631-117113370 (+) // 99.93 // p13.1	117113370	117098631	+	NM_001767
CD2	chr1:117112136-117112658	1	117112136	117112658	0.00579247	-1.25026	-0.0951458	1.15511	NM_001767	CD2	3'/gene body	Genebody	7.55e-05	down	-2.31596	-1.21161	CD2	chr1:117098631-117113370 (+) // 99.93 // p13.1	117113370	117098631	+	NM_001767
OPCML	chr11:131963923-131964758	11	131963923	131964758	0.00633514	-1.18282	-0.225953	0.956868	NM_001012393	OPCML	3'/gene body	Genebody	8.02e-05	up	1.65052	0.722922	OPCML	chr11:131793291-132318247 (-) // 93.38 // q25	132318247	131793291	-	NM_001012393 /// NM_002545
OPCML	chr11:132223033-132224919	11	132223033	132224919	0.00350773	-1.52339	-0.962669	0.560722	NM_001012393	OPCML	3'/gene body	Genebody	8.02e-05	up	1.65052	0.722922	OPCML	chr11:131793291-132318247 (-) // 93.38 // q25	132318247	131793291	-	NM_001012393 /// NM_002545
OPCML	chr11:131963347-131963922	11	131963347	131963922	0.00250675	-2.24803	-1.45013	0.7979	NM_001012393	OPCML	3'/gene body	Genebody	8.02e-05	up	1.65052	0.722922	OPCML	chr11:131793291-132318247 (-) // 93.38 // q25	132318247	131793291	-	NM_001012393 /// NM_002545
OPCML	chr11:132094250-132094581	11	132094250	132094581	0.00990793	0.0970477	1.12949	1.03244	NM_001012393	OPCML	3'/gene body	Genebody	8.02e-05	up	1.65052	0.722922	OPCML	chr11:131793291-132318247 (-) // 93.38 // q25	132318247	131793291	-	NM_001012393 /// NM_002545
OPCML	chr11:132417244-132417518	11	132417244	132417518	0.000372229	2.15999	1.65309	-0.506898	NM_001012393	OPCML	3'/gene body	Genebody	8.02e-05	up	1.65052	0.722922	OPCML	chr11:131793291-132318247 (-) // 93.38 // q25	132318247	131793291	-	NM_001012393 /// NM_002545
MACF1	chr1:39484928-39485320	1	39484928	39485320	0.000629137	-1.18788	-1.70362	-0.515736	NM_012090	MACF1	3'/gene body	Genebody	9.23e-05	down	-1.86762	-0.901202	MACF1	chr1:39469437-39724699 (+) // 93.28 // p34.3	39724699	39469437	+	NM_012090 /// NM_033044
ARHGEF10L	chr1:17759270-17760378	1	17759270	17760378	0.0091431	1.70105	1.07224	-0.628819	NM_018125	ARHGEF10L	5'/gene body	Genebody	0.000103	up	1.48248	0.568016	ARHGEF10L	chr1:17863581-17896950 (+) // 90.37 // p36.13	17896950	17863581	+	NM_001011722 /// NM_018125
ARHGEF10L	chr1:17887896-17888056	1	17887896	17888056	0.00331819	-1.36711	-0.73585	0.631258	NM_001011722	ARHGEF10L	3'/gene body	Genebody	0.000103	up	1.48248	0.568016	ARHGEF10L	chr1:17863581-17896950 (+) // 90.37 // p36.13	17896950	17863581	+	NM_001011722 /// NM_018125
ARHGEF10L	chr1:17817523-17817755	1	17817523	17817755	0.00562141	0.701768	1.39664	0.694875	NM_001011722	ARHGEF10L	5'/gene body	Genebody	0.000103	up	1.48248	0.568016	ARHGEF10L	chr1:17863581-17896950 (+) // 90.37 // p36.13	17896950	17863581	+	NM_001011722 /// NM_018125
ARHGEF10L	chr1:17811788-17811908	1	17811788	17811908	0.00231933	-0.348081	0.492189	0.84027	NM_001011722	ARHGEF10L	5'/gene body	Genebody	0.000103	up	1.48248	0.568016	ARHGEF10L	chr1:17863581-17896950 (+) // 90.37 // p36.13	17896950	17863581	+	NM_001011722 /// NM_018125
ARHGEF10L	chr1:17891513-17891822	1	17891513	17891822	0.00822859	-0.160737	0.667498	0.828234	NM_001011722	ARHGEF10L	3'/gene body	Genebody	0.000103	up	1.48248	0.568016	ARHGEF10L	chr1:17863581-17896950 (+) // 90.37 // p36.13	17896950	17863581	+	NM_001011722 /// NM_018125
KCNK10	chr14:87845220-87845438	14	87845220	87845438	0.000189257	-1.25726	-1.85581	-0.59855	NM_021161	KCNK10	5'/gene body	Genebody	0.00011	up	1.95054	0.963876	KCNK10	chr14:87721000-87863004 (-) // 98.06 // q31.3	87863004	87721000	-	NM_021161 /// NM_138317 /// NM_138318 /// XM_001723547 /// XM_001725959 /// XM_001727026
CUGBP2	chr10:11281362-11281880	10	11281362	11281880	0.00728684	-1.88511	-1.20597	0.679139	NM_001025077	CUGBP2	3'/gene body	Genebody	0.000115	down	-2.54262	-1.34632	CUGBP2	chr10:11247448-11413251 (+) // 96.6 // p14	11413251	11247448	+	NM_001025076 /// NM_001025077 /// NM_001083591 /// NM_006561
CUGBP2	chr10:11333765-11333864	10	11333765	11333864	0.000519179	0.258397	-0.50688	-0.765277	NM_001025077	CUGBP2	3'/gene body	Genebody	0.000115	down	-2.54262	-1.34632	CUGBP2	chr10:11247448-11413251 (+) // 96.6 // p14	11413251	11247448	+	NM_001025076 /// NM_001025077 /// NM_001083591 /// NM_006561
CUGBP2	chr10:11252422-11252608	10	11252422	11252608	0.0067989	-0.059653	0.940382	1.00003	NM_001083591	CUGBP2	5'/gene body	Genebody	0.000115	down	-2.54262	-1.34632	CUGBP2	chr10:11247448-11413251 (+) // 96.6 // p14	11413251	11247448	+	NM_001025076 /// NM_001025077 /// NM_001083591 /// NM_006561
CUGBP2	chr10:11262302-11262499	10	11262302	11262499	0.00159481	0.320868	1.3994	1.07853	NM_001025077	CUGBP2	3'/gene body	Genebody	0.000115	down	-2.54262	-1.34632	CUGBP2	chr10:11247448-11413251 (+) // 96.6 // p14	11413251	11247448	+	NM_001025076 /// NM_001025077 /// NM_001083591 /// NM_006561
CUGBP2	chr10:11257603-11257735	10	11257603	11257735	0.00693918	-0.367296	0.543581	0.910877	NM_001025076	CUGBP2	5'/gene body	Genebody	0.000115	down	-2.54262	-1.34632	CUGBP2	chr10:11247448-11413251 (+) // 96.6 // p14	11413251	11247448	+	NM_001025076 /// NM_001025077 /// NM_001083591 /// NM_006561
MICAL2	chr11:12145099-12145502	11	12145099	12145502	0.000915246	-1.34399	-0.67693	0.667058	NM_014632	MICAL2	5'/gene body	Genebody	0.000117	down	-2.34538	-1.22982	MICAL2	chr11:12238854-12241908 (+) // 96.98 // p15.3	12241908	12238854	+	NM_014632
MICAL2	chr11:12202807-12202929	11	12202807	12202929	0.00425944	0.896035	1.65057	0.754533	NM_014632	MICAL2	3'/gene body	Genebody	0.000117	down	-2.34538	-1.22982	MICAL2	chr11:12238854-12241908 (+) // 96.98 // p15.3	12241908	12238854	+	NM_014632
AKAP12	chr6:151611158-151611538	6	151611158	151611538	0.00677389	-0.997209	-0.196114	0.801095	NM_005100	AKAP12	5'/gene body	Genebody	0.000121	down	-2.85316	-1.51256	AKAP12	chr6:151688515-151719601 (+) // 99.97 // q25.1	151719601	151688515	+	NM_005100 /// NM_144497
MAPK4	chr18:46476985-46477673	18	46476985	46477673	0.000600541	-1.17264	-0.444649	0.72799	NM_002747	MAPK4	3'/gene body	Genebody	0.000129	up	1.32815	0.409419	MAPK4	chr18:46443835-46512192 (+) // 93.13 // q21.2	46512192	46443835	+	NM_002747
MAPK4	chr18:46465300-46465697	18	46465300	46465697	0.00663507	-1.91076	-1.21486	0.695902	NM_002747	MAPK4	3'/gene body	Genebody	0.000129	up	1.32815	0.409419	MAPK4	chr18:46443835-46512192 (+) // 93.13 // q21.2	46512192	46443835	+	NM_002747
ITGB2	chr21:45170588-45170764	21	45170588	45170764	0.00123161	0.0545885	0.872132	0.817544	NM_001127491	ITGB2	5'/gene body	Genebody	0.00016	down	-1.96067	-0.97135	ITGB2	chr21:45130313-45165232 (-) // 99.82 // q22.3	45165232	45130313	-	NM_000211 /// NM_001127491
KCNQ1	chr11:2730150-2730968	11	2730150	2730968	0.00105433	-1.00204	-0.443022	0.559015	NM_181798	KCNQ1	3'/gene body	Genebody	0.000185	up	1.2749	0.350384	KCNQ1	chr11:2439259-2826044 (+) // 99.72 // p15.5	2826044	2439259	+	NM_000218 /// NM_181798
KCNQ1	chr11:2445096-2445268	11	2445096	2445268	0.00216182	0.207002	1.00756	0.800556	NM_181798	KCNQ1	5'/gene body	Genebody	0.000185	up	1.2749	0.350384	KCNQ1	chr11:2439259-2826044 (+) // 99.72 // p15.5	2826044	2439259	+	NM_000218 /// NM_181798
KCNQ1	chr11:2445269-2445460	11	2445269	2445460	0.00401223	-0.156043	0.598259	0.754302	NM_181798	KCNQ1	5'/gene body	Genebody	0.000185	up	1.2749	0.350384	KCNQ1	chr11:2439259-2826044 (+) // 99.72 // p15.5	2826044	2439259	+	NM_000218 /// NM_181798
KCNQ1	chr11:2425630-2425778	11	2425630	2425778	0.00768919	1.04842	1.60905	0.560637	NM_000218	KCNQ1	5'/gene body	Genebody	0.000185	up	1.2749	0.350384	KCNQ1	chr11:2439259-2826044 (+) // 99.72 // p15.5	2826044	2439259	+	NM_000218 /// NM_181798
KCNQ1	chr11:2802322-2802554	11	2802322	2802554	0.00981956	-1.09285	-0.58008	0.512772	NM_000218	KCNQ1	3'/gene body	Genebody	0.000185	up	1.2749	0.350384	KCNQ1	chr11:2439259-2826044 (+) // 99.72 // p15.5	2826044	2439259	+	NM_000218 /// NM_181798
KCNQ1	chr11:2784332-2784534	11	2784332	2784534	0.00372822	1.59565	1.0846	-0.511056	NM_181798	KCNQ1	3'/gene body	Genebody	0.000185	up	1.2749	0.350384	KCNQ1	chr11:2439259-2826044 (+) // 99.72 // p15.5	2826044	2439259	+	NM_000218 /// NM_181798
KCNQ1	chr11:2737832-2738442	11	2737832	2738442	0.00617119	1.96499	1.44864	-0.516345	NM_181798	KCNQ1	3'/gene body	Genebody	0.000185	up	1.2749	0.350384	KCNQ1	chr11:2439259-2826044 (+) // 99.72 // p15.5	2826044	2439259	+	NM_000218 /// NM_181798
CUGBP2	chr10:11281362-11281880	10	11281362	11281880	0.00728684	-1.88511	-1.20597	0.679139	NM_001025077	CUGBP2	3'/gene body	Genebody	0.000198	down	-2.2211	-1.15128	CUGBP2	chr10:11100075-11416358 (+) // 97.37 // p14	11416358	11100075	+	NM_001025076 /// NM_001025077 /// NM_001083591 /// NM_006561
CUGBP2	chr10:11333765-11333864	10	11333765	11333864	0.000519179	0.258397	-0.50688	-0.765277	NM_001025077	CUGBP2	3'/gene body	Genebody	0.000198	down	-2.2211	-1.15128	CUGBP2	chr10:11100075-11416358 (+) // 97.37 // p14	11416358	11100075	+	NM_001025076 /// NM_001025077 /// NM_001083591 /// NM_006561
CUGBP2	chr10:11252422-11252608	10	11252422	11252608	0.0067989	-0.059653	0.940382	1.00003	NM_001083591	CUGBP2	5'/gene body	Genebody	0.000198	down	-2.2211	-1.15128	CUGBP2	chr10:11100075-11416358 (+) // 97.37 // p14	11416358	11100075	+	NM_001025076 /// NM_001025077 /// NM_001083591 /// NM_006561
CUGBP2	chr10:11262302-11262499	10	11262302	11262499	0.00159481	0.320868	1.3994	1.07853	NM_001025077	CUGBP2	3'/gene body	Genebody	0.000198	down	-2.2211	-1.15128	CUGBP2	chr10:11100075-11416358 (+) // 97.37 // p14	11416358	11100075	+	NM_001025076 /// NM_001025077 /// NM_001083591 /// NM_006561
CUGBP2	chr10:11257603-11257735	10	11257603	11257735	0.00693918	-0.367296	0.543581	0.910877	NM_001025076	CUGBP2	5'/gene body	Genebody	0.000198	down	-2.2211	-1.15128	CUGBP2	chr10:11100075-11416358 (+) // 97.37 // p14	11416358	11100075	+	NM_001025076 /// NM_001025077 /// NM_001083591 /// NM_006561
BIRC3	chr11:101695282-101695896	11	101695282	101695896	0.00742075	-0.93978	0.185787	1.12557	NM_001165	BIRC3	5'/gene body	Genebody	0.000203	down	-2.3588	-1.23805	BIRC3	chr11:101699726-101713635 (+) // 91.84 // q22.2	101713635	101699726	+	NM_001165 /// NM_182962
FYB	chr5:39168151-39168901	5	39168151	39168901	0.00168599	0.450995	-0.461148	-0.912143	NM_199335	FYB	3'/gene body	Genebody	0.000207	down	-1.60449	-0.682116	FYB	chr5:39143301-39238819 (-) // 95.58 // p13.1	39238819	39143301	-	NM_001465 /// NM_199335
LAPTM5	chr1:31002778-31003074	1	31002778	31003074	0.00118211	1.10564	1.64956	0.543914	NM_006762	LAPTM5	non-CGI promoter	promoter	0.000218	down	-3.6408	-1.86426	LAPTM5	chr1:30977902-31003254 (-) // 99.51 // p35.2	31003254	30977902	-	NM_006762
HAAO	chr2:42851451-42851741	2	42851451	42851741	0.00060244	-0.045487	0.459147	0.504634	NM_012205	HAAO	3'/gene body	Genebody	0.000225	up	1.7146	0.777872	HAAO	chr2:42847733-42873219 (-) // 99.68 // p21	42873219	42847733	-	NM_012205
PLCB4	chr20:9036091-9036257	20	9036091	9036257	0.00394729	-0.885897	-0.0246887	0.861209	NM_000933	PLCB4	5'/gene body	Genebody	0.000231	down	-2.41756	-1.27355	PLCB4	chr20:9299580-9409888 (+) // 97.73 // p12.2	9409888	9299580	+	NM_000933 /// NM_182797
AHNAK	chr11:61964011-61964230	11	61964011	61964230	0.000623887	0.653106	1.19747	0.544364	NM_024060	AHNAK	3'/gene body	Genebody	0.000266	down	-1.81894	-0.863098	AHNAK	chr11:62039949-62050658 (-) // 94.83 // q12.3	62050658	62039949	-	NM_001620 /// NM_024060
NUAK1	chr12:105016613-105017790	12	105016613	105017790	0.00589871	-2.51026	-1.82392	0.686344	NM_014840	NUAK1	3'/gene body	Genebody	0.000277	down	-1.93189	-0.950015	NUAK1	chr12:104981254-105057941 (-) // 93.95 // q23.3	105057941	104981254	-	NM_014840
ATP9A	chr20:49711441-49712556	20	49711441	49712556	0.00915462	-1.47199	-0.645713	0.826277	NM_006045	ATP9A	3'/gene body	Genebody	0.000279	down	-2.07909	-1.05595	ATP9A	chr20:49646460-49818274 (-) // 98.9 // q13.2	49818274	49646460	-	NM_006045
CRISPLD2	chr16:83472318-83472500	16	83472318	83472500	0.00363197	0.256249	1.1612	0.904947	NM_031476	CRISPLD2	3'/gene body	Genebody	0.000281	down	-2.80699	-1.48902	CRISPLD2	chr16:83411112-83500614 (+) // 92.17 // q24.1	83500614	83411112	+	NM_031476
MAP4K4	chr2:101702308-101702761	2	101702308	101702761	0.00562606	-1.58852	-0.575901	1.01262	NM_145687	MAP4K4	5'/gene body	Genebody	0.000285	down	-1.96987	-0.978097	MAP4K4	chr2:101875386-101877582 (+) // 98.43 // q11.2	101877582	101875386	+	NM_004834 /// NM_145686 /// NM_145687
CREB5	chr7:28751859-28752580	7	28751859	28752580	0.00838724	-1.72879	-1.15082	0.577971	NM_001011666	CREB5	3'/gene body	Genebody	0.000315	down	-1.35862	-0.442145	CREB5	chr7:28441758-28826142 (+) // 92.63 // p15.1	28826142	28441758	+	NM_001011666 /// NM_004904 /// NM_182898 /// NM_182899
CREB5	chr7:28380104-28381504	7	28380104	28381504	0.00782006	-1.83706	-0.970331	0.866733	NM_182899	CREB5	5'/gene body	Genebody	0.000315	down	-1.35862	-0.442145	CREB5	chr7:28441758-28826142 (+) // 92.63 // p15.1	28826142	28441758	+	NM_001011666 /// NM_004904 /// NM_182898 /// NM_182899
CREB5	chr7:28317863-28318593	7	28317863	28318593	0.00163528	0.371943	-0.322497	-0.69444	NM_182899	CREB5	5'/gene body	Genebody	0.000315	down	-1.35862	-0.442145	CREB5	chr7:28441758-28826142 (+) // 92.63 // p15.1	28826142	28441758	+	NM_001011666 /// NM_004904 /// NM_182898 /// NM_182899
COL4A1	chr13:109624276-109624764	13	109624276	109624764	0.0051082	-1.80902	-0.978375	0.830644	NM_001845	COL4A1	3'/gene body	Genebody	0.000346	down	-2.09592	-1.06758	COL4A1	chr13:109599315-109757375 (-) // 99.05 // q34	109757375	109599315	-	NM_001845
MACF1	chr1:39484928-39485320	1	39484928	39485320	0.000629137	-1.18788	-1.70362	-0.515736	NM_012090	MACF1	3'/gene body	Genebody	0.000371	down	-1.6895	-0.756593	MACF1	chr1:39322425-39725223 (+) // 99.32 // p34.3	39725223	39322425	+	NM_012090 /// NM_033044
CEP192	chr18:12996985-12997100	18	12996985	12997100	0.00714856	0.232392	0.940947	0.708554	NM_032142	CEP192	non-CGI promoter	promoter	0.000376	down	-1.76613	-0.820593	CEP192	chr18:13077269-13115033 (+) // 99.85 // p11.21	13115033	13077269	+	NM_032142
COL4A1	chr13:109624276-109624764	13	109624276	109624764	0.0051082	-1.80902	-0.978375	0.830644	NM_001845	COL4A1	3'/gene body	Genebody	0.00041	down	-3.11653	-1.63994	COL4A1	chr13:109599315-109757375 (-) // 99.05 // q34	109757375	109599315	-	NM_001845
NECAB2	chr16:82583464-82584336	16	82583464	82584336	0.00107836	1.93676	1.08705	-0.849711	NM_019065	NECAB2	3'/gene body	Genebody	0.000411	up	1.89186	0.919809	NECAB2	chr16:82563015-82593882 (+) // 84.6 // q23.3	82593882	82563015	+	NM_019065
ST5	chr11:8813223-8814191	11	8813223	8814191	0.00912981	-2.00376	-1.35245	0.651312	NM_005418	ST5	5'/gene body	Genebody	0.000415	down	-1.57154	-0.652182	ST5	chr11:8671473-8789458 (-) // 99.77 // p15.4	8789458	8671473	-	NM_005418 /// NM_139157 /// NM_213618
SERPINA3	chr14:94147442-94148009	14	94147442	94148009	0.0069948	-0.888331	-0.232524	0.655807	NM_001085	SERPINA3	non-CGI promoter	promoter	0.000421	down	-3.88169	-1.95669	SERPINA3	chr14:94150520-94160144 (+) // 98.11 // q32.13	94160144	94150520	+	NM_001085
HNF1A	chr12:119903471-119904203	12	119903471	119904203	0.00310932	1.57105	0.997898	-0.573155	NM_000545	HNF1A	5'/gene body	Genebody	0.000443	up	1.50868	0.593285	HNF1A	chr12:119900931-119924695 (+) // 99.81 // q24.31	119924695	119900931	+	NM_000545
HNF1A	chr12:119904204-119904299	12	119904204	119904299	0.0026401	1.44101	0.782501	-0.658512	NM_000545	HNF1A	5'/gene body	Genebody	0.000443	up	1.50868	0.593285	HNF1A	chr12:119900931-119924695 (+) // 99.81 // q24.31	119924695	119900931	+	NM_000545
HCLS1	chr3:122860786-122861154	3	122860786	122861154	0.00353126	-0.618063	0.0706603	0.688723	NM_005335	HCLS1	non-CGI promoter	promoter	0.000453	down	-2.37552	-1.24824	HCLS1	chr3:122832935-122862768 (-) // 95.38 // q13.33	122862768	122832935	-	NM_005335
DECR2	chr16:399829-400250	16	399829	400250	0.00426289	-0.510266	-1.09998	-0.58971	NM_020664	DECR2	3'/gene body	Genebody	0.000468	up	1.77828	0.830483	DECR2	chr16:391943-402488 (+) // 100.0 // p13.3	402488	391943	+	NM_020664
SERPINA4	chr14:94105256-94105601	14	94105256	94105601	0.00747428	-1.48215	-0.951299	0.530854	NM_006215	SERPINA4	3'/gene body	Genebody	0.000497	up	1.60552	0.683042	SERPINA4	chr14:94099554-94105996 (+) // 90.34 // q32.13	94105996	94099554	+	NM_006215
SERPINA4	chr14:94101744-94103133	14	94101744	94103133	0.00144923	-1.86208	-1.15576	0.706316	NM_006215	SERPINA4	3'/gene body	Genebody	0.000497	up	1.60552	0.683042	SERPINA4	chr14:94099554-94105996 (+) // 90.34 // q32.13	94105996	94099554	+	NM_006215
ACOT11	chr1:54787403-54787726	1	54787403	54787726	0.000898017	1.40256	0.673012	-0.72955	NM_015547	ACOT11	non-CGI promoter	promoter	0.000527	up	2.02927	1.02096	ACOT11	chr1:54786488-54848588 (+) // 99.58 // p32.3	54848588	54786488	+	NM_015547 /// NM_147161
CRTAM	chr11:122225952-122226191	11	122225952	122226191	0.000874187	0.553485	1.37807	0.82459	NM_019604	CRTAM	5'/gene body	Genebody	0.000609	down	-1.43257	-0.51861	CRTAM	chr11:122214464-122248555 (+) // 86.23 // q24.1	122248555	122214464	+	NM_019604
CRYBB1	chr22:25336354-25336497	22	25336354	25336497	0.00421308	0.665955	1.35045	0.684499	NM_001887	CRYBB1	3'/gene body	Genebody	0.00064	up	1.4055	0.491079	CRYBB1	chr22:25325361-25343991 (-) // 99.78 // q12.1	25343991	25325361	-	NM_001887
THBS1	chr15:37668480-37668739	15	37668480	37668739	0.0044547	1.34643	0.653095	-0.693336	NM_003246	THBS1	3'/gene body	Genebody	0.000657	down	-3.49313	-1.80452	THBS1	chr15:37660639-37676957 (+) // 98.43 // q14	37676957	37660639	+	NM_003246
LAMC2	chr1:181469940-181470632	1	181469940	181470632	0.00132288	-0.883085	-0.133258	0.749827	NM_005562	LAMC2	3'/gene body	Genebody	0.000682	down	-2.17474	-1.12084	LAMC2	chr1:181422021-181480662 (+) // 96.64 // q25.3	181480662	181422021	+	NM_005562 /// NM_018891
PCGF3	chr4:743843-744479	4	743843	744479	0.0049794	1.17687	0.42168	-0.755187	NM_006315	PCGF3	3'/gene body	Genebody	0.000697	down	-1.72562	-0.787111	PCGF3	chr4:750787-753877 (+) // 97.68 // p16.3	753877	750787	+	NM_006315
MAP4K4	chr2:101702308-101702761	2	101702308	101702761	0.00562606	-1.58852	-0.575901	1.01262	NM_145687	MAP4K4	5'/gene body	Genebody	0.000754	down	-1.69366	-0.760142	MAP4K4	chr2:101680919-101874388 (+) // 94.1 // q11.2	101874388	101680919	+	NM_004834 /// NM_145686 /// NM_145687
ATP2B4	chr1:201913510-201913659	1	201913510	201913659	0.00768468	1.20913	0.640192	-0.568934	NM_001001396	ATP2B4	3'/gene body	Genebody	0.000801	down	-1.54088	-0.623753	ATP2B4	chr1:201976268-201979832 (+) // 97.74 // q32.1	201979832	201976268	+	NM_001001396 /// NM_001684
CAMK2G	chr10:75266973-75267336	10	75266973	75267336	0.0059753	-1.38261	-0.810513	0.572101	NM_001222	CAMK2G	3'/gene body	Genebody	0.000853	up	1.41025	0.495948	CAMK2G	chr10:75243912-75304543 (-) // 93.11 // q22.2	75304543	75243912	-	NM_001222 /// NM_172169 /// NM_172170 /// NM_172171 /// NM_172173
CAMK2G	chr10:75294703-75295226	10	75294703	75295226	0.00503883	-0.518432	0.195305	0.713737	NM_001222	CAMK2G	5'/gene body	Genebody	0.000853	up	1.41025	0.495948	CAMK2G	chr10:75243912-75304543 (-) // 93.11 // q22.2	75304543	75243912	-	NM_001222 /// NM_172169 /// NM_172170 /// NM_172171 /// NM_172173
BMP2K	chr4:79921310-79921991	4	79921310	79921991	0.00255168	-2.76175	-1.71217	1.04958	NM_198892	BMP2K	5'/gene body	Genebody	0.000858	down	-1.36851	-0.452601	BMP2K	chr4:79916519-80019610 (+) // 92.56 // q21.21	80019610	79916519	+	NM_017593 /// NM_198892
TOP3B	chr22:20644746-20644933	22	20644746	20644933	0.00195578	1.00613	0.251837	-0.754293	NM_003935	TOP3B	3'/gene body	Genebody	0.000859	up	1.28052	0.356729	TOP3B	chr22:20637408-20660081 (-) // 95.67 // q11.22	20660081	20637408	-	NM_003935
LTB	chr6:31658591-31659012	6	31658591	31659012	0.00912961	-0.785386	0.0961224	0.881509	NM_002341	LTB	non-CGI promoter	promoter	0.00087	down	-1.73319	-0.793427	LTB	chr6:31656313-31658181 (-) // 96.76 // p21.33 /// chr6_cox_hap1:2994457-2996325 (-) // 96.76 // /// chr6_qbl_hap2:2795921-2797789 (-) // 96.76 //	31658181	31656313	-	NM_002341 /// NM_009588
IL27RA	chr19:14018317-14018393	19	14018317	14018393	0.00258853	0.967378	0.380752	-0.586626	NM_004843	IL27RA	3'/gene body	Genebody	0.000892	down	-1.74877	-0.806341	IL27RA		NA	NA		NM_004843
IL27RA	chr19:14017879-14018316	19	14017879	14018316	0.00180497	0.982009	0.420618	-0.561392	NM_004843	IL27RA	3'/gene body	Genebody	0.000892	down	-1.74877	-0.806341	IL27RA		NA	NA		NM_004843
LETM1	chr4:1803683-1804467	4	1803683	1804467	0.00506672	-2.44341	-1.90555	0.53786	NM_012318	LETM1	3'/gene body	Genebody	0.000921	up	1.41421	0.499995	LETM1	chr4:1784557-1827772 (-) // 96.95 // p16.3	1827772	1784557	-	NM_012318
LETM1	chr4:1813924-1814512	4	1813924	1814512	0.00954103	1.65797	1.08707	-0.570902	NM_012318	LETM1	5'/gene body	Genebody	0.000921	up	1.41421	0.499995	LETM1	chr4:1784557-1827772 (-) // 96.95 // p16.3	1827772	1784557	-	NM_012318
RAB31	chr18:9725310-9725574	18	9725310	9725574	0.00755646	-0.421194	0.326116	0.74731	NM_006868	RAB31	5'/gene body	Genebody	0.000998	down	-2.01115	-1.00802	RAB31	chr18:9698353-9849586 (+) // 96.53 // p11.22	9849586	9698353	+	NM_006868
RAB31	chr18:9738378-9738811	18	9738378	9738811	0.00341597	-1.07023	-1.94533	-0.8751	NM_006868	RAB31	5'/gene body	Genebody	0.000998	down	-2.01115	-1.00802	RAB31	chr18:9698353-9849586 (+) // 96.53 // p11.22	9849586	9698353	+	NM_006868
RAB31	chr18:9822221-9822723	18	9822221	9822723	0.00451164	-1.87482	-1.21989	0.654936	NM_006868	RAB31	3'/gene body	Genebody	0.000998	down	-2.01115	-1.00802	RAB31	chr18:9698353-9849586 (+) // 96.53 // p11.22	9849586	9698353	+	NM_006868
COX5A	chr15:73003499-73004433	15	73003499	73004433	0.00833644	-1.09401	-0.582875	0.511133	NM_004255	COX5A	3'/gene body	Genebody	0.00101323	up	1.22243	0.289752	COX5A	chr14:54777092-54777541 (-) // 99.33 // q22.3	54777541	54777092	-	NM_004255
BCL2	chr18:59091602-59091903	18	59091602	59091903	0.00318358	0.627137	-0.136298	-0.763435	NM_000633	BCL2	5'/gene body	Genebody	0.00109745	down	-1.72586	-0.787315	BCL2	chr18:58941558-59136910 (-) // 96.58 // q21.33	59136910	58941558	-	NM_000633 /// NM_000657
BCL2	chr18:59054933-59055050	18	59054933	59055050	0.00891617	-0.502602	0.158814	0.661415	NM_000633	BCL2	3'/gene body	Genebody	0.00109745	down	-1.72586	-0.787315	BCL2	chr18:58941558-59136910 (-) // 96.58 // q21.33	59136910	58941558	-	NM_000633 /// NM_000657
MACF1	chr1:39484928-39485320	1	39484928	39485320	0.000629137	-1.18788	-1.70362	-0.515736	NM_012090	MACF1	3'/gene body	Genebody	0.0011664	down	-1.6174	-0.693675	MACF1	chr1:39689381-39724329 (+) // 97.94 // p34.2	39724329	39689381	+	NM_012090 /// NM_033044
SOAT2	chr12:51793362-51793562	12	51793362	51793562	0.00294552	0.782695	0.229873	-0.552822	NM_003578	SOAT2	3'/gene body	Genebody	0.00121947	up	1.35334	0.436521	SOAT2	chr12:51783581-51804589 (+) // 98.97 // q13.13	51804589	51783581	+	NM_003578
PC	chr11:66416220-66416614	11	66416220	66416614	0.00154857	-1.98439	-1.39871	0.585679	NM_001040716	PC	3'/gene body	Genebody	0.00122984	up	2.49756	1.32052	PC	chr11:66372572-66431998 (-) // 99.93 // q13.1	66431998	66372572	-	NM_000920 /// NM_001040716 /// NM_022172
KIAA1609	chr16:83073315-83073547	16	83073315	83073547	0.00852392	0.639032	1.19835	0.559319	NM_020947	KIAA1609	3'/gene body	Genebody	0.00127226	down	-1.35417	-0.437409	KIAA1609	chr16:83069135-83073819 (-) // 89.56 // q24.1	83073819	83069135	-	NM_020947
TBX2	chr17:56838117-56839169	17	56838117	56839169	0.0066537	1.11836	0.24785	-0.870505	NM_005994	TBX2	3'/gene body	Genebody	0.00130084	up	1.32359	0.404458	TBX2	chr17:56832301-56840769 (+) // 93.9 // q23.2	56840769	56832301	+	NM_005994
MYL3	chr3:46881760-46881908	3	46881760	46881908	0.00128504	0.921159	1.44256	0.521401	NM_000258	MYL3	non-CGI promoter	promoter	0.00130585	up	1.39162	0.476764	MYL3	chr3:46874370-46879935 (-) // 99.08 // p21.31	46879935	46874370	-	NM_000258
CAMTA1	chr1:7386284-7386582	1	7386284	7386582	0.00372149	-1.96382	-1.33574	0.628079	NM_015215	CAMTA1	3'/gene body	Genebody	0.00145174	down	-1.84164	-0.88099	CAMTA1	chr1:7646175-7752350 (+) // 98.42 // p36.23	7752350	7646175	+	NM_015215
CAMTA1	chr1:6942148-6942450	1	6942148	6942450	0.00699974	1.81516	1.17344	-0.641719	NM_015215	CAMTA1	5'/gene body	Genebody	0.00145174	down	-1.84164	-0.88099	CAMTA1	chr1:7646175-7752350 (+) // 98.42 // p36.23	7752350	7646175	+	NM_015215
IRF8	chr16:84494132-84494230	16	84494132	84494230	0.00243732	0.451825	1.25631	0.804485	NM_002163	IRF8	5'/gene body	Genebody	0.00152665	down	-1.7891	-0.839232	IRF8	chr16:84493883-84513713 (+) // 91.5 // q24.1	84513713	84493883	+	NM_002163
SART3	chr12:107443665-107443854	12	107443665	107443854	0.00632191	0.549512	1.13754	0.588027	NM_014706	SART3	3'/gene body	Genebody	0.00156061	down	-1.66049	-0.731607	SART3	chr12:107440122-107479070 (-) // 98.25 // q23.3	107479070	107440122	-	NM_014706
PTP4A2	chr1:32166609-32167219	1	32166609	32167219	0.0023726	-0.597508	0.594134	1.19164	NM_080392	PTP4A2	5'/gene body	Genebody	0.00161763	down	-1.57142	-0.652069	PTP4A2	chr17:37939020-37939762 (+) // 92.27 // q21.31 /// chr1:32146838-32157314 (-) // 98.71 // p35.2 /// chr11:133498727-133499485 (-) // 92.91 // q25	37939762	37939020	+	NM_080391 /// NM_080392
FRYL	chr4:48437364-48437902	4	48437364	48437902	0.00835015	-0.610104	0.18729	0.797395	NM_015030	FRYL	5'/gene body	Genebody	0.00165748	down	-1.73032	-0.791038	FRYL	chr4:48194136-48241653 (-) // 98.95 // p12	48241653	48194136	-	NM_015030
PPP1R12B	chr1:200709598-200710158	1	200709598	200710158	0.00127044	-0.925598	-1.5258	-0.600204	NM_032104	PPP1R12B	5'/gene body	Genebody	0.00169802	up	1.22224	0.28953	PPP1R12B	chr1:200584458-200816959 (+) // 99.31 // q32.1	200816959	200584458	+	NM_002481 /// NM_032103 /// NM_032104 /// NM_032105
BTD	chr3:15657655-15657860	3	15657655	15657860	9.36e-05	0.917891	0.278904	-0.638987	NM_000060	BTD	3'/gene body	Genebody	0.00177007	up	1.73189	0.792346	BTD	chr3:15618548-15659133 (+) // 86.59 // p24.3	15659133	15618548	+	NM_000060
SLC24A3	chr20:19625188-19625268	20	19625188	19625268	0.00526372	-1.2284	-1.76877	-0.540374	NM_020689	SLC24A3	3'/gene body	Genebody	0.00188571	down	-1.67646	-0.745417	SLC24A3	chr20:19651063-19651541 (+) // 90.7 // p11.23	19651541	19651063	+	NM_020689
SLC24A3	chr20:19620573-19621407	20	19620573	19621407	0.00866271	-1.09398	-0.192985	0.900997	NM_020689	SLC24A3	3'/gene body	Genebody	0.00188571	down	-1.67646	-0.745417	SLC24A3	chr20:19651063-19651541 (+) // 90.7 // p11.23	19651541	19651063	+	NM_020689
TRAF3	chr14:102342691-102342893	14	102342691	102342893	0.00624162	-0.333925	0.295608	0.629533	NM_145725	TRAF3	5'/gene body	Genebody	0.00191847	down	-1.73489	-0.794844	TRAF3	chr14:102313653-102447589 (+) // 97.99 // q32.32	102447589	102313653	+	NM_003300 /// NM_145725 /// NM_145726
TRAF3	chr14:102343596-102344458	14	102343596	102344458	0.000564767	-1.59052	-0.389714	1.20081	NM_145725	TRAF3	5'/gene body	Genebody	0.00191847	down	-1.73489	-0.794844	TRAF3	chr14:102313653-102447589 (+) // 97.99 // q32.32	102447589	102313653	+	NM_003300 /// NM_145725 /// NM_145726
TRAF3	chr14:102422769-102423059	14	102422769	102423059	0.00352501	-1.02319	-1.55114	-0.527951	NM_145725	TRAF3	3'/gene body	Genebody	0.00191847	down	-1.73489	-0.794844	TRAF3	chr14:102313653-102447589 (+) // 97.99 // q32.32	102447589	102313653	+	NM_003300 /// NM_145725 /// NM_145726
TRAF3	chr14:102437570-102437974	14	102437570	102437974	0.00778074	-0.330101	0.396565	0.726666	NM_145725	TRAF3	3'/gene body	Genebody	0.00191847	down	-1.73489	-0.794844	TRAF3	chr14:102313653-102447589 (+) // 97.99 // q32.32	102447589	102313653	+	NM_003300 /// NM_145725 /// NM_145726
SMAD3	chr15:65243631-65244044	15	65243631	65244044	0.00893274	1.04428	0.358905	-0.685376	NM_005902	SMAD3	3'/gene body	Genebody	0.00194108	up	1.32199	0.402711	SMAD3	chr15:65145480-65272638 (+) // 98.29 // q22.33	65272638	65145480	+	NM_005902
SMAD3	chr15:65170790-65170855	15	65170790	65170855	0.00880682	1.11414	1.83943	0.725294	NM_005902	SMAD3	5'/gene body	Genebody	0.00194108	up	1.32199	0.402711	SMAD3	chr15:65145480-65272638 (+) // 98.29 // q22.33	65272638	65145480	+	NM_005902
CAPZA1	chr1:112965692-112965948	1	112965692	112965948	0.00629255	-0.762927	-0.037891	0.725036	NM_006135	CAPZA1	5'/gene body	Genebody	0.00200555	down	-1.548	-0.630409	CAPZA1	chr1:112963989-113015757 (+) // 96.52 // p13.2 /// chr2:160025691-160028013 (-) // 90.27 // q24.2	113015757	112963989	+	NM_006135
STK10	chr5:171537942-171538295	5	171537942	171538295	0.00921802	0.432142	1.14848	0.716335	NM_005990	STK10	5'/gene body	Genebody	0.00202124	down	-1.38795	-0.472957	STK10	chr5:171403233-171547701 (-) // 92.49 // q35.1	171547701	171403233	-	NM_005990
MMP14	chr14:22386062-22386285	14	22386062	22386285	0.000796715	-0.217699	0.342705	0.560404	NM_004995	MMP14	3'/gene body	Genebody	0.00212503	up	1.32952	0.410905	MMP14	chr14:22375747-22385562 (+) // 94.21 // q11.2	22385562	22375747	+	NM_004995
ALOX5AP	chr13:30212306-30213351	13	30212306	30213351	0.00626263	-1.30547	-0.421589	0.883885	NM_001629	ALOX5AP	5'/gene body	Genebody	0.00213159	down	-1.42178	-0.507699	ALOX5AP	chr13:30207741-30236267 (+) // 94.26 // q12.3	30236267	30207741	+	NM_001629
ZNF423	chr16:48312964-48313570	16	48312964	48313570	0.00178576	-2.65028	-1.65846	0.991823	NM_015069	ZNF423	5'/gene body	Genebody	0.00214088	down	-1.61722	-0.693516	ZNF423	chr16:48082021-48322225 (-) // 98.65 // q12.1	48322225	48082021	-	NM_015069
ZNF423	chr16:48141091-48142200	16	48141091	48142200	0.00742639	-0.763412	-0.138767	0.624646	NM_015069	ZNF423	3'/gene body	Genebody	0.00214088	down	-1.61722	-0.693516	ZNF423	chr16:48082021-48322225 (-) // 98.65 // q12.1	48322225	48082021	-	NM_015069
ABHD8	chr19:17268158-17268255	19	17268158	17268255	0.00556712	0.0380292	0.607849	0.56982	NM_024527	ABHD8	3'/gene body	Genebody	0.00214609	up	1.24917	0.320966	ABHD8	chr19:17263940-17275234 (-) // 97.31 // p13.11	17275234	17263940	-	NM_024527
THBS1	chr15:37668480-37668739	15	37668480	37668739	0.0044547	1.34643	0.653095	-0.693336	NM_003246	THBS1	3'/gene body	Genebody	0.0023408	down	-1.91246	-0.935429	THBS1	chr15:37660425-37676960 (+) // 97.77 // q14	37676960	37660425	+	NM_003246
TMPRSS2	chr21:41766787-41767029	21	41766787	41767029	0.00266801	0.703466	0.144945	-0.558521	NM_005656	TMPRSS2	3'/gene body	Genebody	0.00239429	up	1.227	0.295137	TMPRSS2	chr21:41759024-41791986 (-) // 97.82 // q22.3	41791986	41759024	-	NM_005656 /// XM_001717226 /// XM_001722209 /// XM_001726078
DOCK4	chr7:111165303-111165950	7	111165303	111165950	0.00644655	-3.08521	-2.46183	0.623376	NM_014705	DOCK4	3'/gene body	Genebody	0.00241101	down	-1.8497	-0.887288	DOCK4	chr7:111153403-111211552 (-) // 99.98 // q31.1	111211552	111153403	-	NM_014705
DOCK4	chr7:111312894-111313323	7	111312894	111313323	0.0017701	-2.05197	-1.52543	0.52654	NM_014705	DOCK4	3'/gene body	Genebody	0.00241101	down	-1.8497	-0.887288	DOCK4	chr7:111153403-111211552 (-) // 99.98 // q31.1	111211552	111153403	-	NM_014705
DOCK4	chr7:111415909-111416323	7	111415909	111416323	0.00789755	-2.4211	-1.87366	0.547446	NM_014705	DOCK4	3'/gene body	Genebody	0.00241101	down	-1.8497	-0.887288	DOCK4	chr7:111153403-111211552 (-) // 99.98 // q31.1	111211552	111153403	-	NM_014705
SLCO2B1	chr11:74540228-74540564	11	74540228	74540564	0.00681107	1.55443	2.0793	0.524866	NM_007256	SLCO2B1	non-CGI promoter	promoter	0.00272582	up	1.26094	0.334495	SLCO2B1	chr11:74539896-74593319 (+) // 99.87 // q13.4	74593319	74539896	+	NM_007256
CASP8	chr2:201830306-201830715	2	201830306	201830715	0.00380232	-0.570927	0.230066	0.800993	NM_001080125	CASP8	non-CGI promoter	promoter	0.0028183	down	-1.67279	-0.742253	CASP8	chr2:201831085-201860677 (+) // 79.28 // q33.1	201860677	201831085	+	NM_001080124 /// NM_001080125 /// NM_001228 /// NM_033355 /// NM_033356 /// NM_033358
RBMS1	chr2:161059031-161059637	2	161059031	161059637	0.000579776	-0.0282184	-0.632719	-0.6045	NM_016836	RBMS1	non-CGI promoter	promoter	0.00286131	down	-1.97904	-0.984803	RBMS1	chr12:64913887-64915277 (-) // 85.27 // q14.3 /// chr2:160839296-161058177 (-) // 97.22 // q24.2	64915277	64913887	-	NM_002897 /// NM_016836 /// NM_016839
RBMS1	chr2:161059031-161059637	2	161059031	161059637	0.000579776	-0.0282184	-0.632719	-0.6045	NM_016836	RBMS1	non-CGI promoter	promoter	0.00288191	down	-1.68808	-0.755385	RBMS1	chr2:160839296-161058177 (-) // 96.72 // q24.2	161058177	160839296	-	NM_002897 /// NM_016836 /// NM_016839
C3orf18	chr3:50580834-50580883	3	50580834	50580883	0.00206784	1.17509	1.746	0.57091	NM_016210	C3orf18	non-CGI promoter	promoter	0.00293385	up	1.41535	0.501161	C3orf18	chr3:50570466-50583426 (-) // 98.18 // p21.31	50583426	50570466	-	NM_016210
PLCB2	chr15:38386694-38387031	15	38386694	38387031	0.00417196	0.0208221	1.06392	1.04309	NM_004573	PLCB2	non-CGI promoter	promoter	0.00294693	up	1.30546	0.384563	PLCB2	chr15:38380162-38387294 (-) // 77.96 // q15.1	38387294	38380162	-	NM_004573
CAP1	chr1:40304436-40304557	1	40304436	40304557	0.000328217	-0.900304	-1.4298	-0.529495	NM_006367	CAP1	3'/gene body	Genebody	0.00294878	down	-1.56972	-0.650508	CAP1	chr1:40279014-40310907 (+) // 98.32 // p34.2 /// chr3:76565819-76568523 (+) // 92.96 // p12.3 /// chr10:43419220-43421741 (-) // 90.63 // q11.21	40310907	40279014	+	NM_001105530 /// NM_006367
C2CD2	chr21:42192776-42192975	21	42192776	42192975	0.00429344	-0.2085	0.823159	1.03166	NM_015500	C2CD2	3'/gene body	Genebody	0.00299942	down	-1.53769	-0.620765	C2CD2	chr21:42178289-42246845 (-) // 94.3 // q22.3	42246845	42178289	-	NM_015500 /// NM_199050
SETBP1	chr18:40556259-40557545	18	40556259	40557545	0.00857354	-1.93221	-1.34123	0.590979	NM_015559	SETBP1	5'/gene body	Genebody	0.00304825	down	-1.73823	-0.797617	SETBP1	chr18:40535466-40898771 (+) // 98.8 // q12.3	40898771	40535466	+	NM_001130110 /// NM_015559
SETBP1	chr18:40651572-40652341	18	40651572	40652341	0.00701157	-0.0113203	-0.681673	-0.670352	NM_015559	SETBP1	5'/gene body	Genebody	0.00304825	down	-1.73823	-0.797617	SETBP1	chr18:40535466-40898771 (+) // 98.8 // q12.3	40898771	40535466	+	NM_001130110 /// NM_015559
COLEC11	chr2:3632044-3632286	2	3632044	3632286	0.00104107	1.72068	1.19954	-0.521139	NM_199235	COLEC11	5'/gene body	Genebody	0.00307692	up	1.75958	0.815235	COLEC11	chr2:3620585-3669910 (+) // 96.82 // p25.3	3669910	3620585	+	NM_024027 /// NM_199235
ANXA4	chr2:69876734-69877795	2	69876734	69877795	0.00488735	-0.889804	-1.54817	-0.658368	NM_001153	ANXA4	3'/gene body	Genebody	0.00316384	down	-2.06414	-1.04554	ANXA4	chr2:69862154-69907095 (+) // 98.69 // p14	69907095	69862154	+	NM_001153
BAT2D1	chr1:169719186-169719483	1	169719186	169719483	0.00159405	-0.847288	-1.39598	-0.548695	NM_015172	BAT2D1	non-CGI promoter	promoter	0.0032455	down	-1.72114	-0.783366	BAT2D1	chr1:169721330-169829273 (+) // 92.27 // q24.3	169829273	169721330	+	NM_015172
UPF2	chr10:12125403-12125961	10	12125403	12125961	0.00459633	-0.880882	0.101214	0.982096	NM_080599	UPF2	CGI promoter	promoter	0.00331941	down	-1.48877	-0.57412	UPF2	chr10:12002027-12124839 (-) // 95.74 // p14	12124839	12002027	-	NM_015542 /// NM_080599
GRLF1	chr19:52152684-52153336	19	52152684	52153336	0.00570392	1.27531	0.752854	-0.522454	NM_004491	GRLF1	3'/gene body	Genebody	0.00337902	up	1.21882	0.285491	GRLF1	chr19:52113584-52199404 (+) // 97.95 // q13.32	52199404	52113584	+	NM_004491
GRLF1	chr19:52145907-52146121	19	52145907	52146121	0.000341118	-0.485964	0.131099	0.617063	NM_004491	GRLF1	5'/gene body	Genebody	0.00337902	up	1.21882	0.285491	GRLF1	chr19:52113584-52199404 (+) // 97.95 // q13.32	52199404	52113584	+	NM_004491
JARID2	chr6:15391483-15391711	6	15391483	15391711	0.00294205	-1.09563	-1.69838	-0.602753	NM_004973	JARID2	5'/gene body	Genebody	0.00343023	down	-1.52995	-0.613488	JARID2	chr6:15354505-15630232 (+) // 98.47 // p23	15630232	15354505	+	NM_004973
PLXDC1	chr17:34506398-34506623	17	34506398	34506623	0.00286281	1.03528	1.85545	0.820172	NM_020405	PLXDC1	3'/gene body	Genebody	0.0034607	down	-1.37018	-0.454363	PLXDC1	chr17:34476910-34561298 (-) // 79.7 // q12	34561298	34476910	-	NM_020405
TXN2	chr22:35194085-35194335	22	35194085	35194335	0.000164271	0.291833	1.07552	0.78369	NM_012473	TXN2	3'/gene body	Genebody	0.00350847	up	1.69172	0.758488	TXN2	chr22:35193033-35207903 (-) // 85.18 // q12.3	35207903	35193033	-	NM_012473
TXN2	chr22:35193597-35194084	22	35193597	35194084	0.0098893	0.52373	1.16751	0.643784	NM_012473	TXN2	3'/gene body	Genebody	0.00350847	up	1.69172	0.758488	TXN2	chr22:35193033-35207903 (-) // 85.18 // q12.3	35207903	35193033	-	NM_012473
PLCH1	chr3:156758196-156758772	3	156758196	156758772	0.00315302	-2.10625	-1.2663	0.839948	NM_014996	PLCH1	5'/gene body	Genebody	0.00365765	down	-1.45592	-0.541929	PLCH1	chr3:156680364-156784044 (-) // 99.75 // q25.31	156784044	156680364	-	NM_001130960 /// NM_001130961 /// NM_014996
MTHFD2	chr2:74285753-74286229	2	74285753	74286229	0.000752448	-1.26032	-0.290108	0.970208	NM_001040409	MTHFD2	5'/gene body	Genebody	0.0037211	down	-2.45306	-1.29458	MTHFD2	chr2:74279219-74295920 (+) // 99.86 // p13.1	74295920	74279219	+	NM_001040409 /// NM_006636
RBMS1	chr2:161059031-161059637	2	161059031	161059637	0.000579776	-0.0282184	-0.632719	-0.6045	NM_016836	RBMS1	non-CGI promoter	promoter	0.00382826	down	-2.14711	-1.1024	RBMS1	chr12:64914045-64915277 (-) // 89.97 // q14.3 /// chr2:160839454-161058130 (-) // 96.68 // q24.2	64915277	64914045	-	NM_002897 /// NM_016836 /// NM_016839
GNG7	chr19:2513104-2513204	19	2513104	2513204	0.00376605	0.698107	1.46974	0.77163	NM_052847	GNG7	3'/gene body	Genebody	0.00384849	up	1.38699	0.471955	GNG7	chr19:2465447-2506186 (-) // 92.67 // p13.3	2506186	2465447	-	NM_052847
GNG7	chr19:2513214-2513413	19	2513214	2513413	0.00595372	0.522245	1.16975	0.64751	NM_052847	GNG7	3'/gene body	Genebody	0.00384849	up	1.38699	0.471955	GNG7	chr19:2465447-2506186 (-) // 92.67 // p13.3	2506186	2465447	-	NM_052847
TXNRD2	chr22:18300074-18300274	22	18300074	18300274	0.00428349	0.527029	1.1222	0.595175	NM_006440	TXNRD2	5'/gene body	Genebody	0.0039315	up	1.49926	0.584247	TXNRD2	chr22:18243039-18300076 (-) // 99.65 // q11.21	18300076	18243039	-	NM_006440
SRPK2	chr7:104656517-104657002	7	104656517	104657002	0.00246672	-1.33341	-1.91799	-0.584584	NM_182692	SRPK2	3'/gene body	Genebody	0.00393749	down	-1.83896	-0.878892	SRPK2	chr7:104544056-104696698 (-) // 97.78 // q22.2	104696698	104544056	-	NM_182691 /// NM_182692
VIPR2	chr7:158534923-158535187	7	158534923	158535187	0.00741211	-2.42789	-1.83071	0.597172	NM_003382	VIPR2	3'/gene body	Genebody	0.00398571	up	1.21722	0.283593	VIPR2	chr7:158515864-158630388 (-) // 91.96 // q36.3	158630388	158515864	-	NM_003382
AMN	chr14:102460077-102460161	14	102460077	102460161	0.00825117	1.46442	2.09771	0.633285	NM_030943	AMN	non-CGI promoter	promoter	0.00400733	up	1.42643	0.51241	AMN	chr14:102458756-102467282 (+) // 96.84 // q32.32	102467282	102458756	+	NM_030943
CEP72	chr5:681740-681806	5	681740	681806	0.00431917	1.06773	0.0727406	-0.994993	NM_018140	CEP72	5'/gene body	Genebody	0.00432237	down	-1.26089	-0.334438	CEP72	chr5:665460-706664 (+) // 99.96 // p15.33	706664	665460	+	NM_018140
CEP72	chr5:681539-681672	5	681539	681672	0.0032837	1.16698	0.32264	-0.844338	NM_018140	CEP72	5'/gene body	Genebody	0.00432237	down	-1.26089	-0.334438	CEP72	chr5:665460-706664 (+) // 99.96 // p15.33	706664	665460	+	NM_018140
CEP72	chr5:681874-682076	5	681874	682076	0.00451093	0.932249	0.267796	-0.664454	NM_018140	CEP72	5'/gene body	Genebody	0.00432237	down	-1.26089	-0.334438	CEP72	chr5:665460-706664 (+) // 99.96 // p15.33	706664	665460	+	NM_018140
CEP72	chr5:681292-681538	5	681292	681538	0.000888655	-0.826547	-1.37316	-0.546612	NM_018140	CEP72	5'/gene body	Genebody	0.00432237	down	-1.26089	-0.334438	CEP72	chr5:665460-706664 (+) // 99.96 // p15.33	706664	665460	+	NM_018140
PLEKHA6	chr1:202530431-202531164	1	202530431	202531164	0.00287415	-1.34869	-0.342637	1.00605	NM_014935	PLEKHA6	3'/gene body	Genebody	0.00434031	up	1.48957	0.574893	PLEKHA6	chr1:202456971-202595667 (-) // 98.38 // q32.1	202595667	202456971	-	NM_014935
PLEKHA6	chr1:202529181-202530430	1	202529181	202530430	0.00997999	-0.39626	0.54325	0.93951	NM_014935	PLEKHA6	3'/gene body	Genebody	0.00434031	up	1.48957	0.574893	PLEKHA6	chr1:202456971-202595667 (-) // 98.38 // q32.1	202595667	202456971	-	NM_014935
PLEKHA6	chr1:202461707-202462102	1	202461707	202462102	0.00132957	2.08248	1.53796	-0.54452	NM_014935	PLEKHA6	3'/gene body	Genebody	0.00434031	up	1.48957	0.574893	PLEKHA6	chr1:202456971-202595667 (-) // 98.38 // q32.1	202595667	202456971	-	NM_014935
XYLT1	chr16:17232093-17232250	16	17232093	17232250	0.00155179	-0.951771	-1.45847	-0.506694	NM_022166	XYLT1	3'/gene body	Genebody	0.00439062	down	-1.5345	-0.617768	XYLT1	chr16:17103257-17107622 (-) // 88.73 // p12.3	17107622	17103257	-	NM_022166
XYLT1	chr16:17121805-17121862	16	17121805	17121862	0.00633169	-1.07006	-1.6511	-0.581035	NM_022166	XYLT1	3'/gene body	Genebody	0.00439062	down	-1.5345	-0.617768	XYLT1	chr16:17103257-17107622 (-) // 88.73 // p12.3	17107622	17103257	-	NM_022166
XYLT1	chr16:17410180-17410619	16	17410180	17410619	0.00977739	-2.10012	-1.2413	0.858817	NM_022166	XYLT1	5'/gene body	Genebody	0.00439062	down	-1.5345	-0.617768	XYLT1	chr16:17103257-17107622 (-) // 88.73 // p12.3	17107622	17103257	-	NM_022166
XYLT1	chr16:17346358-17347463	16	17346358	17347463	0.00344203	-1.94548	-1.13656	0.808918	NM_022166	XYLT1	5'/gene body	Genebody	0.00439062	down	-1.5345	-0.617768	XYLT1	chr16:17103257-17107622 (-) // 88.73 // p12.3	17107622	17103257	-	NM_022166
XYLT1	chr16:17260619-17260952	16	17260619	17260952	0.00377576	-0.419751	0.416991	0.836742	NM_022166	XYLT1	3'/gene body	Genebody	0.00439062	down	-1.5345	-0.617768	XYLT1	chr16:17103257-17107622 (-) // 88.73 // p12.3	17107622	17103257	-	NM_022166
XYLT1	chr16:17344665-17345573	16	17344665	17345573	0.00938826	-1.84487	-1.05849	0.786372	NM_022166	XYLT1	5'/gene body	Genebody	0.00439062	down	-1.5345	-0.617768	XYLT1	chr16:17103257-17107622 (-) // 88.73 // p12.3	17107622	17103257	-	NM_022166
XYLT1	chr16:17135983-17136082	16	17135983	17136082	0.0079908	-0.218188	0.572227	0.790415	NM_022166	XYLT1	3'/gene body	Genebody	0.00439062	down	-1.5345	-0.617768	XYLT1	chr16:17103257-17107622 (-) // 88.73 // p12.3	17107622	17103257	-	NM_022166
XYLT1	chr16:17348382-17348638	16	17348382	17348638	0.00337386	-0.971049	-0.160809	0.81024	NM_022166	XYLT1	5'/gene body	Genebody	0.00439062	down	-1.5345	-0.617768	XYLT1	chr16:17103257-17107622 (-) // 88.73 // p12.3	17107622	17103257	-	NM_022166
XYLT1	chr16:17345775-17346150	16	17345775	17346150	0.00223985	-1.76739	-0.98893	0.778464	NM_022166	XYLT1	5'/gene body	Genebody	0.00439062	down	-1.5345	-0.617768	XYLT1	chr16:17103257-17107622 (-) // 88.73 // p12.3	17107622	17103257	-	NM_022166
RUNX1	chr21:35102222-35102351	21	35102222	35102351	0.0065574	1.24289	1.91483	0.671942	NM_001001890	RUNX1	3'/gene body	Genebody	0.00439827	up	1.19846	0.261181	RUNX1	chr21:35153639-35181279 (-) // 67.3 // q22.12	35181279	35153639	-	NM_001001890 /// NM_001122607 /// NM_001754
OPCML	chr11:131963923-131964758	11	131963923	131964758	0.00633514	-1.18282	-0.225953	0.956868	NM_001012393	OPCML	3'/gene body	Genebody	0.0044206	up	2.02073	1.01488	OPCML	chr11:131790086-131791813 (-) // 98.57 // q25	131791813	131790086	-	NM_001012393 /// NM_002545
OPCML	chr11:132223033-132224919	11	132223033	132224919	0.00350773	-1.52339	-0.962669	0.560722	NM_001012393	OPCML	3'/gene body	Genebody	0.0044206	up	2.02073	1.01488	OPCML	chr11:131790086-131791813 (-) // 98.57 // q25	131791813	131790086	-	NM_001012393 /// NM_002545
OPCML	chr11:131963347-131963922	11	131963347	131963922	0.00250675	-2.24803	-1.45013	0.7979	NM_001012393	OPCML	3'/gene body	Genebody	0.0044206	up	2.02073	1.01488	OPCML	chr11:131790086-131791813 (-) // 98.57 // q25	131791813	131790086	-	NM_001012393 /// NM_002545
OPCML	chr11:132094250-132094581	11	132094250	132094581	0.00990793	0.0970477	1.12949	1.03244	NM_001012393	OPCML	3'/gene body	Genebody	0.0044206	up	2.02073	1.01488	OPCML	chr11:131790086-131791813 (-) // 98.57 // q25	131791813	131790086	-	NM_001012393 /// NM_002545
OPCML	chr11:132417244-132417518	11	132417244	132417518	0.000372229	2.15999	1.65309	-0.506898	NM_001012393	OPCML	3'/gene body	Genebody	0.0044206	up	2.02073	1.01488	OPCML	chr11:131790086-131791813 (-) // 98.57 // q25	131791813	131790086	-	NM_001012393 /// NM_002545
PPL	chr16:4912144-4912307	16	4912144	4912307	0.00718476	0.00414938	0.574695	0.570546	NM_002705	PPL	5'/gene body	Genebody	0.00461547	down	-1.63213	-0.70676	PPL	chr16:4872514-4927058 (-) // 99.85 // p13.3	4927058	4872514	-	NM_002705
SIL1	chr5:138477705-138477766	5	138477705	138477766	0.00582805	0.360012	0.931949	0.571937	NM_001037633	SIL1	5'/gene body	Genebody	0.00464723	up	1.37559	0.46005	SIL1	chr5:138310577-138491443 (-) // 89.54 // q31.2	138491443	138310577	-	NM_001037633 /// NM_022464
CNGB1	chr16:56511986-56512135	16	56511986	56512135	0.00952799	-0.867269	-0.360611	0.506658	NM_001297	CNGB1	3'/gene body	Genebody	0.00465046	up	1.13884	0.187563	CNGB1	chr16:56475003-56562497 (-) // 92.08 // q13	56562497	56475003	-	NM_001135639 /// NM_001297
BRD1	chr22:48573539-48573701	22	48573539	48573701	0.00372649	0.828915	0.184716	-0.644199	NM_014577	BRD1	3'/gene body	Genebody	0.00465385	down	-1.40913	-0.49481	BRD1	chr22:48552941-48604456 (-) // 99.31 // q13.33	48604456	48552941	-	NM_014577
BRD1	chr22:48587731-48587830	22	48587731	48587830	0.00237445	0.0616803	1.19448	1.1328	NM_014577	BRD1	5'/gene body	Genebody	0.00465385	down	-1.40913	-0.49481	BRD1	chr22:48552941-48604456 (-) // 99.31 // q13.33	48604456	48552941	-	NM_014577
PIK3CD	chr1:9687458-9687643	1	9687458	9687643	0.000781968	0.309497	1.4029	1.09341	NM_005026	PIK3CD	3'/gene body	Genebody	0.0048504	down	-1.28118	-0.357472	PIK3CD	chr1:9634389-9711561 (+) // 91.84 // p36.22	9711561	9634389	+	NM_005026
CDCP1	chr3:45143866-45144894	3	45143866	45144894	0.00406106	-2.19495	-1.54417	0.650775	NM_178181	CDCP1	3'/gene body	Genebody	0.00485816	down	-1.60912	-0.68627	CDCP1	chr3:45098782-45128942 (-) // 83.9 // p21.31	45128942	45098782	-	NM_022842 /// NM_178181
LPP	chr3:189598391-189599087	3	189598391	189599087	0.00188627	-2.28793	-0.931078	1.35685	NM_005578	LPP	5'/gene body	Genebody	0.0049718	down	-1.52894	-0.612528	LPP	chr3:189413414-190079261 (+) // 92.91 // q28	190079261	189413414	+	NM_005578
TLN2	chr15:60838762-60839511	15	60838762	60839511	0.00941897	0.859181	0.316614	-0.542567	NM_015059	TLN2	3'/gene body	Genebody	0.00500557	up	1.7895	0.839553	TLN2	chr15:60841760-60923883 (+) // 98.34 // q22.2	60923883	60841760	+	NM_015059
AMPH	chr7:38618496-38620157	7	38618496	38620157	0.00753472	-1.81757	-0.974299	0.843274	NM_001635	AMPH	5'/gene body	Genebody	0.00507312	up	1.45855	0.544539	AMPH	chr7:38389845-38637533 (-) // 99.36 // p14.1	38637533	38389845	-	NM_001635 /// NM_139316
PARVA	chr11:12494560-12494713	11	12494560	12494713	0.00240328	-0.485532	0.169066	0.654598	NM_018222	PARVA	3'/gene body	Genebody	0.00508391	down	-1.57208	-0.652671	PARVA	chr11:12355721-12507986 (+) // 91.63 // p15.3	12507986	12355721	+	NM_018222
VIPR2	chr7:158534923-158535187	7	158534923	158535187	0.00741211	-2.42789	-1.83071	0.597172	NM_003382	VIPR2	3'/gene body	Genebody	0.00521095	up	1.22737	0.295567	VIPR2	chr7:158515906-158630386 (-) // 99.45 // q36.3	158630386	158515906	-	NM_003382
ANXA4	chr2:69876734-69877795	2	69876734	69877795	0.00488735	-0.889804	-1.54817	-0.658368	NM_001153	ANXA4	3'/gene body	Genebody	0.00534428	down	-2.05464	-1.03888	ANXA4	chr2:69822727-69906278 (+) // 98.08 // p14	69906278	69822727	+	NM_001153
EYA2	chr20:44961572-44961626	20	44961572	44961626	0.0070792	0.918289	1.43784	0.519555	NM_172110	EYA2	5'/gene body	Genebody	0.00549245	up	1.59177	0.670633	EYA2	chr20:45052054-45250897 (+) // 98.41 // q13.12	45250897	45052054	+	NM_005244 /// NM_172110 /// NM_172111 /// NM_172112 /// NM_172113
APOC4	chr19:50139080-50139351	19	50139080	50139351	0.00804652	-0.327969	0.182372	0.510341	NM_001646	APOC4	3'/gene body	Genebody	0.00549852	up	1.22894	0.297416	APOC4	chr19:50137334-50140591 (+) // 77.49 // q13.32	50140591	50137334	+	NM_001646
SMC6	chr2:17712454-17713747	2	17712454	17713747	0.00981336	-0.830251	-0.148674	0.681578	NM_024624	SMC6	3'/gene body	Genebody	0.00569564	down	-1.74141	-0.800252	SMC6	chr2:17710146-17798551 (-) // 99.1 // p24.2	17798551	17710146	-	NM_001142286 /// NM_024624
NUP153	chr6:17773187-17774054	6	17773187	17774054	0.00396295	-2.21007	-1.60128	0.608793	NM_005124	NUP153	3'/gene body	Genebody	0.00587561	down	-1.99653	-0.997493	NUP153	chr6:17723247-17814597 (-) // 99.89 // p22.3	17814597	17723247	-	NM_005124
RNASET2	chr6:167283790-167284243	6	167283790	167284243	0.00188236	-0.909535	0.348159	1.25769	NM_003730	RNASET2	5'/gene body	Genebody	0.00591142	down	-1.47538	-0.561088	RNASET2	chr6:167263008-167290021 (-) // 99.75 // q27	167290021	167263008	-	NM_003730
UST	chr6:149400020-149400483	6	149400020	149400483	0.000626625	0.109869	-0.623159	-0.733028	NM_005715	UST	3'/gene body	Genebody	0.00592775	down	-1.53009	-0.61362	UST	chr6:149110156-149439818 (+) // 96.71 // q25.1	149439818	149110156	+	NM_005715
UST	chr6:149394710-149395024	6	149394710	149395024	0.00598909	-0.566781	0.163542	0.730324	NM_005715	UST	3'/gene body	Genebody	0.00592775	down	-1.53009	-0.61362	UST	chr6:149110156-149439818 (+) // 96.71 // q25.1	149439818	149110156	+	NM_005715
UST	chr6:149393960-149394709	6	149393960	149394709	0.00834291	-1.16059	-0.408029	0.75256	NM_005715	UST	3'/gene body	Genebody	0.00592775	down	-1.53009	-0.61362	UST	chr6:149110156-149439818 (+) // 96.71 // q25.1	149439818	149110156	+	NM_005715
VIPR1	chr3:42535865-42536415	3	42535865	42536415	0.00407628	-2.46202	-1.93309	0.528935	NM_004624	VIPR1	3'/gene body	Genebody	0.00594525	up	1.267	0.341411	VIPR1	chr3:42530261-42554063 (+) // 89.03 // p22.1	42554063	42530261	+	NM_004624
WDR1	chr4:9699184-9699922	4	9699184	9699922	0.00413519	0.123643	-0.438182	-0.561825	NM_017491	WDR1	3'/gene body	Genebody	0.00611743	down	-1.48455	-0.570024	WDR1	chr4:9685202-9727582 (-) // 98.98 // p16.1	9727582	9685202	-	NM_005112 /// NM_017491
MYO5C	chr15:50330028-50330156	15	50330028	50330156	0.00592582	-0.708751	-0.00807962	0.700671	NM_018728	MYO5C	3'/gene body	Genebody	0.00612178	down	-1.77011	-0.823841	MYO5C	chr15:50271813-50375144 (-) // 94.21 // q21.2	50375144	50271813	-	NM_018728
PDPK1	chr16:2554016-2554369	16	2554016	2554369	0.00311	0.184136	-0.450285	-0.634422	NM_031268	PDPK1	5'/gene body	Genebody	0.00630514	up	1.26478	0.338882	PDPK1	chr16:2528034-2588352 (+) // 94.1 // p13.3	2588352	2528034	+	NM_002613 /// NM_031268
PDPK1	chr16:2566903-2567172	16	2566903	2567172	0.00164445	-1.48529	-2.04088	-0.555591	NM_031268	PDPK1	3'/gene body	Genebody	0.00630514	up	1.26478	0.338882	PDPK1	chr16:2528034-2588352 (+) // 94.1 // p13.3	2588352	2528034	+	NM_002613 /// NM_031268
PGPEP1	chr19:18328631-18329296	19	18328631	18329296	0.00843082	0.0799186	-0.506375	-0.586294	NM_017712	PGPEP1	3'/gene body	Genebody	0.00631063	up	1.66405	0.7347	PGPEP1	chr19:18312449-18338156 (+) // 88.7 // p13.11	18338156	18312449	+	NM_017712
COL9A3	chr20:60934060-60934201	20	60934060	60934201	0.00318108	1.52249	0.980889	-0.5416	NM_001853	COL9A3	3'/gene body	Genebody	0.00641091	up	1.59839	0.676621	COL9A3	chr20:60918861-60942954 (+) // 97.9 // q13.33	60942954	60918861	+	NM_001853
TRIO	chr5:14510508-14511231	5	14510508	14511231	0.00190421	0.0447722	-0.639292	-0.684064	NM_007118	TRIO	3'/gene body	Genebody	0.00647954	down	-1.61744	-0.693713	TRIO	chr5:14196810-14563313 (+) // 96.7 // p15.2	14563313	14196810	+	NM_007118 /// XM_001720067 /// XM_001721583 /// XM_001723929
TRIO	chr5:14270224-14270864	5	14270224	14270864	0.00583148	1.41213	0.826989	-0.585139	NM_007118	TRIO	5'/gene body	Genebody	0.00647954	down	-1.61744	-0.693713	TRIO	chr5:14196810-14563313 (+) // 96.7 // p15.2	14563313	14196810	+	NM_007118 /// XM_001720067 /// XM_001721583 /// XM_001723929
CTSZ	chr20:57005211-57005535	20	57005211	57005535	0.00981782	0.855259	0.334354	-0.520905	NM_001336	CTSZ	3'/gene body	Genebody	0.00650853	down	-1.55466	-0.636601	CTSZ	chr20:57003797-57015677 (-) // 89.92 // q13.32	57015677	57003797	-	NM_001336
CTSZ	chr20:57016652-57016785	20	57016652	57016785	0.00481262	0.277241	0.86501	0.587768	NM_001336	CTSZ	non-CGI promoter	promoter	0.00650853	down	-1.55466	-0.636601	CTSZ	chr20:57003797-57015677 (-) // 89.92 // q13.32	57015677	57003797	-	NM_001336
PTPRC	chr1:196915890-196916060	1	196915890	196916060	0.00911932	-0.54389	0.171764	0.715654	NM_002838	PTPRC	5'/gene body	Genebody	0.00659128	down	-1.66167	-0.732634	PTPRC	chr1:196874853-196992247 (+) // 98.98 // q31.3	196992247	196874853	+	NM_002838 /// NM_080921 /// NM_080922 /// NM_080923
CAV1	chr7:115982269-115982454	7	115982269	115982454	0.00129248	-0.345978	0.450054	0.796031	NM_001753	CAV1	3'/gene body	Genebody	0.00659668	down	-2.23518	-1.16039	CAV1	chr7:115986757-115988469 (+) // 94.53 // q31.2	115988469	115986757	+	NM_001753
MACROD1	chr11:63645075-63645759	11	63645075	63645759	0.0023888	0.410133	-0.17305	-0.583183	NM_014067	MACROD1	5'/gene body	Genebody	0.00664512	up	1.94985	0.96336	MACROD1	chr11:63522606-63690094 (-) // 95.27 // q13.1	63690094	63522606	-	NM_014067
ZWILCH	chr15:64597418-64597772	15	64597418	64597772	0.0042932	-2.93263	-3.4644	-0.531767	NM_017975	ZWILCH	5'/gene body	Genebody	0.00675513	down	-1.2652	-0.339365	ZWILCH	chr15:64593416-64626097 (+) // 99.04 // q22.31	64626097	64593416	+	NM_017975 /// NR_003105
PER2	chr2:238834672-238835121	2	238834672	238835121	0.00372629	1.16515	0.569635	-0.595512	NM_022817	PER2	3'/gene body	Genebody	0.00686084	down	-1.72395	-0.785721	PER2	chr2:238817424-238861831 (-) // 94.65 // q37.3	238861831	238817424	-	NM_022817
PLCB4	chr20:9036091-9036257	20	9036091	9036257	0.00394729	-0.885897	-0.0246887	0.861209	NM_000933	PLCB4	5'/gene body	Genebody	0.00691835	down	-1.4595	-0.545477	PLCB4	chr20:9299580-9408047 (+) // 99.11 // p12.2	9408047	9299580	+	NM_000933 /// NM_182797
GGA1	chr22:36352127-36352374	22	36352127	36352374	0.00929483	0.409349	0.975436	0.566087	NM_013365	GGA1	3'/gene body	Genebody	0.00703213	up	1.21453	0.280399	GGA1	chr22:36349958-36350405 (+) // 52.81 // q13.1	36350405	36349958	+	NM_001001560 /// NM_001001561 /// NM_013365
GGA1	chr22:36352419-36352680	22	36352419	36352680	2.76e-06	0.563322	1.302	0.738675	NM_013365	GGA1	3'/gene body	Genebody	0.00703213	up	1.21453	0.280399	GGA1	chr22:36349958-36350405 (+) // 52.81 // q13.1	36350405	36349958	+	NM_001001560 /// NM_001001561 /// NM_013365
PTPRN2	chr7:157725304-157726041	7	157725304	157726041	0.00607719	-1.63487	-1.00408	0.630796	NM_130842	PTPRN2	5'/gene body	Genebody	0.00706222	down	-1.70052	-0.765975	PTPRN2	chr7:157024520-158073128 (-) // 98.05 // q36.3	158073128	157024520	-	NM_002847 /// NM_130842 /// NM_130843
PTPRN2	chr7:157336944-157337351	7	157336944	157337351	0.00164368	1.71735	1.15321	-0.564139	NM_130842	PTPRN2	3'/gene body	Genebody	0.00706222	down	-1.70052	-0.765975	PTPRN2	chr7:157024520-158073128 (-) // 98.05 // q36.3	158073128	157024520	-	NM_002847 /// NM_130842 /// NM_130843
PTPRN2	chr7:157026967-157027486	7	157026967	157027486	0.00558668	1.15543	0.622549	-0.532881	NM_130842	PTPRN2	3'/gene body	Genebody	0.00706222	down	-1.70052	-0.765975	PTPRN2	chr7:157024520-158073128 (-) // 98.05 // q36.3	158073128	157024520	-	NM_002847 /// NM_130842 /// NM_130843
PTPRN2	chr7:157141323-157141823	7	157141323	157141823	0.00191462	-0.305504	-1.0339	-0.728392	NM_130842	PTPRN2	3'/gene body	Genebody	0.00706222	down	-1.70052	-0.765975	PTPRN2	chr7:157024520-158073128 (-) // 98.05 // q36.3	158073128	157024520	-	NM_002847 /// NM_130842 /// NM_130843
PTPRN2	chr7:157026361-157026966	7	157026361	157026966	0.00678127	1.14716	0.636778	-0.510383	NM_130842	PTPRN2	3'/gene body	Genebody	0.00706222	down	-1.70052	-0.765975	PTPRN2	chr7:157024520-158073128 (-) // 98.05 // q36.3	158073128	157024520	-	NM_002847 /// NM_130842 /// NM_130843
LPCAT1	chr5:1542767-1542936	5	1542767	1542936	0.00255158	-0.487447	0.390519	0.877967	NM_024830	LPCAT1	3'/gene body	Genebody	0.00713348	down	-1.61128	-0.688204	LPCAT1	chr5:1514543-1534092 (-) // 99.07 // p15.33	1534092	1514543	-	NM_024830 /// XM_001717124 /// XM_001720496
LPCAT1	chr5:1548356-1548524	5	1548356	1548524	0.00154879	-0.209827	0.658715	0.868541	NM_024830	LPCAT1	3'/gene body	Genebody	0.00713348	down	-1.61128	-0.688204	LPCAT1	chr5:1514543-1534092 (-) // 99.07 // p15.33	1534092	1514543	-	NM_024830 /// XM_001717124 /// XM_001720496
LPCAT1	chr5:1560739-1561167	5	1560739	1561167	0.00132436	-1.59036	-1.01352	0.576839	NM_024830	LPCAT1	5'/gene body	Genebody	0.00713348	down	-1.61128	-0.688204	LPCAT1	chr5:1514543-1534092 (-) // 99.07 // p15.33	1534092	1514543	-	NM_024830 /// XM_001717124 /// XM_001720496
LPCAT1	chr5:1542192-1542766	5	1542192	1542766	0.00267183	-1.02761	-0.0841237	0.94349	NM_024830	LPCAT1	3'/gene body	Genebody	0.00713348	down	-1.61128	-0.688204	LPCAT1	chr5:1514543-1534092 (-) // 99.07 // p15.33	1534092	1514543	-	NM_024830 /// XM_001717124 /// XM_001720496
LPCAT1	chr5:1543147-1543411	5	1543147	1543411	0.00656208	-1.07198	-0.249669	0.822308	NM_024830	LPCAT1	3'/gene body	Genebody	0.00713348	down	-1.61128	-0.688204	LPCAT1	chr5:1514543-1534092 (-) // 99.07 // p15.33	1534092	1514543	-	NM_024830 /// XM_001717124 /// XM_001720496
LPCAT1	chr5:1543462-1543616	5	1543462	1543616	0.000922	-0.276816	0.466915	0.743731	NM_024830	LPCAT1	3'/gene body	Genebody	0.00713348	down	-1.61128	-0.688204	LPCAT1	chr5:1514543-1534092 (-) // 99.07 // p15.33	1534092	1514543	-	NM_024830 /// XM_001717124 /// XM_001720496
LPCAT1	chr5:1547980-1548316	5	1547980	1548316	0.0035151	-0.390237	0.360362	0.750599	NM_024830	LPCAT1	3'/gene body	Genebody	0.00713348	down	-1.61128	-0.688204	LPCAT1	chr5:1514543-1534092 (-) // 99.07 // p15.33	1534092	1514543	-	NM_024830 /// XM_001717124 /// XM_001720496
DISC1	chr1:229877245-229877631	1	229877245	229877631	0.00949328	-1.34068	-0.288376	1.0523	NM_001012957	DISC1	5'/gene body	Genebody	0.00720815	down	-1.25833	-0.33151	DISC1	chr1:229829183-230243495 (+) // 83.0 // q42.2	230243495	229829183	+	NM_001012957 /// NM_001012958 /// NM_001012959 /// NM_018662
DISC1	chr1:229885712-229885886	1	229885712	229885886	5.97e-05	-0.433759	-0.971166	-0.537407	NM_001012957	DISC1	5'/gene body	Genebody	0.00720815	down	-1.25833	-0.33151	DISC1	chr1:229829183-230243495 (+) // 83.0 // q42.2	230243495	229829183	+	NM_001012957 /// NM_001012958 /// NM_001012959 /// NM_018662
PSKH1	chr16:66490499-66490831	16	66490499	66490831	0.00628326	-0.15518	0.347869	0.503049	NM_006742	PSKH1	5'/gene body	Genebody	0.00724963	up	1.25693	0.329907	PSKH1	chr16:66484713-66521080 (+) // 98.68 // q22.1	66521080	66484713	+	NM_006742
BCL2A1	chr15:78048639-78049517	15	78048639	78049517	0.00791637	-1.434	-0.40413	1.02987	NM_001114735	BCL2A1	5'/gene body	Genebody	0.00726499	down	-1.63096	-0.705722	BCL2A1	chr15:78040289-78050593 (-) // 99.87 // q25.1	78050593	78040289	-	NM_001114735 /// NM_004049
KCNAB1	chr3:157336807-157338333	3	157336807	157338333	0.00989636	-1.98364	-0.928622	1.05501	NM_172160	KCNAB1	5'/gene body	Genebody	0.0073441	up	1.13838	0.186981	KCNAB1	chr3:157343594-157737497 (+) // 99.87 // q25.31	157737497	157343594	+	NM_003471 /// NM_172159 /// NM_172160
BMP2K	chr4:79921310-79921991	4	79921310	79921991	0.00255168	-2.76175	-1.71217	1.04958	NM_198892	BMP2K	5'/gene body	Genebody	0.00740736	down	-1.48824	-0.573606	BMP2K	chr4:80012829-80019610 (+) // 88.59 // q21.21	80019610	80012829	+	NM_017593 /// NM_198892
SLC16A3	chr17:77783425-77783616	17	77783425	77783616	0.00260701	-0.0809829	0.537392	0.618375	NM_004207	SLC16A3	5'/gene body	Genebody	0.00743302	up	1.21571	0.281797	SLC16A3	chr17:77787144-77790644 (+) // 94.51 // q25.3	77790644	77787144	+	NM_001042422 /// NM_001042423 /// NM_004207
DYSF	chr2:71619115-71619425	2	71619115	71619425	0.00333212	-1.72265	-1.07785	0.644801	NM_003494	DYSF	5'/gene body	Genebody	0.007457	up	1.24728	0.318781	DYSF	chr2:71534267-71767400 (+) // 99.15 // p13.3	71767400	71534267	+	NM_001130455 /// NM_001130976 /// NM_001130977 /// NM_001130978 /// NM_001130979 /// NM_001130980 /// NM_001130981 /// NM_001130982 /// NM_001130983 /// NM_001130984 /// NM_001130985 /// NM_001130986 /// NM_001130987 /// NM_003494
SART3	chr12:107443665-107443854	12	107443665	107443854	0.00632191	0.549512	1.13754	0.588027	NM_014706	SART3	3'/gene body	Genebody	0.00755313	down	-1.29183	-0.36942	SART3	chr12:107440595-107479060 (-) // 99.95 // q23.3	107479060	107440595	-	NM_014706
CYFIP1	chr15:20544259-20544419	15	20544259	20544419	0.00746587	-0.549261	0.0324582	0.58172	NM_014608	CYFIP1	3'/gene body	Genebody	0.00766154	down	-1.63718	-0.711215	CYFIP1	chr15:20444176-20555043 (+) // 99.54 // q11.2	20555043	20444176	+	NM_001033028 /// NM_014608
SPOCK2	chr10:73513811-73514114	10	73513811	73514114	0.00988184	-0.38831	0.446636	0.834946	NM_014767	SPOCK2	5'/gene body	Genebody	0.00775966	up	1.22745	0.29566	SPOCK2	chr10:73488798-73518534 (-) // 96.45 // q22.1	73518534	73488798	-	NM_001134434 /// NM_014767
SPOCK2	chr10:73505227-73505480	10	73505227	73505480	0.00840178	-0.54731	0.235059	0.782369	NM_014767	SPOCK2	3'/gene body	Genebody	0.00775966	up	1.22745	0.29566	SPOCK2	chr10:73488798-73518534 (-) // 96.45 // q22.1	73518534	73488798	-	NM_001134434 /// NM_014767
FTCD	chr21:46386263-46386513	21	46386263	46386513	0.00125109	-0.722144	-0.012304	0.70984	NM_206965	FTCD	3'/gene body	Genebody	0.00785172	up	2.40564	1.26642	FTCD	chr21:46380608-46399909 (-) // 98.0 // q22.3	46399909	46380608	-	NM_006657 /// NM_206965
TBC1D2B	chr15:76118095-76118613	15	76118095	76118613	0.00468858	-1.77129	-1.25087	0.520428	NM_015079	TBC1D2B	3'/gene body	Genebody	0.00796287	down	-1.35803	-0.441518	TBC1D2B	chr15:76832546-76835914 (+) // 54.24 // q25.1 /// chr15:76074381-76156986 (-) // 98.91 // q24.3	76835914	76832546	+	NM_015079 /// NM_144572
DLGAP1	chr18:3779423-3780427	18	3779423	3780427	0.00755119	-2.28421	-1.77386	0.51035	NM_001003809	DLGAP1	5'/gene body	Genebody	0.00796955	down	-1.48375	-0.569252	DLGAP1	chr18:3492143-3835296 (-) // 96.77 // p11.31	3835296	3492143	-	NM_001003809 /// NM_004746
ABI1	chr10:27129176-27130203	10	27129176	27130203	0.008456	-2.0555	-1.54017	0.51533	NM_005470	ABI1	3'/gene body	Genebody	0.00798053	down	-1.92648	-0.945966	ABI1	chr10:27075803-27189925 (-) // 98.29 // p12.1	27189925	27075803	-	NM_001012750 /// NM_001012751 /// NM_001012752 /// NM_005470
PTDSS2	chr11:447304-447480	11	447304	447480	0.0023595	0.267092	0.893186	0.626094	NM_030783	PTDSS2	5'/gene body	Genebody	0.00803137	up	1.37971	0.464367	PTDSS2	chr11:440279-481386 (+) // 96.81 // p15.5	481386	440279	+	NM_030783
NT5M	chr17:17149169-17149641	17	17149169	17149641	0.00774332	0.0829621	1.07208	0.989123	NM_020201	NT5M	5'/gene body	Genebody	0.00805304	up	1.3115	0.391215	NT5M	chr17:17147373-17191700 (+) // 94.31 // p11.2	17191700	17147373	+	NM_020201
PAPPA2	chr1:174792965-174793348	1	174792965	174793348	0.0085018	-1.62278	-1.01747	0.605311	NM_021936	PAPPA2	3'/gene body	Genebody	0.00806388	down	-1.99058	-0.993189	PAPPA2	chr1:175025567-175081364 (+) // 96.9 // q25.2	175081364	175025567	+	NM_020318 /// NM_021936
CREBBP	chr16:3808892-3809026	16	3808892	3809026	0.00582145	0.0109926	0.730343	0.719351	NM_001079846	CREBBP	5'/gene body	Genebody	0.00816727	up	1.33877	0.420913	CREBBP	chr16:3717719-3870723 (-) // 91.54 // p13.3	3870723	3717719	-	NM_001079846 /// NM_004380
PPIL2	chr22:20367788-20368058	22	20367788	20368058	0.000663763	1.50008	0.59486	-0.905221	NM_148175	PPIL2	3'/gene body	Genebody	0.00821198	up	1.30103	0.379659	PPIL2	chr22:20350310-20382182 (+) // 92.4 // q11.21	20382182	20350310	+	NM_014337 /// NM_148175 /// NM_148176
PPIL2	chr22:20365694-20366034	22	20365694	20366034	0.00564601	-0.672859	-1.17312	-0.50026	NM_148175	PPIL2	3'/gene body	Genebody	0.00821198	up	1.30103	0.379659	PPIL2	chr22:20350310-20382182 (+) // 92.4 // q11.21	20382182	20350310	+	NM_014337 /// NM_148175 /// NM_148176
PPIL2	chr22:20367180-20367787	22	20367180	20367787	0.00212607	1.14509	0.449449	-0.695639	NM_148175	PPIL2	3'/gene body	Genebody	0.00821198	up	1.30103	0.379659	PPIL2	chr22:20350310-20382182 (+) // 92.4 // q11.21	20382182	20350310	+	NM_014337 /// NM_148175 /// NM_148176
PPIL2	chr22:20366035-20366761	22	20366035	20366761	0.000654802	0.534665	-0.163966	-0.698631	NM_148175	PPIL2	3'/gene body	Genebody	0.00821198	up	1.30103	0.379659	PPIL2	chr22:20350310-20382182 (+) // 92.4 // q11.21	20382182	20350310	+	NM_014337 /// NM_148175 /// NM_148176
PVRL1	chr11:119049751-119050071	11	119049751	119050071	0.00352609	0.192777	1.00033	0.807557	NM_002855	PVRL1	3'/gene body	Genebody	0.00834172	up	1.31115	0.390831	PVRL1	chr11:119014017-119104473 (-) // 100.0 // q23.3	119104473	119014017	-	NM_002855 /// NM_203285 /// NM_203286
PVRL1	chr11:119050072-119050544	11	119050072	119050544	0.00191418	-1.18635	-0.207098	0.979248	NM_002855	PVRL1	3'/gene body	Genebody	0.00834172	up	1.31115	0.390831	PVRL1	chr11:119014017-119104473 (-) // 100.0 // q23.3	119104473	119014017	-	NM_002855 /// NM_203285 /// NM_203286
MAPK3	chr16:30034081-30034218	16	30034081	30034218	0.00225372	-0.449973	0.298853	0.748826	NM_001109891	MAPK3	3'/gene body	Genebody	0.00836414	up	1.37287	0.457191	MAPK3	chr16:30032448-30042058 (-) // 94.16 // p11.2	30042058	30032448	-	NM_001040056 /// NM_001109891 /// NM_002746
NOVA1	chr14:26067626-26068293	14	26067626	26068293	0.0017525	-2.12917	-1.5238	0.605373	NM_006489	NOVA1	3'/gene body	Genebody	0.00838916	down	-1.55088	-0.633085	NOVA1	chr14:25984929-26136533 (-) // 95.59 // q12	26136533	25984929	-	NM_002515 /// NM_006489 /// NM_006491
DPT	chr1:166932118-166932370	1	166932118	166932370	0.0012514	1.44601	0.935755	-0.51025	NM_001937	DPT	3'/gene body	Genebody	0.00839446	up	1.28078	0.357021	DPT	chr1:166931329-166965045 (-) // 96.86 // q24.2	166965045	166931329	-	NM_001937
BCAN	chr1:154880141-154880410	1	154880141	154880410	0.00377748	0.415335	1.02873	0.613396	NM_021948	BCAN	5'/gene body	Genebody	0.00843219	up	1.31018	0.389764	BCAN	chr1:154888678-154892761 (+) // 59.22 // q23.1	154892761	154888678	+	NM_021948 /// NM_198427
PPP1R1A	chr12:53261466-53262247	12	53261466	53262247	0.00664457	-0.307539	-0.869373	-0.561835	NM_006741	PPP1R1A	3'/gene body	Genebody	0.0084552	up	1.92131	0.942091	PPP1R1A	chr12:53260309-53268547 (-) // 98.19 // q13.2	53268547	53260309	-	NM_006741
PPP1R1A	chr12:53262248-53262536	12	53262248	53262536	0.00241384	-0.030703	-0.611619	-0.580916	NM_006741	PPP1R1A	3'/gene body	Genebody	0.0084552	up	1.92131	0.942091	PPP1R1A	chr12:53260309-53268547 (-) // 98.19 // q13.2	53268547	53260309	-	NM_006741
TPM4	chr19:16058255-16058422	19	16058255	16058422	0.000222817	1.13944	1.78364	0.644198	NM_003290	TPM4	5'/gene body	Genebody	0.00858612	down	-1.45952	-0.545495	TPM4	chr19:16039347-16074815 (+) // 94.11 // p13.12	16074815	16039347	+	NM_003290
LHPP	chr10:126290435-126290683	10	126290435	126290683	0.000918094	0.322562	1.33941	1.01685	NM_022126	LHPP	3'/gene body	Genebody	0.00887688	up	1.58671	0.666043	LHPP	chr10:126140393-126292699 (+) // 81.86 // q26.13	126292699	126140393	+	NM_022126
CTNNBIP1	chr1:9832385-9832651	1	9832385	9832651	0.00309021	0.0482878	0.639413	0.591125	NM_001012329	CTNNBIP1	3'/gene body	Genebody	0.00895217	up	1.28745	0.364517	CTNNBIP1	chr1:9830920-9866386 (-) // 92.82 // p36.22	9866386	9830920	-	NM_001012329 /// NM_020248
TMPRSS4	chr11:117487134-117487207	11	117487134	117487207	0.00314028	0.283268	0.803435	0.520167	NM_019894	TMPRSS4	3'/gene body	Genebody	0.00905233	down	-1.61618	-0.692588	TMPRSS4	chr11:117453020-117494375 (+) // 98.8 // q23.3	117494375	117453020	+	NM_001083947 /// NM_019894
TMPRSS4	chr11:117484485-117485142	11	117484485	117485142	0.00526099	-2.45378	-1.66666	0.787111	NM_019894	TMPRSS4	3'/gene body	Genebody	0.00905233	down	-1.61618	-0.692588	TMPRSS4	chr11:117453020-117494375 (+) // 98.8 // q23.3	117494375	117453020	+	NM_001083947 /// NM_019894
ALCAM	chr3:106607504-106608060	3	106607504	106608060	0.00390121	-0.471914	-0.999857	-0.527943	NM_001627	ALCAM	5'/gene body	Genebody	0.00916938	down	-1.61073	-0.687719	ALCAM	chr3:106568811-106778436 (+) // 98.45 // q13.11	106778436	106568811	+	NM_001627
ELF1	chr13:40449267-40450236	13	40449267	40450236	0.00186629	-1.06808	0.0179654	1.08605	NM_172373	ELF1	5'/gene body	Genebody	0.00952847	down	-1.71138	-0.775156	ELF1	chr13:40404167-40491451 (-) // 94.02 // q14.11	40491451	40404167	-	NM_172373
SYT12	chr11:66548151-66548514	11	66548151	66548514	0.00756866	0.647879	1.20293	0.555048	NM_177963	SYT12	non-CGI promoter	promoter	0.00954098	up	1.39131	0.476447	SYT12	chr11:66550668-66556952 (+) // 55.85 // q13.1	66556952	66550668	+	NM_177963
DOCK9	chr13:98496280-98496744	13	98496280	98496744	0.00978559	-0.118815	0.693722	0.812537	NM_015296	DOCK9	5'/gene body	Genebody	0.00957901	up	1.19516	0.257207	DOCK9	chr13:98338766-98536648 (-) // 97.39 // q32.3	98536648	98338766	-	NM_001130048 /// NM_001130049 /// NM_001130050 /// NM_015296
DOCK9	chr13:98465977-98466212	13	98465977	98466212	0.000427766	0.287249	0.902132	0.614883	NM_015296	DOCK9	5'/gene body	Genebody	0.00957901	up	1.19516	0.257207	DOCK9	chr13:98338766-98536648 (-) // 97.39 // q32.3	98536648	98338766	-	NM_001130048 /// NM_001130049 /// NM_001130050 /// NM_015296
CD58	chr1:116859478-116859754	1	116859478	116859754	0.00680523	1.21003	1.9943	0.784272	NM_001779	CD58	3'/gene body	Genebody	0.00960664	down	-1.69285	-0.759458	CD58	chr1:116863375-116888735 (-) // 97.53 // p13.1	116888735	116863375	-	NM_001779
TRIM37	chr17:54442591-54443030	17	54442591	54443030	0.000357808	-1.02409	-1.54105	-0.516964	NM_001005207	TRIM37	3'/gene body	Genebody	0.00961189	down	-1.60103	-0.678997	TRIM37	chr17:54430344-54539734 (-) // 92.22 // q22	54539734	54430344	-	NM_001005207 /// NM_015294
SPDEF	chr6:34620193-34620364	6	34620193	34620364	0.000636908	1.29632	0.756962	-0.539356	NM_012391	SPDEF	3'/gene body	Genebody	0.00961497	up	1.24414	0.315148	SPDEF	chr6:34613559-34614021 (+) // 71.79 // p21.31	34614021	34613559	+	NM_012391
PTP4A2	chr1:32166609-32167219	1	32166609	32167219	0.0023726	-0.597508	0.594134	1.19164	NM_080392	PTP4A2	5'/gene body	Genebody	0.00993464	down	-1.76037	-0.815878	PTP4A2	chr1:32144608-32157594 (-) // 94.87 // p35.2	32157594	32144608	-	NM_080391 /// NM_080392
CABIN1	chr22:22881280-22881728	22	22881280	22881728	0.000688206	-0.293605	0.399923	0.693528	NM_012295	CABIN1	3'/gene body	Genebody	0.009978	up	1.25869	0.331922	CABIN1	chr22:22737764-22904596 (+) // 99.32 // q11.23	22904596	22737764	+	NM_012295
FSTL4	chr5:132921742-132922056	5	132921742	132922056	0.00446371	-0.484219	0.146722	0.63094	NM_015082	FSTL4	5'/gene body	Genebody	0.0102708	up	1.21217	0.277596	FSTL4	chr5:132560048-132680207 (-) // 98.84 // q31.1	132680207	132560048	-	NM_015082
FSTL4	chr5:132770163-132770991	5	132770163	132770991	0.00259867	-1.0526	-2.07765	-1.02505	NM_015082	FSTL4	3'/gene body	Genebody	0.0102708	up	1.21217	0.277596	FSTL4	chr5:132560048-132680207 (-) // 98.84 // q31.1	132680207	132560048	-	NM_015082
ARHGAP25	chr2:68819228-68819380	2	68819228	68819380	0.000392609	-1.07223	-0.257119	0.81511	NM_001007231	ARHGAP25	5'/gene body	Genebody	0.0104117	down	-1.38967	-0.474737	ARHGAP25	chr2:68855654-68907459 (+) // 93.92 // p14	68907459	68855654	+	NM_001007231 /// NM_014882
ARHGAP25	chr2:68896247-68896471	2	68896247	68896471	0.00401004	-1.03783	-1.54068	-0.502845	NM_001007231	ARHGAP25	3'/gene body	Genebody	0.0104117	down	-1.38967	-0.474737	ARHGAP25	chr2:68855654-68907459 (+) // 93.92 // p14	68907459	68855654	+	NM_001007231 /// NM_014882
IL27RA	chr19:14018317-14018393	19	14018317	14018393	0.00258853	0.967378	0.380752	-0.586626	NM_004843	IL27RA	3'/gene body	Genebody	0.0104135	up	1.22886	0.297317	IL27RA	chr19:14003203-14003636 (+) // 99.31 // p13.12	14003636	14003203	+	NM_004843
IL27RA	chr19:14017879-14018316	19	14017879	14018316	0.00180497	0.982009	0.420618	-0.561392	NM_004843	IL27RA	3'/gene body	Genebody	0.0104135	up	1.22886	0.297317	IL27RA	chr19:14003203-14003636 (+) // 99.31 // p13.12	14003636	14003203	+	NM_004843
AFAP1	chr4:7905297-7905609	4	7905297	7905609	0.000731269	-1.06025	-0.109332	0.950916	NM_198595	AFAP1	3'/gene body	Genebody	0.0105122	down	-1.40527	-0.490851	AFAP1	chr4:7811340-7924705 (-) // 98.78 // p16.1	7924705	7811340	-	NM_001134647 /// NM_021638 /// NM_198595
AFAP1	chr4:7871390-7871726	4	7871390	7871726	0.00668906	-0.171072	-0.731982	-0.560911	NM_198595	AFAP1	3'/gene body	Genebody	0.0105122	down	-1.40527	-0.490851	AFAP1	chr4:7811340-7924705 (-) // 98.78 // p16.1	7924705	7811340	-	NM_001134647 /// NM_021638 /// NM_198595
CREBBP	chr16:3808892-3809026	16	3808892	3809026	0.00582145	0.0109926	0.730343	0.719351	NM_001079846	CREBBP	5'/gene body	Genebody	0.0105366	down	-1.61011	-0.687156	CREBBP	chr16:3716569-3870712 (-) // 96.63 // p13.3	3870712	3716569	-	NM_001079846 /// NM_004380
CACNA1D	chr3:53762504-53762697	3	53762504	53762697	0.00425044	-0.0614111	0.483665	0.545077	NM_001128839	CACNA1D	3'/gene body	Genebody	0.0106359	up	1.16826	0.224358	CACNA1D	chr3:53504115-53821001 (+) // 97.62 // p21.1	53821001	53504115	+	NM_000720 /// NM_001128839 /// NM_001128840
AFF1	chr4:88187673-88187832	4	88187673	88187832	0.0012153	-0.163475	-0.680057	-0.516582	NM_005935	AFF1	5'/gene body	Genebody	0.0107323	up	1.37034	0.454536	AFF1	chr4:88075258-88187935 (+) // 95.9 // q21.3	88187935	88075258	+	NM_005935
AFF1	chr4:88257278-88257607	4	88257278	88257607	0.00157886	2.19277	1.65764	-0.53513	NM_005935	AFF1	3'/gene body	Genebody	0.0107323	up	1.37034	0.454536	AFF1	chr4:88075258-88187935 (+) // 95.9 // q21.3	88187935	88075258	+	NM_005935
ITGA2B	chr17:39811226-39811931	17	39811226	39811931	0.00530557	-2.28734	-1.69598	0.591363	NM_000419	ITGA2B	3'/gene body	Genebody	0.0107435	up	1.29365	0.371448	ITGA2B	chr17:39808241-39809284 (-) // 96.18 // q21.31	39809284	39808241	-	NM_000419
HSPG2	chr1:22040702-22040854	1	22040702	22040854	0.00655193	-1.18531	-0.522219	0.663095	NM_005529	HSPG2	3'/gene body	Genebody	0.0108514	up	1.22169	0.288882	HSPG2	chr1:22021326-22095391 (-) // 98.17 // p36.12	22095391	22021326	-	NM_005529
HSPG2	chr1:22040282-22040701	1	22040282	22040701	0.00818446	-1.06534	-0.397714	0.667626	NM_005529	HSPG2	3'/gene body	Genebody	0.0108514	up	1.22169	0.288882	HSPG2	chr1:22021326-22095391 (-) // 98.17 // p36.12	22095391	22021326	-	NM_005529
RGS6	chr14:71494921-71495335	14	71494921	71495335	0.00911204	-1.09672	-0.541054	0.55567	NM_004296	RGS6	5'/gene body	Genebody	0.0108791	up	1.36651	0.450497	RGS6	chr14:71501261-72099213 (+) // 99.94 // q24.2	72099213	71501261	+	NM_004296
RGS6	chr14:71840508-71840581	14	71840508	71840581	0.00581664	-0.364361	0.443048	0.80741	NM_004296	RGS6	3'/gene body	Genebody	0.0108791	up	1.36651	0.450497	RGS6	chr14:71501261-72099213 (+) // 99.94 // q24.2	72099213	71501261	+	NM_004296
NFKBIE	chr6:44336842-44337474	6	44336842	44337474	0.00549529	-1.61941	-0.978646	0.640763	NM_004556	NFKBIE	3'/gene body	Genebody	0.010923	down	-1.3671	-0.451121	NFKBIE	chr6:44334408-44341503 (-) // 93.95 // p21.1	44341503	44334408	-	NM_004556
TTC39A	chr1:51533048-51533336	1	51533048	51533336	0.00543881	0.247342	0.802985	0.555643	NM_001080494	TTC39A	3'/gene body	Genebody	0.011019	up	1.30421	0.383174	TTC39A	chr1:51533799-51568822 (-) // 89.26 // p32.3	51568822	51533799	-	NM_001080494
KANK2	chr19:11163095-11163194	19	11163095	11163194	0.00496847	1.55266	2.1275	0.574838	NM_015493	KANK2	5'/gene body	Genebody	0.0113011	down	-1.45768	-0.543678	KANK2	chr19:11135946-11137906 (-) // 82.5 // p13.2	11137906	11135946	-	NM_001136191 /// NM_015493
KANK2	chr19:11151807-11151878	19	11151807	11151878	0.00571325	1.27166	1.90942	0.637757	NM_015493	KANK2	3'/gene body	Genebody	0.0113011	down	-1.45768	-0.543678	KANK2	chr19:11135946-11137906 (-) // 82.5 // p13.2	11137906	11135946	-	NM_001136191 /// NM_015493
ADAMTS2	chr5:178616855-178616992	5	178616855	178616992	0.00228881	0.671151	1.24111	0.56996	NM_021599	ADAMTS2	3'/gene body	Genebody	0.0114157	up	1.30157	0.38025	ADAMTS2	chr5:178473343-178704935 (-) // 98.01 // q35.3	178704935	178473343	-	NM_014244 /// NM_021599
ADAMTS2	chr5:178687074-178687731	5	178687074	178687731	0.00225616	-1.51121	-0.899726	0.611487	NM_021599	ADAMTS2	5'/gene body	Genebody	0.0114157	up	1.30157	0.38025	ADAMTS2	chr5:178473343-178704935 (-) // 98.01 // q35.3	178704935	178473343	-	NM_014244 /// NM_021599
ADAMTS2	chr5:178686706-178687073	5	178686706	178687073	0.00131509	-1.33887	-0.439226	0.899641	NM_021599	ADAMTS2	5'/gene body	Genebody	0.0114157	up	1.30157	0.38025	ADAMTS2	chr5:178473343-178704935 (-) // 98.01 // q35.3	178704935	178473343	-	NM_014244 /// NM_021599
RUNX1	chr21:35102222-35102351	21	35102222	35102351	0.0065574	1.24289	1.91483	0.671942	NM_001001890	RUNX1	3'/gene body	Genebody	0.0114478	up	1.22231	0.289609	RUNX1	chr21:35150455-35153747 (-) // 73.59 // q22.12	35153747	35150455	-	NM_001001890 /// NM_001122607 /// NM_001754
TLK2	chr17:57934445-57934602	17	57934445	57934602	0.00483933	-0.715076	-1.22924	-0.51416	NM_006852	TLK2	5'/gene body	Genebody	0.0115561	down	-1.37436	-0.458763	TLK2	chr17:58031856-58044759 (+) // 90.61 // q23.2 /// chr17:29387835-29389342 (-) // 79.92 // q12 /// chr4:60902605-60903587 (-) // 48.95 // q13.1	58044759	58031856	+	NM_001112707 /// NM_006852
TTC39A	chr1:51533048-51533336	1	51533048	51533336	0.00543881	0.247342	0.802985	0.555643	NM_001080494	TTC39A	3'/gene body	Genebody	0.0115636	down	-1.56943	-0.650244	TTC39A	chr1:51525518-51534432 (-) // 91.38 // p32.3	51534432	51525518	-	NM_001080494
RGS19	chr20:62180069-62180383	20	62180069	62180383	0.00929802	0.798245	1.61406	0.815819	NM_001039467	RGS19	non-CGI promoter	promoter	0.0116187	down	-1.29912	-0.377537	RGS19	chr20:62174980-62181309 (-) // 97.73 // q13.33	62181309	62174980	-	NM_001039467 /// NM_005873
RGS19	chr20:62179074-62179324	20	62179074	62179324	0.00328688	0.1271	0.908942	0.781843	NM_005873	RGS19	non-CGI promoter	promoter	0.0116187	down	-1.29912	-0.377537	RGS19	chr20:62174980-62181309 (-) // 97.73 // q13.33	62181309	62174980	-	NM_001039467 /// NM_005873
NCOR2	chr12:123571826-123572126	12	123571826	123572126	0.0053359	-0.172095	0.466933	0.639028	NM_006312	NCOR2	5'/gene body	Genebody	0.0118499	up	1.32989	0.411308	NCOR2	chr12:123375739-123393656 (-) // 91.8 // q24.31	123393656	123375739	-	NM_001077261 /// NM_006312
NCOR2	chr12:123516506-123516638	12	123516506	123516638	0.00216158	0.511325	1.15067	0.639349	NM_006312	NCOR2	5'/gene body	Genebody	0.0118499	up	1.32989	0.411308	NCOR2	chr12:123375739-123393656 (-) // 91.8 // q24.31	123393656	123375739	-	NM_001077261 /// NM_006312
SORBS2	chr4:187045250-187045414	4	187045250	187045414	0.000533491	0.544217	1.66565	1.12143	NM_021069	SORBS2	5'/gene body	Genebody	0.011906	down	-1.61049	-0.687502	SORBS2	chr4:186745473-187114516 (-) // 98.93 // q35.1	187114516	186745473	-	NM_003603 /// NM_021069
SORBS2	chr4:187051888-187052093	4	187051888	187052093	0.00101026	-1.51753	-0.910416	0.607113	NM_021069	SORBS2	5'/gene body	Genebody	0.011906	down	-1.61049	-0.687502	SORBS2	chr4:186745473-187114516 (-) // 98.93 // q35.1	187114516	186745473	-	NM_003603 /// NM_021069
SORBS2	chr4:187053811-187054226	4	187053811	187054226	0.00884385	-1.74382	-0.931032	0.812784	NM_021069	SORBS2	5'/gene body	Genebody	0.011906	down	-1.61049	-0.687502	SORBS2	chr4:186745473-187114516 (-) // 98.93 // q35.1	187114516	186745473	-	NM_003603 /// NM_021069
SORBS2	chr4:186745798-186746038	4	186745798	186746038	0.00267447	0.484511	1.23907	0.75456	NM_021069	SORBS2	3'/gene body	Genebody	0.011906	down	-1.61049	-0.687502	SORBS2	chr4:186745473-187114516 (-) // 98.93 // q35.1	187114516	186745473	-	NM_003603 /// NM_021069
SORBS2	chr4:187044895-187045249	4	187044895	187045249	0.00498234	-0.680691	0.0823315	0.763022	NM_021069	SORBS2	5'/gene body	Genebody	0.011906	down	-1.61049	-0.687502	SORBS2	chr4:186745473-187114516 (-) // 98.93 // q35.1	187114516	186745473	-	NM_003603 /// NM_021069
LARGE	chr22:32609073-32609783	22	32609073	32609783	0.0035134	-2.61948	-1.88528	0.734199	NM_133642	LARGE	5'/gene body	Genebody	0.0119804	up	1.28285	0.359357	LARGE	chr22:31999070-32646410 (+) // 99.95 // q12.3	32646410	31999070	+	NM_004737 /// NM_133642
LARGE	chr22:32183438-32184184	22	32183438	32184184	0.00386475	-1.67679	-0.780025	0.896762	NM_133642	LARGE	3'/gene body	Genebody	0.0119804	up	1.28285	0.359357	LARGE	chr22:31999070-32646410 (+) // 99.95 // q12.3	32646410	31999070	+	NM_004737 /// NM_133642
GRK6	chr5:176786783-176787584	5	176786783	176787584	0.00775616	-0.0945096	0.74917	0.843679	NM_002082	GRK6	non-CGI promoter	promoter	0.0120684	up	1.38338	0.468198	GRK6	chr5:176786449-176802230 (+) // 97.49 // q35.3	176802230	176786449	+	NM_001004105 /// NM_001004106 /// NM_002082
GRK6	chr5:176791268-176791378	5	176791268	176791378	0.00152883	0.41727	1.20382	0.786553	NM_001004105	GRK6	5'/gene body	Genebody	0.0120684	up	1.38338	0.468198	GRK6	chr5:176786449-176802230 (+) // 97.49 // q35.3	176802230	176786449	+	NM_001004105 /// NM_001004106 /// NM_002082
GRK6	chr5:176790655-176791118	5	176790655	176791118	0.00108633	-0.116529	0.864828	0.981356	NM_001004106	GRK6	5'/gene body	Genebody	0.0120684	up	1.38338	0.468198	GRK6	chr5:176786449-176802230 (+) // 97.49 // q35.3	176802230	176786449	+	NM_001004105 /// NM_001004106 /// NM_002082
MYO5A	chr15:50458311-50459046	15	50458311	50459046	0.00657535	-1.54443	-0.766637	0.777794	NM_000259	MYO5A	3'/gene body	Genebody	0.0121149	down	-1.35965	-0.443237	MYO5A	chr15:50392601-50608539 (-) // 98.38 // q21.2	50608539	50392601	-	NM_000259 /// NM_001142495
MACF1	chr1:39484928-39485320	1	39484928	39485320	0.000629137	-1.18788	-1.70362	-0.515736	NM_012090	MACF1	3'/gene body	Genebody	0.0121269	down	-1.47057	-0.556375	MACF1	chr1:39322425-39725244 (+) // 98.27 // p34.3	39725244	39322425	+	NM_012090 /// NM_033044
TPM4	chr19:16058255-16058422	19	16058255	16058422	0.000222817	1.13944	1.78364	0.644198	NM_003290	TPM4	5'/gene body	Genebody	0.0121544	down	-1.48979	-0.575113	TPM4	chr19:16048326-16074148 (+) // 83.12 // p13.12 /// chr3:27649369-27651253 (+) // 78.85 // p24.1 /// chr8:70204289-70206135 (+) // 78.63 // q13.2	16074148	16048326	+	NM_003290
NCOR2	chr12:123571826-123572126	12	123571826	123572126	0.0053359	-0.172095	0.466933	0.639028	NM_006312	NCOR2	5'/gene body	Genebody	0.0124331	up	1.28965	0.366977	NCOR2	chr12:123374913-123545868 (-) // 96.84 // q24.31	123545868	123374913	-	NM_001077261 /// NM_006312
NCOR2	chr12:123516506-123516638	12	123516506	123516638	0.00216158	0.511325	1.15067	0.639349	NM_006312	NCOR2	5'/gene body	Genebody	0.0124331	up	1.28965	0.366977	NCOR2	chr12:123374913-123545868 (-) // 96.84 // q24.31	123545868	123374913	-	NM_001077261 /// NM_006312
FANCA	chr16:88353925-88354129	16	88353925	88354129	0.00336391	-0.0237255	0.510672	0.534397	NM_000135	FANCA	3'/gene body	Genebody	0.0124966	up	1.23341	0.302657	FANCA	chr16:88392518-88393219 (-) // 99.29 // q24.3	88393219	88392518	-	NM_000135 /// NM_001018112
FANCA	chr16:88358423-88358993	16	88358423	88358993	0.00457409	-0.628417	0.258189	0.886607	NM_000135	FANCA	3'/gene body	Genebody	0.0124966	up	1.23341	0.302657	FANCA	chr16:88392518-88393219 (-) // 99.29 // q24.3	88393219	88392518	-	NM_000135 /// NM_001018112
ATP8A2	chr13:25470199-25471353	13	25470199	25471353	0.00364443	-0.950908	-1.67213	-0.721224	NM_016529	ATP8A2	3'/gene body	Genebody	0.0125642	up	1.24496	0.316101	ATP8A2	chr13:25036092-25497254 (+) // 98.8 // q12.13	25497254	25036092	+	NM_016529
ATP8A2	chr13:25149644-25150514	13	25149644	25150514	0.00868128	-1.61276	-0.973218	0.639539	NM_016529	ATP8A2	3'/gene body	Genebody	0.0125642	up	1.24496	0.316101	ATP8A2	chr13:25036092-25497254 (+) // 98.8 // q12.13	25497254	25036092	+	NM_016529
PHF15	chr5:133907558-133907786	5	133907558	133907786	0.00372403	1.27334	1.84914	0.575797	NM_015288	PHF15	5'/gene body	Genebody	0.0126115	up	1.24215	0.312843	PHF15	chr5:133940354-133943063 (+) // 91.79 // q31.1	133943063	133940354	+	NM_015288
RBMS1	chr2:161059031-161059637	2	161059031	161059637	0.000579776	-0.0282184	-0.632719	-0.6045	NM_016836	RBMS1	non-CGI promoter	promoter	0.0126512	down	-1.49613	-0.581235	RBMS1	chr12:64913883-64914998 (-) // 48.11 // q14.3 /// chr2:160839266-160877972 (-) // 48.64 // q24.2	64914998	64913883	-	NM_002897 /// NM_016836 /// NM_016839
CUX1	chr7:101346199-101346331	7	101346199	101346331	0.00148927	-0.164802	-0.689434	-0.524632	NM_181552	CUX1	5'/gene body	Genebody	0.0126634	up	1.32424	0.405162	CUX1	chr7:101246011-101713901 (+) // 99.79 // q22.1	101713901	101246011	+	NM_001913 /// NM_181500 /// NM_181552
CUX1	chr7:101421138-101421479	7	101421138	101421479	0.0037172	-0.537526	0.426053	0.96358	NM_181552	CUX1	3'/gene body	Genebody	0.0126634	up	1.32424	0.405162	CUX1	chr7:101246011-101713901 (+) // 99.79 // q22.1	101713901	101246011	+	NM_001913 /// NM_181500 /// NM_181552
CUX1	chr7:101304449-101304654	7	101304449	101304654	0.00483415	0.681374	0.112744	-0.56863	NM_001913	CUX1	5'/gene body	Genebody	0.0126634	up	1.32424	0.405162	CUX1	chr7:101246011-101713901 (+) // 99.79 // q22.1	101713901	101246011	+	NM_001913 /// NM_181500 /// NM_181552
CUX1	chr7:101509927-101510122	7	101509927	101510122	0.00341626	1.13212	0.448839	-0.683279	NM_181552	CUX1	3'/gene body	Genebody	0.0126634	up	1.32424	0.405162	CUX1	chr7:101246011-101713901 (+) // 99.79 // q22.1	101713901	101246011	+	NM_001913 /// NM_181500 /// NM_181552
CUX1	chr7:101304678-101305136	7	101304678	101305136	0.00904892	0.890725	0.332234	-0.558492	NM_001913	CUX1	5'/gene body	Genebody	0.0126634	up	1.32424	0.405162	CUX1	chr7:101246011-101713901 (+) // 99.79 // q22.1	101713901	101246011	+	NM_001913 /// NM_181500 /// NM_181552
CUX1	chr7:101510170-101510287	7	101510170	101510287	0.00194627	0.285623	-0.316885	-0.602508	NM_181552	CUX1	3'/gene body	Genebody	0.0126634	up	1.32424	0.405162	CUX1	chr7:101246011-101713901 (+) // 99.79 // q22.1	101713901	101246011	+	NM_001913 /// NM_181500 /// NM_181552
CUX1	chr7:101509645-101509926	7	101509645	101509926	0.000840752	1.08825	0.365641	-0.722612	NM_181552	CUX1	3'/gene body	Genebody	0.0126634	up	1.32424	0.405162	CUX1	chr7:101246011-101713901 (+) // 99.79 // q22.1	101713901	101246011	+	NM_001913 /// NM_181500 /// NM_181552
GRK5	chr10:121145850-121146060	10	121145850	121146060	0.00395115	-0.230333	0.329061	0.559395	NM_005308	GRK5	3'/gene body	Genebody	0.0128738	down	-1.7011	-0.766467	GRK5	chr10:120957192-121205125 (+) // 95.93 // q26.11	121205125	120957192	+	NM_005308
GRK5	chr10:121063477-121063644	10	121063477	121063644	0.000682155	-0.0536781	0.97527	1.02895	NM_005308	GRK5	3'/gene body	Genebody	0.0128738	down	-1.7011	-0.766467	GRK5	chr10:120957192-121205125 (+) // 95.93 // q26.11	121205125	120957192	+	NM_005308
EHD1	chr11:64383011-64383257	11	64383011	64383257	0.00455345	0.257713	0.925232	0.667519	NM_006795	EHD1	3'/gene body	Genebody	0.0130221	up	1.38942	0.474481	EHD1	chr11:64376783-64402757 (-) // 88.23 // q13.1	64402757	64376783	-	NM_006795
PPIL2	chr22:20367788-20368058	22	20367788	20368058	0.000663763	1.50008	0.59486	-0.905221	NM_148175	PPIL2	3'/gene body	Genebody	0.0131033	up	1.33504	0.416881	PPIL2	chr22:20350310-20380712 (+) // 88.57 // q11.21	20380712	20350310	+	NM_014337 /// NM_148175 /// NM_148176
PPIL2	chr22:20365694-20366034	22	20365694	20366034	0.00564601	-0.672859	-1.17312	-0.50026	NM_148175	PPIL2	3'/gene body	Genebody	0.0131033	up	1.33504	0.416881	PPIL2	chr22:20350310-20380712 (+) // 88.57 // q11.21	20380712	20350310	+	NM_014337 /// NM_148175 /// NM_148176
PPIL2	chr22:20367180-20367787	22	20367180	20367787	0.00212607	1.14509	0.449449	-0.695639	NM_148175	PPIL2	3'/gene body	Genebody	0.0131033	up	1.33504	0.416881	PPIL2	chr22:20350310-20380712 (+) // 88.57 // q11.21	20380712	20350310	+	NM_014337 /// NM_148175 /// NM_148176
PPIL2	chr22:20366035-20366761	22	20366035	20366761	0.000654802	0.534665	-0.163966	-0.698631	NM_148175	PPIL2	3'/gene body	Genebody	0.0131033	up	1.33504	0.416881	PPIL2	chr22:20350310-20380712 (+) // 88.57 // q11.21	20380712	20350310	+	NM_014337 /// NM_148175 /// NM_148176
CUGBP2	chr10:11281362-11281880	10	11281362	11281880	0.00728684	-1.88511	-1.20597	0.679139	NM_001025077	CUGBP2	3'/gene body	Genebody	0.0131081	down	-1.40202	-0.487504	CUGBP2	chr10:11247082-11416363 (+) // 95.91 // p14	11416363	11247082	+	NM_001025076 /// NM_001025077 /// NM_001083591 /// NM_006561
CUGBP2	chr10:11333765-11333864	10	11333765	11333864	0.000519179	0.258397	-0.50688	-0.765277	NM_001025077	CUGBP2	3'/gene body	Genebody	0.0131081	down	-1.40202	-0.487504	CUGBP2	chr10:11247082-11416363 (+) // 95.91 // p14	11416363	11247082	+	NM_001025076 /// NM_001025077 /// NM_001083591 /// NM_006561
CUGBP2	chr10:11252422-11252608	10	11252422	11252608	0.0067989	-0.059653	0.940382	1.00003	NM_001083591	CUGBP2	5'/gene body	Genebody	0.0131081	down	-1.40202	-0.487504	CUGBP2	chr10:11247082-11416363 (+) // 95.91 // p14	11416363	11247082	+	NM_001025076 /// NM_001025077 /// NM_001083591 /// NM_006561
CUGBP2	chr10:11262302-11262499	10	11262302	11262499	0.00159481	0.320868	1.3994	1.07853	NM_001025077	CUGBP2	3'/gene body	Genebody	0.0131081	down	-1.40202	-0.487504	CUGBP2	chr10:11247082-11416363 (+) // 95.91 // p14	11416363	11247082	+	NM_001025076 /// NM_001025077 /// NM_001083591 /// NM_006561
CUGBP2	chr10:11257603-11257735	10	11257603	11257735	0.00693918	-0.367296	0.543581	0.910877	NM_001025076	CUGBP2	5'/gene body	Genebody	0.0131081	down	-1.40202	-0.487504	CUGBP2	chr10:11247082-11416363 (+) // 95.91 // p14	11416363	11247082	+	NM_001025076 /// NM_001025077 /// NM_001083591 /// NM_006561
FAH	chr15:78258855-78259066	15	78258855	78259066	0.00229551	-1.04534	-0.247569	0.797772	NM_000137	FAH	3'/gene body	Genebody	0.0131424	up	2.01173	1.00844	FAH	chr15:78232395-78265737 (+) // 100.0 // q25.1	78265737	78232395	+	NM_000137
HTR4	chr5:147997617-147998531	5	147997617	147998531	0.00892981	-1.54802	-1.02779	0.520225	NM_001040174	HTR4	5'/gene body	Genebody	0.0132037	up	1.31395	0.39391	HTR4	chr5:147842815-147996785 (-) // 99.7 // q33.1	147996785	147842815	-	NM_000870 /// NM_001040169 /// NM_001040171 /// NM_001040172 /// NM_001040173 /// NM_001040174 /// NM_199453
CLCN7	chr16:1463942-1464381	16	1463942	1464381	0.00142786	1.12144	0.432366	-0.689073	NM_001287	CLCN7	non-CGI promoter	promoter	0.0136241	up	1.34121	0.423533	CLCN7	chr16:1435344-1465014 (-) // 98.6 // p13.3	1465014	1435344	-	NM_001114331 /// NM_001287
KCNAB1	chr3:157336807-157338333	3	157336807	157338333	0.00989636	-1.98364	-0.928622	1.05501	NM_172160	KCNAB1	5'/gene body	Genebody	0.0138032	down	-1.27473	-0.35019	KCNAB1	chr3:157343574-157739087 (+) // 98.96 // q25.31	157739087	157343574	+	NM_003471 /// NM_172159 /// NM_172160
ARHGEF7	chr13:110679435-110680102	13	110679435	110680102	0.0043341	-0.0110853	-0.651808	-0.640723	NM_003899	ARHGEF7	3'/gene body	Genebody	0.0138243	up	1.31418	0.394165	ARHGEF7	chr13:110604085-110756080 (+) // 98.74 // q34	110756080	110604085	+	NM_001113511 /// NM_001113512 /// NM_001113513 /// NM_003899 /// NM_145735
ARHGEF7	chr13:110680103-110680804	13	110680103	110680804	0.000812234	0.368442	-0.554931	-0.923373	NM_001113513	ARHGEF7	5'/gene body	Genebody	0.0138243	up	1.31418	0.394165	ARHGEF7	chr13:110604085-110756080 (+) // 98.74 // q34	110756080	110604085	+	NM_001113511 /// NM_001113512 /// NM_001113513 /// NM_003899 /// NM_145735
EHD4	chr15:39983867-39984674	15	39983867	39984674	0.00447559	-0.21338	-0.719973	-0.506593	NM_139265	EHD4	3'/gene body	Genebody	0.0138552	down	-1.41946	-0.505346	EHD4	chr15:39978963-40052036 (-) // 88.5 // q15.1	40052036	39978963	-	NM_139265
ARHGAP25	chr2:68819228-68819380	2	68819228	68819380	0.000392609	-1.07223	-0.257119	0.81511	NM_001007231	ARHGAP25	5'/gene body	Genebody	0.0138561	down	-1.40443	-0.489981	ARHGAP25	chr2:68855623-68907459 (+) // 99.93 // p14	68907459	68855623	+	NM_001007231 /// NM_014882
ARHGAP25	chr2:68896247-68896471	2	68896247	68896471	0.00401004	-1.03783	-1.54068	-0.502845	NM_001007231	ARHGAP25	3'/gene body	Genebody	0.0138561	down	-1.40443	-0.489981	ARHGAP25	chr2:68855623-68907459 (+) // 99.93 // p14	68907459	68855623	+	NM_001007231 /// NM_014882
CDH6	chr5:31243906-31244244	5	31243906	31244244	0.00431592	1.1295	0.547705	-0.581794	NM_004932	CDH6	5'/gene body	Genebody	0.0138803	down	-2.05351	-1.03809	CDH6	chr5:31303217-31360994 (+) // 100.0 // p13.3	31360994	31303217	+	NM_004932
KSR1	chr17:22895874-22896355	17	22895874	22896355	0.00619174	-0.782482	-0.197727	0.584755	NM_014238	KSR1	3'/gene body	Genebody	0.0139622	up	1.22367	0.291216	KSR1	chr17:22934072-22973297 (+) // 96.24 // q11.1	22973297	22934072	+	NM_014238
KSR1	chr17:22922349-22922957	17	22922349	22922957	0.00533432	0.77529	0.142555	-0.632736	NM_014238	KSR1	3'/gene body	Genebody	0.0139622	up	1.22367	0.291216	KSR1	chr17:22934072-22973297 (+) // 96.24 // q11.1	22973297	22934072	+	NM_014238
KSR1	chr17:22928594-22929628	17	22928594	22929628	0.00740232	1.04687	0.511378	-0.535497	NM_014238	KSR1	3'/gene body	Genebody	0.0139622	up	1.22367	0.291216	KSR1	chr17:22934072-22973297 (+) // 96.24 // q11.1	22973297	22934072	+	NM_014238
ZBTB17	chr1:16156521-16156919	1	16156521	16156919	0.00707989	-0.193632	-0.723918	-0.530286	NM_003443	ZBTB17	3'/gene body	Genebody	0.0140703	up	1.25081	0.322867	ZBTB17	chr1:16140952-16175187 (-) // 97.52 // p36.13	16175187	16140952	-	NM_003443
COMT	chr22:18311532-18311789	22	18311532	18311789	0.0039988	0.298292	1.02309	0.724794	NM_000754	COMT	5'/gene body	Genebody	0.0140812	up	1.23345	0.302701	COMT	chr22:18334125-18337496 (+) // 86.09 // q11.21	18337496	18334125	+	NM_000754 /// NM_001135161 /// NM_001135162 /// NM_007310
CHST8	chr19:38807992-38808270	19	38807992	38808270	0.00730851	0.973473	0.214919	-0.758554	NM_001127895	CHST8	5'/gene body	Genebody	0.0140815	up	1.3634	0.447208	CHST8	chr19:38867812-38956250 (+) // 99.13 // q13.11	38956250	38867812	+	NM_001127895 /// NM_001127896 /// NM_022467
CLTB	chr5:175766722-175767203	5	175766722	175767203	0.00335526	-0.199907	-0.770446	-0.57054	NM_007097	CLTB	5'/gene body	Genebody	0.0143432	up	1.47041	0.556218	CLTB	chr5:175752108-175776078 (-) // 94.27 // q35.2	175776078	175752108	-	NM_001834 /// NM_007097
CHFR	chr12:131953195-131953311	12	131953195	131953311	0.00151238	-0.653202	0.122301	0.775504	NM_018223	CHFR	3'/gene body	Genebody	0.0147441	down	-1.36641	-0.450393	CHFR	chr12:131927010-131974257 (-) // 95.16 // q24.33	131974257	131927010	-	NM_018223
RIN3	chr14:92188631-92188887	14	92188631	92188887	0.00696736	0.218963	0.831757	0.612794	NM_024832	RIN3	3'/gene body	Genebody	0.0147526	up	1.35182	0.434902	RIN3	chr14:92188546-92225091 (+) // 99.22 // q32.12	92225091	92188546	+	NM_024832
RIN3	chr14:92187444-92187744	14	92187444	92187744	0.00886662	0.4582	1.34165	0.883454	NM_024832	RIN3	3'/gene body	Genebody	0.0147526	up	1.35182	0.434902	RIN3	chr14:92188546-92225091 (+) // 99.22 // q32.12	92225091	92188546	+	NM_024832
RIN3	chr14:92188426-92188630	14	92188426	92188630	0.00347866	0.601508	1.18906	0.587551	NM_024832	RIN3	3'/gene body	Genebody	0.0147526	up	1.35182	0.434902	RIN3	chr14:92188546-92225091 (+) // 99.22 // q32.12	92225091	92188546	+	NM_024832
RIN3	chr14:92186026-92186265	14	92186026	92186265	0.00367522	-0.155987	0.498546	0.654532	NM_024832	RIN3	3'/gene body	Genebody	0.0147526	up	1.35182	0.434902	RIN3	chr14:92188546-92225091 (+) // 99.22 // q32.12	92225091	92188546	+	NM_024832
RIN3	chr14:92192330-92192534	14	92192330	92192534	0.00290583	-0.38711	0.299469	0.68658	NM_024832	RIN3	3'/gene body	Genebody	0.0147526	up	1.35182	0.434902	RIN3	chr14:92188546-92225091 (+) // 99.22 // q32.12	92225091	92188546	+	NM_024832
RIN3	chr14:92186266-92186395	14	92186266	92186395	0.00104777	-0.0832135	0.758386	0.841599	NM_024832	RIN3	3'/gene body	Genebody	0.0147526	up	1.35182	0.434902	RIN3	chr14:92188546-92225091 (+) // 99.22 // q32.12	92225091	92188546	+	NM_024832
RIN3	chr14:92201637-92202010	14	92201637	92202010	0.00685301	-0.533685	0.300965	0.834651	NM_024832	RIN3	3'/gene body	Genebody	0.0147526	up	1.35182	0.434902	RIN3	chr14:92188546-92225091 (+) // 99.22 // q32.12	92225091	92188546	+	NM_024832
WASF3	chr13:26152485-26152938	13	26152485	26152938	0.00915849	1.0861	0.508611	-0.577494	NM_006646	WASF3	3'/gene body	Genebody	0.014755	down	-1.70817	-0.772452	WASF3	chr13:26029887-26159884 (+) // 74.27 // q12.13	26159884	26029887	+	NM_006646
C11orf24	chr11:67790489-67790881	11	67790489	67790881	0.00234364	-1.80283	-1.10826	0.694564	NM_022338	C11orf24	3'/gene body	Genebody	0.0147937	up	1.33638	0.418334	C11orf24	chr11:67785382-67795997 (-) // 99.61 // q13.2	67795997	67785382	-	NM_022338
GFRA1	chr10:117859069-117859153	10	117859069	117859153	0.0065197	-0.534228	-0.00591573	0.528312	NM_005264	GFRA1	3'/gene body	Genebody	0.0148864	down	-1.27968	-0.35578	GFRA1	chr10:117813264-118022966 (-) // 98.01 // q25.3	118022966	117813264	-	NM_005264 /// NM_145793
RIN3	chr14:92188631-92188887	14	92188631	92188887	0.00696736	0.218963	0.831757	0.612794	NM_024832	RIN3	3'/gene body	Genebody	0.0149932	up	1.20611	0.270363	RIN3	chr14:92188170-92225091 (+) // 99.0 // q32.12	92225091	92188170	+	NM_024832
RIN3	chr14:92187444-92187744	14	92187444	92187744	0.00886662	0.4582	1.34165	0.883454	NM_024832	RIN3	3'/gene body	Genebody	0.0149932	up	1.20611	0.270363	RIN3	chr14:92188170-92225091 (+) // 99.0 // q32.12	92225091	92188170	+	NM_024832
RIN3	chr14:92188426-92188630	14	92188426	92188630	0.00347866	0.601508	1.18906	0.587551	NM_024832	RIN3	3'/gene body	Genebody	0.0149932	up	1.20611	0.270363	RIN3	chr14:92188170-92225091 (+) // 99.0 // q32.12	92225091	92188170	+	NM_024832
RIN3	chr14:92186026-92186265	14	92186026	92186265	0.00367522	-0.155987	0.498546	0.654532	NM_024832	RIN3	3'/gene body	Genebody	0.0149932	up	1.20611	0.270363	RIN3	chr14:92188170-92225091 (+) // 99.0 // q32.12	92225091	92188170	+	NM_024832
RIN3	chr14:92192330-92192534	14	92192330	92192534	0.00290583	-0.38711	0.299469	0.68658	NM_024832	RIN3	3'/gene body	Genebody	0.0149932	up	1.20611	0.270363	RIN3	chr14:92188170-92225091 (+) // 99.0 // q32.12	92225091	92188170	+	NM_024832
RIN3	chr14:92186266-92186395	14	92186266	92186395	0.00104777	-0.0832135	0.758386	0.841599	NM_024832	RIN3	3'/gene body	Genebody	0.0149932	up	1.20611	0.270363	RIN3	chr14:92188170-92225091 (+) // 99.0 // q32.12	92225091	92188170	+	NM_024832
RIN3	chr14:92201637-92202010	14	92201637	92202010	0.00685301	-0.533685	0.300965	0.834651	NM_024832	RIN3	3'/gene body	Genebody	0.0149932	up	1.20611	0.270363	RIN3	chr14:92188170-92225091 (+) // 99.0 // q32.12	92225091	92188170	+	NM_024832
IRF2	chr4:185578844-185580171	4	185578844	185580171	0.00193525	-1.07487	0.0395453	1.11441	NM_002199	IRF2	3'/gene body	Genebody	0.0150382	down	-1.48419	-0.569674	IRF2	chr4:185545908-185632697 (-) // 97.84 // q35.1	185632697	185545908	-	NM_002199
IRF2	chr4:185578311-185578843	4	185578311	185578843	0.00407152	-1.30182	0.0231856	1.325	NM_002199	IRF2	3'/gene body	Genebody	0.0150382	down	-1.48419	-0.569674	IRF2	chr4:185545908-185632697 (-) // 97.84 // q35.1	185632697	185545908	-	NM_002199
CYFIP2	chr5:156656323-156656815	5	156656323	156656815	0.000885824	-1.11655	-1.70673	-0.590174	NM_001037332	CYFIP2	5'/gene body	Genebody	0.0150568	up	1.88962	0.918093	CYFIP2	chr5:156671249-156752811 (+) // 94.61 // q33.3	156752811	156671249	+	NM_001037332 /// NM_001037333 /// NM_014376
ZNF335	chr20:44027556-44027711	20	44027556	44027711	0.00383559	0.0437001	0.552808	0.509108	NM_022095	ZNF335	5'/gene body	Genebody	0.0150814	up	1.19927	0.262158	ZNF335	chr20:43849327-44033507 (-) // 97.61 // q13.12	44033507	43849327	-	NM_022095
ANKRD6	chr6:90388087-90388561	6	90388087	90388561	0.00742887	-1.654	-1.03117	0.622834	NM_014942	ANKRD6	3'/gene body	Genebody	0.0152112	down	-1.71912	-0.781669	ANKRD6	chr6:90199788-90400274 (+) // 95.85 // q15	90400274	90199788	+	NM_014942
RUNX3	chr1:25163931-25164136	1	25163931	25164136	0.00182564	-0.00744233	0.974409	0.981851	NM_001031680	RUNX3	non-CGI promoter	promoter	0.01524	down	-1.33702	-0.419024	RUNX3	chr1:25098644-25128955 (-) // 97.98 // p36.11	25128955	25098644	-	NM_001031680 /// NM_004350
RUNX1	chr21:35102222-35102351	21	35102222	35102351	0.0065574	1.24289	1.91483	0.671942	NM_001001890	RUNX1	3'/gene body	Genebody	0.0154367	up	1.23606	0.305753	RUNX1	chr21:35128576-35181279 (-) // 82.07 // q22.12	35181279	35128576	-	NM_001001890 /// NM_001122607 /// NM_001754
CNGB1	chr16:56511986-56512135	16	56511986	56512135	0.00952799	-0.867269	-0.360611	0.506658	NM_001297	CNGB1	3'/gene body	Genebody	0.0154984	up	1.20801	0.272632	CNGB1	chr16:56475347-56562513 (-) // 95.19 // q13	56562513	56475347	-	NM_001135639 /// NM_001297
PRLR	chr5:35231117-35231495	5	35231117	35231495	0.00936275	1.78467	1.27035	-0.514327	NM_000949	PRLR	5'/gene body	Genebody	0.0155163	up	1.23027	0.298974	PRLR	chr5:35100947-35125479 (-) // 100.0 // p13.2	35125479	35100947	-	NM_000949
RARB	chr3:25502082-25503903	3	25502082	25503903	0.00285006	-0.331993	-0.914687	-0.582694	NM_016152	RARB	5'/gene body	Genebody	0.0155953	up	1.27356	0.348863	RARB	chr3:25444757-25613115 (+) // 100.0 // p24.2	25613115	25444757	+	NM_000965 /// NM_016152
PKNOX1	chr21:43322375-43322770	21	43322375	43322770	0.000494481	-2.12593	-2.63116	-0.50522	NM_004571	PKNOX1	3'/gene body	Genebody	0.015601	up	1.28793	0.36505	PKNOX1	chr21:43267711-43325103 (+) // 90.83 // q22.3	43325103	43267711	+	NM_004571
NFATC1	chr18:75332354-75332584	18	75332354	75332584	0.00648339	0.951047	0.275109	-0.675938	NM_172388	NFATC1	3'/gene body	Genebody	0.0156259	down	-1.48051	-0.566096	NFATC1	chr18:75261323-75390310 (+) // 98.09 // q23	75390310	75261323	+	NM_006162 /// NM_172387 /// NM_172388 /// NM_172389 /// NM_172390
NFATC1	chr18:75372252-75372414	18	75372252	75372414	0.0017291	0.603428	0.0844944	-0.518933	NM_172388	NFATC1	3'/gene body	Genebody	0.0156259	down	-1.48051	-0.566096	NFATC1	chr18:75261323-75390310 (+) // 98.09 // q23	75390310	75261323	+	NM_006162 /// NM_172387 /// NM_172388 /// NM_172389 /// NM_172390
NFATC1	chr18:75272846-75273073	18	75272846	75273073	0.00135742	0.896862	0.284808	-0.612054	NM_172388	NFATC1	5'/gene body	Genebody	0.0156259	down	-1.48051	-0.566096	NFATC1	chr18:75261323-75390310 (+) // 98.09 // q23	75390310	75261323	+	NM_006162 /// NM_172387 /// NM_172388 /// NM_172389 /// NM_172390
NFATC1	chr18:75331060-75331360	18	75331060	75331360	0.000446212	0.156801	-0.691566	-0.848367	NM_172388	NFATC1	3'/gene body	Genebody	0.0156259	down	-1.48051	-0.566096	NFATC1	chr18:75261323-75390310 (+) // 98.09 // q23	75390310	75261323	+	NM_006162 /// NM_172387 /// NM_172388 /// NM_172389 /// NM_172390
NFATC1	chr18:75294855-75295237	18	75294855	75295237	0.0004679	-0.532716	-1.14754	-0.614828	NM_172387	NFATC1	5'/gene body	Genebody	0.0156259	down	-1.48051	-0.566096	NFATC1	chr18:75261323-75390310 (+) // 98.09 // q23	75390310	75261323	+	NM_006162 /// NM_172387 /// NM_172388 /// NM_172389 /// NM_172390
NFATC1	chr18:75371945-75372141	18	75371945	75372141	0.00138039	0.681333	0.0478653	-0.633468	NM_172388	NFATC1	3'/gene body	Genebody	0.0156259	down	-1.48051	-0.566096	NFATC1	chr18:75261323-75390310 (+) // 98.09 // q23	75390310	75261323	+	NM_006162 /// NM_172387 /// NM_172388 /// NM_172389 /// NM_172390
NFATC1	chr18:75312963-75313036	18	75312963	75313036	0.00203503	0.848214	0.267992	-0.580222	NM_172388	NFATC1	3'/gene body	Genebody	0.0156259	down	-1.48051	-0.566096	NFATC1	chr18:75261323-75390310 (+) // 98.09 // q23	75390310	75261323	+	NM_006162 /// NM_172387 /// NM_172388 /// NM_172389 /// NM_172390
NFATC1	chr18:75383649-75383954	18	75383649	75383954	0.00520655	-0.409626	0.3966	0.806226	NM_172389	NFATC1	3'/gene body	Genebody	0.0156259	down	-1.48051	-0.566096	NFATC1	chr18:75261323-75390310 (+) // 98.09 // q23	75390310	75261323	+	NM_006162 /// NM_172387 /// NM_172388 /// NM_172389 /// NM_172390
NFATC1	chr18:75309093-75309361	18	75309093	75309361	0.000807199	0.0630854	-0.515451	-0.578536	NM_172389	NFATC1	5'/gene body	Genebody	0.0156259	down	-1.48051	-0.566096	NFATC1	chr18:75261323-75390310 (+) // 98.09 // q23	75390310	75261323	+	NM_006162 /// NM_172387 /// NM_172388 /// NM_172389 /// NM_172390
NFATC1	chr18:75312721-75312858	18	75312721	75312858	0.00535664	-0.141422	-0.739357	-0.597935	NM_172388	NFATC1	3'/gene body	Genebody	0.0156259	down	-1.48051	-0.566096	NFATC1	chr18:75261323-75390310 (+) // 98.09 // q23	75390310	75261323	+	NM_006162 /// NM_172387 /// NM_172388 /// NM_172389 /// NM_172390
NFATC1	chr18:75295784-75296378	18	75295784	75296378	0.00872361	0.89381	0.359363	-0.534447	NM_172390	NFATC1	3'/gene body	Genebody	0.0156259	down	-1.48051	-0.566096	NFATC1	chr18:75261323-75390310 (+) // 98.09 // q23	75390310	75261323	+	NM_006162 /// NM_172387 /// NM_172388 /// NM_172389 /// NM_172390
NFATC1	chr18:75331595-75331719	18	75331595	75331719	0.00174674	1.45422	0.947192	-0.50703	NM_172388	NFATC1	3'/gene body	Genebody	0.0156259	down	-1.48051	-0.566096	NFATC1	chr18:75261323-75390310 (+) // 98.09 // q23	75390310	75261323	+	NM_006162 /// NM_172387 /// NM_172388 /// NM_172389 /// NM_172390
C21orf33	chr21:44385918-44386363	21	44385918	44386363	0.00290321	1.13738	0.636415	-0.500964	NM_198155	C21orf33	3'/gene body	Genebody	0.0156411	up	1.66163	0.7326	C21orf33	chr21:44377923-44390020 (+) // 99.88 // q22.3	44390020	44377923	+	NM_004649 /// NM_198155
RNFT2	chr12:115694655-115695309	12	115694655	115695309	0.00260945	-0.976644	-0.117812	0.858832	NM_001109903	RNFT2	5'/gene body	Genebody	0.0158049	down	-1.21285	-0.278403	RNFT2	chr12:115773636-115775819 (+) // 78.03 // q24.22	115775819	115773636	+	NM_001109903 /// NM_032814
FAM134A	chr2:219755026-219755300	2	219755026	219755300	0.00632897	-0.325393	0.300566	0.625959	NM_024293	FAM134A	3'/gene body	Genebody	0.0158133	up	1.40898	0.494647	FAM134A	chr2:219751387-219756456 (+) // 97.3 // q35	219756456	219751387	+	NM_024293
PTPN11	chr12:111402503-111402645	12	111402503	111402645	0.00295295	-1.61156	-1.0979	0.513661	NM_002834	PTPN11	3'/gene body	Genebody	0.0158222	up	1.16332	0.218251	PTPN11	chr12:111341145-111428579 (+) // 97.56 // q24.13 /// chr3:108305834-108308662 (-) // 91.9 // q13.12 /// chr8:59499098-59501951 (-) // 91.78 // q12.1	111428579	111341145	+	NM_002834
SLC24A3	chr20:19625188-19625268	20	19625188	19625268	0.00526372	-1.2284	-1.76877	-0.540374	NM_020689	SLC24A3	3'/gene body	Genebody	0.0158687	down	-1.34511	-0.427724	SLC24A3	chr20:19141543-19651543 (+) // 98.1 // p11.23	19651543	19141543	+	NM_020689
SLC24A3	chr20:19620573-19621407	20	19620573	19621407	0.00866271	-1.09398	-0.192985	0.900997	NM_020689	SLC24A3	3'/gene body	Genebody	0.0158687	down	-1.34511	-0.427724	SLC24A3	chr20:19141543-19651543 (+) // 98.1 // p11.23	19651543	19141543	+	NM_020689
TLK2	chr17:57934445-57934602	17	57934445	57934602	0.00483933	-0.715076	-1.22924	-0.51416	NM_006852	TLK2	5'/gene body	Genebody	0.0158885	down	-1.41376	-0.499533	TLK2	chr17:58031856-58044759 (+) // 90.61 // q23.2 /// chr17:29387835-29389342 (-) // 79.92 // q12 /// chr4:60902605-60903587 (-) // 48.95 // q13.1	58044759	58031856	+	NM_001112707 /// NM_006852
ADAMTS7	chr15:76871186-76871632	15	76871186	76871632	0.00799533	-1.46637	-0.857432	0.608939	NM_014272	ADAMTS7	5'/gene body	Genebody	0.0159475	up	1.20151	0.264846	ADAMTS7	chr15:76850191-76890629 (-) // 91.76 // q25.1	76890629	76850191	-	NM_014272
ADAMTS7	chr15:76869557-76870015	15	76869557	76870015	0.00365069	-1.17984	-0.53074	0.649097	NM_014272	ADAMTS7	5'/gene body	Genebody	0.0159475	up	1.20151	0.264846	ADAMTS7	chr15:76850191-76890629 (-) // 91.76 // q25.1	76890629	76850191	-	NM_014272
ZBTB24	chr6:109909777-109910095	6	109909777	109910095	0.00649615	-0.686016	0.20714	0.893156	NM_014797	ZBTB24	non-CGI promoter	promoter	0.0160338	down	-1.35071	-0.433716	ZBTB24	chr6:109890411-109911133 (-) // 83.53 // q21	109911133	109890411	-	NM_014797
TIAM1	chr21:31812766-31812992	21	31812766	31812992	0.00768063	-1.54954	-1.04248	0.507068	NM_003253	TIAM1	5'/gene body	Genebody	0.0160383	down	-1.61964	-0.69567	TIAM1	chr21:31412606-31414423 (-) // 96.71 // q22.11	31414423	31412606	-	NM_003253
PTP4A2	chr1:32166609-32167219	1	32166609	32167219	0.0023726	-0.597508	0.594134	1.19164	NM_080392	PTP4A2	5'/gene body	Genebody	0.0160713	down	-2.21883	-1.1498	PTP4A2	chr1:32147088-32157253 (-) // 100.0 // p35.2 /// chr11:133498977-133499432 (-) // 94.38 // q25	32157253	32147088	-	NM_080391 /// NM_080392
DYNC2H1	chr11:102781488-102783024	11	102781488	102783024	0.00461037	-0.0321258	-0.648829	-0.616703	NM_001080463	DYNC2H1	3'/gene body	Genebody	0.0160898	down	-1.44612	-0.532185	DYNC2H1	chr11:102679160-102855521 (+) // 99.9 // q22.3	102855521	102679160	+	NM_001080463
PIGG	chr4:503806-504093	4	503806	504093	0.00343137	-0.914215	-1.47775	-0.563533	NM_017733	PIGG	3'/gene body	Genebody	0.0161618	down	-1.79981	-0.847846	PIGG	chr4:504842-523317 (+) // 98.04 // p16.3	523317	504842	+	NM_001127178 /// NM_017733
PIGG	chr4:503470-503581	4	503470	503581	0.00506387	-0.646774	-1.23136	-0.584589	NM_001127178	PIGG	3'/gene body	Genebody	0.0161618	down	-1.79981	-0.847846	PIGG	chr4:504842-523317 (+) // 98.04 // p16.3	523317	504842	+	NM_001127178 /// NM_017733
MYH14	chr19:55429047-55429535	19	55429047	55429535	0.00211131	-0.639544	-0.0983546	0.541189	NM_001077186	MYH14	5'/gene body	Genebody	0.0161629	up	1.26726	0.341712	MYH14	chr19:55445663-55454270 (+) // 93.0 // q13.33	55454270	55445663	+	NM_001077186 /// NM_024729
SRC	chr20:35445303-35445671	20	35445303	35445671	0.00984593	-0.197228	0.412405	0.609634	NM_198291	SRC	3'/gene body	Genebody	0.0164288	up	1.48171	0.567266	SRC	chr20:35445964-35465196 (-) // 83.52 // q11.23	35465196	35445964	-	NM_005417 /// NM_198291
BCAN	chr1:154880141-154880410	1	154880141	154880410	0.00377748	0.415335	1.02873	0.613396	NM_021948	BCAN	5'/gene body	Genebody	0.0165709	up	1.27717	0.35295	BCAN	chr1:154878669-154895650 (+) // 95.8 // q23.1	154895650	154878669	+	NM_021948 /// NM_198427
TMEM131	chr2:97745309-97745481	2	97745309	97745481	3.94e-05	0.261518	-0.435982	-0.697501	NM_015348	TMEM131	3'/gene body	Genebody	0.0166431	down	-2.1027	-1.07225	TMEM131	chr2:97739234-97978437 (-) // 99.34 // q11.2	97978437	97739234	-	NM_015348
MYO1F	chr19:8501369-8501517	19	8501369	8501517	0.00956301	0.0120729	-0.508319	-0.520392	NM_012335	MYO1F	3'/gene body	Genebody	0.0168256	down	-1.29642	-0.374536	MYO1F	chr19:8491998-8522947 (-) // 92.71 // p13.2	8522947	8491998	-	NM_012335
PAK4	chr19:44337641-44337970	19	44337641	44337970	0.0023165	0.989428	0.489366	-0.500061	NM_001014834	PAK4	3'/gene body	Genebody	0.0168764	up	1.33335	0.415056	PAK4	chr19:44308301-44361882 (+) // 88.39 // q13.2	44361882	44308301	+	NM_001014831 /// NM_001014832 /// NM_001014834 /// NM_001014835 /// NM_005884
PAK4	chr19:44338355-44338523	19	44338355	44338523	0.00979343	1.32454	0.776344	-0.548199	NM_001014831	PAK4	3'/gene body	Genebody	0.0168764	up	1.33335	0.415056	PAK4	chr19:44308301-44361882 (+) // 88.39 // q13.2	44361882	44308301	+	NM_001014831 /// NM_001014832 /// NM_001014834 /// NM_001014835 /// NM_005884
RFTN1	chr3:16334539-16334701	3	16334539	16334701	0.00451025	-1.09612	-0.469218	0.626899	NM_015150	RFTN1	3'/gene body	Genebody	0.0169174	down	-1.59917	-0.677326	RFTN1	chr3:16332361-16530505 (-) // 96.98 // p24.3	16530505	16332361	-	NM_015150
RFTN1	chr3:16354392-16354837	3	16354392	16354837	0.00672552	-1.13995	-0.214779	0.925172	NM_015150	RFTN1	3'/gene body	Genebody	0.0169174	down	-1.59917	-0.677326	RFTN1	chr3:16332361-16530505 (-) // 96.98 // p24.3	16530505	16332361	-	NM_015150
BMP7	chr20:55252420-55252864	20	55252420	55252864	0.00683138	1.50672	0.986768	-0.519956	NM_001719	BMP7	5'/gene body	Genebody	0.0169628	up	1.26726	0.341715	BMP7	chr20:55179365-55274681 (-) // 100.0 // q13.31	55274681	55179365	-	NM_001719
STK10	chr5:171537942-171538295	5	171537942	171538295	0.00921802	0.432142	1.14848	0.716335	NM_005990	STK10	5'/gene body	Genebody	0.0173719	down	-1.25451	-0.327128	STK10	chr5:171403226-171547701 (-) // 99.27 // q35.1	171547701	171403226	-	NM_005990
ELF1	chr13:40449267-40450236	13	40449267	40450236	0.00186629	-1.06808	0.0179654	1.08605	NM_172373	ELF1	5'/gene body	Genebody	0.017458	down	-1.86097	-0.896055	ELF1	chr13:40404167-40491451 (-) // 94.02 // q14.11	40491451	40404167	-	NM_172373
GFPT2	chr5:179707063-179707163	5	179707063	179707163	0.00885402	0.218008	0.831236	0.613228	NM_005110	GFPT2	5'/gene body	Genebody	0.0174727	down	-1.40661	-0.492226	GFPT2	chr5:179660305-179712921 (-) // 98.51 // q35.3	179712921	179660305	-	NM_005110
SEMA7A	chr15:72495170-72495420	15	72495170	72495420	0.00758887	-0.771042	-0.24346	0.527582	NM_003612	SEMA7A	3'/gene body	Genebody	0.0175423	up	1.33204	0.413636	SEMA7A	chr15:72489429-72513312 (-) // 97.76 // q24.1	72513312	72489429	-	NM_003612
SEMA7A	chr15:72509525-72509963	15	72509525	72509963	0.00499733	-0.839475	-0.326297	0.513178	NM_003612	SEMA7A	5'/gene body	Genebody	0.0175423	up	1.33204	0.413636	SEMA7A	chr15:72489429-72513312 (-) // 97.76 // q24.1	72513312	72489429	-	NM_003612
SEMA7A	chr15:72495421-72495513	15	72495421	72495513	0.00536021	-0.125597	0.609673	0.735271	NM_003612	SEMA7A	3'/gene body	Genebody	0.0175423	up	1.33204	0.413636	SEMA7A	chr15:72489429-72513312 (-) // 97.76 // q24.1	72513312	72489429	-	NM_003612
SHANK2	chr11:70011403-70011584	11	70011403	70011584	0.00403799	-0.671362	-0.11201	0.559352	NM_012309	SHANK2	3'/gene body	Genebody	0.0176212	up	1.15772	0.211292	SHANK2	chr11:70012765-70185485 (+) // 98.97 // q13.3	70185485	70012765	+	NM_012309 /// NM_133266
SHANK2	chr11:70180717-70180999	11	70180717	70180999	0.00379659	0.0751446	0.585439	0.510294	NM_133266	SHANK2	5'/gene body	Genebody	0.0176212	up	1.15772	0.211292	SHANK2	chr11:70012765-70185485 (+) // 98.97 // q13.3	70185485	70012765	+	NM_012309 /// NM_133266
SHANK2	chr11:70183065-70183597	11	70183065	70183597	0.000854773	-1.7446	-1.09467	0.649932	NM_133266	SHANK2	5'/gene body	Genebody	0.0176212	up	1.15772	0.211292	SHANK2	chr11:70012765-70185485 (+) // 98.97 // q13.3	70185485	70012765	+	NM_012309 /// NM_133266
OSBPL10	chr3:31749321-31749590	3	31749321	31749590	0.00718488	1.31439	0.740532	-0.573861	NM_017784	OSBPL10	3'/gene body	Genebody	0.0176572	up	1.33119	0.412715	OSBPL10	chr3:31919818-31921483 (+) // 73.32 // p23	31921483	31919818	+	NM_017784
POFUT2	chr21:45511097-45511352	21	45511097	45511352	0.000590424	-0.478409	0.531834	1.01024	NM_133635	POFUT2	3'/gene body	Genebody	0.0179244	up	1.21219	0.277617	POFUT2	chr21:45507901-45532228 (-) // 97.69 // q22.3	45532228	45507901	-	NM_015227 /// NM_133634 /// NM_133635 /// NR_004858
VWF	chr12:5951009-5951488	12	5951009	5951488	0.00560428	-1.65485	-0.919742	0.73511	NM_000552	VWF	3'/gene body	Genebody	0.0181056	down	-1.59819	-0.676443	VWF	chr12:5928307-6104097 (-) // 98.81 // p13.31	6104097	5928307	-	NM_000552
CNOT2	chr12:68942617-68942720	12	68942617	68942720	0.00219171	-1.03094	-1.64998	-0.619047	NM_014515	CNOT2	5'/gene body	Genebody	0.0181363	down	-1.12844	-0.174335	CNOT2	chr12:68923477-69034139 (+) // 91.01 // q15	69034139	68923477	+	NM_014515
AMPD3	chr11:10437489-10437592	11	10437489	10437592	0.00729912	0.347021	1.08376	0.736735	NM_001025389	AMPD3	5'/gene body	Genebody	0.0182213	up	1.31845	0.39884	AMPD3	chr11:10433285-10485702 (+) // 91.73 // p15.4	10485702	10433285	+	NM_000480 /// NM_001025389 /// NM_001025390
EDN3	chr20:57332843-57333148	20	57332843	57333148	0.00176143	1.21382	0.683613	-0.530206	NM_000114	EDN3	3'/gene body	Genebody	0.0184159	up	1.18138	0.240474	EDN3	chr20:57329466-57332866 (+) // 96.09 // q13.32	57332866	57329466	+	NM_000114 /// NM_207032 /// NM_207033 /// NM_207034
ST3GAL4	chr11:125770351-125771065	11	125770351	125771065	0.00359009	-0.183101	-0.713365	-0.530264	NM_006278	ST3GAL4	3'/gene body	Genebody	0.018451	up	1.34087	0.423168	ST3GAL4	chr11:125731305-125789741 (+) // 98.53 // q24.2	125789741	125731305	+	NM_006278 /// XM_001714343 /// XM_001726541 /// XM_001726562
ST3GAL4	chr11:125767988-125768205	11	125767988	125768205	0.00218358	0.193662	0.879851	0.686189	NM_006278	ST3GAL4	3'/gene body	Genebody	0.018451	up	1.34087	0.423168	ST3GAL4	chr11:125731305-125789741 (+) // 98.53 // q24.2	125789741	125731305	+	NM_006278 /// XM_001714343 /// XM_001726541 /// XM_001726562
ST3GAL4	chr11:125750524-125750653	11	125750524	125750653	0.00351903	0.557604	-0.0555605	-0.613164	NM_006278	ST3GAL4	5'/gene body	Genebody	0.018451	up	1.34087	0.423168	ST3GAL4	chr11:125731305-125789741 (+) // 98.53 // q24.2	125789741	125731305	+	NM_006278 /// XM_001714343 /// XM_001726541 /// XM_001726562
ABI1	chr10:27129176-27130203	10	27129176	27130203	0.008456	-2.0555	-1.54017	0.51533	NM_005470	ABI1	3'/gene body	Genebody	0.0185549	down	-1.62769	-0.702825	ABI1	chr10:27075829-27189864 (-) // 98.45 // p12.1	27189864	27075829	-	NM_001012750 /// NM_001012751 /// NM_001012752 /// NM_005470
BRD1	chr22:48573539-48573701	22	48573539	48573701	0.00372649	0.828915	0.184716	-0.644199	NM_014577	BRD1	3'/gene body	Genebody	0.0186513	down	-1.33355	-0.415272	BRD1	chr22:48552937-48583958 (-) // 97.29 // q13.33	48583958	48552937	-	NM_014577
BRD1	chr22:48587731-48587830	22	48587731	48587830	0.00237445	0.0616803	1.19448	1.1328	NM_014577	BRD1	5'/gene body	Genebody	0.0186513	down	-1.33355	-0.415272	BRD1	chr22:48552937-48583958 (-) // 97.29 // q13.33	48583958	48552937	-	NM_014577
KCNAB2	chr1:6009302-6009429	1	6009302	6009429	0.00195953	0.70049	1.50854	0.808046	NM_172130	KCNAB2	non-CGI promoter	promoter	0.0188282	up	1.3159	0.396045	KCNAB2	chr1:6023215-6081221 (+) // 100.0 // p36.31	6081221	6023215	+	NM_003636 /// NM_172130
KCNAB2	chr1:6011072-6011146	1	6011072	6011146	0.000839223	0.199825	1.08307	0.883244	NM_172130	KCNAB2	5'/gene body	Genebody	0.0188282	up	1.3159	0.396045	KCNAB2	chr1:6023215-6081221 (+) // 100.0 // p36.31	6081221	6023215	+	NM_003636 /// NM_172130
POMC	chr2:25242214-25242567	2	25242214	25242567	0.00712725	-0.721681	-0.0393476	0.682333	NM_001035256	POMC	5'/gene body	Genebody	0.0188378	up	1.24508	0.316244	POMC	chr2:25237291-25244956 (-) // 97.29 // p23.3	25244956	25237291	-	NM_000939 /// NM_001035256
ACOT7	chr1:6290472-6290817	1	6290472	6290817	0.000171206	-0.708338	0.189939	0.898278	NM_007274	ACOT7	3'/gene body	Genebody	0.0188754	up	1.88728	0.916311	ACOT7	chr1:6246918-6376025 (-) // 94.44 // p36.31	6376025	6246918	-	NM_007274 /// NM_181864 /// NM_181865 /// NM_181866
ACOT7	chr1:6291044-6291160	1	6291044	6291160	0.00140646	-0.733448	0.138553	0.872001	NM_181865	ACOT7	3'/gene body	Genebody	0.0188754	up	1.88728	0.916311	ACOT7	chr1:6246918-6376025 (-) // 94.44 // p36.31	6376025	6246918	-	NM_007274 /// NM_181864 /// NM_181865 /// NM_181866
ACOT7	chr1:6250639-6251389	1	6250639	6251389	0.00092355	-0.484098	-1.14282	-0.658719	NM_181865	ACOT7	3'/gene body	Genebody	0.0188754	up	1.88728	0.916311	ACOT7	chr1:6246918-6376025 (-) // 94.44 // p36.31	6376025	6246918	-	NM_007274 /// NM_181864 /// NM_181865 /// NM_181866
ACOT7	chr1:6291161-6291254	1	6291161	6291254	0.00215324	-0.559668	0.257643	0.817311	NM_007274	ACOT7	3'/gene body	Genebody	0.0188754	up	1.88728	0.916311	ACOT7	chr1:6246918-6376025 (-) // 94.44 // p36.31	6376025	6246918	-	NM_007274 /// NM_181864 /// NM_181865 /// NM_181866
MICAL2	chr11:12145099-12145502	11	12145099	12145502	0.000915246	-1.34399	-0.67693	0.667058	NM_014632	MICAL2	5'/gene body	Genebody	0.0189241	down	-1.26145	-0.335078	MICAL2	chr11:12238854-12241908 (+) // 96.98 // p15.3	12241908	12238854	+	NM_014632
MICAL2	chr11:12202807-12202929	11	12202807	12202929	0.00425944	0.896035	1.65057	0.754533	NM_014632	MICAL2	3'/gene body	Genebody	0.0189241	down	-1.26145	-0.335078	MICAL2	chr11:12238854-12241908 (+) // 96.98 // p15.3	12241908	12238854	+	NM_014632
RGS6	chr14:71494921-71495335	14	71494921	71495335	0.00911204	-1.09672	-0.541054	0.55567	NM_004296	RGS6	5'/gene body	Genebody	0.0192694	up	1.4235	0.509443	RGS6	chr14:71501261-72100407 (+) // 97.27 // q24.2	72100407	71501261	+	NM_004296
RGS6	chr14:71840508-71840581	14	71840508	71840581	0.00581664	-0.364361	0.443048	0.80741	NM_004296	RGS6	3'/gene body	Genebody	0.0192694	up	1.4235	0.509443	RGS6	chr14:71501261-72100407 (+) // 97.27 // q24.2	72100407	71501261	+	NM_004296
EFHD2	chr1:15615582-15615777	1	15615582	15615777	0.00451776	0.513134	1.06582	0.552682	NM_024329	EFHD2	5'/gene body	Genebody	0.0193454	down	-1.36118	-0.444857	EFHD2	chr1:15628383-15629291 (+) // 97.84 // p36.21	15629291	15628383	+	NM_024329
ARMC9	chr2:231884192-231884358	2	231884192	231884358	0.00149854	-0.435352	0.344575	0.779927	NM_025139	ARMC9	3'/gene body	Genebody	0.0195901	up	1.10916	0.149462	ARMC9	chr2:231866776-231918157 (+) // 87.24 // q37.1	231918157	231866776	+	NM_025139
SOAT1	chr1:177589364-177591341	1	177589364	177591341	0.00823767	-0.820292	-0.236348	0.583944	NM_003101	SOAT1	3'/gene body	Genebody	0.019607	down	-1.9816	-0.986664	SOAT1	chr1:177529594-177590361 (+) // 67.86 // q25.2	177590361	177529594	+	NM_003101
NFATC1	chr18:75332354-75332584	18	75332354	75332584	0.00648339	0.951047	0.275109	-0.675938	NM_172388	NFATC1	3'/gene body	Genebody	0.0196827	up	1.19592	0.258115	NFATC1	chr18:75256759-75390310 (+) // 95.32 // q23	75390310	75256759	+	NM_006162 /// NM_172387 /// NM_172388 /// NM_172389 /// NM_172390
NFATC1	chr18:75372252-75372414	18	75372252	75372414	0.0017291	0.603428	0.0844944	-0.518933	NM_172388	NFATC1	3'/gene body	Genebody	0.0196827	up	1.19592	0.258115	NFATC1	chr18:75256759-75390310 (+) // 95.32 // q23	75390310	75256759	+	NM_006162 /// NM_172387 /// NM_172388 /// NM_172389 /// NM_172390
NFATC1	chr18:75272846-75273073	18	75272846	75273073	0.00135742	0.896862	0.284808	-0.612054	NM_172388	NFATC1	5'/gene body	Genebody	0.0196827	up	1.19592	0.258115	NFATC1	chr18:75256759-75390310 (+) // 95.32 // q23	75390310	75256759	+	NM_006162 /// NM_172387 /// NM_172388 /// NM_172389 /// NM_172390
NFATC1	chr18:75331060-75331360	18	75331060	75331360	0.000446212	0.156801	-0.691566	-0.848367	NM_172388	NFATC1	3'/gene body	Genebody	0.0196827	up	1.19592	0.258115	NFATC1	chr18:75256759-75390310 (+) // 95.32 // q23	75390310	75256759	+	NM_006162 /// NM_172387 /// NM_172388 /// NM_172389 /// NM_172390
NFATC1	chr18:75294855-75295237	18	75294855	75295237	0.0004679	-0.532716	-1.14754	-0.614828	NM_172387	NFATC1	5'/gene body	Genebody	0.0196827	up	1.19592	0.258115	NFATC1	chr18:75256759-75390310 (+) // 95.32 // q23	75390310	75256759	+	NM_006162 /// NM_172387 /// NM_172388 /// NM_172389 /// NM_172390
NFATC1	chr18:75371945-75372141	18	75371945	75372141	0.00138039	0.681333	0.0478653	-0.633468	NM_172388	NFATC1	3'/gene body	Genebody	0.0196827	up	1.19592	0.258115	NFATC1	chr18:75256759-75390310 (+) // 95.32 // q23	75390310	75256759	+	NM_006162 /// NM_172387 /// NM_172388 /// NM_172389 /// NM_172390
NFATC1	chr18:75312963-75313036	18	75312963	75313036	0.00203503	0.848214	0.267992	-0.580222	NM_172388	NFATC1	3'/gene body	Genebody	0.0196827	up	1.19592	0.258115	NFATC1	chr18:75256759-75390310 (+) // 95.32 // q23	75390310	75256759	+	NM_006162 /// NM_172387 /// NM_172388 /// NM_172389 /// NM_172390
NFATC1	chr18:75383649-75383954	18	75383649	75383954	0.00520655	-0.409626	0.3966	0.806226	NM_172389	NFATC1	3'/gene body	Genebody	0.0196827	up	1.19592	0.258115	NFATC1	chr18:75256759-75390310 (+) // 95.32 // q23	75390310	75256759	+	NM_006162 /// NM_172387 /// NM_172388 /// NM_172389 /// NM_172390
NFATC1	chr18:75309093-75309361	18	75309093	75309361	0.000807199	0.0630854	-0.515451	-0.578536	NM_172389	NFATC1	5'/gene body	Genebody	0.0196827	up	1.19592	0.258115	NFATC1	chr18:75256759-75390310 (+) // 95.32 // q23	75390310	75256759	+	NM_006162 /// NM_172387 /// NM_172388 /// NM_172389 /// NM_172390
NFATC1	chr18:75312721-75312858	18	75312721	75312858	0.00535664	-0.141422	-0.739357	-0.597935	NM_172388	NFATC1	3'/gene body	Genebody	0.0196827	up	1.19592	0.258115	NFATC1	chr18:75256759-75390310 (+) // 95.32 // q23	75390310	75256759	+	NM_006162 /// NM_172387 /// NM_172388 /// NM_172389 /// NM_172390
NFATC1	chr18:75295784-75296378	18	75295784	75296378	0.00872361	0.89381	0.359363	-0.534447	NM_172390	NFATC1	3'/gene body	Genebody	0.0196827	up	1.19592	0.258115	NFATC1	chr18:75256759-75390310 (+) // 95.32 // q23	75390310	75256759	+	NM_006162 /// NM_172387 /// NM_172388 /// NM_172389 /// NM_172390
NFATC1	chr18:75331595-75331719	18	75331595	75331719	0.00174674	1.45422	0.947192	-0.50703	NM_172388	NFATC1	3'/gene body	Genebody	0.0196827	up	1.19592	0.258115	NFATC1	chr18:75256759-75390310 (+) // 95.32 // q23	75390310	75256759	+	NM_006162 /// NM_172387 /// NM_172388 /// NM_172389 /// NM_172390
ARTN	chr1:44175154-44175652	1	44175154	44175652	0.00335803	2.0552	1.54499	-0.510211	NM_057091	ARTN	3'/gene body	Genebody	0.0196907	up	1.21619	0.282369	ARTN	chr1:44174031-44175024 (+) // 92.52 // p34.1	44175024	44174031	+	NM_001136215 /// NM_003976 /// NM_057090 /// NM_057091 /// NM_057160
ZBTB7A	chr19:4009109-4009200	19	4009109	4009200	0.00798784	0.737067	1.35967	0.622605	NM_015898	ZBTB7A	5'/gene body	Genebody	0.0199735	up	1.20462	0.268578	ZBTB7A	chr19:3998199-4017816 (-) // 88.07 // p13.3	4017816	3998199	-	NM_015898
ZBTB7A	chr19:4002723-4002922	19	4002723	4002922	0.00236188	0.0715921	0.642137	0.570545	NM_015898	ZBTB7A	3'/gene body	Genebody	0.0199735	up	1.20462	0.268578	ZBTB7A	chr19:3998199-4017816 (-) // 88.07 // p13.3	4017816	3998199	-	NM_015898
HTR4	chr5:147997617-147998531	5	147997617	147998531	0.00892981	-1.54802	-1.02779	0.520225	NM_001040174	HTR4	5'/gene body	Genebody	0.0200855	up	1.31385	0.393797	HTR4	chr5:147841291-148013909 (-) // 93.88 // q33.1	148013909	147841291	-	NM_000870 /// NM_001040169 /// NM_001040171 /// NM_001040172 /// NM_001040173 /// NM_001040174 /// NM_199453
PAX3	chr2:222772527-222773381	2	222772527	222773381	0.00793166	-1.22496	-0.417488	0.807474	NM_001127366	PAX3	3'/gene body	Genebody	0.0201203	up	1.26615	0.340452	PAX3	chr2:222774675-222867267 (-) // 98.76 // q36.1	222867267	222774675	-	NM_000438 /// NM_001127366 /// NM_013942 /// NM_181457 /// NM_181458 /// NM_181459 /// NM_181460 /// NM_181461
LASP1	chr17:34301177-34301392	17	34301177	34301392	0.00788155	-0.102399	0.642509	0.744908	NM_006148	LASP1	3'/gene body	Genebody	0.0201467	down	-1.33468	-0.416494	LASP1	chr17:34279893-34331541 (+) // 98.44 // q12	34331541	34279893	+	NM_006148
RORC	chr1:150060839-150061087	1	150060839	150061087	0.00591045	-0.108955	0.588764	0.697719	NM_001001523	RORC	5'/gene body	Genebody	0.0201969	up	1.24081	0.311285	RORC	chr1:150046376-150070933 (-) // 97.91 // q21.3	150070933	150046376	-	NM_001001523 /// NM_005060
RORC	chr1:150061088-150061275	1	150061088	150061275	0.00903487	-0.0637162	0.44969	0.513407	NM_001001523	RORC	5'/gene body	Genebody	0.0201969	up	1.24081	0.311285	RORC	chr1:150046376-150070933 (-) // 97.91 // q21.3	150070933	150046376	-	NM_001001523 /// NM_005060
SPDEF	chr6:34620193-34620364	6	34620193	34620364	0.000636908	1.29632	0.756962	-0.539356	NM_012391	SPDEF	3'/gene body	Genebody	0.0201989	up	1.30195	0.380672	SPDEF	chr6:34613558-34613730 (-) // 68.13 // p21.31	34613730	34613558	-	NM_012391
EFHD1	chr2:233226539-233226887	2	233226539	233226887	0.00552418	0.492872	-0.0765005	-0.569372	NM_025202	EFHD1	3'/gene body	Genebody	0.0204054	up	1.48719	0.572585	EFHD1	chr2:233206567-233255729 (+) // 98.26 // q37.1	233255729	233206567	+	NM_025202
EFHD1	chr2:233242715-233243318	2	233242715	233243318	0.00435983	0.886447	0.278264	-0.608183	NM_025202	EFHD1	3'/gene body	Genebody	0.0204054	up	1.48719	0.572585	EFHD1	chr2:233206567-233255729 (+) // 98.26 // q37.1	233255729	233206567	+	NM_025202
DPYSL4	chr10:133850477-133850587	10	133850477	133850587	0.000312132	0.588966	1.95477	1.36581	NM_006426	DPYSL4	CGI promoter	promoter	0.0204786	up	1.18068	0.239617	DPYSL4	chr10:133850393-133869268 (+) // 98.38 // q26.3	133869268	133850393	+	NM_006426
PADI1	chr1:17421417-17422189	1	17421417	17422189	0.00974323	-1.64799	-1.12642	0.521572	NM_013358	PADI1	3'/gene body	Genebody	0.0205223	up	1.24084	0.311317	PADI1	chr1:17404216-17443935 (+) // 98.86 // p36.13	17443935	17404216	+	NM_013358
MERTK	chr2:112478416-112478680	2	112478416	112478680	0.0097971	0.532452	1.28329	0.750841	NM_006343	MERTK	3'/gene body	Genebody	0.0205619	up	1.40776	0.493402	MERTK	chr2:112449490-112496444 (+) // 40.76 // q13	112496444	112449490	+	NM_006343
MASP2	chr1:11028424-11028951	1	11028424	11028951	0.00607463	0.731386	0.227906	-0.50348	NM_139208	MASP2	non-CGI promoter	promoter	0.0205876	up	1.20378	0.267567	MASP2	chr1:11009167-11029867 (-) // 99.19 // p36.22	11029867	11009167	-	NM_006610 /// NM_139208
DNAJB12	chr10:73774853-73775086	10	73774853	73775086	0.00320476	-0.332101	0.429472	0.761573	NM_001002762	DNAJB12	3'/gene body	Genebody	0.0207895	up	1.24324	0.314103	DNAJB12	chr10:73762598-73784726 (-) // 97.23 // q22.1	73784726	73762598	-	NM_001002762 /// NM_017626
DOCK9	chr13:98496280-98496744	13	98496280	98496744	0.00978559	-0.118815	0.693722	0.812537	NM_015296	DOCK9	5'/gene body	Genebody	0.0208402	down	-1.94682	-0.961118	DOCK9	chr13:98243743-98352697 (-) // 99.41 // q32.3	98352697	98243743	-	NM_001130048 /// NM_001130049 /// NM_001130050 /// NM_015296
DOCK9	chr13:98465977-98466212	13	98465977	98466212	0.000427766	0.287249	0.902132	0.614883	NM_015296	DOCK9	5'/gene body	Genebody	0.0208402	down	-1.94682	-0.961118	DOCK9	chr13:98243743-98352697 (-) // 99.41 // q32.3	98352697	98243743	-	NM_001130048 /// NM_001130049 /// NM_001130050 /// NM_015296
WHSC1	chr4:1922610-1922780	4	1922610	1922780	0.000424219	-1.38483	-1.92038	-0.535554	NM_133335	WHSC1	3'/gene body	Genebody	0.0209853	down	-1.2762	-0.351855	WHSC1	chr4:1865253-1953728 (+) // 95.82 // p16.3	1953728	1865253	+	NM_001042424 /// NM_007331 /// NM_133330 /// NM_133331 /// NM_133334 /// NM_133335
CLCN7	chr16:1463942-1464381	16	1463942	1464381	0.00142786	1.12144	0.432366	-0.689073	NM_001287	CLCN7	non-CGI promoter	promoter	0.0210467	up	1.36694	0.450948	CLCN7	chr16:1435344-1465009 (-) // 88.44 // p13.3	1465009	1435344	-	NM_001114331 /// NM_001287
RAB11FIP3	chr16:496351-496466	16	496351	496466	0.00543868	0.201602	-0.346376	-0.547978	NM_014700	RAB11FIP3	3'/gene body	Genebody	0.0212063	up	1.51713	0.601347	RAB11FIP3	chr16:415619-512262 (+) // 92.75 // p13.3	512262	415619	+	NM_001142272 /// NM_014700
RAB11FIP3	chr16:474266-474476	16	474266	474476	0.00775459	0.598637	0.0550842	-0.543553	NM_014700	RAB11FIP3	3'/gene body	Genebody	0.0212063	up	1.51713	0.601347	RAB11FIP3	chr16:415619-512262 (+) // 92.75 // p13.3	512262	415619	+	NM_001142272 /// NM_014700
RAB11FIP3	chr16:474513-474908	16	474513	474908	0.000148653	0.681228	-0.191587	-0.872815	NM_014700	RAB11FIP3	3'/gene body	Genebody	0.0212063	up	1.51713	0.601347	RAB11FIP3	chr16:415619-512262 (+) // 92.75 // p13.3	512262	415619	+	NM_001142272 /// NM_014700
RAB11FIP3	chr16:415892-416023	16	415892	416023	0.00354203	1.49873	2.24516	0.746433	NM_014700	RAB11FIP3	CGI promoter	promoter	0.0212063	up	1.51713	0.601347	RAB11FIP3	chr16:415619-512262 (+) // 92.75 // p13.3	512262	415619	+	NM_001142272 /// NM_014700
RAB11FIP3	chr16:475026-475160	16	475026	475160	0.000686093	1.19893	0.399188	-0.799742	NM_014700	RAB11FIP3	3'/gene body	Genebody	0.0212063	up	1.51713	0.601347	RAB11FIP3	chr16:415619-512262 (+) // 92.75 // p13.3	512262	415619	+	NM_001142272 /// NM_014700
RUNX1	chr21:35102222-35102351	21	35102222	35102351	0.0065574	1.24289	1.91483	0.671942	NM_001001890	RUNX1	3'/gene body	Genebody	0.0212461	up	1.3274	0.408602	RUNX1	chr21:35086301-35343066 (-) // 99.93 // q22.12	35343066	35086301	-	NM_001001890 /// NM_001122607 /// NM_001754
ANKRD6	chr6:90388087-90388561	6	90388087	90388561	0.00742887	-1.654	-1.03117	0.622834	NM_014942	ANKRD6	3'/gene body	Genebody	0.0213446	down	-1.47457	-0.560297	ANKRD6	chr6:90199600-90400865 (+) // 95.92 // q15	90400865	90199600	+	NM_014942
PFKL	chr21:44551514-44552202	21	44551514	44552202	0.00629405	-0.174133	-0.690036	-0.515903	NM_001002021	PFKL	5'/gene body	Genebody	0.0213737	up	1.4072	0.492828	PFKL	chr21:44544361-44571684 (+) // 99.49 // q22.3	44571684	44544361	+	NM_001002021 /// NM_002626 /// NR_024108
CLN6	chr15:66288167-66288299	15	66288167	66288299	0.00767961	-0.204516	0.388456	0.592972	NM_017882	CLN6	3'/gene body	Genebody	0.0214572	up	1.324	0.404906	CLN6	chr15:66286385-66309079 (-) // 96.5 // q23	66309079	66286385	-	NM_017882
ZNF467	chr7:149092464-149092804	7	149092464	149092804	0.000588015	-0.167287	-0.678077	-0.51079	NM_207336	ZNF467	3'/gene body	Genebody	0.021543	up	1.34997	0.432925	ZNF467	chr7:149092205-149097246 (-) // 99.55 // q36.1	149097246	149092205	-	NM_207336
KCNAB2	chr1:6009302-6009429	1	6009302	6009429	0.00195953	0.70049	1.50854	0.808046	NM_172130	KCNAB2	non-CGI promoter	promoter	0.0216079	up	1.46568	0.551565	KCNAB2	chr1:5975009-6083827 (+) // 96.24 // p36.31	6083827	5975009	+	NM_003636 /// NM_172130
KCNAB2	chr1:6011072-6011146	1	6011072	6011146	0.000839223	0.199825	1.08307	0.883244	NM_172130	KCNAB2	5'/gene body	Genebody	0.0216079	up	1.46568	0.551565	KCNAB2	chr1:5975009-6083827 (+) // 96.24 // p36.31	6083827	5975009	+	NM_003636 /// NM_172130
ACACB	chr12:108082685-108082967	12	108082685	108082967	0.00131781	1.42076	0.886287	-0.534476	NM_001093	ACACB	5'/gene body	Genebody	0.021626	up	1.45956	0.545536	ACACB	chr12:108189944-108190414 (+) // 97.51 // q24.11	108190414	108189944	+	NM_001093
SPDEF	chr6:34620193-34620364	6	34620193	34620364	0.000636908	1.29632	0.756962	-0.539356	NM_012391	SPDEF	3'/gene body	Genebody	0.0216565	up	1.30528	0.384363	SPDEF	chr6:34613558-34613730 (+) // 68.13 // p21.31	34613730	34613558	+	NM_012391
ITPR3	chr6:33768451-33768753	6	33768451	33768753	0.0052225	0.235106	0.810266	0.575159	NM_002224	ITPR3	3'/gene body	Genebody	0.0216896	down	-1.50367	-0.588488	ITPR3	chr6:33697321-33772317 (+) // 99.83 // p21.31	33772317	33697321	+	NM_002224
SLC7A5	chr16:86430397-86430668	16	86430397	86430668	0.0023952	0.601669	-0.0125859	-0.614255	NM_003486	SLC7A5	3'/gene body	Genebody	0.0217334	up	1.59986	0.677949	SLC7A5	chr16:86421129-86460594 (-) // 96.83 // q24.2	86460594	86421129	-	NM_003486
SLC7A5	chr16:86430669-86430739	16	86430669	86430739	0.00335139	1.03939	0.431293	-0.608101	NM_003486	SLC7A5	3'/gene body	Genebody	0.0217334	up	1.59986	0.677949	SLC7A5	chr16:86421129-86460594 (-) // 96.83 // q24.2	86460594	86421129	-	NM_003486
SLC7A5	chr16:86437040-86437257	16	86437040	86437257	0.00252244	0.0104464	-0.547879	-0.558325	NM_003486	SLC7A5	3'/gene body	Genebody	0.0217334	up	1.59986	0.677949	SLC7A5	chr16:86421129-86460594 (-) // 96.83 // q24.2	86460594	86421129	-	NM_003486
SLC7A5	chr16:86422122-86422484	16	86422122	86422484	0.000979108	1.03716	0.52655	-0.510606	NM_003486	SLC7A5	3'/gene body	Genebody	0.0217334	up	1.59986	0.677949	SLC7A5	chr16:86421129-86460594 (-) // 96.83 // q24.2	86460594	86421129	-	NM_003486
SLC7A5	chr16:86432817-86433061	16	86432817	86433061	0.00121396	0.643908	0.0364992	-0.607408	NM_003486	SLC7A5	3'/gene body	Genebody	0.0217334	up	1.59986	0.677949	SLC7A5	chr16:86421129-86460594 (-) // 96.83 // q24.2	86460594	86421129	-	NM_003486
FRYL	chr4:48437364-48437902	4	48437364	48437902	0.00835015	-0.610104	0.18729	0.797395	NM_015030	FRYL	5'/gene body	Genebody	0.0218164	down	-1.34168	-0.424042	FRYL	chr4:48194136-48241653 (-) // 98.95 // p12	48241653	48194136	-	NM_015030
CACNA1D	chr3:53762504-53762697	3	53762504	53762697	0.00425044	-0.0614111	0.483665	0.545077	NM_001128839	CACNA1D	3'/gene body	Genebody	0.0218564	down	-1.53796	-0.621022	CACNA1D	chr3:53503722-53821658 (+) // 95.41 // p21.1	53821658	53503722	+	NM_000720 /// NM_001128839 /// NM_001128840
DOCK9	chr13:98496280-98496744	13	98496280	98496744	0.00978559	-0.118815	0.693722	0.812537	NM_015296	DOCK9	5'/gene body	Genebody	0.0218829	up	1.33072	0.412202	DOCK9	chr13:98310436-98347865 (-) // 99.87 // q32.3	98347865	98310436	-	NM_001130048 /// NM_001130049 /// NM_001130050 /// NM_015296
DOCK9	chr13:98465977-98466212	13	98465977	98466212	0.000427766	0.287249	0.902132	0.614883	NM_015296	DOCK9	5'/gene body	Genebody	0.0218829	up	1.33072	0.412202	DOCK9	chr13:98310436-98347865 (-) // 99.87 // q32.3	98347865	98310436	-	NM_001130048 /// NM_001130049 /// NM_001130050 /// NM_015296
LIMCH1	chr4:41211747-41212005	4	41211747	41212005	0.0026556	0.0338316	0.614651	0.580819	NM_001112718	LIMCH1	3'/gene body	Genebody	0.0218962	down	-1.41309	-0.498857	LIMCH1	chr4:41309693-41396818 (+) // 97.72 // p13	41396818	41309693	+	NM_001112717 /// NM_001112718 /// NM_001112719 /// NM_001112720 /// NM_014988
PMFBP1	chr16:70752136-70752792	16	70752136	70752792	0.00993195	-1.47359	-0.802097	0.671494	NM_031293	PMFBP1	5'/gene body	Genebody	0.0219853	up	1.24048	0.310899	PMFBP1	chr16:70710499-70763525 (-) // 99.65 // q22.3	70763525	70710499	-	NM_031293
LPIN2	chr18:2968045-2968825	18	2968045	2968825	0.00416944	-1.13227	-0.0907972	1.04147	NM_014646	LPIN2	5'/gene body	Genebody	0.0220769	down	-1.38276	-0.467546	LPIN2	chr18:2906999-3001945 (-) // 99.94 // p11.31	3001945	2906999	-	NM_014646
BCL2	chr18:59091602-59091903	18	59091602	59091903	0.00318358	0.627137	-0.136298	-0.763435	NM_000633	BCL2	5'/gene body	Genebody	0.0222266	up	1.37242	0.456718	BCL2	chr18:59136114-59137025 (-) // 92.21 // q21.33	59137025	59136114	-	NM_000633 /// NM_000657
BCL2	chr18:59054933-59055050	18	59054933	59055050	0.00891617	-0.502602	0.158814	0.661415	NM_000633	BCL2	3'/gene body	Genebody	0.0222266	up	1.37242	0.456718	BCL2	chr18:59136114-59137025 (-) // 92.21 // q21.33	59137025	59136114	-	NM_000633 /// NM_000657
TGFA	chr2:70597334-70597459	2	70597334	70597459	0.007288	-0.144989	0.466282	0.611271	NM_001099691	TGFA	5'/gene body	Genebody	0.0223326	down	-1.64477	-0.717882	TGFA	chr2:70527926-70634438 (-) // 99.03 // p13.3	70634438	70527926	-	NM_001099691 /// NM_003236
ITPR3	chr6:33768451-33768753	6	33768451	33768753	0.0052225	0.235106	0.810266	0.575159	NM_002224	ITPR3	3'/gene body	Genebody	0.0223597	up	1.30736	0.38666	ITPR3	chr6:33697133-33772317 (+) // 98.63 // p21.31	33772317	33697133	+	NM_002224
GRIN2A	chr16:9798767-9799623	16	9798767	9799623	0.00235122	-1.38674	-0.79993	0.586814	NM_000833	GRIN2A	3'/gene body	Genebody	0.0223982	up	1.36196	0.44568	GRIN2A	chr16:9762922-10184112 (-) // 98.63 // p13.2	10184112	9762922	-	NM_000833 /// NM_001134407 /// NM_001134408
PER2	chr2:238834672-238835121	2	238834672	238835121	0.00372629	1.16515	0.569635	-0.595512	NM_022817	PER2	3'/gene body	Genebody	0.0224344	up	1.25485	0.327519	PER2	chr2:238835202-238861831 (-) // 100.0 // q37.3	238861831	238835202	-	NM_022817
RPS6KA2	chr6:166876722-166877176	6	166876722	166877176	0.00860727	0.729653	0.0594718	-0.670181	NM_001006932	RPS6KA2	3'/gene body	Genebody	0.0224651	down	-1.50695	-0.591627	RPS6KA2	chr6:166742863-166744679 (-) // 98.69 // q27	166744679	166742863	-	NM_001006932 /// NM_021135
RPS6KA2	chr6:166744983-166745480	6	166744983	166745480	0.00642837	-0.295422	0.206128	0.50155	NM_001006932	RPS6KA2	3'/gene body	Genebody	0.0224651	down	-1.50695	-0.591627	RPS6KA2	chr6:166742863-166744679 (-) // 98.69 // q27	166744679	166742863	-	NM_001006932 /// NM_021135
RPS6KA2	chr6:166906586-166907116	6	166906586	166907116	0.00278804	0.948407	0.409362	-0.539046	NM_001006932	RPS6KA2	3'/gene body	Genebody	0.0224651	down	-1.50695	-0.591627	RPS6KA2	chr6:166742863-166744679 (-) // 98.69 // q27	166744679	166742863	-	NM_001006932 /// NM_021135
RPS6KA2	chr6:166775243-166775346	6	166775243	166775346	0.00688147	-0.0448421	0.540897	0.585739	NM_001006932	RPS6KA2	3'/gene body	Genebody	0.0224651	down	-1.50695	-0.591627	RPS6KA2	chr6:166742863-166744679 (-) // 98.69 // q27	166744679	166742863	-	NM_001006932 /// NM_021135
RPS6KA2	chr6:166797028-166797394	6	166797028	166797394	0.00599677	-0.346693	0.368599	0.715291	NM_001006932	RPS6KA2	3'/gene body	Genebody	0.0224651	down	-1.50695	-0.591627	RPS6KA2	chr6:166742863-166744679 (-) // 98.69 // q27	166744679	166742863	-	NM_001006932 /// NM_021135
MBP	chr18:72947412-72947522	18	72947412	72947522	0.00338672	0.515103	1.0845	0.569392	NM_001025100	MBP	5'/gene body	Genebody	0.0225425	up	1.28276	0.359253	MBP	chr18:72820710-72857962 (-) // 100.0 // q23	72857962	72820710	-	NM_001025081 /// NM_001025090 /// NM_001025092 /// NM_001025100 /// NM_001025101 /// NM_002385
MBP	chr18:72846105-72846240	18	72846105	72846240	0.00942503	0.759984	1.26639	0.506402	NM_001025092	MBP	5'/gene body	Genebody	0.0225425	up	1.28276	0.359253	MBP	chr18:72820710-72857962 (-) // 100.0 // q23	72857962	72820710	-	NM_001025081 /// NM_001025090 /// NM_001025092 /// NM_001025100 /// NM_001025101 /// NM_002385
ODZ4	chr11:78428860-78429109	11	78428860	78429109	0.002972	-1.98402	-1.26272	0.721295	NM_001098816	ODZ4	3'/gene body	Genebody	0.0226078	up	1.23146	0.300369	ODZ4	chr11:78041975-78057856 (-) // 95.31 // q14.1	78057856	78041975	-	NM_001098816
ODZ4	chr11:78429110-78429848	11	78429110	78429848	0.0068677	-1.06459	-0.203478	0.861116	NM_001098816	ODZ4	3'/gene body	Genebody	0.0226078	up	1.23146	0.300369	ODZ4	chr11:78041975-78057856 (-) // 95.31 // q14.1	78057856	78041975	-	NM_001098816
ODZ4	chr11:78430052-78430661	11	78430052	78430661	0.00404772	-1.43845	-0.588844	0.849603	NM_001098816	ODZ4	3'/gene body	Genebody	0.0226078	up	1.23146	0.300369	ODZ4	chr11:78041975-78057856 (-) // 95.31 // q14.1	78057856	78041975	-	NM_001098816
ODZ4	chr11:78499164-78499501	11	78499164	78499501	0.00352655	-1.66898	-0.802365	0.86662	NM_001098816	ODZ4	3'/gene body	Genebody	0.0226078	up	1.23146	0.300369	ODZ4	chr11:78041975-78057856 (-) // 95.31 // q14.1	78057856	78041975	-	NM_001098816
PIGQ	chr16:566327-566496	16	566327	566496	0.00360927	0.524789	1.10095	0.576158	NM_148920	PIGQ	3'/gene body	Genebody	0.0226659	up	1.2314	0.300302	PIGQ	chr16:560004-574109 (+) // 99.62 // p13.3	574109	560004	+	NM_004204 /// NM_148920
DNAJB12	chr10:73774853-73775086	10	73774853	73775086	0.00320476	-0.332101	0.429472	0.761573	NM_001002762	DNAJB12	3'/gene body	Genebody	0.0226706	up	1.1861	0.246224	DNAJB12	chr10:73762598-73784726 (-) // 97.23 // q22.1	73784726	73762598	-	NM_001002762 /// NM_017626
CD58	chr1:116859478-116859754	1	116859478	116859754	0.00680523	1.21003	1.9943	0.784272	NM_001779	CD58	3'/gene body	Genebody	0.0228854	down	-2.16341	-1.11331	CD58	chr1:116865941-116915184 (-) // 97.02 // p13.1	116915184	116865941	-	NM_001779
ADCY2	chr5:7512248-7512991	5	7512248	7512991	0.00608958	-2.54845	-1.78365	0.764802	NM_020546	ADCY2	5'/gene body	Genebody	0.0229141	up	1.21174	0.277076	ADCY2	chr5:7679321-7883194 (+) // 86.61 // p15.31	7883194	7679321	+	NM_020546
ALDH4A1	chr1:19078535-19079047	1	19078535	19079047	0.00719348	1.12667	0.36549	-0.761181	NM_170726	ALDH4A1	3'/gene body	Genebody	0.0229838	up	1.83543	0.876115	ALDH4A1	chr1:19070512-19101634 (-) // 99.06 // p36.13	19101634	19070512	-	NM_003748 /// NM_170726
EVL	chr14:99609705-99610091	14	99609705	99610091	0.00164852	-0.412516	0.656253	1.06877	NM_016337	EVL	5'/gene body	Genebody	0.0230792	down	-1.47465	-0.560371	EVL	chr14:99601536-99680325 (+) // 96.51 // q32.2	99680325	99601536	+	NM_016337
KCNK12	chr2:47628994-47629319	2	47628994	47629319	0.00364068	-1.72792	-1.11441	0.613505	NM_022055	KCNK12	3'/gene body	Genebody	0.0232202	up	1.163	0.217852	KCNK12	chr2:47601420-47650974 (-) // 92.75 // p16.3	47650974	47601420	-	NM_022055
ACACB	chr12:108082685-108082967	12	108082685	108082967	0.00131781	1.42076	0.886287	-0.534476	NM_001093	ACACB	5'/gene body	Genebody	0.0232322	up	1.662	0.732921	ACACB	chr12:108189391-108190414 (+) // 66.94 // q24.11	108190414	108189391	+	NM_001093
CAMK2A	chr5:149646002-149646179	5	149646002	149646179	0.00366796	0.0701354	-0.451839	-0.521974	NM_171825	CAMK2A	5'/gene body	Genebody	0.0235067	up	1.22852	0.296917	CAMK2A	chr5:149582744-149649385 (-) // 98.13 // q33.1	149649385	149582744	-	NM_015981 /// NM_171825
VDR	chr12:46548843-46549022	12	46548843	46549022	0.00388024	-0.282566	0.371984	0.65455	NM_001017535	VDR	3'/gene body	Genebody	0.0240253	up	1.27251	0.347673	VDR	chr12:46522693-46523406 (+) // 69.99 // q13.11	46523406	46522693	+	NM_000376 /// NM_001017535
VDR	chr12:46561880-46562020	12	46561880	46562020	0.00220056	1.13109	1.68998	0.558891	NM_000376	VDR	5'/gene body	Genebody	0.0240253	up	1.27251	0.347673	VDR	chr12:46522693-46523406 (+) // 69.99 // q13.11	46523406	46522693	+	NM_000376 /// NM_001017535
IQWD1	chr1:166201792-166202305	1	166201792	166202305	0.00099269	-0.451713	-0.969276	-0.517563	NM_001017977	IQWD1	5'/gene body	Genebody	0.02437	down	-1.61177	-0.688645	IQWD1	chr1:166210795-166311697 (+) // 93.73 // q24.2	166311697	166210795	+	NM_001017977 /// NM_018442
ZMIZ1	chr10:80723305-80723357	10	80723305	80723357	0.0013875	0.369613	0.915682	0.546069	NM_020338	ZMIZ1	3'/gene body	Genebody	0.0244401	down	-1.50032	-0.585267	ZMIZ1	chr10:80723363-80746282 (+) // 99.25 // q22.3	80746282	80723363	+	NM_020338
ZMIZ1	chr10:80723861-80723991	10	80723861	80723991	0.000257838	0.28161	1.178	0.896387	NM_020338	ZMIZ1	3'/gene body	Genebody	0.0244401	down	-1.50032	-0.585267	ZMIZ1	chr10:80723363-80746282 (+) // 99.25 // q22.3	80746282	80723363	+	NM_020338
ZMIZ1	chr10:80674615-80674883	10	80674615	80674883	0.00670818	0.689631	1.27138	0.581749	NM_020338	ZMIZ1	3'/gene body	Genebody	0.0244401	down	-1.50032	-0.585267	ZMIZ1	chr10:80723363-80746282 (+) // 99.25 // q22.3	80746282	80723363	+	NM_020338
ZMIZ1	chr10:80714513-80714921	10	80714513	80714921	0.00313918	-1.50634	-0.756996	0.749348	NM_020338	ZMIZ1	3'/gene body	Genebody	0.0244401	down	-1.50032	-0.585267	ZMIZ1	chr10:80723363-80746282 (+) // 99.25 // q22.3	80746282	80723363	+	NM_020338
ZMIZ1	chr10:80596247-80596616	10	80596247	80596616	0.00865923	1.858	1.32826	-0.52974	NM_020338	ZMIZ1	5'/gene body	Genebody	0.0244401	down	-1.50032	-0.585267	ZMIZ1	chr10:80723363-80746282 (+) // 99.25 // q22.3	80746282	80723363	+	NM_020338
SMAD6	chr15:64850883-64851181	15	64850883	64851181	0.00553337	1.96169	1.3073	-0.654398	NM_005585	SMAD6	3'/gene body	Genebody	0.0244681	up	1.25864	0.331863	SMAD6	chr15:64860697-64861380 (-) // 91.93 // q22.31	64861380	64860697	-	NM_001142861 /// NM_005585
ATP11A	chr13:112391096-112391518	13	112391096	112391518	0.00901074	0.996344	1.63357	0.637226	NM_015205	ATP11A	non-CGI promoter	promoter	0.0247663	up	1.29316	0.370902	ATP11A	chr13:112575952-112586273 (+) // 94.26 // q34	112586273	112575952	+	NM_015205 /// NM_032189
ATP11A	chr13:112575809-112576166	13	112575809	112576166	0.0043658	0.653217	1.37344	0.72022	NM_015205	ATP11A	3'/gene body	Genebody	0.0247663	up	1.29316	0.370902	ATP11A	chr13:112575952-112586273 (+) // 94.26 // q34	112586273	112575952	+	NM_015205 /// NM_032189
ATP11A	chr13:112509653-112510288	13	112509653	112510288	0.00823321	-0.6804	-1.18414	-0.503742	NM_015205	ATP11A	3'/gene body	Genebody	0.0247663	up	1.29316	0.370902	ATP11A	chr13:112575952-112586273 (+) // 94.26 // q34	112586273	112575952	+	NM_015205 /// NM_032189
CDH6	chr5:31243906-31244244	5	31243906	31244244	0.00431592	1.1295	0.547705	-0.581794	NM_004932	CDH6	5'/gene body	Genebody	0.0248072	down	-2.40854	-1.26816	CDH6	chr5:31229552-31360994 (+) // 98.98 // p13.3	31360994	31229552	+	NM_004932
LIPA	chr10:90964956-90965063	10	90964956	90965063	0.000260644	-0.933005	-1.44694	-0.513933	NM_001127605	LIPA	3'/gene body	Genebody	0.0248229	down	-1.89813	-0.924575	LIPA	chr10:90963311-91001512 (-) // 99.08 // q23.31	91001512	90963311	-	NM_000235 /// NM_001127605
MKNK1	chr1:46813846-46814365	1	46813846	46814365	0.00397171	-1.1969	-1.71324	-0.516342	NM_198973	MKNK1	3'/gene body	Genebody	0.024902	down	-1.21271	-0.278234	MKNK1	chr1:46795677-46842473 (-) // 94.5 // p33	46842473	46795677	-	NM_001135553 /// NM_003684 /// NM_198973 /// NR_024174 /// NR_024176
TBC1D2B	chr15:76118095-76118613	15	76118095	76118613	0.00468858	-1.77129	-1.25087	0.520428	NM_015079	TBC1D2B	3'/gene body	Genebody	0.0249913	up	1.20384	0.267641	TBC1D2B	chr15:76074383-76078778 (+) // 94.16 // q24.3 /// chr15:76831477-76835912 (-) // 91.97 // q25.1	76078778	76074383	+	NM_015079 /// NM_144572
ATP10A	chr15:23594301-23594913	15	23594301	23594913	0.0058175	0.903186	0.19029	-0.712896	NM_024490	ATP10A	5'/gene body	Genebody	0.0255922	up	1.22746	0.295681	ATP10A	chr15:23473512-23522319 (-) // 97.92 // q12	23522319	23473512	-	NM_024490
ATP10A	chr15:23529379-23529674	15	23529379	23529674	0.00116475	1.05135	0.549581	-0.501765	NM_024490	ATP10A	3'/gene body	Genebody	0.0255922	up	1.22746	0.295681	ATP10A	chr15:23473512-23522319 (-) // 97.92 // q12	23522319	23473512	-	NM_024490
TEAD1	chr11:12867409-12867568	11	12867409	12867568	0.00120767	0.912901	1.65718	0.744278	NM_021961	TEAD1	3'/gene body	Genebody	0.0259193	down	-1.36577	-0.449715	TEAD1	chr11:12742400-12916157 (+) // 95.85 // p15.2	12916157	12742400	+	NM_021961
TEAD1	chr11:12790068-12790233	11	12790068	12790233	0.00747424	0.647928	1.37206	0.724137	NM_021961	TEAD1	3'/gene body	Genebody	0.0259193	down	-1.36577	-0.449715	TEAD1	chr11:12742400-12916157 (+) // 95.85 // p15.2	12916157	12742400	+	NM_021961
TRIO	chr5:14510508-14511231	5	14510508	14511231	0.00190421	0.0447722	-0.639292	-0.684064	NM_007118	TRIO	3'/gene body	Genebody	0.0259261	up	1.14174	0.19123	TRIO	chr5:14196810-14563313 (+) // 96.7 // p15.2	14563313	14196810	+	NM_007118 /// XM_001720067 /// XM_001721583 /// XM_001723929
TRIO	chr5:14270224-14270864	5	14270224	14270864	0.00583148	1.41213	0.826989	-0.585139	NM_007118	TRIO	5'/gene body	Genebody	0.0259261	up	1.14174	0.19123	TRIO	chr5:14196810-14563313 (+) // 96.7 // p15.2	14563313	14196810	+	NM_007118 /// XM_001720067 /// XM_001721583 /// XM_001723929
GNAO1	chr16:54870544-54870648	16	54870544	54870648	0.00118052	0.0437643	0.977102	0.933338	NM_020988	GNAO1	3'/gene body	Genebody	0.0259262	up	1.50715	0.591826	GNAO1	chr16:54783648-54948651 (+) // 97.34 // q13	54948651	54783648	+	NM_020988 /// NM_138736
GNAO1	chr16:54916114-54916536	16	54916114	54916536	0.00340788	-1.22088	-0.400938	0.819943	NM_020988	GNAO1	3'/gene body	Genebody	0.0259262	up	1.50715	0.591826	GNAO1	chr16:54783648-54948651 (+) // 97.34 // q13	54948651	54783648	+	NM_020988 /// NM_138736
CASZ1	chr1:10658554-10658884	1	10658554	10658884	0.00539005	1.36316	0.829654	-0.533504	NM_001079843	CASZ1	3'/gene body	Genebody	0.0259538	up	1.22773	0.295993	CASZ1	chr1:10629857-10647889 (-) // 99.44 // p36.22	10647889	10629857	-	NM_001079843 /// NM_017766
CASZ1	chr1:10634686-10634969	1	10634686	10634969	0.00659928	0.726431	0.203732	-0.5227	NM_001079843	CASZ1	3'/gene body	Genebody	0.0259538	up	1.22773	0.295993	CASZ1	chr1:10629857-10647889 (-) // 99.44 // p36.22	10647889	10629857	-	NM_001079843 /// NM_017766
CASZ1	chr1:10722007-10722185	1	10722007	10722185	0.00756355	2.04858	1.52243	-0.526146	NM_001079843	CASZ1	5'/gene body	Genebody	0.0259538	up	1.22773	0.295993	CASZ1	chr1:10629857-10647889 (-) // 99.44 // p36.22	10647889	10629857	-	NM_001079843 /// NM_017766
ITGA2B	chr17:39811226-39811931	17	39811226	39811931	0.00530557	-2.28734	-1.69598	0.591363	NM_000419	ITGA2B	3'/gene body	Genebody	0.0260689	up	1.269	0.343691	ITGA2B	chr17:39805075-39822399 (-) // 99.94 // q21.31	39822399	39805075	-	NM_000419
CLTB	chr5:175766722-175767203	5	175766722	175767203	0.00335526	-0.199907	-0.770446	-0.57054	NM_007097	CLTB	5'/gene body	Genebody	0.0261271	up	1.56489	0.646065	CLTB	chr5:175752104-175776111 (-) // 100.0 // q35.2	175776111	175752104	-	NM_001834 /// NM_007097
AKR7A3	chr1:19485686-19486245	1	19485686	19486245	0.00312711	0.293101	-0.300996	-0.594097	NM_012067	AKR7A3	5'/gene body	Genebody	0.0262622	up	1.89203	0.919938	AKR7A3	chr1:19481653-19487867 (-) // 100.0 // p36.13 /// chr1:19466220-19473232 (-) // 94.17 // p36.13	19487867	19481653	-	NM_012067
DPYSL4	chr10:133850477-133850587	10	133850477	133850587	0.000312132	0.588966	1.95477	1.36581	NM_006426	DPYSL4	CGI promoter	promoter	0.0267185	up	1.20631	0.270601	DPYSL4	chr10:133850393-133869256 (+) // 98.52 // q26.3	133869256	133850393	+	NM_006426
FAM49A	chr2:16680912-16681284	2	16680912	16681284	0.00480748	-1.2322	-0.500145	0.732058	NM_030797	FAM49A	5'/gene body	Genebody	0.0267226	down	-1.25312	-0.325528	FAM49A	chr2:16594600-16668769 (-) // 88.65 // p24.3	16668769	16594600	-	NM_030797
FAM49A	chr2:16670723-16671402	2	16670723	16671402	0.00494116	-0.273378	0.530319	0.803697	NM_030797	FAM49A	5'/gene body	Genebody	0.0267226	down	-1.25312	-0.325528	FAM49A	chr2:16594600-16668769 (-) // 88.65 // p24.3	16668769	16594600	-	NM_030797
SMG6	chr17:2120752-2121294	17	2120752	2121294	0.00950699	0.36486	-0.342603	-0.707462	NM_017575	SMG6	5'/gene body	Genebody	0.0269765	up	1.34427	0.426818	SMG6	chr17:1909893-2149731 (-) // 99.77 // p13.3	2149731	1909893	-	NM_017575
SMG6	chr17:1940335-1940479	17	1940335	1940479	0.00463555	1.44276	1.96855	0.525787	NM_017575	SMG6	3'/gene body	Genebody	0.0269765	up	1.34427	0.426818	SMG6	chr17:1909893-2149731 (-) // 99.77 // p13.3	2149731	1909893	-	NM_017575
NEDD4	chr15:54069414-54069748	15	54069414	54069748	0.00548718	-0.376717	-0.91465	-0.537933	NM_006154	NEDD4	5'/gene body	Genebody	0.0271533	down	-1.69725	-0.763197	NEDD4	chr15:53906416-54073127 (-) // 93.77 // q21.3	54073127	53906416	-	NM_006154 /// NM_198400
TRAF3IP3	chr1:208009840-208010061	1	208009840	208010061	0.00511378	1.67927	2.25725	0.577979	NM_025228	TRAF3IP3	3'/gene body	Genebody	0.0273141	down	-1.28914	-0.366406	TRAF3IP3	chr1:207996146-208022288 (+) // 100.0 // q32.2	208022288	207996146	+	NM_025228
KCTD3	chr1:213807693-213809246	1	213807693	213809246	0.00242729	0.910567	0.260188	-0.650378	NM_016121	KCTD3	CGI promoter	promoter	0.0273765	down	-2.25187	-1.17112	KCTD3	chr1:213807507-213861696 (+) // 80.48 // q41	213861696	213807507	+	NM_016121
BRF1	chr14:104830575-104830692	14	104830575	104830692	0.00300245	0.547932	1.26429	0.71636	NM_001519	BRF1	5'/gene body	Genebody	0.0274751	up	1.27876	0.354748	BRF1	chr14:104793568-104837953 (-) // 99.33 // q32.33	104837953	104793568	-	NM_001519 /// NM_145685
NTRK3	chr15:86247306-86248476	15	86247306	86248476	0.00594414	-0.954495	-0.407972	0.546523	NM_001012338	NTRK3	3'/gene body	Genebody	0.0277261	up	1.29511	0.373079	NTRK3	chr15:86323212-86600394 (-) // 93.62 // q25.3	86600394	86323212	-	NM_001007156 /// NM_001012338 /// NM_002530
ZNF335	chr20:44027556-44027711	20	44027556	44027711	0.00383559	0.0437001	0.552808	0.509108	NM_022095	ZNF335	5'/gene body	Genebody	0.0277855	up	1.28233	0.358768	ZNF335	chr20:44033322-44033839 (-) // 100.0 // q13.12	44033839	44033322	-	NM_022095
ELL	chr19:18447017-18447301	19	18447017	18447301	0.00517392	0.363048	1.04014	0.677094	NM_006532	ELL	3'/gene body	Genebody	0.0279737	up	1.16273	0.217519	ELL	chr19:18414704-18415469 (-) // 91.88 // p13.11	18415469	18414704	-	NM_006532
ADD2	chr2:70744659-70745290	2	70744659	70745290	0.00698484	-0.568564	0.0351891	0.603754	NM_017488	ADD2	3'/gene body	Genebody	0.028215	up	1.35028	0.433259	ADD2	chr2:70756717-70848837 (-) // 99.57 // p13.3	70848837	70756717	-	NM_001617 /// NM_017482 /// NM_017483 /// NM_017484 /// NM_017488
SNAPC1	chr14:61327103-61327606	14	61327103	61327606	0.00142822	-0.997233	-1.67491	-0.677677	NM_003082	SNAPC1	3'/gene body	Genebody	0.0282996	down	-1.51088	-0.595393	SNAPC1	chr14:61298919-61331637 (+) // 100.0 // q23.2	61331637	61298919	+	NM_003082
AMPD3	chr11:10437489-10437592	11	10437489	10437592	0.00729912	0.347021	1.08376	0.736735	NM_001025389	AMPD3	5'/gene body	Genebody	0.0283176	down	-1.33556	-0.417447	AMPD3	chr11:10428799-10485247 (+) // 90.01 // p15.4	10485247	10428799	+	NM_000480 /// NM_001025389 /// NM_001025390
FGFR2	chr10:123326872-123327293	10	123326872	123327293	0.00103738	1.05822	0.434935	-0.623282	NM_022970	FGFR2	5'/gene body	Genebody	0.0285785	up	1.22429	0.291947	FGFR2	chr10:123233201-123347740 (-) // 92.99 // q26.13	123347740	123233201	-	NM_000141 /// NM_022970
FGFR2	chr10:123343073-123343256	10	123343073	123343256	0.000193672	-0.136464	-0.672844	-0.53638	NM_022970	FGFR2	5'/gene body	Genebody	0.0285785	up	1.22429	0.291947	FGFR2	chr10:123233201-123347740 (-) // 92.99 // q26.13	123347740	123233201	-	NM_000141 /// NM_022970
RGS6	chr14:71494921-71495335	14	71494921	71495335	0.00911204	-1.09672	-0.541054	0.55567	NM_004296	RGS6	5'/gene body	Genebody	0.0286178	up	1.34989	0.432839	RGS6	chr14:72002216-72076880 (+) // 93.1 // q24.2	72076880	72002216	+	NM_004296
RGS6	chr14:71840508-71840581	14	71840508	71840581	0.00581664	-0.364361	0.443048	0.80741	NM_004296	RGS6	3'/gene body	Genebody	0.0286178	up	1.34989	0.432839	RGS6	chr14:72002216-72076880 (+) // 93.1 // q24.2	72076880	72002216	+	NM_004296
MYST4	chr10:76430848-76431041	10	76430848	76431041	0.00781612	0.0227358	0.638795	0.616059	NM_012330	MYST4	3'/gene body	Genebody	0.0286763	down	-1.30924	-0.388729	MYST4	chr10:76256495-76462793 (+) // 96.14 // q22.2	76462793	76256495	+	NM_012330
IQCK	chr16:19700863-19701001	16	19700863	19701001	0.00459879	-0.590823	0.0904226	0.681246	NM_153208	IQCK	3'/gene body	Genebody	0.0292217	down	-1.49387	-0.579056	IQCK	chr16:19682820-19776600 (+) // 97.0 // p12.3	19776600	19682820	+	NM_153208
SOX21	chr13:94161743-94161958	13	94161743	94161958	0.00289666	0.743396	1.52858	0.785188	NM_007084	SOX21	CGI promoter	promoter	0.0293623	up	1.37691	0.461431	SOX21	chr13:94161473-94162304 (-) // 81.83 // q32.1	94162304	94161473	-	NM_007084
VPS53	chr17:369035-369203	17	369035	369203	0.000529848	-0.927199	-1.55314	-0.625946	NM_001128159	VPS53	3'/gene body	Genebody	0.0294007	up	1.20522	0.269294	VPS53	chr17:382282-473667 (-) // 76.66 // p13.3	473667	382282	-	NM_001128159 /// NM_018289
EHD1	chr11:64383011-64383257	11	64383011	64383257	0.00455345	0.257713	0.925232	0.667519	NM_006795	EHD1	3'/gene body	Genebody	0.0297743	up	1.32407	0.404984	EHD1	chr11:64376783-64402767 (-) // 95.44 // q13.1	64402767	64376783	-	NM_006795
LCP2	chr5:169656933-169657204	5	169656933	169657204	0.000649568	0.447347	1.2725	0.825149	NM_005565	LCP2	non-CGI promoter	promoter	0.0298596	down	-1.41539	-0.501201	LCP2	chr5:169608104-169657400 (-) // 98.99 // q35.1	169657400	169608104	-	NM_005565
AKR7A3	chr1:19485686-19486245	1	19485686	19486245	0.00312711	0.293101	-0.300996	-0.594097	NM_012067	AKR7A3	5'/gene body	Genebody	0.0302202	up	1.93431	0.951817	AKR7A3	chr1:19481654-19487867 (-) // 98.24 // p36.13 /// chr1:19466221-19473232 (-) // 92.94 // p36.13	19487867	19481654	-	NM_012067
MLXIP	chr12:121178114-121178460	12	121178114	121178460	0.000677237	1.44597	0.907723	-0.538246	NM_014938	MLXIP	3'/gene body	Genebody	0.0303214	down	-1.49947	-0.584449	MLXIP	chr12:121183782-121194918 (+) // 97.26 // q24.31	121194918	121183782	+	NM_014938
SBNO2	chr19:1081890-1082165	19	1081890	1082165	0.00656502	1.60664	2.17014	0.563505	NM_001100122	SBNO2	non-CGI promoter	promoter	0.0303408	up	1.29167	0.369242	SBNO2	chr19:1058657-1125259 (-) // 96.12 // p13.3	1125259	1058657	-	NM_001100122 /// NM_014963
SBNO2	chr19:1084150-1084282	19	1084150	1084282	0.00671208	0.548243	1.26245	0.71421	NM_001100122	SBNO2	non-CGI promoter	promoter	0.0303408	up	1.29167	0.369242	SBNO2	chr19:1058657-1125259 (-) // 96.12 // p13.3	1125259	1058657	-	NM_001100122 /// NM_014963
SBNO2	chr19:1083966-1084149	19	1083966	1084149	0.00419581	0.928592	1.60447	0.675878	NM_001100122	SBNO2	non-CGI promoter	promoter	0.0303408	up	1.29167	0.369242	SBNO2	chr19:1058657-1125259 (-) // 96.12 // p13.3	1125259	1058657	-	NM_001100122 /// NM_014963
TRPM1	chr15:29170699-29171091	15	29170699	29171091	0.00529984	-1.06754	-0.461465	0.60608	NM_002420	TRPM1	5'/gene body	Genebody	0.0304515	up	1.13614	0.184138	TRPM1	chr15:29080844-29181199 (-) // 95.26 // q13.3	29181199	29080844	-	NM_002420
FCHO1	chr19:17723466-17723687	19	17723466	17723687	0.000251219	1.36559	1.99397	0.628381	NM_015122	FCHO1	non-CGI promoter	promoter	0.0305745	up	1.25309	0.325489	FCHO1	chr19:17726429-17760369 (+) // 91.01 // p13.11	17760369	17726429	+	NM_015122
MICB	chr6:31582258-31582484	6	31582258	31582484	0.000324746	0.610021	-0.0171216	-0.627142	NM_005931	MICB	3'/gene body	Genebody	0.0306875	down	-1.51965	-0.60374	MICB	chr6:31573944-31586877 (+) // 67.0 // p21.33 /// chr6_cox_hap1:2912141-2925074 (+) // 67.13 // /// chr6_qbl_hap2:2713631-2726542 (+) // 67.09 //	31586877	31573944	+	NM_005931
AFF3	chr2:99880530-99881478	2	99880530	99881478	0.00280096	-1.18278	-0.16638	1.0164	NM_001025108	AFF3	5'/gene body	Genebody	0.0307326	up	1.18713	0.247476	AFF3	chr2:99534247-100087402 (-) // 98.03 // q11.2	100087402	99534247	-	NM_001025108 /// NM_002285
AFF3	chr2:99820372-99820583	2	99820372	99820583	0.00541062	-1.18482	-0.558022	0.626802	NM_001025108	AFF3	3'/gene body	Genebody	0.0307326	up	1.18713	0.247476	AFF3	chr2:99534247-100087402 (-) // 98.03 // q11.2	100087402	99534247	-	NM_001025108 /// NM_002285
CLSTN2	chr3:141326150-141326934	3	141326150	141326934	0.00707407	-2.82112	-2.08332	0.737798	NM_022131	CLSTN2	5'/gene body	Genebody	0.0308131	down	-1.45648	-0.542485	CLSTN2	chr3:141136896-141769320 (+) // 97.44 // q23	141769320	141136896	+	NM_022131
CTDSPL	chr3:37914426-37914615	3	37914426	37914615	0.0068798	0.393064	1.05077	0.657706	NM_005808	CTDSPL	5'/gene body	Genebody	0.0308775	up	1.12383	0.168423	CTDSPL	chr3:37878672-37987977 (-) // 96.2 // p22.2	37987977	37878672	-	NM_001008392 /// NM_005808
EHD1	chr11:64383011-64383257	11	64383011	64383257	0.00455345	0.257713	0.925232	0.667519	NM_006795	EHD1	3'/gene body	Genebody	0.0310693	up	1.21588	0.282002	EHD1	chr11:64376783-64402767 (-) // 95.44 // q13.1	64402767	64376783	-	NM_006795
PAK4	chr19:44337641-44337970	19	44337641	44337970	0.0023165	0.989428	0.489366	-0.500061	NM_001014834	PAK4	3'/gene body	Genebody	0.0310721	up	1.36547	0.449395	PAK4	chr19:44308301-44361882 (+) // 94.22 // q13.2	44361882	44308301	+	NM_001014831 /// NM_001014832 /// NM_001014834 /// NM_001014835 /// NM_005884
PAK4	chr19:44338355-44338523	19	44338355	44338523	0.00979343	1.32454	0.776344	-0.548199	NM_001014831	PAK4	3'/gene body	Genebody	0.0310721	up	1.36547	0.449395	PAK4	chr19:44308301-44361882 (+) // 94.22 // q13.2	44361882	44308301	+	NM_001014831 /// NM_001014832 /// NM_001014834 /// NM_001014835 /// NM_005884
GGA1	chr22:36352127-36352374	22	36352127	36352374	0.00929483	0.409349	0.975436	0.566087	NM_013365	GGA1	3'/gene body	Genebody	0.0310789	up	1.29545	0.373451	GGA1	chr22:36334798-36359516 (+) // 99.39 // q13.1	36359516	36334798	+	NM_001001560 /// NM_001001561 /// NM_013365
GGA1	chr22:36352419-36352680	22	36352419	36352680	2.76e-06	0.563322	1.302	0.738675	NM_013365	GGA1	3'/gene body	Genebody	0.0310789	up	1.29545	0.373451	GGA1	chr22:36334798-36359516 (+) // 99.39 // q13.1	36359516	36334798	+	NM_001001560 /// NM_001001561 /// NM_013365
CADPS2	chr7:121744881-121745958	7	121744881	121745958	0.00729162	-1.65088	-1.12716	0.52372	NM_017954	CADPS2	3'/gene body	Genebody	0.0311164	down	-1.36781	-0.451865	CADPS2	chr7:121746688-121865697 (-) // 97.93 // q31.32	121865697	121746688	-	NM_001009571 /// NM_017954
CRMP1	chr4:5923436-5923509	4	5923436	5923509	0.00653914	0.992723	1.50641	0.513687	NM_001014809	CRMP1	5'/gene body	Genebody	0.0315743	up	1.33841	0.420518	CRMP1	chr4:5873415-5941044 (-) // 99.89 // p16.1	5941044	5873415	-	NM_001014809 /// NM_001313
CRMP1	chr4:5918935-5919098	4	5918935	5919098	0.00663155	0.948253	1.59979	0.651534	NM_001014809	CRMP1	5'/gene body	Genebody	0.0315743	up	1.33841	0.420518	CRMP1	chr4:5873415-5941044 (-) // 99.89 // p16.1	5941044	5873415	-	NM_001014809 /// NM_001313
PARK2	chr6:162635118-162635209	6	162635118	162635209	0.000576014	1.24426	1.91835	0.674091	NM_013987	PARK2	5'/gene body	Genebody	0.0316398	up	1.10888	0.149109	PARK2	chr6:161689660-163068790 (-) // 96.32 // q26	163068790	161689660	-	NM_004562 /// NM_013987 /// NM_013988
PARK2	chr6:162804407-162804566	6	162804407	162804566	0.00477465	-0.835222	-0.311382	0.523841	NM_013987	PARK2	5'/gene body	Genebody	0.0316398	up	1.10888	0.149109	PARK2	chr6:161689660-163068790 (-) // 96.32 // q26	163068790	161689660	-	NM_004562 /// NM_013987 /// NM_013988
CD97	chr19:14355038-14355537	19	14355038	14355537	0.00861384	0.875843	1.51499	0.639145	NM_001025160	CD97	5'/gene body	Genebody	0.0318766	down	-1.51203	-0.596483	CD97	chr19:14353265-14380533 (+) // 99.18 // p13.12	14380533	14353265	+	NM_001025160 /// NM_001784 /// NM_078481
FBLN1	chr22:44300453-44300992	22	44300453	44300992	0.00017335	-1.26099	-0.618651	0.642335	NM_006486	FBLN1	5'/gene body	Genebody	0.032016	down	-1.37183	-0.456102	FBLN1	chr22:44277519-44375227 (+) // 99.66 // q13.31	44375227	44277519	+	NM_001996 /// NM_006485 /// NM_006486 /// NM_006487
FBLN1	chr22:44354010-44354430	22	44354010	44354430	0.00466308	1.96438	1.42481	-0.539565	NM_006486	FBLN1	3'/gene body	Genebody	0.032016	down	-1.37183	-0.456102	FBLN1	chr22:44277519-44375227 (+) // 99.66 // q13.31	44375227	44277519	+	NM_001996 /// NM_006485 /// NM_006486 /// NM_006487
LARGE	chr22:32609073-32609783	22	32609073	32609783	0.0035134	-2.61948	-1.88528	0.734199	NM_133642	LARGE	5'/gene body	Genebody	0.0320308	down	-1.20431	-0.26821	LARGE	chr22:31999070-32646410 (-) // 99.95 // q12.3	32646410	31999070	-	NM_004737 /// NM_133642
LARGE	chr22:32183438-32184184	22	32183438	32184184	0.00386475	-1.67679	-0.780025	0.896762	NM_133642	LARGE	3'/gene body	Genebody	0.0320308	down	-1.20431	-0.26821	LARGE	chr22:31999070-32646410 (-) // 99.95 // q12.3	32646410	31999070	-	NM_004737 /// NM_133642
C11orf9	chr11:61279952-61280226	11	61279952	61280226	0.000355884	-0.471289	0.142944	0.614233	NM_013279	C11orf9	non-CGI promoter	promoter	0.0320308	down	-1.42867	-0.514673	C11orf9	chr11:61279436-61312565 (+) // 97.08 // q12.2	61312565	61279436	+	NM_001127392 /// NM_013279
SNX10	chr7:26373142-26373770	7	26373142	26373770	0.00803788	0.440794	-0.256409	-0.697203	NM_013322	SNX10	3'/gene body	Genebody	0.0321155	down	-1.7601	-0.815659	SNX10	chr7:26299198-26380463 (+) // 98.75 // p15.2	26380463	26299198	+	NM_013322
SNX10	chr7:26336629-26336972	7	26336629	26336972	0.00420729	-1.47164	-0.85612	0.615516	NM_013322	SNX10	3'/gene body	Genebody	0.0321155	down	-1.7601	-0.815659	SNX10	chr7:26299198-26380463 (+) // 98.75 // p15.2	26380463	26299198	+	NM_013322
LMO4	chr1:87568997-87569688	1	87568997	87569688	0.00651122	0.532939	1.21681	0.683874	NM_006769	LMO4	5'/gene body	Genebody	0.0321943	down	-1.33142	-0.412966	LMO4	chr1:87567375-87583673 (+) // 97.08 // p22.3	87583673	87567375	+	NM_006769
GTF3C1	chr16:27418294-27418592	16	27418294	27418592	0.00525485	1.91458	1.39701	-0.517574	NM_001520	GTF3C1	3'/gene body	Genebody	0.0322764	up	1.37537	0.459821	GTF3C1	chr16:27379435-27468775 (-) // 88.63 // p12.1	27468775	27379435	-	NM_001520
COMT	chr22:18311532-18311789	22	18311532	18311789	0.0039988	0.298292	1.02309	0.724794	NM_000754	COMT	5'/gene body	Genebody	0.0323606	up	1.35747	0.440916	COMT	chr22:18375643-18378325 (-) // 87.79 // q11.21	18378325	18375643	-	NM_000754 /// NM_001135161 /// NM_001135162 /// NM_007310
LIMCH1	chr4:41211747-41212005	4	41211747	41212005	0.0026556	0.0338316	0.614651	0.580819	NM_001112718	LIMCH1	3'/gene body	Genebody	0.0323697	down	-1.36896	-0.453082	LIMCH1	chr4:41309693-41396818 (+) // 97.72 // p13	41396818	41309693	+	NM_001112717 /// NM_001112718 /// NM_001112719 /// NM_001112720 /// NM_014988
RFC4	chr3:188007765-188008137	3	188007765	188008137	0.00423577	-0.778301	-0.0862592	0.692042	NM_181573	RFC4	non-CGI promoter	promoter	0.032393	down	-1.45706	-0.543057	RFC4	chr3:187990380-188006944 (-) // 92.95 // q27.3	188006944	187990380	-	NM_002916 /// NM_181573
TNFRSF1B	chr1:12180690-12181289	1	12180690	12181289	0.00644803	1.97228	1.46449	-0.507788	NM_001066	TNFRSF1B	3'/gene body	Genebody	0.0323974	down	-1.27262	-0.347802	TNFRSF1B	chr1:12149646-12191863 (+) // 86.4 // p36.22	12191863	12149646	+	NM_001066
DGCR2	chr22:17474058-17474681	22	17474058	17474681	0.00229147	-0.734732	0.216709	0.951441	NM_005137	DGCR2	5'/gene body	Genebody	0.0326331	up	1.23233	0.301388	DGCR2	chr22:17403800-17489944 (-) // 98.21 // q11.21	17489944	17403800	-	NM_005137
CARD10	chr22:36223105-36223672	22	36223105	36223672	0.00806811	-0.884226	-0.2041	0.680126	NM_014550	CARD10	3'/gene body	Genebody	0.0326691	up	1.17372	0.231092	CARD10	chr22:36216564-36217228 (+) // 99.25 // q13.1	36217228	36216564	+	NM_014550
PAOX	chr10:135052896-135053231	10	135052896	135053231	0.00313617	-0.214098	0.612108	0.826206	NM_207128	PAOX	3'/gene body	Genebody	0.0330213	up	1.34951	0.43244	PAOX	chr10:135042761-135055187 (+) // 95.44 // q26.3	135055187	135042761	+	NM_152911 /// NM_207127 /// NM_207128
FAM134A	chr2:219755026-219755300	2	219755026	219755300	0.00632897	-0.325393	0.300566	0.625959	NM_024293	FAM134A	3'/gene body	Genebody	0.0330358	up	1.30789	0.387239	FAM134A	chr2:219751220-219756765 (+) // 70.57 // q35	219756765	219751220	+	NM_024293
PTPN11	chr12:111402503-111402645	12	111402503	111402645	0.00295295	-1.61156	-1.0979	0.513661	NM_002834	PTPN11	3'/gene body	Genebody	0.0330563	down	-1.50973	-0.594288	PTPN11	chr12:111430447-111432100 (+) // 91.07 // q24.13	111432100	111430447	+	NM_002834
ATP9A	chr20:49711441-49712556	20	49711441	49712556	0.00915462	-1.47199	-0.645713	0.826277	NM_006045	ATP9A	3'/gene body	Genebody	0.0332258	up	1.32223	0.402977	ATP9A	chr20:49687688-49690102 (-) // 51.64 // q13.2	49690102	49687688	-	NM_006045
TBCD	chr17:78438508-78439343	17	78438508	78439343	0.00664841	-0.414155	-1.2687	-0.854548	NM_005993	TBCD	3'/gene body	Genebody	0.03338	up	1.41156	0.497291	TBCD	chr17:78303226-78494349 (+) // 98.22 // q25.3	78494349	78303226	+	NM_005993
TBCD	chr17:78478558-78478646	17	78478558	78478646	0.00768887	0.863656	0.230207	-0.633449	NM_005993	TBCD	3'/gene body	Genebody	0.03338	up	1.41156	0.497291	TBCD	chr17:78303226-78494349 (+) // 98.22 // q25.3	78494349	78303226	+	NM_005993
TBCD	chr17:78441077-78441463	17	78441077	78441463	0.000926219	0.513461	-0.0117373	-0.525199	NM_005993	TBCD	3'/gene body	Genebody	0.03338	up	1.41156	0.497291	TBCD	chr17:78303226-78494349 (+) // 98.22 // q25.3	78494349	78303226	+	NM_005993
TBCD	chr17:78358874-78359047	17	78358874	78359047	0.00226573	-0.386507	-0.990864	-0.604357	NM_005993	TBCD	5'/gene body	Genebody	0.03338	up	1.41156	0.497291	TBCD	chr17:78303226-78494349 (+) // 98.22 // q25.3	78494349	78303226	+	NM_005993
TBCD	chr17:78359064-78359361	17	78359064	78359361	0.00148067	-0.597788	-1.11548	-0.517692	NM_005993	TBCD	5'/gene body	Genebody	0.03338	up	1.41156	0.497291	TBCD	chr17:78303226-78494349 (+) // 98.22 // q25.3	78494349	78303226	+	NM_005993
TBCD	chr17:78481690-78481880	17	78481690	78481880	0.00277378	-1.71374	-2.23321	-0.519475	NM_005993	TBCD	3'/gene body	Genebody	0.03338	up	1.41156	0.497291	TBCD	chr17:78303226-78494349 (+) // 98.22 // q25.3	78494349	78303226	+	NM_005993
LAMB1	chr7:107381252-107381927	7	107381252	107381927	0.00312319	-0.956386	-1.47493	-0.518539	NM_002291	LAMB1	3'/gene body	Genebody	0.0334668	down	-1.91268	-0.935595	LAMB1	chr7:107352007-107364894 (-) // 99.69 // q31.1	107364894	107352007	-	NM_002291
TNRC4	chr1:149942426-149942492	1	149942426	149942492	0.000914104	1.09875	1.66715	0.568406	NM_007185	TNRC4	3'/gene body	Genebody	0.0335334	up	1.3308	0.412296	TNRC4	chr1:149941923-149948403 (-) // 95.75 // q21.3	149948403	149941923	-	NM_007185
NRXN2	chr11:64136182-64136260	11	64136182	64136260	0.0056971	0.507579	1.24661	0.739029	NM_138732	NRXN2	3'/gene body	Genebody	0.0336908	up	1.26059	0.334094	NRXN2	chr11:64130223-64237860 (-) // 97.46 // q13.1	64237860	64130223	-	NM_015080 /// NM_138732 /// NM_138734
CD5	chr11:60649536-60649686	11	60649536	60649686	0.00283331	1.21896	0.678401	-0.540555	NM_014207	CD5	3'/gene body	Genebody	0.0339489	up	1.29594	0.374001	CD5	chr11:60626536-60651094 (+) // 99.83 // q12.2	60651094	60626536	+	NM_014207
BTD	chr3:15657655-15657860	3	15657655	15657860	9.36e-05	0.917891	0.278904	-0.638987	NM_000060	BTD	3'/gene body	Genebody	0.0339688	up	1.47198	0.557759	BTD	chr3:15618548-15659133 (+) // 86.59 // p24.3	15659133	15618548	+	NM_000060
HERC2	chr15:26035862-26036207	15	26035862	26036207	0.0060344	-0.865209	-1.42184	-0.556633	NM_004667	HERC2	3'/gene body	Genebody	0.0342374	down	-1.37053	-0.454733	HERC2	chr15:26029784-26240845 (-) // 99.74 // q13.1	26240845	26029784	-	NM_004667
FBLN1	chr22:44300453-44300992	22	44300453	44300992	0.00017335	-1.26099	-0.618651	0.642335	NM_006486	FBLN1	5'/gene body	Genebody	0.0342593	up	1.47423	0.559964	FBLN1	chr22:44277519-44325159 (+) // 72.5 // q13.31	44325159	44277519	+	NM_001996 /// NM_006485 /// NM_006486 /// NM_006487
FBLN1	chr22:44354010-44354430	22	44354010	44354430	0.00466308	1.96438	1.42481	-0.539565	NM_006486	FBLN1	3'/gene body	Genebody	0.0342593	up	1.47423	0.559964	FBLN1	chr22:44277519-44325159 (+) // 72.5 // q13.31	44325159	44277519	+	NM_001996 /// NM_006485 /// NM_006486 /// NM_006487
UBR4	chr1:19321975-19322046	1	19321975	19322046	0.0034014	0.109448	-0.392694	-0.502141	NM_020765	UBR4	3'/gene body	Genebody	0.0343997	up	1.24084	0.311318	UBR4	chr1:19310781-19317061 (-) // 76.79 // p36.13	19317061	19310781	-	NM_020765
CD58	chr1:116859478-116859754	1	116859478	116859754	0.00680523	1.21003	1.9943	0.784272	NM_001779	CD58	3'/gene body	Genebody	0.0344702	down	-1.22871	-0.297143	CD58	chr1:116863375-116888731 (+) // 96.54 // p13.1	116888731	116863375	+	NM_001779
FBXO31	chr16:85946856-85947191	16	85946856	85947191	0.00540067	-0.277318	-0.837165	-0.559848	NM_024735	FBXO31	3'/gene body	Genebody	0.0349473	up	1.2043	0.268191	FBXO31	chr16:85893923-85908523 (-) // 90.93 // q24.2	85908523	85893923	-	NM_024735 /// NR_024568
ANKRD12	chr18:9246855-9247073	18	9246855	9247073	0.00611763	-1.87986	-2.38417	-0.504302	NM_001083625	ANKRD12	3'/gene body	Genebody	0.0349677	down	-1.53651	-0.619657	ANKRD12	chr18:9126804-9273757 (+) // 97.25 // p11.22	9273757	9126804	+	NM_001083625 /// NM_015208
LIMD2	chr17:59132689-59133028	17	59132689	59133028	0.00808251	0.0362526	0.757862	0.721609	NM_030576	LIMD2	non-CGI promoter	promoter	0.0352741	up	1.17951	0.238182	LIMD2	chr17:59128899-59131232 (-) // 98.54 // q23.3	59131232	59128899	-	NM_030576
LSM14A	chr19:39354169-39354697	19	39354169	39354697	0.00617361	-1.96477	-1.45005	0.514716	NM_015578	LSM14A	non-CGI promoter	promoter	0.0353253	down	-1.47762	-0.563274	LSM14A	chr19:39355211-39412259 (+) // 97.11 // q13.11	39412259	39355211	+	NM_001114093 /// NM_015578
LCK	chr1:32502126-32503011	1	32502126	32503011	0.00322835	-1.63744	-0.854447	0.782992	NM_005356	LCK	5'/gene body	Genebody	0.0354829	down	-1.23935	-0.309583	LCK	chr1:32512393-32523929 (+) // 99.18 // p35.1	32523929	32512393	+	NM_001042771 /// NM_005356
ARTN	chr1:44175154-44175652	1	44175154	44175652	0.00335803	2.0552	1.54499	-0.510211	NM_057091	ARTN	3'/gene body	Genebody	0.0358262	up	1.21906	0.285774	ARTN	chr1:44171578-44175471 (+) // 96.19 // p34.1	44175471	44171578	+	NM_001136215 /// NM_003976 /// NM_057090 /// NM_057091 /// NM_057160
CORO7	chr16:4404247-4404497	16	4404247	4404497	0.00621428	0.26143	0.853208	0.591777	NM_024535	CORO7	5'/gene body	Genebody	0.0362775	up	1.29295	0.370663	CORO7	chr16:4344545-4406572 (-) // 98.96 // p13.3	4406572	4344545	-	NM_024535
CORO7	chr16:4405269-4405544	16	4405269	4405544	0.00154575	1.09107	1.67931	0.588244	NM_024535	CORO7	non-CGI promoter	promoter	0.0362775	up	1.29295	0.370663	CORO7	chr16:4344545-4406572 (-) // 98.96 // p13.3	4406572	4344545	-	NM_024535
N4BP2L2	chr13:31913152-31913744	13	31913152	31913744	0.000453174	-1.27843	-1.82069	-0.542256	NM_033111	N4BP2L2	3'/gene body	Genebody	0.0363347	down	-1.24282	-0.313619	N4BP2L2	chr13:32005652-32007994 (-) // 80.65 // q13.1	32007994	32005652	-	NM_014887 /// NM_033111
INSR	chr19:7181098-7181673	19	7181098	7181673	0.00691473	-2.03932	-1.43128	0.608048	NM_000208	INSR	5'/gene body	Genebody	0.0364077	up	1.27068	0.345596	INSR	chr19:7067637-7245011 (-) // 98.38 // p13.2	7245011	7067637	-	NM_000208 /// NM_001079817
INSR	chr19:7137306-7137807	19	7137306	7137807	0.00640377	-1.04251	-0.138337	0.90417	NM_001079817	INSR	3'/gene body	Genebody	0.0364077	up	1.27068	0.345596	INSR	chr19:7067637-7245011 (-) // 98.38 // p13.2	7245011	7067637	-	NM_000208 /// NM_001079817
INSR	chr19:7128853-7129161	19	7128853	7129161	0.000221162	-1.10964	-0.134334	0.975303	NM_001079817	INSR	3'/gene body	Genebody	0.0364077	up	1.27068	0.345596	INSR	chr19:7067637-7245011 (-) // 98.38 // p13.2	7245011	7067637	-	NM_000208 /// NM_001079817
CYP19A1	chr15:49311357-49312412	15	49311357	49312412	0.00700611	-2.28686	-1.52845	0.758413	NM_031226	CYP19A1	3'/gene body	Genebody	0.0367011	up	1.18669	0.246946	CYP19A1	chr15:49289099-49322428 (-) // 99.67 // q21.2	49322428	49289099	-	NM_000103 /// NM_031226
FBXO31	chr16:85946856-85947191	16	85946856	85947191	0.00540067	-0.277318	-0.837165	-0.559848	NM_024735	FBXO31	3'/gene body	Genebody	0.0367204	up	1.35191	0.435001	FBXO31	chr16:85893923-85908523 (-) // 90.93 // q24.2	85908523	85893923	-	NM_024735 /// NR_024568
A1CF	chr10:52311925-52313026	10	52311925	52313026	0.00831381	-2.40783	-1.89544	0.512387	NM_138933	A1CF	5'/gene body	Genebody	0.0370736	up	1.90562	0.93026	A1CF	chr10:52236450-52315393 (-) // 98.46 // q11.23	52315393	52236450	-	NM_014576 /// NM_138932 /// NM_138933
AGPAT3	chr21:44199202-44199471	21	44199202	44199471	0.00747363	-0.309405	-0.903552	-0.594147	NM_001037553	AGPAT3	3'/gene body	Genebody	0.0371362	up	1.42577	0.511737	AGPAT3	chr21:44126852-44227033 (+) // 98.98 // q22.3	44227033	44126852	+	NM_001037553 /// NM_020132
CHN2	chr7:29367194-29368216	7	29367194	29368216	0.00390372	-1.897	-1.3945	0.502504	NM_004067	CHN2	3'/gene body	Genebody	0.037201	up	1.167	0.222801	CHN2	chr7:29201099-29519483 (+) // 80.68 // p15.1	29519483	29201099	+	NM_001039936 /// NM_004067
CTNNA3	chr10:68279437-68279532	10	68279437	68279532	0.00593473	0.135586	1.12917	0.993583	NM_001127384	CTNNA3	3'/gene body	Genebody	0.0372559	up	1.26032	0.333792	CTNNA3	chr10:67349937-69125933 (-) // 99.77 // q21.3	69125933	67349937	-	NM_001127384 /// NM_013266
CTNNA3	chr10:67674092-67674909	10	67674092	67674909	0.00255331	-1.82654	-1.25229	0.574245	NM_001127384	CTNNA3	3'/gene body	Genebody	0.0372559	up	1.26032	0.333792	CTNNA3	chr10:67349937-69125933 (-) // 99.77 // q21.3	69125933	67349937	-	NM_001127384 /// NM_013266
JMJD2B	chr19:5054633-5055197	19	5054633	5055197	0.000322933	1.60827	0.920357	-0.687916	NM_015015	JMJD2B	3'/gene body	Genebody	0.0372635	up	1.32866	0.409971	JMJD2B	chr19:5033414-5092513 (+) // 88.83 // p13.3	5092513	5033414	+	NM_015015
JMJD2B	chr19:5026300-5026375	19	5026300	5026375	0.00246838	0.326618	0.933198	0.606579	NM_015015	JMJD2B	3'/gene body	Genebody	0.0372635	up	1.32866	0.409971	JMJD2B	chr19:5033414-5092513 (+) // 88.83 // p13.3	5092513	5033414	+	NM_015015
JMJD2B	chr19:5015166-5015835	19	5015166	5015835	0.0013526	-0.0422561	-0.664844	-0.622588	NM_015015	JMJD2B	3'/gene body	Genebody	0.0372635	up	1.32866	0.409971	JMJD2B	chr19:5033414-5092513 (+) // 88.83 // p13.3	5092513	5033414	+	NM_015015
ABCC4	chr13:94681737-94682184	13	94681737	94682184	0.00735564	-0.648385	-1.181	-0.532612	NM_001105515	ABCC4	5'/gene body	Genebody	0.0373888	down	-1.84474	-0.883419	ABCC4	chr13:94470090-94751684 (-) // 98.2 // q32.1	94751684	94470090	-	NM_001105515 /// NM_005845
ABCC4	chr13:94649946-94650831	13	94649946	94650831	0.00382016	-2.57041	-1.92852	0.641898	NM_001105515	ABCC4	3'/gene body	Genebody	0.0373888	down	-1.84474	-0.883419	ABCC4	chr13:94470090-94751684 (-) // 98.2 // q32.1	94751684	94470090	-	NM_001105515 /// NM_005845
KIAA0182	chr16:84216770-84216929	16	84216770	84216929	0.00700068	0.411712	-0.107808	-0.519519	NM_014615	KIAA0182	5'/gene body	Genebody	0.0373947	down	-1.42118	-0.507086	KIAA0182	chr16:84147320-84267307 (+) // 95.5 // q24.1	84267307	84147320	+	NM_001134473 /// NM_014615
KIAA0182	chr16:84228893-84229604	16	84228893	84229604	0.0032988	1.30074	0.66673	-0.634013	NM_014615	KIAA0182	5'/gene body	Genebody	0.0373947	down	-1.42118	-0.507086	KIAA0182	chr16:84147320-84267307 (+) // 95.5 // q24.1	84267307	84147320	+	NM_001134473 /// NM_014615
KIAA0182	chr16:84210700-84210944	16	84210700	84210944	0.00624317	0.677215	0.0404706	-0.636744	NM_014615	KIAA0182	5'/gene body	Genebody	0.0373947	down	-1.42118	-0.507086	KIAA0182	chr16:84147320-84267307 (+) // 95.5 // q24.1	84267307	84147320	+	NM_001134473 /// NM_014615
ATXN1	chr6:16414289-16414557	6	16414289	16414557	0.0039669	-1.35814	-0.63467	0.723473	NM_001128164	ATXN1	3'/gene body	Genebody	0.0374513	down	-1.45092	-0.536966	ATXN1	chr6:16407322-16869666 (-) // 98.12 // p22.3	16869666	16407322	-	NM_000332 /// NM_001128164
ATXN1	chr6:16806144-16806246	6	16806144	16806246	0.00369891	0.180648	1.17309	0.992446	NM_001128164	ATXN1	5'/gene body	Genebody	0.0374513	down	-1.45092	-0.536966	ATXN1	chr6:16407322-16869666 (-) // 98.12 // p22.3	16869666	16407322	-	NM_000332 /// NM_001128164
CDK5RAP1	chr20:31421611-31422014	20	31421611	31422014	0.00275693	-1.38142	-0.558998	0.822422	NM_016408	CDK5RAP1	3'/gene body	Genebody	0.0375985	up	1.29976	0.378247	CDK5RAP1	chr20:31410309-31452986 (-) // 98.61 // q11.21	31452986	31410309	-	NM_016082 /// NM_016408
CDK5RAP1	chr20:31420874-31421610	20	31420874	31421610	0.00910234	-1.37796	-0.861941	0.516014	NM_016408	CDK5RAP1	3'/gene body	Genebody	0.0375985	up	1.29976	0.378247	CDK5RAP1	chr20:31410309-31452986 (-) // 98.61 // q11.21	31452986	31410309	-	NM_016082 /// NM_016408
ITPR3	chr6:33768451-33768753	6	33768451	33768753	0.0052225	0.235106	0.810266	0.575159	NM_002224	ITPR3	3'/gene body	Genebody	0.0376006	down	-1.28121	-0.357504	ITPR3	chr6:33697133-33771686 (+) // 99.58 // p21.31	33771686	33697133	+	NM_002224
F2R	chr5:76064136-76064212	5	76064136	76064212	0.00657447	0.104715	0.696064	0.591349	NM_001992	F2R	3'/gene body	Genebody	0.0377321	down	-1.42024	-0.506131	F2R	chr5:76047506-76067054 (+) // 87.03 // q13.3	76067054	76047506	+	NM_001992
BPNT1	chr1:218323571-218323632	1	218323571	218323632	0.00137994	-0.897625	-1.55764	-0.660011	NM_006085	BPNT1	5'/gene body	Genebody	0.0380124	up	1.13707	0.185316	BPNT1	chr1:218297694-218329740 (-) // 65.93 // q41	218329740	218297694	-	NM_006085
INPP5A	chr10:134214912-134215316	10	134214912	134215316	0.00523049	-0.0998178	0.833913	0.933731	NM_005539	INPP5A	5'/gene body	Genebody	0.038046	down	-1.30775	-0.387091	INPP5A	chr10:134201636-134446969 (+) // 96.36 // q26.3	134446969	134201636	+	NM_005539
TSHZ2	chr20:51323634-51323814	20	51323634	51323814	0.00504197	-1.011	-0.41939	0.591612	NM_173485	TSHZ2	3'/gene body	Genebody	0.0381465	up	1.22491	0.292675	TSHZ2	chr20:51538901-51539571 (+) // 98.09 // q13.2	51539571	51538901	+	NM_173485
C19orf22	chr19:859928-860174	19	859928	860174	0.00388507	1.06171	1.86681	0.805102	NM_138774	C19orf22	5'/gene body	Genebody	0.0383191	down	-1.48718	-0.572582	C19orf22	chr19:847503-864208 (-) // 87.7 // p13.3	864208	847503	-	NM_138774
PPIL2	chr22:20367788-20368058	22	20367788	20368058	0.000663763	1.50008	0.59486	-0.905221	NM_148175	PPIL2	3'/gene body	Genebody	0.0383546	up	1.28675	0.363736	PPIL2	chr22:20350309-20382154 (+) // 98.76 // q11.21	20382154	20350309	+	NM_014337 /// NM_148175 /// NM_148176
PPIL2	chr22:20365694-20366034	22	20365694	20366034	0.00564601	-0.672859	-1.17312	-0.50026	NM_148175	PPIL2	3'/gene body	Genebody	0.0383546	up	1.28675	0.363736	PPIL2	chr22:20350309-20382154 (+) // 98.76 // q11.21	20382154	20350309	+	NM_014337 /// NM_148175 /// NM_148176
PPIL2	chr22:20367180-20367787	22	20367180	20367787	0.00212607	1.14509	0.449449	-0.695639	NM_148175	PPIL2	3'/gene body	Genebody	0.0383546	up	1.28675	0.363736	PPIL2	chr22:20350309-20382154 (+) // 98.76 // q11.21	20382154	20350309	+	NM_014337 /// NM_148175 /// NM_148176
PPIL2	chr22:20366035-20366761	22	20366035	20366761	0.000654802	0.534665	-0.163966	-0.698631	NM_148175	PPIL2	3'/gene body	Genebody	0.0383546	up	1.28675	0.363736	PPIL2	chr22:20350309-20382154 (+) // 98.76 // q11.21	20382154	20350309	+	NM_014337 /// NM_148175 /// NM_148176
VGF	chr7:100592101-100592691	7	100592101	100592691	0.00713128	-0.838079	-1.33919	-0.501115	NM_003378	VGF	3'/gene body	Genebody	0.0384002	up	1.24513	0.316291	VGF	chr7:100592516-100595572 (-) // 84.8 // q22.1	100595572	100592516	-	NM_003378
INPP4A	chr2:98449346-98449777	2	98449346	98449777	0.00926913	-1.34409	-0.769083	0.575007	NM_004027	INPP4A	5'/gene body	Genebody	0.0384999	down	-1.29852	-0.376867	INPP4A	chr2:98427780-98572878 (+) // 97.37 // q11.2	98572878	98427780	+	NM_001134224 /// NM_001134225 /// NM_001566 /// NM_004027
INPP4A	chr2:98538593-98538877	2	98538593	98538877	0.000186667	-0.655963	-1.30429	-0.648326	NM_004027	INPP4A	3'/gene body	Genebody	0.0384999	down	-1.29852	-0.376867	INPP4A	chr2:98427780-98572878 (+) // 97.37 // q11.2	98572878	98427780	+	NM_001134224 /// NM_001134225 /// NM_001566 /// NM_004027
GATA6	chr18:18034753-18035012	18	18034753	18035012	0.00846967	0.379186	-0.418895	-0.798082	NM_005257	GATA6	3'/gene body	Genebody	0.0386663	down	-1.81666	-0.861291	GATA6	chr18:18005276-18035935 (+) // 95.22 // q11.2	18035935	18005276	+	NM_005257
INPP4A	chr2:98449346-98449777	2	98449346	98449777	0.00926913	-1.34409	-0.769083	0.575007	NM_004027	INPP4A	5'/gene body	Genebody	0.0388382	up	1.14684	0.19767	INPP4A	chr2:98427844-98564716 (+) // 98.91 // q11.2	98564716	98427844	+	NM_001134224 /// NM_001134225 /// NM_001566 /// NM_004027
INPP4A	chr2:98538593-98538877	2	98538593	98538877	0.000186667	-0.655963	-1.30429	-0.648326	NM_004027	INPP4A	3'/gene body	Genebody	0.0388382	up	1.14684	0.19767	INPP4A	chr2:98427844-98564716 (+) // 98.91 // q11.2	98564716	98427844	+	NM_001134224 /// NM_001134225 /// NM_001566 /// NM_004027
PIK3R2	chr19:18141669-18141873	19	18141669	18141873	0.000602401	-0.571802	0.0431034	0.614905	NM_005027	PIK3R2	3'/gene body	Genebody	0.0388576	up	1.29551	0.373517	PIK3R2	chr19:18127449-18141877 (+) // 88.38 // p13.11	18141877	18127449	+	NM_005027
PIK3R2	chr19:18141607-18141668	19	18141607	18141668	0.00223265	0.638765	1.24307	0.604309	NM_005027	PIK3R2	3'/gene body	Genebody	0.0388576	up	1.29551	0.373517	PIK3R2	chr19:18127449-18141877 (+) // 88.38 // p13.11	18141877	18127449	+	NM_005027
SPDEF	chr6:34620193-34620364	6	34620193	34620364	0.000636908	1.29632	0.756962	-0.539356	NM_012391	SPDEF	3'/gene body	Genebody	0.0392016	up	1.22436	0.292022	SPDEF	chr6:34613559-34614021 (-) // 71.79 // p21.31	34614021	34613559	-	NM_012391
KLHL21	chr1:6580119-6580577	1	6580119	6580577	0.0032478	1.66258	1.1153	-0.547284	NM_014851	KLHL21	3'/gene body	Genebody	0.0393756	up	1.35511	0.438412	KLHL21	chr1:6573365-6585648 (-) // 84.02 // p36.31	6585648	6573365	-	NM_014851
ACACB	chr12:108082685-108082967	12	108082685	108082967	0.00131781	1.42076	0.886287	-0.534476	NM_001093	ACACB	5'/gene body	Genebody	0.0398402	up	1.53123	0.614694	ACACB	chr12:108190030-108190411 (+) // 99.74 // q24.11	108190411	108190030	+	NM_001093
RASSF7	chr11:553263-553510	11	553263	553510	0.00995467	0.808089	0.259492	-0.548597	NM_003475	RASSF7	3'/gene body	Genebody	0.0398985	up	1.23409	0.303451	RASSF7	chr11:551409-554023 (+) // 91.97 // p15.5	554023	551409	+	NM_003475
DCHS1	chr11:6605363-6605667	11	6605363	6605667	0.00783604	-0.568481	0.0225993	0.59108	NM_003737	DCHS1	3'/gene body	Genebody	0.0400549	up	1.21357	0.279255	DCHS1	chr11:6599129-6600129 (-) // 99.79 // p15.4	6600129	6599129	-	NM_003737
HBS1L	chr6:135377388-135377568	6	135377388	135377568	0.00114033	-0.836149	0.344655	1.1808	NM_006620	HBS1L	3'/gene body	Genebody	0.0400942	down	-1.68251	-0.750616	HBS1L	chr6:135323940-135418041 (-) // 82.21 // q23.3	135418041	135323940	-	NM_006620
ARVCF	chr22:18351931-18352022	22	18351931	18352022	0.00344853	1.10987	1.84513	0.735255	NM_001670	ARVCF	3'/gene body	Genebody	0.0402676	up	1.30762	0.386942	ARVCF	chr22:18337420-18384309 (-) // 98.98 // q11.21	18384309	18337420	-	NM_001670
ARVCF	chr22:18350654-18351930	22	18350654	18351930	0.00967528	-0.172129	0.539633	0.711762	NM_001670	ARVCF	3'/gene body	Genebody	0.0402676	up	1.30762	0.386942	ARVCF	chr22:18337420-18384309 (-) // 98.98 // q11.21	18384309	18337420	-	NM_001670
SGCD	chr5:155907191-155908429	5	155907191	155908429	0.00399758	-1.56948	-1.00857	0.560917	NM_001128209	SGCD	3'/gene body	Genebody	0.0404132	up	1.11604	0.158383	SGCD	chr5:155689126-156117643 (+) // 97.84 // q33.3	156117643	155689126	+	NM_000337 /// NM_001128209 /// NM_172244
FURIN	chr15:89214483-89214724	15	89214483	89214724	0.00439115	0.772454	1.30794	0.535484	NM_002569	FURIN	non-CGI promoter	promoter	0.0408329	up	1.30069	0.379273	FURIN	chr15:89212888-89227691 (+) // 99.9 // q26.1	89227691	89212888	+	NM_002569
GREB1	chr2:11643810-11644764	2	11643810	11644764	0.00830424	-2.23407	-1.56518	0.668894	NM_033090	GREB1	3'/gene body	Genebody	0.040847	up	1.17435	0.231862	GREB1	chr2:11600301-11649723 (+) // 89.94 // p25.1	11649723	11600301	+	NM_014668 /// NM_033090 /// NM_148903
GREB1	chr2:11696563-11696941	2	11696563	11696941	0.00501819	-0.790921	-1.32864	-0.537722	NM_014668	GREB1	3'/gene body	Genebody	0.040847	up	1.17435	0.231862	GREB1	chr2:11600301-11649723 (+) // 89.94 // p25.1	11649723	11600301	+	NM_014668 /// NM_033090 /// NM_148903
NUDC	chr1:27124254-27124339	1	27124254	27124339	0.000228043	-1.06262	-1.62106	-0.558436	NM_006600	NUDC	5'/gene body	Genebody	0.0410437	up	1.21929	0.286039	NUDC	chr1:27120850-27145472 (+) // 94.36 // p36.11	27145472	27120850	+	NM_006600
SBNO2	chr19:1081890-1082165	19	1081890	1082165	0.00656502	1.60664	2.17014	0.563505	NM_001100122	SBNO2	non-CGI promoter	promoter	0.0410524	up	1.22048	0.287447	SBNO2	chr19:1059218-1083133 (-) // 96.44 // p13.3	1083133	1059218	-	NM_001100122 /// NM_014963
SBNO2	chr19:1084150-1084282	19	1084150	1084282	0.00671208	0.548243	1.26245	0.71421	NM_001100122	SBNO2	non-CGI promoter	promoter	0.0410524	up	1.22048	0.287447	SBNO2	chr19:1059218-1083133 (-) // 96.44 // p13.3	1083133	1059218	-	NM_001100122 /// NM_014963
SBNO2	chr19:1083966-1084149	19	1083966	1084149	0.00419581	0.928592	1.60447	0.675878	NM_001100122	SBNO2	non-CGI promoter	promoter	0.0410524	up	1.22048	0.287447	SBNO2	chr19:1059218-1083133 (-) // 96.44 // p13.3	1083133	1059218	-	NM_001100122 /// NM_014963
VPS53	chr17:369035-369203	17	369035	369203	0.000529848	-0.927199	-1.55314	-0.625946	NM_001128159	VPS53	3'/gene body	Genebody	0.0410777	up	1.15547	0.20848	VPS53	chr17:382698-564758 (-) // 99.09 // p13.3	564758	382698	-	NM_001128159 /// NM_018289
PPYR1	chr10:46506339-46506660	10	46506339	46506660	0.00545102	-0.564675	0.00156821	0.566243	NM_005972	PPYR1	3'/gene body	Genebody	0.042037	up	1.15989	0.213988	PPYR1	chr10:46506728-46508326 (+) // 95.16 // q11.22	46508326	46506728	+	NM_005972
FGF9	chr13:21163615-21163749	13	21163615	21163749	0.0057805	1.16225	0.365091	-0.797158	NM_002010	FGF9	3'/gene body	Genebody	0.0422371	up	1.58052	0.660396	FGF9	chr13:21143874-21174184 (+) // 93.66 // q12.11	21174184	21143874	+	NM_002010
RAI14	chr5:34697946-34698750	5	34697946	34698750	0.00194326	-3.00908	-2.50182	0.507259	NM_015577	RAI14	5'/gene body	Genebody	0.0423129	down	-1.42033	-0.506225	RAI14	chr5:34692274-34868473 (+) // 98.13 // p13.2	34868473	34692274	+	NM_015577
MMP14	chr14:22386062-22386285	14	22386062	22386285	0.000796715	-0.217699	0.342705	0.560404	NM_004995	MMP14	3'/gene body	Genebody	0.0424569	up	1.31826	0.398639	MMP14	chr14:22375620-22386807 (+) // 98.06 // q11.2	22386807	22375620	+	NM_004995
ATG5	chr6:106816931-106817155	6	106816931	106817155	0.00132565	-0.788071	-1.32867	-0.540598	NM_004849	ATG5	3'/gene body	Genebody	0.042819	down	-1.56787	-0.648803	ATG5	chr6:106741101-106870776 (-) // 98.88 // q21	106870776	106741101	-	NM_004849
ADD2	chr2:70744659-70745290	2	70744659	70745290	0.00698484	-0.568564	0.0351891	0.603754	NM_017488	ADD2	3'/gene body	Genebody	0.0430125	up	1.20675	0.271124	ADD2	chr2:70742772-70848837 (-) // 95.74 // p13.3	70848837	70742772	-	NM_001617 /// NM_017482 /// NM_017483 /// NM_017484 /// NM_017488
CAV1	chr7:115982269-115982454	7	115982269	115982454	0.00129248	-0.345978	0.450054	0.796031	NM_001753	CAV1	3'/gene body	Genebody	0.0431712	down	-1.55586	-0.637712	CAV1	chr7:115952327-115986843 (+) // 99.4 // q31.2	115986843	115952327	+	NM_001753
ZBED4	chr22:48666649-48668320	22	48666649	48668320	0.00237092	-1.28068	-1.80261	-0.52193	NM_014838	ZBED4	3'/gene body	Genebody	0.043286	down	-1.33759	-0.419633	ZBED4	chr22:48633532-48668094 (+) // 99.41 // q13.33	48668094	48633532	+	NM_014838
ZBED4	chr22:48664450-48664769	22	48664450	48664769	0.00129525	-1.1192	-1.64965	-0.530443	NM_014838	ZBED4	3'/gene body	Genebody	0.043286	down	-1.33759	-0.419633	ZBED4	chr22:48633532-48668094 (+) // 99.41 // q13.33	48668094	48633532	+	NM_014838
ZBED4	chr22:48665196-48665585	22	48665196	48665585	6.79e-05	-1.28062	-1.98365	-0.703027	NM_014838	ZBED4	3'/gene body	Genebody	0.043286	down	-1.33759	-0.419633	ZBED4	chr22:48633532-48668094 (+) // 99.41 // q13.33	48668094	48633532	+	NM_014838
B3GNTL1	chr17:78509477-78509559	17	78509477	78509559	0.00300256	1.24538	0.648681	-0.5967	NM_001009905	B3GNTL1	3'/gene body	Genebody	0.0434758	up	1.15	0.201636	B3GNTL1	chr17:78494960-78499611 (-) // 90.34 // q25.3	78499611	78494960	-	NM_001009905
B3GNTL1	chr17:78575540-78575722	17	78575540	78575722	0.00109297	-0.559658	0.182275	0.741932	NM_001009905	B3GNTL1	5'/gene body	Genebody	0.0434758	up	1.15	0.201636	B3GNTL1	chr17:78494960-78499611 (-) // 90.34 // q25.3	78499611	78494960	-	NM_001009905
B3GNTL1	chr17:78521482-78521713	17	78521482	78521713	0.00958286	-0.96261	0.402264	1.36487	NM_001009905	B3GNTL1	3'/gene body	Genebody	0.0434758	up	1.15	0.201636	B3GNTL1	chr17:78494960-78499611 (-) // 90.34 // q25.3	78499611	78494960	-	NM_001009905
B3GNTL1	chr17:78509560-78509694	17	78509560	78509694	0.00638686	0.478037	-0.0412363	-0.519273	NM_001009905	B3GNTL1	3'/gene body	Genebody	0.0434758	up	1.15	0.201636	B3GNTL1	chr17:78494960-78499611 (-) // 90.34 // q25.3	78499611	78494960	-	NM_001009905
B3GNTL1	chr17:78524077-78524606	17	78524077	78524606	0.00865634	-2.63185	-2.07934	0.55251	NM_001009905	B3GNTL1	3'/gene body	Genebody	0.0434758	up	1.15	0.201636	B3GNTL1	chr17:78494960-78499611 (-) // 90.34 // q25.3	78499611	78494960	-	NM_001009905
MYT1L	chr2:1854282-1854432	2	1854282	1854432	0.00185687	0.414532	0.997945	0.583412	NM_015025	MYT1L	3'/gene body	Genebody	0.0435117	up	1.10497	0.144004	MYT1L	chr2:1866656-1905509 (-) // 92.49 // p25.3	1905509	1866656	-	NM_015025
HPS5	chr11:18289005-18289403	11	18289005	18289403	0.00368713	-0.956928	-0.285225	0.671703	NM_181508	HPS5	5'/gene body	Genebody	0.0435475	down	-1.50757	-0.592228	HPS5	chr11:18257181-18300297 (-) // 93.75 // p15.1	18300297	18257181	-	NM_007216 /// NM_181507 /// NM_181508
PPP2R5C	chr14:101421591-101421769	14	101421591	101421769	0.00509541	-1.50629	-2.05106	-0.544768	NM_178586	PPP2R5C	3'/gene body	Genebody	0.0436441	down	-1.61415	-0.690776	PPP2R5C	chr14:101345984-101463776 (+) // 98.5 // q32.31	101463776	101345984	+	NM_002719 /// NM_178586 /// NM_178587 /// NM_178588
PPP2R5C	chr14:101414969-101415267	14	101414969	101415267	0.00120029	-0.118342	0.804612	0.922955	NM_178586	PPP2R5C	3'/gene body	Genebody	0.0436441	down	-1.61415	-0.690776	PPP2R5C	chr14:101345984-101463776 (+) // 98.5 // q32.31	101463776	101345984	+	NM_002719 /// NM_178586 /// NM_178587 /// NM_178588
CNNM2	chr10:104827382-104828108	10	104827382	104828108	0.00903265	1.33166	0.80766	-0.524001	NM_199076	CNNM2	3'/gene body	Genebody	0.0438029	up	1.3888	0.473836	CNNM2	chr10:104668853-104828228 (+) // 96.99 // q24.32	104828228	104668853	+	NM_017649 /// NM_199076 /// NM_199077
CNNM2	chr10:104827131-104827381	10	104827131	104827381	0.00792413	0.199882	-0.306167	-0.50605	NM_199076	CNNM2	3'/gene body	Genebody	0.0438029	up	1.3888	0.473836	CNNM2	chr10:104668853-104828228 (+) // 96.99 // q24.32	104828228	104668853	+	NM_017649 /// NM_199076 /// NM_199077
CNNM2	chr10:104828109-104828622	10	104828109	104828622	0.00841528	1.27465	0.636546	-0.638109	NM_199076	CNNM2	3'/gene body	Genebody	0.0438029	up	1.3888	0.473836	CNNM2	chr10:104668853-104828228 (+) // 96.99 // q24.32	104828228	104668853	+	NM_017649 /// NM_199076 /// NM_199077
SLCO2B1	chr11:74540228-74540564	11	74540228	74540564	0.00681107	1.55443	2.0793	0.524866	NM_007256	SLCO2B1	non-CGI promoter	promoter	0.0439712	up	1.19929	0.262182	SLCO2B1	chr11:74548491-74593408 (+) // 93.57 // q13.4	74593408	74548491	+	NM_007256
PAFAH1B1	chr17:2517937-2518089	17	2517937	2518089	0.00179554	-1.40119	-1.93504	-0.533851	NM_000430	PAFAH1B1	3'/gene body	Genebody	0.0440205	down	-1.26047	-0.333963	PAFAH1B1	chr17:2443789-2531951 (+) // 96.54 // p13.3	2531951	2443789	+	NM_000430
HK2	chr2:74921092-74921223	2	74921092	74921223	0.00778719	-0.415473	0.44644	0.861913	NM_000189	HK2	5'/gene body	Genebody	0.0440758	down	-1.49947	-0.584456	HK2	chr2:74914766-74973989 (+) // 83.07 // p13.1 /// chrX:79711580-79717193 (-) // 79.19 // q21.1	74973989	74914766	+	NM_000189
BXDC5	chr1:84735576-84735702	1	84735576	84735702	0.0032602	-0.44808	-1.07082	-0.622736	NM_025065	BXDC5	3'/gene body	Genebody	0.044418	down	-1.6519	-0.724123	BXDC5	chr1:84717537-84735949 (+) // 99.84 // p22.3	84735949	84717537	+	NM_025065
MAML3	chr4:140905317-140905473	4	140905317	140905473	0.00868054	1.36534	0.859619	-0.505723	NM_018717	MAML3	3'/gene body	Genebody	0.0449138	up	1.19625	0.258519	MAML3	chr4:141029528-141031160 (-) // 73.57 // q31.1	141031160	141029528	-	NM_018717
EPS15L1	chr19:16421467-16421556	19	16421467	16421556	0.00294996	0.789063	1.5369	0.747838	NM_021235	EPS15L1	5'/gene body	Genebody	0.0452943	up	1.38497	0.469855	EPS15L1	chr19:16333407-16443762 (-) // 99.96 // p13.11	16443762	16333407	-	NM_021235
EPS15L1	chr19:16339055-16339346	19	16339055	16339346	0.00127774	0.18011	1.08713	0.907022	NM_021235	EPS15L1	3'/gene body	Genebody	0.0452943	up	1.38497	0.469855	EPS15L1	chr19:16333407-16443762 (-) // 99.96 // p13.11	16443762	16333407	-	NM_021235
EPS15L1	chr19:16421557-16421791	19	16421557	16421791	0.00409892	-0.14198	0.565776	0.707756	NM_021235	EPS15L1	5'/gene body	Genebody	0.0452943	up	1.38497	0.469855	EPS15L1	chr19:16333407-16443762 (-) // 99.96 // p13.11	16443762	16333407	-	NM_021235
CR1	chr1:205800902-205801081	1	205800902	205801081	0.00044175	-1.13928	-1.74558	-0.6063	NM_000573	CR1	3'/gene body	Genebody	0.045834	up	1.16134	0.215789	CR1	chr1:205736210-205880180 (+) // 96.43 // q32.2	205880180	205736210	+	NM_000573 /// NM_000651
CR1	chr1:205782345-205782524	1	205782345	205782524	0.000251094	-1.21784	-1.78363	-0.565795	NM_000573	CR1	5'/gene body	Genebody	0.045834	up	1.16134	0.215789	CR1	chr1:205736210-205880180 (+) // 96.43 // q32.2	205880180	205736210	+	NM_000573 /// NM_000651
GARNL4	chr17:2815425-2815606	17	2815425	2815606	0.00315409	1.1765	0.642861	-0.533637	NM_001100398	GARNL4	3'/gene body	Genebody	0.045861	down	-1.4185	-0.504367	GARNL4	chr17:2841383-2887785 (+) // 95.09 // p13.3	2887785	2841383	+	NM_001100398 /// NM_015085
PFKL	chr21:44551514-44552202	21	44551514	44552202	0.00629405	-0.174133	-0.690036	-0.515903	NM_001002021	PFKL	5'/gene body	Genebody	0.0461651	up	1.35708	0.440509	PFKL	chr21:44544398-44571681 (+) // 98.82 // q22.3	44571681	44544398	+	NM_001002021 /// NM_002626 /// NR_024108
GREB1	chr2:11643810-11644764	2	11643810	11644764	0.00830424	-2.23407	-1.56518	0.668894	NM_033090	GREB1	3'/gene body	Genebody	0.046389	up	1.23051	0.299256	GREB1	chr2:11597530-11645804 (+) // 73.04 // p25.1	11645804	11597530	+	NM_014668 /// NM_033090 /// NM_148903
GREB1	chr2:11696563-11696941	2	11696563	11696941	0.00501819	-0.790921	-1.32864	-0.537722	NM_014668	GREB1	3'/gene body	Genebody	0.046389	up	1.23051	0.299256	GREB1	chr2:11597530-11645804 (+) // 73.04 // p25.1	11645804	11597530	+	NM_014668 /// NM_033090 /// NM_148903
GABRG3	chr15:24995000-24995643	15	24995000	24995643	0.00494744	-0.709367	-0.19033	0.519037	NM_033223	GABRG3	5'/gene body	Genebody	0.0464158	up	1.21862	0.285251	GABRG3	chr15:24799412-25451722 (+) // 98.7 // q12	25451722	24799412	+	NM_033223
GABRG3	chr15:25434129-25434835	15	25434129	25434835	0.00641545	-0.827865	-0.163547	0.664318	NM_033223	GABRG3	3'/gene body	Genebody	0.0464158	up	1.21862	0.285251	GABRG3	chr15:24799412-25451722 (+) // 98.7 // q12	25451722	24799412	+	NM_033223
TOP3B	chr22:20644746-20644933	22	20644746	20644933	0.00195578	1.00613	0.251837	-0.754293	NM_003935	TOP3B	3'/gene body	Genebody	0.0467576	up	1.18289	0.242311	TOP3B	chr22:20641398-20643955 (-) // 97.82 // q11.22 /// chr22:20907491-20908693 (-) // 55.4 // q11.22	20643955	20641398	-	NM_003935
RNASET2	chr6:167283790-167284243	6	167283790	167284243	0.00188236	-0.909535	0.348159	1.25769	NM_003730	RNASET2	5'/gene body	Genebody	0.0469807	down	-1.73437	-0.794413	RNASET2	chr6:167263008-167290021 (-) // 99.75 // q27	167290021	167263008	-	NM_003730
PDXK	chr21:43998463-43999107	21	43998463	43999107	0.00109531	-0.0358209	-0.970804	-0.934983	NM_003681	PDXK	3'/gene body	Genebody	0.0470418	up	1.38414	0.468989	PDXK	chr21:44004803-44006605 (+) // 98.74 // q22.3	44006605	44004803	+	NM_003681
PDXK	chr21:43996793-43997054	21	43996793	43997054	0.0052194	0.350955	-0.349899	-0.700854	NM_003681	PDXK	3'/gene body	Genebody	0.0470418	up	1.38414	0.468989	PDXK	chr21:44004803-44006605 (+) // 98.74 // q22.3	44006605	44004803	+	NM_003681
PDXK	chr21:44000267-44000496	21	44000267	44000496	0.00650456	-0.428633	-0.991701	-0.563067	NM_003681	PDXK	3'/gene body	Genebody	0.0470418	up	1.38414	0.468989	PDXK	chr21:44004803-44006605 (+) // 98.74 // q22.3	44006605	44004803	+	NM_003681
PDXK	chr21:43984792-43985197	21	43984792	43985197	0.000189592	2.16461	1.51787	-0.646737	NM_003681	PDXK	3'/gene body	Genebody	0.0470418	up	1.38414	0.468989	PDXK	chr21:44004803-44006605 (+) // 98.74 // q22.3	44006605	44004803	+	NM_003681
PDXK	chr21:43981479-43981636	21	43981479	43981636	0.000510427	0.493169	-0.277404	-0.770573	NM_003681	PDXK	3'/gene body	Genebody	0.0470418	up	1.38414	0.468989	PDXK	chr21:44004803-44006605 (+) // 98.74 // q22.3	44006605	44004803	+	NM_003681
PDXK	chr21:43984673-43984791	21	43984673	43984791	0.000567554	2.30392	1.78936	-0.514557	NM_003681	PDXK	3'/gene body	Genebody	0.0470418	up	1.38414	0.468989	PDXK	chr21:44004803-44006605 (+) // 98.74 // q22.3	44006605	44004803	+	NM_003681
PDXK	chr21:44004908-44005106	21	44004908	44005106	0.00190546	-0.750573	-1.33897	-0.588398	NM_003681	PDXK	3'/gene body	Genebody	0.0470418	up	1.38414	0.468989	PDXK	chr21:44004803-44006605 (+) // 98.74 // q22.3	44006605	44004803	+	NM_003681
PDXK	chr21:43984259-43984405	21	43984259	43984405	0.00148107	1.29805	0.789662	-0.508387	NM_003681	PDXK	3'/gene body	Genebody	0.0470418	up	1.38414	0.468989	PDXK	chr21:44004803-44006605 (+) // 98.74 // q22.3	44006605	44004803	+	NM_003681
PDXK	chr21:43981637-43981785	21	43981637	43981785	0.00343596	0.466755	-0.184876	-0.651631	NM_003681	PDXK	3'/gene body	Genebody	0.0470418	up	1.38414	0.468989	PDXK	chr21:44004803-44006605 (+) // 98.74 // q22.3	44006605	44004803	+	NM_003681
PDXK	chr21:43964947-43965429	21	43964947	43965429	0.00441103	1.52925	0.689414	-0.839838	NM_003681	PDXK	5'/gene body	Genebody	0.0470418	up	1.38414	0.468989	PDXK	chr21:44004803-44006605 (+) // 98.74 // q22.3	44006605	44004803	+	NM_003681
DVL3	chr3:185362138-185362854	3	185362138	185362854	0.00828593	0.438094	-0.324121	-0.762214	NM_004423	DVL3	5'/gene body	Genebody	0.0471343	down	-1.59769	-0.675987	DVL3	chr3:185355869-185373831 (+) // 75.41 // q27.1	185373831	185355869	+	NM_004423
C21orf33	chr21:44385918-44386363	21	44385918	44386363	0.00290321	1.13738	0.636415	-0.500964	NM_198155	C21orf33	3'/gene body	Genebody	0.0471678	up	1.46383	0.549744	C21orf33	chr21:44377989-44389425 (+) // 99.89 // q22.3	44389425	44377989	+	NM_004649 /// NM_198155
GRK6	chr5:176786783-176787584	5	176786783	176787584	0.00775616	-0.0945096	0.74917	0.843679	NM_002082	GRK6	non-CGI promoter	promoter	0.0475485	up	1.22831	0.296678	GRK6	chr5:176786388-176802456 (+) // 98.21 // q35.3	176802456	176786388	+	NM_001004105 /// NM_001004106 /// NM_002082
GRK6	chr5:176791268-176791378	5	176791268	176791378	0.00152883	0.41727	1.20382	0.786553	NM_001004105	GRK6	5'/gene body	Genebody	0.0475485	up	1.22831	0.296678	GRK6	chr5:176786388-176802456 (+) // 98.21 // q35.3	176802456	176786388	+	NM_001004105 /// NM_001004106 /// NM_002082
GRK6	chr5:176790655-176791118	5	176790655	176791118	0.00108633	-0.116529	0.864828	0.981356	NM_001004106	GRK6	5'/gene body	Genebody	0.0475485	up	1.22831	0.296678	GRK6	chr5:176786388-176802456 (+) // 98.21 // q35.3	176802456	176786388	+	NM_001004105 /// NM_001004106 /// NM_002082
TRIM2	chr4:154408726-154409029	4	154408726	154409029	0.00957513	0.687763	0.121015	-0.566748	NM_015271	TRIM2	3'/gene body	Genebody	0.047634	down	-1.80552	-0.852418	TRIM2	chr4:154345067-154479924 (+) // 97.69 // q31.3	154479924	154345067	+	NM_001130067 /// NM_015271
DOCK9	chr13:98496280-98496744	13	98496280	98496744	0.00978559	-0.118815	0.693722	0.812537	NM_015296	DOCK9	5'/gene body	Genebody	0.0478379	up	1.08635	0.119487	DOCK9	chr13:98310436-98347865 (-) // 99.87 // q32.3	98347865	98310436	-	NM_001130048 /// NM_001130049 /// NM_001130050 /// NM_015296
DOCK9	chr13:98465977-98466212	13	98465977	98466212	0.000427766	0.287249	0.902132	0.614883	NM_015296	DOCK9	5'/gene body	Genebody	0.0478379	up	1.08635	0.119487	DOCK9	chr13:98310436-98347865 (-) // 99.87 // q32.3	98347865	98310436	-	NM_001130048 /// NM_001130049 /// NM_001130050 /// NM_015296
ADAMTS7	chr15:76871186-76871632	15	76871186	76871632	0.00799533	-1.46637	-0.857432	0.608939	NM_014272	ADAMTS7	5'/gene body	Genebody	0.0479011	up	1.24946	0.3213	ADAMTS7	chr15:76850191-76890629 (-) // 91.76 // q25.1	76890629	76850191	-	NM_014272
ADAMTS7	chr15:76869557-76870015	15	76869557	76870015	0.00365069	-1.17984	-0.53074	0.649097	NM_014272	ADAMTS7	5'/gene body	Genebody	0.0479011	up	1.24946	0.3213	ADAMTS7	chr15:76850191-76890629 (-) // 91.76 // q25.1	76890629	76850191	-	NM_014272
VDR	chr12:46548843-46549022	12	46548843	46549022	0.00388024	-0.282566	0.371984	0.65455	NM_001017535	VDR	3'/gene body	Genebody	0.047978	up	1.23721	0.307087	VDR	chr12:46521586-46585044 (-) // 86.32 // q13.11	46585044	46521586	-	NM_000376 /// NM_001017535
VDR	chr12:46561880-46562020	12	46561880	46562020	0.00220056	1.13109	1.68998	0.558891	NM_000376	VDR	5'/gene body	Genebody	0.047978	up	1.23721	0.307087	VDR	chr12:46521586-46585044 (-) // 86.32 // q13.11	46585044	46521586	-	NM_000376 /// NM_001017535
MED16	chr19:823441-823599	19	823441	823599	0.00731094	0.375064	1.12877	0.75371	NM_005481	MED16	3'/gene body	Genebody	0.0481747	up	1.60588	0.683361	MED16	chr19:818962-819921 (-) // 89.47 // p13.3	819921	818962	-	NM_005481
PAOX	chr10:135052896-135053231	10	135052896	135053231	0.00313617	-0.214098	0.612108	0.826206	NM_207128	PAOX	3'/gene body	Genebody	0.0484062	up	1.32032	0.400889	PAOX	chr10:135047453-135055187 (+) // 90.16 // q26.3	135055187	135047453	+	NM_152911 /// NM_207127 /// NM_207128
TBC1D1	chr4:37706743-37707475	4	37706743	37707475	0.0036167	0.635261	0.0648781	-0.570382	NM_015173	TBC1D1	3'/gene body	Genebody	0.0484118	up	1.33272	0.414379	TBC1D1	chr4:37692639-37698699 (-) // 98.52 // p14	37698699	37692639	-	NM_015173
LITAF	chr16:11586083-11586285	16	11586083	11586285	0.00362558	1.16435	1.85386	0.68951	NM_004862	LITAF	non-CGI promoter	promoter	0.0484349	down	-1.46573	-0.551622	LITAF	chr16:11549959-11587730 (-) // 89.45 // p13.13	11587730	11549959	-	NM_001136472 /// NM_001136473 /// NM_004862 /// NR_024320
TIAM1	chr21:31812766-31812992	21	31812766	31812992	0.00768063	-1.54954	-1.04248	0.507068	NM_003253	TIAM1	5'/gene body	Genebody	0.0486236	up	1.21974	0.286573	TIAM1	chr21:31414351-31853161 (-) // 98.53 // q22.11	31853161	31414351	-	NM_003253
MAPK8IP3	chr16:1752983-1753348	16	1752983	1753348	0.00418803	0.671462	0.0881536	-0.583309	NM_001040439	MAPK8IP3	3'/gene body	Genebody	0.0486296	up	1.32618	0.407272	MAPK8IP3	chr16:1734040-1760316 (+) // 98.06 // p13.3	1760316	1734040	+	NM_001040439 /// NM_015133
PCSK6	chr15:99726061-99726504	15	99726061	99726504	0.000924394	0.909439	0.259889	-0.64955	NM_138325	PCSK6	3'/gene body	Genebody	0.0486588	up	1.24196	0.312616	PCSK6	chr15:99670749-99847470 (-) // 90.98 // q26.3	99847470	99670749	-	NM_002570 /// NM_138319 /// NM_138320 /// NM_138321 /// NM_138322 /// NM_138323 /// NM_138324 /// NM_138325
DIP2C	chr10:397356-398922	10	397356	398922	0.00953483	-1.09582	-1.73778	-0.641957	NM_014974	DIP2C	3'/gene body	Genebody	0.0486715	up	1.5865	0.665849	DIP2C	chr10:310129-455133 (-) // 98.63 // p15.3	455133	310129	-	NM_014974
DIP2C	chr10:665882-665936	10	665882	665936	0.00842528	0.582885	1.15612	0.573232	NM_014974	DIP2C	5'/gene body	Genebody	0.0486715	up	1.5865	0.665849	DIP2C	chr10:310129-455133 (-) // 98.63 // p15.3	455133	310129	-	NM_014974
DIP2C	chr10:635992-636131	10	635992	636131	0.000898152	-0.748511	-0.161191	0.58732	NM_014974	DIP2C	5'/gene body	Genebody	0.0486715	up	1.5865	0.665849	DIP2C	chr10:310129-455133 (-) // 98.63 // p15.3	455133	310129	-	NM_014974
DIP2C	chr10:686393-686572	10	686393	686572	0.00442672	3.44373	2.92202	-0.521706	NM_014974	DIP2C	5'/gene body	Genebody	0.0486715	up	1.5865	0.665849	DIP2C	chr10:310129-455133 (-) // 98.63 // p15.3	455133	310129	-	NM_014974
DIP2C	chr10:328105-328963	10	328105	328963	0.00280117	-1.26512	-1.87098	-0.605861	NM_014974	DIP2C	3'/gene body	Genebody	0.0486715	up	1.5865	0.665849	DIP2C	chr10:310129-455133 (-) // 98.63 // p15.3	455133	310129	-	NM_014974
DIP2C	chr10:723361-723963	10	723361	723963	0.00515954	1.55633	0.985463	-0.570867	NM_014974	DIP2C	5'/gene body	Genebody	0.0486715	up	1.5865	0.665849	DIP2C	chr10:310129-455133 (-) // 98.63 // p15.3	455133	310129	-	NM_014974
DIP2C	chr10:572321-572380	10	572321	572380	0.00489473	-0.372655	0.292545	0.6652	NM_014974	DIP2C	5'/gene body	Genebody	0.0486715	up	1.5865	0.665849	DIP2C	chr10:310129-455133 (-) // 98.63 // p15.3	455133	310129	-	NM_014974
SVIL	chr10:29808683-29808855	10	29808683	29808855	0.000621583	2.16232	1.60564	-0.556685	NM_003174	SVIL	3'/gene body	Genebody	0.0487643	down	-1.3679	-0.451964	SVIL	chr10:29786282-30064736 (-) // 99.54 // p11.23	30064736	29786282	-	NM_003174 /// NM_021738
SVIL	chr10:29961146-29961882	10	29961146	29961882	0.00158223	-2.15841	-1.51336	0.645055	NM_003174	SVIL	5'/gene body	Genebody	0.0487643	down	-1.3679	-0.451964	SVIL	chr10:29786282-30064736 (-) // 99.54 // p11.23	30064736	29786282	-	NM_003174 /// NM_021738
TRABD	chr22:48972997-48973118	22	48972997	48973118	0.00100266	0.877079	1.68095	0.803868	NM_025204	TRABD	3'/gene body	Genebody	0.0489974	up	1.18917	0.249959	TRABD	chr22:48966488-48980422 (+) // 97.55 // q13.33	48980422	48966488	+	NM_025204
DOCK1	chr10:128989535-128989802	10	128989535	128989802	0.00031519	1.92018	1.33743	-0.582751	NM_001380	DOCK1	3'/gene body	Genebody	0.0492992	down	-1.45485	-0.540867	DOCK1	chr10:128584059-129140569 (+) // 98.8 // q26.2	129140569	128584059	+	NM_001380
DOCK1	chr10:129046735-129047219	10	129046735	129047219	0.0015956	1.5964	0.872983	-0.72342	NM_001380	DOCK1	3'/gene body	Genebody	0.0492992	down	-1.45485	-0.540867	DOCK1	chr10:128584059-129140569 (+) // 98.8 // q26.2	129140569	128584059	+	NM_001380
DOCK1	chr10:129052316-129052447	10	129052316	129052447	0.00290057	0.482754	1.16647	0.683719	NM_001380	DOCK1	3'/gene body	Genebody	0.0492992	down	-1.45485	-0.540867	DOCK1	chr10:128584059-129140569 (+) // 98.8 // q26.2	129140569	128584059	+	NM_001380
DOCK1	chr10:129132163-129133099	10	129132163	129133099	0.00836362	-2.49603	-1.84789	0.648144	NM_001380	DOCK1	3'/gene body	Genebody	0.0492992	down	-1.45485	-0.540867	DOCK1	chr10:128584059-129140569 (+) // 98.8 // q26.2	129140569	128584059	+	NM_001380
MYH10	chr17:8365488-8366390	17	8365488	8366390	0.00291242	-3.01199	-2.37333	0.638663	NM_005964	MYH10	3'/gene body	Genebody	0.0496865	down	-1.39249	-0.47767	MYH10	chr17:8318254-8348927 (-) // 99.06 // p13.1	8348927	8318254	-	NM_005964
DIP2C	chr10:397356-398922	10	397356	398922	0.00953483	-1.09582	-1.73778	-0.641957	NM_014974	DIP2C	3'/gene body	Genebody	0.0498312	up	1.5456	0.628163	DIP2C	chr10:310129-455133 (-) // 98.63 // p15.3	455133	310129	-	NM_014974
DIP2C	chr10:665882-665936	10	665882	665936	0.00842528	0.582885	1.15612	0.573232	NM_014974	DIP2C	5'/gene body	Genebody	0.0498312	up	1.5456	0.628163	DIP2C	chr10:310129-455133 (-) // 98.63 // p15.3	455133	310129	-	NM_014974
DIP2C	chr10:635992-636131	10	635992	636131	0.000898152	-0.748511	-0.161191	0.58732	NM_014974	DIP2C	5'/gene body	Genebody	0.0498312	up	1.5456	0.628163	DIP2C	chr10:310129-455133 (-) // 98.63 // p15.3	455133	310129	-	NM_014974
DIP2C	chr10:686393-686572	10	686393	686572	0.00442672	3.44373	2.92202	-0.521706	NM_014974	DIP2C	5'/gene body	Genebody	0.0498312	up	1.5456	0.628163	DIP2C	chr10:310129-455133 (-) // 98.63 // p15.3	455133	310129	-	NM_014974
DIP2C	chr10:328105-328963	10	328105	328963	0.00280117	-1.26512	-1.87098	-0.605861	NM_014974	DIP2C	3'/gene body	Genebody	0.0498312	up	1.5456	0.628163	DIP2C	chr10:310129-455133 (-) // 98.63 // p15.3	455133	310129	-	NM_014974
DIP2C	chr10:723361-723963	10	723361	723963	0.00515954	1.55633	0.985463	-0.570867	NM_014974	DIP2C	5'/gene body	Genebody	0.0498312	up	1.5456	0.628163	DIP2C	chr10:310129-455133 (-) // 98.63 // p15.3	455133	310129	-	NM_014974
DIP2C	chr10:572321-572380	10	572321	572380	0.00489473	-0.372655	0.292545	0.6652	NM_014974	DIP2C	5'/gene body	Genebody	0.0498312	up	1.5456	0.628163	DIP2C	chr10:310129-455133 (-) // 98.63 // p15.3	455133	310129	-	NM_014974
AFF1	chr4:88187673-88187832	4	88187673	88187832	0.0012153	-0.163475	-0.680057	-0.516582	NM_005935	AFF1	5'/gene body	Genebody	0.0499192	up	1.16109	0.215475	AFF1	chr11:117812434-117860239 (+) // 58.76 // q23.3 /// chr4:88224287-88275877 (+) // 37.42 // q22.1	117860239	117812434	+	NM_005935
AFF1	chr4:88257278-88257607	4	88257278	88257607	0.00157886	2.19277	1.65764	-0.53513	NM_005935	AFF1	3'/gene body	Genebody	0.0499192	up	1.16109	0.215475	AFF1	chr11:117812434-117860239 (+) // 58.76 // q23.3 /// chr4:88224287-88275877 (+) // 37.42 // q22.1	117860239	117812434	+	NM_005935
TTLL1	chr22:41785935-41786160	22	41785935	41786160	0.00440807	-0.529324	-1.07297	-0.543645	NM_012263	TTLL1	3'/gene body	Genebody	0.050176	down	-1.25958	-0.332945	TTLL1	chr22:41765593-41805936 (-) // 100.0 // q13.2	41805936	41765593	-	NM_001008572 /// NM_012263
