# Supplementary material for: Cytosine methylation changes in enhancer regions of core pro-fibrotic genes characterize kidney fibrosis development
Source: Genome Biol. 2013 Oct 7;14(10):R108. doi: 10.1186/gb-2013-14-10-r108 (PMC4053753; doi:10.1186/gb-2013-14-10-r108)
Supplement: Additional file 9: Table S5 — CKD DMRs observed in decitabine-treated cells. CKD DMR loci showing statistically significant differences in HKC8 cells treated with 0.5 μM decitabine. The CKD DMRs were analyzed using HELP assays, while the decitabine-treated cells were analyzed using Infinium arrays. [file gb-2013-14-10-r108-S9.xlsx]

## Sheet: output.merge.m6.txt
Supplemental Table 5
Infinium DKD dataset and HELP CKD dataset differentially methylated loci
Infinium Data										HELP
name	TargetID	0.5.AZA.DiffScore	CHR	MAPINFO	SOURCESEQ	CHROMOSOME_36	COORDINATE_36	UCSC_REFGENE_ACCESSION	UCSC_REFGENE_GROUP	seqid	chr	start	end	help_pvalue	mean_help_control	mean_help_cases	FOLDCHANGE	gene_symbol	locus_class	mapping_gene
2012-09-09	cg01733438	36.2508	17	75276069	CGGTCCAATCAGCTCTACCTGGGGTGAGGGGAAACTCCTCTGGCTGGGCT	17	72787664	NM_001113491	TSS1500	chr17:72963678-72963756	17	72963678	72963756	0.00753006	1.10724	1.65988	0.552636	NM_001113492	Genebody	3'/gene body
2012-09-09	cg05729480	41.9766	17	75276428	CGTCCTCTACGGCCTCCATTGGCAGCTGTGCAAGGGCCCGGCCCTGCCTC	17	72788023	NM_001113491	TSS1500	chr17:72963678-72963756	17	72963678	72963756	0.00753006	1.10724	1.65988	0.552636	NM_001113492	Genebody	3'/gene body
A4GALT	cg23234820	46.4489	22	43089041	TGGCTCTTCTTGTTCCACACGTGGACAGCATAGGTGGCACTGAGCAGCCG	22	41418985	NM_017436	Body	chr22:41439483-41440334	22	41439483	41440334	0.00556061	0.319211	0.853258	0.534047	NM_017436	Genebody	5'/gene body
A4GALT	cg01337197	57.0493	22	43089547	TGTGTCCCGGAACAGCTCCCGCAGGTCCAGCGGGAGCATCTGGACATTCG	22	41419491	NM_017436	Body	chr22:41439483-41440334	22	41439483	41440334	0.00556061	0.319211	0.853258	0.534047	NM_017436	Genebody	5'/gene body
A4GALT	cg06381725	33.5147	22	43089529	CGGGAGCATCTGGACATTCGGGAAGCAGCTCAGAAGTGAGATGCCCAGGT	22	41419473	NM_017436	Body	chr22:41439483-41440334	22	41439483	41440334	0.00556061	0.319211	0.853258	0.534047	NM_017436	Genebody	5'/gene body
A4GALT	cg11858499	84.4683	22	43113041	GAAGGCTGTGGTGCTCCTGCTGGAGTAGGCTTGTGGTGGGTGACAGTGCG	22	41442985	NM_017436	5'UTR	chr22:41439483-41440334	22	41439483	41440334	0.00556061	0.319211	0.853258	0.534047	NM_017436	Genebody	5'/gene body
A4GALT	cg02053339	39.1959	22	43088726	CGGGGTGTCCACAGCCTCCCACTGGGCCTGCTCCCACAGCTCCTCAACAG	22	41418670	NM_017436	3'UTR	chr22:41439483-41440334	22	41439483	41440334	0.00556061	0.319211	0.853258	0.534047	NM_017436	Genebody	5'/gene body
A4GALT	cg02454750	31.2419	22	43089339	CCTGGACACGGACTTCATTGTTCTCAAGAACCTGCGGAACCTGACCAACG	22	41419283	NM_017436	Body	chr22:41439483-41440334	22	41439483	41440334	0.00556061	0.319211	0.853258	0.534047	NM_017436	Genebody	5'/gene body
A4GALT	cg03328754	30.6722	22	43093450	GGAGAGGGGCTATTTTGGTCCTGAGTACTTTTAACCCCATGTGAACCACG	22	41423394	NM_017436	5'UTR	chr22:41439483-41440334	22	41439483	41440334	0.00556061	0.319211	0.853258	0.534047	NM_017436	Genebody	5'/gene body
AACS	cg05341575	35.35	12	125625032	GTGAAGCGTAGCAGGGCACAGAGCAGGCGAGACGTTTGCATCTCACAGCG	12	124190985	NM_023928	Body	chr12:124184478-124184544	12	124184478	124184544	0.00166708	0.514039	-0.0471253	-0.561165	NM_023928	Genebody	3'/gene body
AACS	cg25626298	59.3795	12	125613715	CGCATTATTAGGCTGCTGTGACAGGTGTGTGGGCGTGGACCATCTCTGTA	12	124179668	NM_023928	Body	chr12:124184478-124184544	12	124184478	124184544	0.00166708	0.514039	-0.0471253	-0.561165	NM_023928	Genebody	3'/gene body
AACS	cg26964704	33.4768	12	125589647	TCAGAGTGAGAACCCACTCATCACCAAGGAGATGGTCCCTGCCATTCACG	12	124155600	NM_023928	Body	chr12:124184478-124184544	12	124184478	124184544	0.00166708	0.514039	-0.0471253	-0.561165	NM_023928	Genebody	3'/gene body
AACS	cg21564514	33.8972	12	125594276	CGTCAGGTCTCCTGCATGTCTGGAGCAGCTCCTTGGGCTTCTTCGTCTTC	12	124160229	NM_023928	Body	chr12:124184478-124184544	12	124184478	124184544	0.00166708	0.514039	-0.0471253	-0.561165	NM_023928	Genebody	3'/gene body
AACS	cg02591564	131.12	12	125578355	TCGCTCATTTTGCTAGTGTCCGAGGTATAGACTCCATCCTGCCGGAGACG	12	124144308	NM_023928	Body	chr12:124184478-124184544	12	124184478	124184544	0.00166708	0.514039	-0.0471253	-0.561165	NM_023928	Genebody	3'/gene body
AACS	cg21269045	55.2721	12	125625041	CGGCCCTCCCGCTGTGAGATGCAAACGTCTCGCCTGCTCTGTGCCCTGCT	12	124190994	NM_023928	Body	chr12:124184478-124184544	12	124184478	124184544	0.00166708	0.514039	-0.0471253	-0.561165	NM_023928	Genebody	3'/gene body
AACS	cg20999795	58.1513	12	125605694	CGGGGCGATGGCCACATCCAGAGGGAGCCCTGCGACAGCACGACCACACC	12	124171647	NM_023928	Body	chr12:124184478-124184544	12	124184478	124184544	0.00166708	0.514039	-0.0471253	-0.561165	NM_023928	Genebody	3'/gene body
AACS	cg12247826	31.5916	12	125594183	CTGGCGACCTGACTGTGGACCATAGATGAGGGGGCGGCACTGCACCAACG	12	124160136	NM_023928	Body	chr12:124184478-124184544	12	124184478	124184544	0.00166708	0.514039	-0.0471253	-0.561165	NM_023928	Genebody	3'/gene body
AACS	cg25312822	41.9967	12	125613663	CGGACGTAGTGATTTGTTATTCCCATGTGTGTTAACATTTCTGCTCCATC	12	124179616	NM_023928	Body	chr12:124184478-124184544	12	124184478	124184544	0.00166708	0.514039	-0.0471253	-0.561165	NM_023928	Genebody	3'/gene body
AACS	cg11893139	31.8652	12	125598269	AGGCAGCCGGTCCTAGCAGTTTCCTGTGAACGTCTTTCTTGCTGATGCCG	12	124164222	NM_023928	Body	chr12:124184478-124184544	12	124184478	124184544	0.00166708	0.514039	-0.0471253	-0.561165	NM_023928	Genebody	3'/gene body
AACS	cg02302082	42.36	12	125561009	TTCCTTTCGATGTGTCCACAACCTATAGAGAATGACAACAAACCAAGACG	12	124126962	NM_023928	Body	chr12:124184478-124184544	12	124184478	124184544	0.00166708	0.514039	-0.0471253	-0.561165	NM_023928	Genebody	3'/gene body
AACS	cg00522288	20.9151	12	125625016	CGTCTCGCCTGCTCTGTGCCCTGCTACGCTTCACACAGGGGTCCACGTGC	12	124190969	NM_023928	Body	chr12:124184478-124184544	12	124184478	124184544	0.00166708	0.514039	-0.0471253	-0.561165	NM_023928	Genebody	3'/gene body
AACS	cg06413794	89.0286	12	125595651	CGGAGTTGCCTCTTTGCAGGCAGCGAGCTGTCCTGTCGCTCAAATCGTCT	12	124161604	NM_023928	Body	chr12:124184478-124184544	12	124184478	124184544	0.00166708	0.514039	-0.0471253	-0.561165	NM_023928	Genebody	3'/gene body
AACS	cg03625512	40.3154	12	125569850	GAAATAGACATGGATGCAATGTGCACGTGTGTGGTTCCAGGAAACAGACG	12	124135803	NM_023928	Body	chr12:124184478-124184544	12	124184478	124184544	0.00166708	0.514039	-0.0471253	-0.561165	NM_023928	Genebody	3'/gene body
AACS	cg27488738	60.1858	12	125579119	CGGATGCCCCAGCACTCCCTGGACAGCCCACTGCGGTCTGTGGCTCTGCA	12	124145072	NM_023928	Body	chr12:124184478-124184544	12	124184478	124184544	0.00166708	0.514039	-0.0471253	-0.561165	NM_023928	Genebody	3'/gene body
AACS	cg00417147	27.9397	12	125578545	CGGGTGTCCAGGTGTCTGTGGGACCAAGCGCTATGAACATGGCATCCACG	12	124144498	NM_023928	Body	chr12:124184478-124184544	12	124184478	124184544	0.00166708	0.514039	-0.0471253	-0.561165	NM_023928	Genebody	3'/gene body
AACS	cg21881338	36.5853	12	125566189	TCTAACAATCTCAACACGGATGTGCTAATGCATGTTGTTTGCTCTACTCG	12	124132142	NM_023928	Body	chr12:124184478-124184544	12	124184478	124184544	0.00166708	0.514039	-0.0471253	-0.561165	NM_023928	Genebody	3'/gene body
AACS	cg01392656	71.783	12	125578483	CGCTGGGTGCACACGGCCAGGAGTGCTGCCCAATAATGCCTGCCACGAAG	12	124144436	NM_023928	Body	chr12:124184478-124184544	12	124184478	124184544	0.00166708	0.514039	-0.0471253	-0.561165	NM_023928	Genebody	3'/gene body
AACS	cg02766259	60.6683	12	125626809	CGGGTGCGGCTGAGTGACACGCCAGCCAGTCTGACTCAGAAGCCCTGCAG	12	124192762	NM_023928	3'UTR	chr12:124184478-124184544	12	124184478	124184544	0.00166708	0.514039	-0.0471253	-0.561165	NM_023928	Genebody	3'/gene body
AACS	cg06413043	34.9597	12	125576309	AGACAGGGCTCGACCTTACTAGACCTTAACAACACTGGGTGCTGCATACG	12	124142262	NM_023928	Body	chr12:124184478-124184544	12	124184478	124184544	0.00166708	0.514039	-0.0471253	-0.561165	NM_023928	Genebody	3'/gene body
AACS	cg26352502	33.9086	12	125594227	TTGGCGTTGGTGCAGTGCCGCCCCCTCATCTATGGTCCACAGTCAGGTCG	12	124160180	NM_023928	Body	chr12:124184478-124184544	12	124184478	124184544	0.00166708	0.514039	-0.0471253	-0.561165	NM_023928	Genebody	3'/gene body
AACS	cg12688781	59.87	12	125570079	GGATGCGACGTGCATGTGCGTGATTCCGTGAAACAGATGTGGATGCAACG	12	124136032	NM_023928	Body	chr12:124184478-124184544	12	124184478	124184544	0.00166708	0.514039	-0.0471253	-0.561165	NM_023928	Genebody	3'/gene body
AACS	cg13348062	45.1714	12	125599624	CGCCATGAAACCATAACTCAACTCAAGGTGTTGGAGGCCTTCCTGCCCTT	12	124165577	NM_023928	Body	chr12:124184478-124184544	12	124184478	124184544	0.00166708	0.514039	-0.0471253	-0.561165	NM_023928	Genebody	3'/gene body
ABCB6	cg19964303	94.6548	2	220080850	TCGTGAGCAACCTGCGCACCTTCCTGTGGATCCGGGTGCAGCAGTTCACG	2	219789094	NM_005689	Body	chr2:219788631-219788921	2	219788631	219788921	0.00152757	0.441259	-0.110755	-0.552014	NM_005689	Genebody	5'/gene body
ABCB6	cg00719108	87.7676	2	220080756	CTCACTGCGCTGGCACCTGGGGCGCCGCACAGGGGAGGTGCTGCGGATCG	2	219789000	NM_005689	Body	chr2:219788631-219788921	2	219788631	219788921	0.00152757	0.441259	-0.110755	-0.552014	NM_005689	Genebody	5'/gene body
ABCB6	cg02776283	76.0126	2	220074531	AGTGATCCTCGCACAGTCCACATTTTTATTTCCCCAAAAGATGTTTTTCG	2	219782775	NM_005689	3'UTR	chr2:219788631-219788921	2	219788631	219788921	0.00152757	0.441259	-0.110755	-0.552014	NM_005689	Genebody	5'/gene body
ABCB9	cg16427983	45.8934	12	123453858	CGGTGTCTTTTTGGGTGAGGAATGTTCTAAAAGTTGATTGTAGTGATGGT	12	122019811	NM_203444	5'UTR	chr12:121997886-121997976	12	121997886	121997976	0.00671408	0.801721	1.34777	0.54605	NM_019625	Genebody	3'/gene body
ABCG5	cg04973837	61.1739	2	44057002	CGGCATAGATGTAGCTTTGACCCACCCAAAGAATGGACATATCTGAAATA	2	43910506	NM_022436	Body	chr2:43912770-43913612	2	43912770	43913612	0.00905792	-1.93715	-1.35789	0.579263	NM_022436	Genebody	5'/gene body
ABCG5	cg15009328	33.4122	2	44057818	GGCTGGATTTGCTCAGAAATGACTCTCAATTGGAGAGAACTCTGCTATCG	2	43911322	NM_022436	Body	chr2:43912770-43913612	2	43912770	43913612	0.00905792	-1.93715	-1.35789	0.579263	NM_022436	Genebody	5'/gene body
ABHD8	cg13427283	34.4823	19	17411666	CTTCAAGCGCTATGCCAAGAAGCGAAATGTGCTCATTGGCCATTCCTACG	19	17272666	NM_024527	Body	chr19:17268158-17268255	19	17268158	17268255	0.00556712	0.0380292	0.607849	0.56982	NM_024527	Genebody	3'/gene body
ABHD8	cg20952901	33.0618	19	17403529	CTTCTGGAGGCGCCGGCAGTGGCTCCGGTAGAGCCTTGGGCGAGGGCTCG	19	17264529	NM_024527	Body	chr19:17268158-17268255	19	17268158	17268255	0.00556712	0.0380292	0.607849	0.56982	NM_024527	Genebody	3'/gene body
ABHD8	cg02455703	93.8728	19	17412272	TGTAGAGGTCAAGCCCGGCCGCGTGCTGCGGGTGAAGCATGCAGGACCCG	19	17273272	NM_024527	Body	chr19:17268158-17268255	19	17268158	17268255	0.00556712	0.0380292	0.607849	0.56982	NM_024527	Genebody	3'/gene body
ABHD8	cg18888655	35.6735	19	17403176	CGCCACGGCCAAGGCAGGCCCCCCACCCCGCTGTCTTCCGTGTCAGCCGT	19	17264176	NM_024527	3'UTR	chr19:17268158-17268255	19	17268158	17268255	0.00556712	0.0380292	0.607849	0.56982	NM_024527	Genebody	3'/gene body
ABHD8	cg20218135	29.5014	19	17409380	GTCTAAGGCAGTGGTTCTCAGCTGGGGGTAATTCTGCCCACCAGGGCACG	19	17270380	NM_024527	Body	chr19:17268158-17268255	19	17268158	17268255	0.00556712	0.0380292	0.607849	0.56982	NM_024527	Genebody	3'/gene body
ABHD8	cg22310229	55.0865	19	17411827	GTCGGCGGTTCCCTGGCCATCTGGAAGGAGCAGCTGGACTTCTTTGTGCG	19	17272827	NM_024527	Body	chr19:17268158-17268255	19	17268158	17268255	0.00556712	0.0380292	0.607849	0.56982	NM_024527	Genebody	3'/gene body
ABHD8	cg14325436	128.79	19	17404977	CGCCCCCTCGGGAAGAAAGCACGCCCACCAAGCGCTACCACGCCCCCCGC	19	17265977	NM_024527	Body	chr19:17268158-17268255	19	17268158	17268255	0.00556712	0.0380292	0.607849	0.56982	NM_024527	Genebody	3'/gene body
ABHD8	cg13352717	92.7394	19	17405195	CGTGGACAAGCAGGACGGGCACGGTGAGCTCGGCGTGGTAGACCTCGTCG	19	17266195	NM_024527	Body	chr19:17268158-17268255	19	17268158	17268255	0.00556712	0.0380292	0.607849	0.56982	NM_024527	Genebody	3'/gene body
ABHD8	cg02307597	31.5627	19	17402942	CCGAACCTGCACATCTCAACTTGTAACTCAATAAACAGAAGTGACAATCG	19	17263942	NM_024527	3'UTR	chr19:17268158-17268255	19	17268158	17268255	0.00556712	0.0380292	0.607849	0.56982	NM_024527	Genebody	3'/gene body
ABHD8	cg12247222	63.1877	19	17403313	CGCCCCGCCCAGGCAGCCTGGGGGCGTCTCCCTGACCTGGCCCCGCCCAC	19	17264313	NM_024527	3'UTR	chr19:17268158-17268255	19	17268158	17268255	0.00556712	0.0380292	0.607849	0.56982	NM_024527	Genebody	3'/gene body
ABHD8	cg01853216	78.9535	19	17404960	TGCTCCTGTTTGCCTGGGGTCAGAACAAGATACAGCAACTAGAGGCCACG	19	17265960	NM_024527	Body	chr19:17268158-17268255	19	17268158	17268255	0.00556712	0.0380292	0.607849	0.56982	NM_024527	Genebody	3'/gene body
ABHD8	cg03565584	52.8381	19	17407427	AAGCTGAGCTCCTCATTCCTACAAAAGCAGGGGTCAACAAACTATGTACG	19	17268427	NM_024527	Body	chr19:17268158-17268255	19	17268158	17268255	0.00556712	0.0380292	0.607849	0.56982	NM_024527	Genebody	3'/gene body
ABHD8	cg14536467	62.9645	19	17412305	GGAGAGCGTCGAGTCCAGCGATGGCTACACCTTTGTAGAGGTCAAGCCCG	19	17273305	NM_024527	Body	chr19:17268158-17268255	19	17268158	17268255	0.00556712	0.0380292	0.607849	0.56982	NM_024527	Genebody	3'/gene body
ABLIM3	cg05026186	39.5288	5	148520876	AATGATGTTTCTTTTCCTATCATTGTCGAGCCCTTAGAACCCCAGGATCG	5	148501069	NM_014945	TSS200	chr5:148600289-148600445	5	148600289	148600445	0.000235483	0.463424	1.0761	0.612673	NM_014945	Genebody	3'/gene body
ABLIM3	cg17680092	34.2031	5	148523798	CGGGTTCCCCCCAGGAGGAAGTGCTTCTCTAAACAGACACCTGGGGGACA	5	148503991	NM_014945	Body	chr5:148600289-148600445	5	148600289	148600445	0.000235483	0.463424	1.0761	0.612673	NM_014945	Genebody	3'/gene body
ABLIM3	cg23229984	57.6531	5	148520753	CGCCAAGCTTGCCAGAGCAGAGCCGGGTGGAAACTGTCTTCCTGCAAAGC	5	148500946	NM_014945	TSS1500	chr5:148600289-148600445	5	148600289	148600445	0.000235483	0.463424	1.0761	0.612673	NM_014945	Genebody	3'/gene body
ABLIM3	cg12302647	42.8258	5	148533875	CTGAGGTTCCTGCACCATATAATGCTAACATCACAGGCAACTCTCTTTCG	5	148514068	NM_014945	Body	chr5:148600289-148600445	5	148600289	148600445	0.000235483	0.463424	1.0761	0.612673	NM_014945	Genebody	3'/gene body
ABLIM3	cg05459971	24.9503	5	148520894	CGCTCAAGCACTCCCTCGTTGGTCCCAGGACACAAGGCCTCGTCCATCTC	5	148501087	NM_014945	TSS200	chr5:148600289-148600445	5	148600289	148600445	0.000235483	0.463424	1.0761	0.612673	NM_014945	Genebody	3'/gene body
ABLIM3	cg23518039	32.8196	5	148579190	CGTGCCACAGTGCTAATACAAGGGCAATGGAGCCCCTGGGAGCCAATGTT	5	148559383	NM_014945	Body	chr5:148600289-148600445	5	148600289	148600445	0.000235483	0.463424	1.0761	0.612673	NM_014945	Genebody	3'/gene body
ABLIM3	cg02306139	48.284	5	148638033	CGGTATAATCCTCTCTTGTGTAATGGGACACACTGCCTGCCATGAGACTT	5	148618226	NM_014945	3'UTR	chr5:148600289-148600445	5	148600289	148600445	0.000235483	0.463424	1.0761	0.612673	NM_014945	Genebody	3'/gene body
ABLIM3	cg27130993	64.3202	5	148545635	GTAAAACTCCCAGTTTTTATATCTTGGCTCAAATATTTAAAAAATAAACG	5	148525828	NM_014945	Body	chr5:148600289-148600445	5	148600289	148600445	0.000235483	0.463424	1.0761	0.612673	NM_014945	Genebody	3'/gene body
ABLIM3	cg01916697	52.452	5	148541626	GTTTGCTCATCTATAAAATAGCCGGAGTGATCCTTGCCTCACCTGATTCG	5	148521819	NM_014945	Body	chr5:148600289-148600445	5	148600289	148600445	0.000235483	0.463424	1.0761	0.612673	NM_014945	Genebody	3'/gene body
ABLIM3	cg06539116	33.9603	5	148597365	CGGGTATGTTCAAGGCTACAAAGGAAGCCTGGGACCTTGGCAAGATTTTA	5	148577558	NM_014945	Body	chr5:148600289-148600445	5	148600289	148600445	0.000235483	0.463424	1.0761	0.612673	NM_014945	Genebody	3'/gene body
ABLIM3	cg10879397	27.0083	5	148555266	TGCAGTGAGCTTCACAAGCAAGGAGGACTAAATGGCAGCCCATAACATCG	5	148535459	NM_014945	Body	chr5:148600289-148600445	5	148600289	148600445	0.000235483	0.463424	1.0761	0.612673	NM_014945	Genebody	3'/gene body
ABLIM3	cg12140854	35.5666	5	148520817	GCAGAGCCGGGTGGAAACTGTCTTCCTGCAAAGCCAGGTTTTCCTTCACG	5	148501010	NM_014945	TSS1500	chr5:148600289-148600445	5	148600289	148600445	0.000235483	0.463424	1.0761	0.612673	NM_014945	Genebody	3'/gene body
ABLIM3	cg21614682	45.1004	5	148529782	CGGGGCATGATGACCTTCCTCTGCTAATGCCATTGCCCAGATCAAGAAAT	5	148509975	NM_014945	Body	chr5:148600289-148600445	5	148600289	148600445	0.000235483	0.463424	1.0761	0.612673	NM_014945	Genebody	3'/gene body
ABLIM3	cg18129178	32.2833	5	148520854	GTTTTCCTTCACGGCCCCTCCTAATGATGTTTCTTTTCCTATCATTGTCG	5	148501047	NM_014945	TSS200	chr5:148600289-148600445	5	148600289	148600445	0.000235483	0.463424	1.0761	0.612673	NM_014945	Genebody	3'/gene body
ABR	cg19807420	67.1023	17	1090905	CGGCCCATTTGAGGATATTTTAGTGAAGGTTTTGTCCGGCGGGATGATCA	17	1037655	NM_001159746	TSS1500	chr17:946974-947301	17	946974	947301	0.000941985	-0.409926	0.368787	0.778713	NM_021962	Genebody	3'/gene body
ABR	cg06767314	52.3487	17	1085381	CCATAGTTTGCTTTTTTCTGTCTACATTCTGTCCAATCCTGGCACTCTCG	17	1032131	NM_001159746	5'UTR	chr17:946974-947301	17	946974	947301	0.000941985	-0.409926	0.368787	0.778713	NM_021962	Genebody	3'/gene body
ABR	cg18831134	46.8024	17	1085056	ACGGTGCTGCTGCCTCCTGGGCTGGTGGCTCCTGGTGGCGGCAGCTCACG	17	1031806	NM_001159746	5'UTR	chr17:946974-947301	17	946974	947301	0.000941985	-0.409926	0.368787	0.778713	NM_021962	Genebody	3'/gene body
ABR	cg09909478	49.8439	17	1085475	CGGTGTTCTGTGTTCGTTATCAGAAGTTTCCTCTGTAGAGCCCTCAAGAT	17	1032225	NM_001159746	5'UTR	chr17:946974-947301	17	946974	947301	0.000941985	-0.409926	0.368787	0.778713	NM_021962	Genebody	3'/gene body
ABR	cg19807420	67.1023	17	1090905	CGGCCCATTTGAGGATATTTTAGTGAAGGTTTTGTCCGGCGGGATGATCA	17	1037655	NM_001159746	TSS1500	chr17:948415-948818	17	948415	948818	0.00782467	-0.883496	-0.271531	0.611964	NM_021962	Genebody	3'/gene body
ABR	cg06767314	52.3487	17	1085381	CCATAGTTTGCTTTTTTCTGTCTACATTCTGTCCAATCCTGGCACTCTCG	17	1032131	NM_001159746	5'UTR	chr17:948415-948818	17	948415	948818	0.00782467	-0.883496	-0.271531	0.611964	NM_021962	Genebody	3'/gene body
ABR	cg18831134	46.8024	17	1085056	ACGGTGCTGCTGCCTCCTGGGCTGGTGGCTCCTGGTGGCGGCAGCTCACG	17	1031806	NM_001159746	5'UTR	chr17:948415-948818	17	948415	948818	0.00782467	-0.883496	-0.271531	0.611964	NM_021962	Genebody	3'/gene body
ABR	cg09909478	49.8439	17	1085475	CGGTGTTCTGTGTTCGTTATCAGAAGTTTCCTCTGTAGAGCCCTCAAGAT	17	1032225	NM_001159746	5'UTR	chr17:948415-948818	17	948415	948818	0.00782467	-0.883496	-0.271531	0.611964	NM_021962	Genebody	3'/gene body
ABTB2	cg22219450	44.1928	11	34244798	CGGGAGGGCTGAGGAAACAGGTTCTGCTGAAACAGGCTGATTCACTGTTT	11	34201374	NM_145804	Body	chr11:34213279-34213455	11	34213279	34213455	0.00289093	0.189733	1.07035	0.880619	NM_145804	Genebody	3'/gene body
ABTB2	cg13292777	22.9387	11	34196220	GCCAGCTCTGGCAAGGCTCCGTGTTGGAGCCCCCTCAGGAGACCACTTCG	11	34152796	NM_145804	Body	chr11:34213279-34213455	11	34213279	34213455	0.00289093	0.189733	1.07035	0.880619	NM_145804	Genebody	3'/gene body
ABTB2	cg26809043	40.73	11	34285529	CGTCAGCATGTTAAGGAGAACCGTCTGGGCCTGCAGTACTCACACACACC	11	34242105	NM_145804	Body	chr11:34213279-34213455	11	34213279	34213455	0.00289093	0.189733	1.07035	0.880619	NM_145804	Genebody	3'/gene body
ABTB2	cg23845009	31.3242	11	34323678	CGTGAGGTGTAGAAATACACCAAAGTGTTACCTAGTGATTATCTTGGGGG	11	34280254	NM_145804	Body	chr11:34213279-34213455	11	34213279	34213455	0.00289093	0.189733	1.07035	0.880619	NM_145804	Genebody	3'/gene body
ABTB2	cg03325693	20.5637	11	34196316	GTGGCTTCATGACTTCGTGGGACACCCACCTGCTCTGCCCAGAATGGACG	11	34152892	NM_145804	Body	chr11:34213279-34213455	11	34213279	34213455	0.00289093	0.189733	1.07035	0.880619	NM_145804	Genebody	3'/gene body
ABTB2	cg00534343	30.3412	11	34182335	GGACACACAGGCAGACACGTGGACAGACACAGGGACCCCCTCACCCAACG	11	34138911	NM_145804	Body	chr11:34213279-34213455	11	34213279	34213455	0.00289093	0.189733	1.07035	0.880619	NM_145804	Genebody	3'/gene body
ABTB2	cg10885779	32.964	11	34331908	CGGGACTCACATTTCTGGCACTCACAGCAGGGTAGATGCTGGAGCTTTAA	11	34288484	NM_145804	Body	chr11:34213279-34213455	11	34213279	34213455	0.00289093	0.189733	1.07035	0.880619	NM_145804	Genebody	3'/gene body
ABTB2	cg02434541	36.0615	11	34377618	CGGGGTCCCCAGGTTTCATCATTCCTGGGCACATATAGGTAAGAGCGAAC	11	34334194	NM_145804	Body	chr11:34213279-34213455	11	34213279	34213455	0.00289093	0.189733	1.07035	0.880619	NM_145804	Genebody	3'/gene body
ABTB2	cg01931414	41.0888	11	34215218	AAATGGGGCTAAGTAATTCTATCCGGTAGGACAAAGTCAGATAACATACG	11	34171794	NM_145804	Body	chr11:34213279-34213455	11	34213279	34213455	0.00289093	0.189733	1.07035	0.880619	NM_145804	Genebody	3'/gene body
ABTB2	cg08202743	33.768	11	34182570	GGAAGCTGCACATCTGGATCGAGTCTCTGAGGACCTCGTTCTCGCAGTCG	11	34139146	NM_145804	Body	chr11:34213279-34213455	11	34213279	34213455	0.00289093	0.189733	1.07035	0.880619	NM_145804	Genebody	3'/gene body
ABTB2	cg24458825	62.0403	11	34173913	CGGCAGCCTCCGCCCCCTGCCTCACACCCGGGAGGTGATGTAGACAGAGT	11	34130489	NM_145804	3'UTR	chr11:34213279-34213455	11	34213279	34213455	0.00289093	0.189733	1.07035	0.880619	NM_145804	Genebody	3'/gene body
ABTB2	cg15649702	45.7664	11	34177094	CGGCTCCAGCAAGGAGCTGGCAAGTGTGTAAGTAAACACAGCTCCAGCCG	11	34133670	NM_145804	Body	chr11:34213279-34213455	11	34213279	34213455	0.00289093	0.189733	1.07035	0.880619	NM_145804	Genebody	3'/gene body
ABTB2	cg16555755	40.3485	11	34192494	TTTCCGCATGCTCAACTGTGGGAGGACGGACCTCATCAACCAAGCCATCG	11	34149070	NM_145804	Body	chr11:34213279-34213455	11	34213279	34213455	0.00289093	0.189733	1.07035	0.880619	NM_145804	Genebody	3'/gene body
ABTB2	cg08663298	50.7181	11	34350440	GGTCACACCTTCTATTTGCATCTACAGCTGATTAAAAGCAAAAATCTACG	11	34307016	NM_145804	Body	chr11:34213279-34213455	11	34213279	34213455	0.00289093	0.189733	1.07035	0.880619	NM_145804	Genebody	3'/gene body
ABTB2	cg01369908	28.8971	11	34375707	CGCCTGCAAGAGAGTTCCCTGGAGACCCGAGAAGGTACAGAGGGAGACAC	11	34332283	NM_145804	Body	chr11:34213279-34213455	11	34213279	34213455	0.00289093	0.189733	1.07035	0.880619	NM_145804	Genebody	3'/gene body
ABTB2	cg03360728	25.6241	11	34284610	TTTGAACTGAGCTCACTCACAGCCCAGGGCCCTGATGCTAAAGGACTCCG	11	34241186	NM_145804	Body	chr11:34213279-34213455	11	34213279	34213455	0.00289093	0.189733	1.07035	0.880619	NM_145804	Genebody	3'/gene body
ABTB2	cg04954111	54.7746	11	34363786	CGCAGAGAAACAAATACCTACCCCACAGTTCTCAGGCGCAGCTGGCTGGC	11	34320362	NM_145804	Body	chr11:34213279-34213455	11	34213279	34213455	0.00289093	0.189733	1.07035	0.880619	NM_145804	Genebody	3'/gene body
ACACB	cg02022322	37.9484	12	109576193	CCCCAGTGTGGGGTATGCTTACAACTAGCATAGAAGCCCAACAAGCCTCG	12	108060576	NM_001093	TSS1500	chr12:108082685-108082967	12	108082685	108082967	0.00131781	1.42076	0.886287	-0.534476	NM_001093	Genebody	5'/gene body
ACACB	cg13686847	37.8708	12	109678925	CGGATGTTGATCTTGACCTCAGCCTGTAGCACACGGAGTTTCCACAGCCG	12	108163308	NM_001093	Body	chr12:108082685-108082967	12	108082685	108082967	0.00131781	1.42076	0.886287	-0.534476	NM_001093	Genebody	5'/gene body
ACACB	cg10648455	60.9709	12	109629607	CGGCCATCCAGAGGGGAGACACAGGCAGCTCACTCCCTACCTGCACTTTC	12	108113990	NM_001093	Body	chr12:108082685-108082967	12	108082685	108082967	0.00131781	1.42076	0.886287	-0.534476	NM_001093	Genebody	5'/gene body
ACACB	cg06002638	22.868	12	109592017	ACCGGGCTGCTGGGGTCCTCCCTGTCCTGGAGGCACTCGCTTCAGTAGCG	12	108076400	NM_001093	Body	chr12:108082685-108082967	12	108082685	108082967	0.00131781	1.42076	0.886287	-0.534476	NM_001093	Genebody	5'/gene body
ACACB	cg08866695	34.9725	12	109596187	CGATGACTTAAAAATGTTGGCTGGGCATGGTGGCTTATGTCTATAGTCCC	12	108080570	NM_001093	Body	chr12:108082685-108082967	12	108082685	108082967	0.00131781	1.42076	0.886287	-0.534476	NM_001093	Genebody	5'/gene body
ACACB	cg12178147	38.0193	12	109576929	CGATTCCAAGTATATGAAGTGTGCAGAACAGGCCAATCTTGAGAGACAGA	12	108061312	NM_001093	TSS1500	chr12:108082685-108082967	12	108082685	108082967	0.00131781	1.42076	0.886287	-0.534476	NM_001093	Genebody	5'/gene body
ACACB	cg13253199	39.5379	12	109684116	ACCTTTCGCATTGGATCCTTTGGCCCTGGAGAGGACCTTCTGTACCTGCG	12	108168499	NM_001093	Body	chr12:108082685-108082967	12	108082685	108082967	0.00131781	1.42076	0.886287	-0.534476	NM_001093	Genebody	5'/gene body
ACACB	cg04777824	65.2037	12	109644646	CGGGCTCTGGCAGACAAAAGCCACTCATGACGTTGGTGAGGTTTTCCAGG	12	108129029	NM_001093	Body	chr12:108082685-108082967	12	108082685	108082967	0.00131781	1.42076	0.886287	-0.534476	NM_001093	Genebody	5'/gene body
ACACB	cg00806900	40.4613	12	109589392	GGTAGAAAGACTGTGCCATCCATGGGCTTGAACTTACCCTTCCCCTCACG	12	108073775	NM_001093	Body	chr12:108082685-108082967	12	108082685	108082967	0.00131781	1.42076	0.886287	-0.534476	NM_001093	Genebody	5'/gene body
ACAD9	cg17878213	50.2586	3	128631709	CATAAGCCCCAGTTTCCACTATGGTGTCTCCTCAATGACCAGAATACCCG	3	130114399	NM_014049	3'UTR	chr3:130092159-130092534	3	130092159	130092534	0.00305297	-1.13808	-1.66236	-0.524279	NM_014049	Genebody	5'/gene body
ACAD9	cg09447658	29.4059	3	128614669	CTTCTCCCCACTGGGCTTGGAGCACCTTAGGGCAGGCCCAGGGTCAACCG	3	130097359	NM_014049	Body	chr3:130092159-130092534	3	130092159	130092534	0.00305297	-1.13808	-1.66236	-0.524279	NM_014049	Genebody	5'/gene body
ACCN1	cg06072644	45.6671	17	31780500	GTTCTTGCAGGTACACACTCTGCCCTCTTTTCCTCTGAGAACATCTTCCG	17	28804613	NM_001094	Body	chr17:29327701-29328265	17	29327701	29328265	0.00696409	-0.100493	-0.618893	-0.5184	NM_001094	Genebody	5'/gene body
ACCN1	cg24950828	35.6285	17	31995527	AGCAGTAAGGGGCAAAGTTCTTCTCATGCTGCCATCTCTCTGGTTTTCCG	17	29019640	NM_001094	Body	chr17:29327701-29328265	17	29327701	29328265	0.00696409	-0.100493	-0.618893	-0.5184	NM_001094	Genebody	5'/gene body
ACCN1	cg10060065	27.2192	17	32366901	CTGCCGTCGTGGGTCCAGGCTATGCAATTCTTCCATCATTTCTACTGCCG	17	29391014	NM_001094	Body	chr17:29327701-29328265	17	29327701	29328265	0.00696409	-0.100493	-0.618893	-0.5184	NM_001094	Genebody	5'/gene body
ACCN1	cg14655552	25.734	17	31708147	CGGACAAAGCAAGCACAGCCACCGGCCAAGTGCTACAAGCTCCTGCTGGG	17	28732260	NM_001094	Body	chr17:29327701-29328265	17	29327701	29328265	0.00696409	-0.100493	-0.618893	-0.5184	NM_001094	Genebody	5'/gene body
ACCN1	cg03745383	21.4295	17	31662900	CGCAGACACACAAGTGCTAATAGACTCACAGGAGGGGAAGGGATTAAGCA	17	28687013	NM_001094	Body	chr17:29327701-29328265	17	29327701	29328265	0.00696409	-0.100493	-0.618893	-0.5184	NM_001094	Genebody	5'/gene body
ACCN1	cg09143318	63.087	17	32255976	CGAGCGCCTCCCTACATGCAGACCTCCCAGAAACGGGCCAGGAGCAGGAA	17	29280089	NM_001094	Body	chr17:29327701-29328265	17	29327701	29328265	0.00696409	-0.100493	-0.618893	-0.5184	NM_001094	Genebody	5'/gene body
ACCN1	cg05774001	36.7351	17	31878186	CGGATGTCTTTTCGGTGCTTTTTCGATGAATATGTATGCTGATCTAGCAT	17	28902299	NM_001094	Body	chr17:29327701-29328265	17	29327701	29328265	0.00696409	-0.100493	-0.618893	-0.5184	NM_001094	Genebody	5'/gene body
ACCN1	cg06072644	45.6671	17	31780500	GTTCTTGCAGGTACACACTCTGCCCTCTTTTCCTCTGAGAACATCTTCCG	17	28804613	NM_001094	Body	chr17:29330567-29331440	17	29330567	29331440	0.00129433	-1.81632	-0.86646	0.949858	NM_001094	Genebody	5'/gene body
ACCN1	cg24950828	35.6285	17	31995527	AGCAGTAAGGGGCAAAGTTCTTCTCATGCTGCCATCTCTCTGGTTTTCCG	17	29019640	NM_001094	Body	chr17:29330567-29331440	17	29330567	29331440	0.00129433	-1.81632	-0.86646	0.949858	NM_001094	Genebody	5'/gene body
ACCN1	cg10060065	27.2192	17	32366901	CTGCCGTCGTGGGTCCAGGCTATGCAATTCTTCCATCATTTCTACTGCCG	17	29391014	NM_001094	Body	chr17:29330567-29331440	17	29330567	29331440	0.00129433	-1.81632	-0.86646	0.949858	NM_001094	Genebody	5'/gene body
ACCN1	cg14655552	25.734	17	31708147	CGGACAAAGCAAGCACAGCCACCGGCCAAGTGCTACAAGCTCCTGCTGGG	17	28732260	NM_001094	Body	chr17:29330567-29331440	17	29330567	29331440	0.00129433	-1.81632	-0.86646	0.949858	NM_001094	Genebody	5'/gene body
ACCN1	cg03745383	21.4295	17	31662900	CGCAGACACACAAGTGCTAATAGACTCACAGGAGGGGAAGGGATTAAGCA	17	28687013	NM_001094	Body	chr17:29330567-29331440	17	29330567	29331440	0.00129433	-1.81632	-0.86646	0.949858	NM_001094	Genebody	5'/gene body
ACCN1	cg09143318	63.087	17	32255976	CGAGCGCCTCCCTACATGCAGACCTCCCAGAAACGGGCCAGGAGCAGGAA	17	29280089	NM_001094	Body	chr17:29330567-29331440	17	29330567	29331440	0.00129433	-1.81632	-0.86646	0.949858	NM_001094	Genebody	5'/gene body
ACCN1	cg05774001	36.7351	17	31878186	CGGATGTCTTTTCGGTGCTTTTTCGATGAATATGTATGCTGATCTAGCAT	17	28902299	NM_001094	Body	chr17:29330567-29331440	17	29330567	29331440	0.00129433	-1.81632	-0.86646	0.949858	NM_001094	Genebody	5'/gene body
ACCN1	cg06072644	45.6671	17	31780500	GTTCTTGCAGGTACACACTCTGCCCTCTTTTCCTCTGAGAACATCTTCCG	17	28804613	NM_001094	Body	chr17:29274780-29275079	17	29274780	29275079	0.00684917	-0.455192	0.0478604	0.503052	NM_001094	Genebody	5'/gene body
ACCN1	cg24950828	35.6285	17	31995527	AGCAGTAAGGGGCAAAGTTCTTCTCATGCTGCCATCTCTCTGGTTTTCCG	17	29019640	NM_001094	Body	chr17:29274780-29275079	17	29274780	29275079	0.00684917	-0.455192	0.0478604	0.503052	NM_001094	Genebody	5'/gene body
ACCN1	cg10060065	27.2192	17	32366901	CTGCCGTCGTGGGTCCAGGCTATGCAATTCTTCCATCATTTCTACTGCCG	17	29391014	NM_001094	Body	chr17:29274780-29275079	17	29274780	29275079	0.00684917	-0.455192	0.0478604	0.503052	NM_001094	Genebody	5'/gene body
ACCN1	cg14655552	25.734	17	31708147	CGGACAAAGCAAGCACAGCCACCGGCCAAGTGCTACAAGCTCCTGCTGGG	17	28732260	NM_001094	Body	chr17:29274780-29275079	17	29274780	29275079	0.00684917	-0.455192	0.0478604	0.503052	NM_001094	Genebody	5'/gene body
ACCN1	cg03745383	21.4295	17	31662900	CGCAGACACACAAGTGCTAATAGACTCACAGGAGGGGAAGGGATTAAGCA	17	28687013	NM_001094	Body	chr17:29274780-29275079	17	29274780	29275079	0.00684917	-0.455192	0.0478604	0.503052	NM_001094	Genebody	5'/gene body
ACCN1	cg09143318	63.087	17	32255976	CGAGCGCCTCCCTACATGCAGACCTCCCAGAAACGGGCCAGGAGCAGGAA	17	29280089	NM_001094	Body	chr17:29274780-29275079	17	29274780	29275079	0.00684917	-0.455192	0.0478604	0.503052	NM_001094	Genebody	5'/gene body
ACCN1	cg05774001	36.7351	17	31878186	CGGATGTCTTTTCGGTGCTTTTTCGATGAATATGTATGCTGATCTAGCAT	17	28902299	NM_001094	Body	chr17:29274780-29275079	17	29274780	29275079	0.00684917	-0.455192	0.0478604	0.503052	NM_001094	Genebody	5'/gene body
ACOT7	cg25345603	53.5539	1	6450174	CGGCTTGACTCAGAGAAACCGCAGGACACTGGAGAGTGACTGTACTAGGA	1	6372761	NM_007274	Body	chr1:6291161-6291254	1	6291161	6291254	0.00215324	-0.559668	0.257643	0.817311	NM_007274	Genebody	3'/gene body
ACOT7	cg05786314	35.9591	1	6452096	CGTCTTTGGGGGAGCCCTGCCCCTTTGACTTTGGCTCTGTGGCTGTTCTG	1	6374683	NM_007274	Body	chr1:6291161-6291254	1	6291161	6291254	0.00215324	-0.559668	0.257643	0.817311	NM_007274	Genebody	3'/gene body
ACOT7	cg25345603	53.5539	1	6450174	CGGCTTGACTCAGAGAAACCGCAGGACACTGGAGAGTGACTGTACTAGGA	1	6372761	NM_007274	Body	chr1:6250639-6251389	1	6250639	6251389	0.00092355	-0.484098	-1.14282	-0.658719	NM_181865	Genebody	3'/gene body
ACOT7	cg05786314	35.9591	1	6452096	CGTCTTTGGGGGAGCCCTGCCCCTTTGACTTTGGCTCTGTGGCTGTTCTG	1	6374683	NM_007274	Body	chr1:6250639-6251389	1	6250639	6251389	0.00092355	-0.484098	-1.14282	-0.658719	NM_181865	Genebody	3'/gene body
ACOT7	cg25345603	53.5539	1	6450174	CGGCTTGACTCAGAGAAACCGCAGGACACTGGAGAGTGACTGTACTAGGA	1	6372761	NM_007274	Body	chr1:6290472-6290817	1	6290472	6290817	0.000171206	-0.708338	0.189939	0.898278	NM_007274	Genebody	3'/gene body
ACOT7	cg05786314	35.9591	1	6452096	CGTCTTTGGGGGAGCCCTGCCCCTTTGACTTTGGCTCTGTGGCTGTTCTG	1	6374683	NM_007274	Body	chr1:6290472-6290817	1	6290472	6290817	0.000171206	-0.708338	0.189939	0.898278	NM_007274	Genebody	3'/gene body
ACOT7	cg25345603	53.5539	1	6450174	CGGCTTGACTCAGAGAAACCGCAGGACACTGGAGAGTGACTGTACTAGGA	1	6372761	NM_007274	Body	chr1:6291044-6291160	1	6291044	6291160	0.00140646	-0.733448	0.138553	0.872001	NM_181865	Genebody	3'/gene body
ACOT7	cg05786314	35.9591	1	6452096	CGTCTTTGGGGGAGCCCTGCCCCTTTGACTTTGGCTCTGTGGCTGTTCTG	1	6374683	NM_007274	Body	chr1:6291044-6291160	1	6291044	6291160	0.00140646	-0.733448	0.138553	0.872001	NM_181865	Genebody	3'/gene body
ACOXL	cg04202892	30.6775	2	111875749	CGGTGACTCACATTCCCAGTGATTTAGAAAAACTGTGGTGCCGAGTGAAA	2	111592220	NM_001142807	3'UTR	chr2:111321764-111321907	2	111321764	111321907	0.00280969	-0.294878	0.416854	0.711732	NM_001105516	Genebody	5'/gene body
ACOXL	cg12966876	22.9253	2	111873850	CGATCAAAGGTCTTTTCAGTACTGATTTGATGATGCTTAACCACAGTGTG	2	111590321	NM_001142807	Body	chr2:111321764-111321907	2	111321764	111321907	0.00280969	-0.294878	0.416854	0.711732	NM_001105516	Genebody	5'/gene body
ACSF3	cg00316478	28.258	16	89222027	TCTGGACTGTAGTCTCTGACTGCCGTTCCCTTGGGTCCAGGCCTCTGGCG	16	87749528	NM_174917	3'UTR	chr16:87691284-87692508	16	87691284	87692508	0.00863211	-0.342699	0.282291	0.62499	NM_174917	Genebody	5'/gene body
ACSF3	cg00316478	28.258	16	89222027	TCTGGACTGTAGTCTCTGACTGCCGTTCCCTTGGGTCCAGGCCTCTGGCG	16	87749528	NM_174917	3'UTR	chr16:87708778-87708884	16	87708778	87708884	0.00365873	0.645335	1.27245	0.627113	NM_001127214	Genebody	5'/gene body
ACSL1	cg03422749	64.9023	4	185677549	CTCATCAGAACGCGTGGATTCTCTTTCATGGCAGAATGCTCTTGGACTCG	4	185914543	NM_001995	3'UTR	chr4:185924792-185925033	4	185924792	185925033	0.00806348	0.206122	-0.456239	-0.662361	NM_001995	Genebody	3'/gene body
ACSL1	cg07942479	25.921	4	185747981	CGCTGGGCGCAAACTCCACGGTAACGGGGACCAATGTTGTTAGAGGTTGA	4	185984975	NM_001995	TSS1500	chr4:185924792-185925033	4	185924792	185925033	0.00806348	0.206122	-0.456239	-0.662361	NM_001995	Genebody	3'/gene body
ACSL1	cg03977443	48.7638	4	185684040	CCAGCAGCTCACTAATAGGTACCCAGGGCAATCAACAGGCAGGACCTTCG	4	185921034	NM_001995	Body	chr4:185924792-185925033	4	185924792	185925033	0.00806348	0.206122	-0.456239	-0.662361	NM_001995	Genebody	3'/gene body
ACSL1	cg03422749	64.9023	4	185677549	CTCATCAGAACGCGTGGATTCTCTTTCATGGCAGAATGCTCTTGGACTCG	4	185914543	NM_001995	3'UTR	chr4:185923037-185924086	4	185923037	185924086	0.00400992	0.310728	-0.381675	-0.692403	NM_001995	Genebody	3'/gene body
ACSL1	cg07942479	25.921	4	185747981	CGCTGGGCGCAAACTCCACGGTAACGGGGACCAATGTTGTTAGAGGTTGA	4	185984975	NM_001995	TSS1500	chr4:185923037-185924086	4	185923037	185924086	0.00400992	0.310728	-0.381675	-0.692403	NM_001995	Genebody	3'/gene body
ACSL1	cg03977443	48.7638	4	185684040	CCAGCAGCTCACTAATAGGTACCCAGGGCAATCAACAGGCAGGACCTTCG	4	185921034	NM_001995	Body	chr4:185923037-185924086	4	185923037	185924086	0.00400992	0.310728	-0.381675	-0.692403	NM_001995	Genebody	3'/gene body
ACSL1	cg03422749	64.9023	4	185677549	CTCATCAGAACGCGTGGATTCTCTTTCATGGCAGAATGCTCTTGGACTCG	4	185914543	NM_001995	3'UTR	chr4:185924506-185924791	4	185924506	185924791	0.00919843	0.545604	-0.0749654	-0.62057	NM_001995	Genebody	3'/gene body
ACSL1	cg07942479	25.921	4	185747981	CGCTGGGCGCAAACTCCACGGTAACGGGGACCAATGTTGTTAGAGGTTGA	4	185984975	NM_001995	TSS1500	chr4:185924506-185924791	4	185924506	185924791	0.00919843	0.545604	-0.0749654	-0.62057	NM_001995	Genebody	3'/gene body
ACSL1	cg03977443	48.7638	4	185684040	CCAGCAGCTCACTAATAGGTACCCAGGGCAATCAACAGGCAGGACCTTCG	4	185921034	NM_001995	Body	chr4:185924506-185924791	4	185924506	185924791	0.00919843	0.545604	-0.0749654	-0.62057	NM_001995	Genebody	3'/gene body
ACSL1	cg03422749	64.9023	4	185677549	CTCATCAGAACGCGTGGATTCTCTTTCATGGCAGAATGCTCTTGGACTCG	4	185914543	NM_001995	3'UTR	chr4:185961831-185962448	4	185961831	185962448	0.00745698	1.33012	0.695965	-0.63416	NM_001995	Genebody	5'/gene body
ACSL1	cg07942479	25.921	4	185747981	CGCTGGGCGCAAACTCCACGGTAACGGGGACCAATGTTGTTAGAGGTTGA	4	185984975	NM_001995	TSS1500	chr4:185961831-185962448	4	185961831	185962448	0.00745698	1.33012	0.695965	-0.63416	NM_001995	Genebody	5'/gene body
ACSL1	cg03977443	48.7638	4	185684040	CCAGCAGCTCACTAATAGGTACCCAGGGCAATCAACAGGCAGGACCTTCG	4	185921034	NM_001995	Body	chr4:185961831-185962448	4	185961831	185962448	0.00745698	1.33012	0.695965	-0.63416	NM_001995	Genebody	5'/gene body
ACSL1	cg03422749	64.9023	4	185677549	CTCATCAGAACGCGTGGATTCTCTTTCATGGCAGAATGCTCTTGGACTCG	4	185914543	NM_001995	3'UTR	chr4:185958876-185959591	4	185958876	185959591	0.00441523	-0.127646	-0.808545	-0.680899	NM_001995	Genebody	5'/gene body
ACSL1	cg07942479	25.921	4	185747981	CGCTGGGCGCAAACTCCACGGTAACGGGGACCAATGTTGTTAGAGGTTGA	4	185984975	NM_001995	TSS1500	chr4:185958876-185959591	4	185958876	185959591	0.00441523	-0.127646	-0.808545	-0.680899	NM_001995	Genebody	5'/gene body
ACSL1	cg03977443	48.7638	4	185684040	CCAGCAGCTCACTAATAGGTACCCAGGGCAATCAACAGGCAGGACCTTCG	4	185921034	NM_001995	Body	chr4:185958876-185959591	4	185958876	185959591	0.00441523	-0.127646	-0.808545	-0.680899	NM_001995	Genebody	5'/gene body
ACSS1	cg03321508	30.2217	20	25039707	AACATCATCCCCACTACTGAGCTTACTATGGGGCCACGCAAGGGTAGACG	20	24987707	NM_032501	TSS200	chr20:24973456-24973851	20	24973456	24973851	0.00256865	0.783564	0.0333237	-0.750241	NM_032501	Genebody	5'/gene body
ACSS1	cg02086310	34.7257	20	25039719	CGCAAGGGTAGACGCTTGACAGACATTGTCCAATGTATTCCTTACTGCAG	20	24987719	NM_032501	TSS200	chr20:24973456-24973851	20	24973456	24973851	0.00256865	0.783564	0.0333237	-0.750241	NM_032501	Genebody	5'/gene body
ACSS1	cg22556898	30.4201	20	25040273	CACTAGATAAGTTTCAAATTAAGTAGACTAGTCGGGTGCCGTGGCACACG	20	24988273	NM_032501	TSS1500	chr20:24973456-24973851	20	24973456	24973851	0.00256865	0.783564	0.0333237	-0.750241	NM_032501	Genebody	5'/gene body
ACSS1	cg19497388	58.5481	20	25040831	TTCTTGTCTGGGAGTTGGTCCTGGCTGTGGATGGGACAGCTTCATCCTCG	20	24988831	NM_032501	TSS1500	chr20:24973456-24973851	20	24973456	24973851	0.00256865	0.783564	0.0333237	-0.750241	NM_032501	Genebody	5'/gene body
ACSS1	cg03750993	42.2715	20	25040614	CGCCTGCACCGCCTGCACATGATGGTGTGCTGCTCTGTCCAGAGGAGGAC	20	24988614	NM_032501	TSS1500	chr20:24973456-24973851	20	24973456	24973851	0.00256865	0.783564	0.0333237	-0.750241	NM_032501	Genebody	5'/gene body
ACSS1	cg03321508	30.2217	20	25039707	AACATCATCCCCACTACTGAGCTTACTATGGGGCCACGCAAGGGTAGACG	20	24987707	NM_032501	TSS200	chr20:24951194-24951640	20	24951194	24951640	0.000836855	1.18082	0.523912	-0.65691	NM_032501	Genebody	3'/gene body
ACSS1	cg02086310	34.7257	20	25039719	CGCAAGGGTAGACGCTTGACAGACATTGTCCAATGTATTCCTTACTGCAG	20	24987719	NM_032501	TSS200	chr20:24951194-24951640	20	24951194	24951640	0.000836855	1.18082	0.523912	-0.65691	NM_032501	Genebody	3'/gene body
ACSS1	cg22556898	30.4201	20	25040273	CACTAGATAAGTTTCAAATTAAGTAGACTAGTCGGGTGCCGTGGCACACG	20	24988273	NM_032501	TSS1500	chr20:24951194-24951640	20	24951194	24951640	0.000836855	1.18082	0.523912	-0.65691	NM_032501	Genebody	3'/gene body
ACSS1	cg19497388	58.5481	20	25040831	TTCTTGTCTGGGAGTTGGTCCTGGCTGTGGATGGGACAGCTTCATCCTCG	20	24988831	NM_032501	TSS1500	chr20:24951194-24951640	20	24951194	24951640	0.000836855	1.18082	0.523912	-0.65691	NM_032501	Genebody	3'/gene body
ACSS1	cg03750993	42.2715	20	25040614	CGCCTGCACCGCCTGCACATGATGGTGTGCTGCTCTGTCCAGAGGAGGAC	20	24988614	NM_032501	TSS1500	chr20:24951194-24951640	20	24951194	24951640	0.000836855	1.18082	0.523912	-0.65691	NM_032501	Genebody	3'/gene body
ACSS1	cg03321508	30.2217	20	25039707	AACATCATCCCCACTACTGAGCTTACTATGGGGCCACGCAAGGGTAGACG	20	24987707	NM_032501	TSS200	chr20:24973173-24973455	20	24973173	24973455	0.00117913	-0.160321	-0.673791	-0.51347	NM_032501	Genebody	5'/gene body
ACSS1	cg02086310	34.7257	20	25039719	CGCAAGGGTAGACGCTTGACAGACATTGTCCAATGTATTCCTTACTGCAG	20	24987719	NM_032501	TSS200	chr20:24973173-24973455	20	24973173	24973455	0.00117913	-0.160321	-0.673791	-0.51347	NM_032501	Genebody	5'/gene body
ACSS1	cg22556898	30.4201	20	25040273	CACTAGATAAGTTTCAAATTAAGTAGACTAGTCGGGTGCCGTGGCACACG	20	24988273	NM_032501	TSS1500	chr20:24973173-24973455	20	24973173	24973455	0.00117913	-0.160321	-0.673791	-0.51347	NM_032501	Genebody	5'/gene body
ACSS1	cg19497388	58.5481	20	25040831	TTCTTGTCTGGGAGTTGGTCCTGGCTGTGGATGGGACAGCTTCATCCTCG	20	24988831	NM_032501	TSS1500	chr20:24973173-24973455	20	24973173	24973455	0.00117913	-0.160321	-0.673791	-0.51347	NM_032501	Genebody	5'/gene body
ACSS1	cg03750993	42.2715	20	25040614	CGCCTGCACCGCCTGCACATGATGGTGTGCTGCTCTGTCCAGAGGAGGAC	20	24988614	NM_032501	TSS1500	chr20:24973173-24973455	20	24973173	24973455	0.00117913	-0.160321	-0.673791	-0.51347	NM_032501	Genebody	5'/gene body
ACSS1	cg03321508	30.2217	20	25039707	AACATCATCCCCACTACTGAGCTTACTATGGGGCCACGCAAGGGTAGACG	20	24987707	NM_032501	TSS200	chr20:24970071-24971034	20	24970071	24971034	0.000714313	0.245925	-0.599804	-0.845729	NM_032501	Genebody	5'/gene body
ACSS1	cg02086310	34.7257	20	25039719	CGCAAGGGTAGACGCTTGACAGACATTGTCCAATGTATTCCTTACTGCAG	20	24987719	NM_032501	TSS200	chr20:24970071-24971034	20	24970071	24971034	0.000714313	0.245925	-0.599804	-0.845729	NM_032501	Genebody	5'/gene body
ACSS1	cg22556898	30.4201	20	25040273	CACTAGATAAGTTTCAAATTAAGTAGACTAGTCGGGTGCCGTGGCACACG	20	24988273	NM_032501	TSS1500	chr20:24970071-24971034	20	24970071	24971034	0.000714313	0.245925	-0.599804	-0.845729	NM_032501	Genebody	5'/gene body
ACSS1	cg19497388	58.5481	20	25040831	TTCTTGTCTGGGAGTTGGTCCTGGCTGTGGATGGGACAGCTTCATCCTCG	20	24988831	NM_032501	TSS1500	chr20:24970071-24971034	20	24970071	24971034	0.000714313	0.245925	-0.599804	-0.845729	NM_032501	Genebody	5'/gene body
ACSS1	cg03750993	42.2715	20	25040614	CGCCTGCACCGCCTGCACATGATGGTGTGCTGCTCTGTCCAGAGGAGGAC	20	24988614	NM_032501	TSS1500	chr20:24970071-24971034	20	24970071	24971034	0.000714313	0.245925	-0.599804	-0.845729	NM_032501	Genebody	5'/gene body
ACSS1	cg03321508	30.2217	20	25039707	AACATCATCCCCACTACTGAGCTTACTATGGGGCCACGCAAGGGTAGACG	20	24987707	NM_032501	TSS200	chr20:24974872-24975200	20	24974872	24975200	0.0038151	1.80218	1.28944	-0.512738	NM_032501	Genebody	5'/gene body
ACSS1	cg02086310	34.7257	20	25039719	CGCAAGGGTAGACGCTTGACAGACATTGTCCAATGTATTCCTTACTGCAG	20	24987719	NM_032501	TSS200	chr20:24974872-24975200	20	24974872	24975200	0.0038151	1.80218	1.28944	-0.512738	NM_032501	Genebody	5'/gene body
ACSS1	cg22556898	30.4201	20	25040273	CACTAGATAAGTTTCAAATTAAGTAGACTAGTCGGGTGCCGTGGCACACG	20	24988273	NM_032501	TSS1500	chr20:24974872-24975200	20	24974872	24975200	0.0038151	1.80218	1.28944	-0.512738	NM_032501	Genebody	5'/gene body
ACSS1	cg19497388	58.5481	20	25040831	TTCTTGTCTGGGAGTTGGTCCTGGCTGTGGATGGGACAGCTTCATCCTCG	20	24988831	NM_032501	TSS1500	chr20:24974872-24975200	20	24974872	24975200	0.0038151	1.80218	1.28944	-0.512738	NM_032501	Genebody	5'/gene body
ACSS1	cg03750993	42.2715	20	25040614	CGCCTGCACCGCCTGCACATGATGGTGTGCTGCTCTGTCCAGAGGAGGAC	20	24988614	NM_032501	TSS1500	chr20:24974872-24975200	20	24974872	24975200	0.0038151	1.80218	1.28944	-0.512738	NM_032501	Genebody	5'/gene body
ACSS1	cg03321508	30.2217	20	25039707	AACATCATCCCCACTACTGAGCTTACTATGGGGCCACGCAAGGGTAGACG	20	24987707	NM_032501	TSS200	chr20:24969750-24970070	20	24969750	24970070	0.00120112	0.649999	0.0327899	-0.617209	NM_032501	Genebody	5'/gene body
ACSS1	cg02086310	34.7257	20	25039719	CGCAAGGGTAGACGCTTGACAGACATTGTCCAATGTATTCCTTACTGCAG	20	24987719	NM_032501	TSS200	chr20:24969750-24970070	20	24969750	24970070	0.00120112	0.649999	0.0327899	-0.617209	NM_032501	Genebody	5'/gene body
ACSS1	cg22556898	30.4201	20	25040273	CACTAGATAAGTTTCAAATTAAGTAGACTAGTCGGGTGCCGTGGCACACG	20	24988273	NM_032501	TSS1500	chr20:24969750-24970070	20	24969750	24970070	0.00120112	0.649999	0.0327899	-0.617209	NM_032501	Genebody	5'/gene body
ACSS1	cg19497388	58.5481	20	25040831	TTCTTGTCTGGGAGTTGGTCCTGGCTGTGGATGGGACAGCTTCATCCTCG	20	24988831	NM_032501	TSS1500	chr20:24969750-24970070	20	24969750	24970070	0.00120112	0.649999	0.0327899	-0.617209	NM_032501	Genebody	5'/gene body
ACSS1	cg03750993	42.2715	20	25040614	CGCCTGCACCGCCTGCACATGATGGTGTGCTGCTCTGTCCAGAGGAGGAC	20	24988614	NM_032501	TSS1500	chr20:24969750-24970070	20	24969750	24970070	0.00120112	0.649999	0.0327899	-0.617209	NM_032501	Genebody	5'/gene body
ACTL8	cg09821328	33.5763	1	18152144	CGCCCAGGGCCCCTGGAGCTTATGCAGTGAGGATAATGCAGCAGCTCTGG	1	18024731	NM_030812	Body	chr1:18022734-18023323	1	18022734	18023323	0.000998938	-1.43643	-0.898546	0.53788	NM_030812	Genebody	3'/gene body
ACTL8	cg20699305	48.6751	1	18152403	CGGCCCTGGTGGAAAGGCTGCACGCGGGTCAGGCCATAGCCAGAATCAAC	1	18024990	NM_030812	Body	chr1:18022734-18023323	1	18022734	18023323	0.000998938	-1.43643	-0.898546	0.53788	NM_030812	Genebody	3'/gene body
ACTL8	cg19685066	47.2146	1	18082003	ACAGTCAGGGGCCACAACCAGCCAAAGTTAGAAATTCAACTTTTAGAACG	1	17954590	NM_030812	5'UTR	chr1:18022734-18023323	1	18022734	18023323	0.000998938	-1.43643	-0.898546	0.53788	NM_030812	Genebody	3'/gene body
ACTL8	cg17142039	44.0525	1	18149651	GGGTAGCTAAAGGTGTCAGGATGGCAAATGTCGATGCCCAGGCTCACACG	1	18022238	NM_030812	Body	chr1:18022734-18023323	1	18022734	18023323	0.000998938	-1.43643	-0.898546	0.53788	NM_030812	Genebody	3'/gene body
ACTR5	cg18857314	85.8735	20	37380519	CGAGACTCATTAAGATCTGACTGGAGTGCATACTTGTTAGGTGGCCGTGT	20	36813933	NM_024855	Body	chr20:36820374-36820424	20	36820374	36820424	0.00615764	-0.692367	-1.24809	-0.555718	NM_024855	Genebody	3'/gene body
ADAM19	cg07575896	68.9714	5	157001092	CGCAAGACACGAAACTGTACTTATGGGTATGGTTCCAATTTTATCAATAT	5	156933670	NM_033274	Body	chr5:156861832-156862446	5	156861832	156862446	0.00958198	-1.286	-0.353757	0.932241	NM_023038	Genebody	3'/gene body
ADAM19	cg23214435	43.9725	5	157003983	TCAGCAAGTTTTAGCAAAGCCTCGTTGTAGAATCCCAGCCTCAAACCTCG	5	156936561	NM_033274	TSS1500	chr5:156861832-156862446	5	156861832	156862446	0.00958198	-1.286	-0.353757	0.932241	NM_023038	Genebody	3'/gene body
ADAM19	cg03647778	39.2355	5	156934938	CGTGGAGATAAGTACCACATAATGAATTTCCATATAGGTTCTTTAAATAC	5	156867516	NM_033274	Body	chr5:156861832-156862446	5	156861832	156862446	0.00958198	-1.286	-0.353757	0.932241	NM_023038	Genebody	3'/gene body
ADAM19	cg00525683	23.3652	5	156948581	GTCATCAGGCTTCCTGGATCTGGAATGAGGTCAGCCAGGGATGGGATCCG	5	156881159	NM_033274	Body	chr5:156861832-156862446	5	156861832	156862446	0.00958198	-1.286	-0.353757	0.932241	NM_023038	Genebody	3'/gene body
ADAM19	cg08295410	75.1316	5	156990663	CGGGGGACTCTGAAAACATTTGGTGTTTCCCCACTGACCGTCCCACTTTT	5	156923241	NM_033274	Body	chr5:156861832-156862446	5	156861832	156862446	0.00958198	-1.286	-0.353757	0.932241	NM_023038	Genebody	3'/gene body
ADAM19	cg08604960	34.246	5	157003436	CGTCCCAGTGCGATTGTCTGGGCTGTTTCCTCCGCCTGATGTTCCATTTC	5	156936014	NM_033274	TSS1500	chr5:156861832-156862446	5	156861832	156862446	0.00958198	-1.286	-0.353757	0.932241	NM_023038	Genebody	3'/gene body
ADAM19	cg07301795	29.4052	5	157001698	GGAGCCAGGGCTAAGCCTTCTCCGGTCATAATGAGAGAACCCGGGCACCG	5	156934276	NM_033274	Body	chr5:156861832-156862446	5	156861832	156862446	0.00958198	-1.286	-0.353757	0.932241	NM_023038	Genebody	3'/gene body
ADAM19	cg09648467	43.8357	5	156955280	CGGAAGCATGCAAAACAGAAACACACGGACAGCTCACCCGGTATCCCCCT	5	156887858	NM_033274	Body	chr5:156861832-156862446	5	156861832	156862446	0.00958198	-1.286	-0.353757	0.932241	NM_023038	Genebody	3'/gene body
ADAM19	cg09744448	38.7998	5	156998546	TGAGATGTGGTCAGCAAGACAGCCATGGGTCTGATAATGCAGAGACCACG	5	156931124	NM_033274	Body	chr5:156861832-156862446	5	156861832	156862446	0.00958198	-1.286	-0.353757	0.932241	NM_023038	Genebody	3'/gene body
ADAM19	cg13667243	25.8245	5	157001561	CGCTCCGCCGGTGCTCGCTCTATTTGAAAACGCTGACTGTTGGTCCCCCA	5	156934139	NM_033274	Body	chr5:156861832-156862446	5	156861832	156862446	0.00958198	-1.286	-0.353757	0.932241	NM_023038	Genebody	3'/gene body
ADAM19	cg15598120	46.4293	5	157001591	CGCTGACTGTTGGTCCCCCAAGCAGCAGTCTGGAGTCAGCCCAGCCCGTC	5	156934169	NM_033274	Body	chr5:156861832-156862446	5	156861832	156862446	0.00958198	-1.286	-0.353757	0.932241	NM_023038	Genebody	3'/gene body
ADAM19	cg14104626	64.5139	5	156988400	AATTCCATTAAAGGCTTGCTCACTGCTATTTTGGGCCATGCATTAATACG	5	156920978	NM_033274	Body	chr5:156861832-156862446	5	156861832	156862446	0.00958198	-1.286	-0.353757	0.932241	NM_023038	Genebody	3'/gene body
ADAM19	cg01823925	119.253	5	156967901	GGCACCCACAGGCCTTCATTCTGGCCTCTGAATCTACATAAAACAATCCG	5	156900479	NM_033274	Body	chr5:156861832-156862446	5	156861832	156862446	0.00958198	-1.286	-0.353757	0.932241	NM_023038	Genebody	3'/gene body
ADAM19	cg04815959	40.9846	5	156962414	CCAGCTACCCCAGGCCAAGTTTGGTAGTAGAGTGCAGTCTCCAACATTCG	5	156894992	NM_033274	Body	chr5:156861832-156862446	5	156861832	156862446	0.00958198	-1.286	-0.353757	0.932241	NM_023038	Genebody	3'/gene body
ADAM19	cg07257747	50.0078	5	156944020	CGCTTTTCAAAGCAGAGCACAATGTTCCCTCGGCCCGGAATGCCCTTCAC	5	156876598	NM_033274	Body	chr5:156861832-156862446	5	156861832	156862446	0.00958198	-1.286	-0.353757	0.932241	NM_023038	Genebody	3'/gene body
ADAMTS15	cg14737287	37.5951	11	130340832	CGGGAGGAGCAGTGTGAGGCTTTCAACGGCTACAACCACAGCACCAACCG	11	129846042	NM_139055	Body	chr11:129830154-129830911	11	129830154	129830911	0.00337075	0.782045	0.213965	-0.568081	NM_139055	Genebody	5'/gene body
ADAMTS17	cg14911520	29.1486	15	100542628	CGTGCTGGGAATGGCCATGCACCCTGTGGCCTACGGCATGCCAAGTGGCA	15	98360151	NM_139057	Body	chr15:98654500-98654984	15	98654500	98654984	0.00897064	-1.56481	-1.00062	0.564193	NM_139057	Genebody	5'/gene body
ADAMTS17	cg23991388	26.2089	15	100654760	CTGCAGATGCAAGAAGTCAGGGCGATTCTACCCCAGAGCAGGACGTGTCG	15	98472283	NM_139057	Body	chr15:98654500-98654984	15	98654500	98654984	0.00897064	-1.56481	-1.00062	0.564193	NM_139057	Genebody	5'/gene body
ADAMTS17	cg07199183	20.691	15	100879199	CGTACAGAGGGGGAAGTGTCCAATGTCCAGCTCACACGAACGGGATGAAC	15	98696722	NM_139057	Body	chr15:98654500-98654984	15	98654500	98654984	0.00897064	-1.56481	-1.00062	0.564193	NM_139057	Genebody	5'/gene body
ADAMTS17	cg24651092	26.6538	15	100540199	AGGCTTCTGGGGCCTAACTCCAGTGAAGCCCTTCTTGGATCCATGGCTCG	15	98357722	NM_139057	Body	chr15:98654500-98654984	15	98654500	98654984	0.00897064	-1.56481	-1.00062	0.564193	NM_139057	Genebody	5'/gene body
ADAMTS17	cg05884870	23.6647	15	100654807	AAAGAGCAGCCCTGTTTGATGAGGACAGCTACCAGGCAGTAAGTATCTCG	15	98472330	NM_139057	Body	chr15:98654500-98654984	15	98654500	98654984	0.00897064	-1.56481	-1.00062	0.564193	NM_139057	Genebody	5'/gene body
ADAMTS17	cg24150333	49.8985	15	100519770	CTCAAATGCTGCCCTTTTTTCAGTCTGTCCCGCTCCCAGTGGACCACTCG	15	98337293	NM_139057	Body	chr15:98654500-98654984	15	98654500	98654984	0.00897064	-1.56481	-1.00062	0.564193	NM_139057	Genebody	5'/gene body
ADAMTS17	cg05801038	36.8986	15	100878704	ATACTCAACATCCGGAACGAAGTTTTGTTGAACGTGGCCACATCCATTCG	15	98696227	NM_139057	Body	chr15:98654500-98654984	15	98654500	98654984	0.00897064	-1.56481	-1.00062	0.564193	NM_139057	Genebody	5'/gene body
ADAMTS17	cg17745628	22.516	15	100879503	CGCCGAGGTGGAAAGCTGGATAACATTGATTTAAAATCCTTGCAGAATGA	15	98697026	NM_139057	Body	chr15:98654500-98654984	15	98654500	98654984	0.00897064	-1.56481	-1.00062	0.564193	NM_139057	Genebody	5'/gene body
ADAMTS17	cg02489449	23.5529	15	100524428	CGGCCCCTGCAGGCCATCGGGGGTCACCTCAGCCTCCTGGTTCCCTGGCT	15	98341951	NM_139057	Body	chr15:98654500-98654984	15	98654500	98654984	0.00897064	-1.56481	-1.00062	0.564193	NM_139057	Genebody	5'/gene body
ADAMTS17	cg03351248	35.2359	15	100880064	CTGGGGGTGCAAGGTCTTATGTGAGACCTCTCTTTCTTCCCAGTCCTGCG	15	98697587	NM_139057	Body	chr15:98654500-98654984	15	98654500	98654984	0.00897064	-1.56481	-1.00062	0.564193	NM_139057	Genebody	5'/gene body
ADAMTS17	cg18586470	30.3447	15	100882540	AAAGATTATATGCAGTTTTGGATGAAACCGCTTGGCCGGGGCGATTTCCG	15	98700063	NM_139057	TSS1500	chr15:98654500-98654984	15	98654500	98654984	0.00897064	-1.56481	-1.00062	0.564193	NM_139057	Genebody	5'/gene body
ADAMTS17	cg25510115	54.1972	15	100832329	CCGTGGGGAGTCATGAGAGACGCTCAGCCCGTGGGGAGTCACGAGAGACG	15	98649852	NM_139057	Body	chr15:98654500-98654984	15	98654500	98654984	0.00897064	-1.56481	-1.00062	0.564193	NM_139057	Genebody	5'/gene body
ADAMTS17	cg03358735	-29.2797	15	100514121	CGGCCCTCCCCAGAGAAGCCACGGGCAGAGGCTCACCAACACCTGCCCCT	15	98331644	NM_139057	3'UTR	chr15:98654500-98654984	15	98654500	98654984	0.00897064	-1.56481	-1.00062	0.564193	NM_139057	Genebody	5'/gene body
ADAMTS17	cg16954223	32.2239	15	100832238	GTAGCTCTCGTGATAAAAATTATGAGACACTCACCCCGTGTGGAATCACG	15	98649761	NM_139057	Body	chr15:98654500-98654984	15	98654500	98654984	0.00897064	-1.56481	-1.00062	0.564193	NM_139057	Genebody	5'/gene body
ADAMTS17	cg21314318	22.7293	15	100651510	CAGCAAACCCAGGGTGAGGCCACATGTTTCAGGTCTGATGGGAGCTGTCG	15	98469033	NM_139057	Body	chr15:98654500-98654984	15	98654500	98654984	0.00897064	-1.56481	-1.00062	0.564193	NM_139057	Genebody	5'/gene body
ADAMTS17	cg07969419	55.8668	15	100880411	CGCCCAGACGAGCACTCAGCTTCTCCATCGTGCCCCGAAAGCCGCACACA	15	98697934	NM_139057	Body	chr15:98654500-98654984	15	98654500	98654984	0.00897064	-1.56481	-1.00062	0.564193	NM_139057	Genebody	5'/gene body
ADAMTS17	cg16398051	-82.0644	15	100821466	CCGGCTCCGGACTCACCATGTTCATGACGGTCAGGATGAACCTCTGGGCG	15	98638989	NM_139057	Body	chr15:98654500-98654984	15	98654500	98654984	0.00897064	-1.56481	-1.00062	0.564193	NM_139057	Genebody	5'/gene body
ADAMTS17	cg14911520	29.1486	15	100542628	CGTGCTGGGAATGGCCATGCACCCTGTGGCCTACGGCATGCCAAGTGGCA	15	98360151	NM_139057	Body	chr15:98451508-98452097	15	98451508	98452097	0.00402901	-2.22449	-1.66083	0.56366	NM_139057	Genebody	3'/gene body
ADAMTS17	cg23991388	26.2089	15	100654760	CTGCAGATGCAAGAAGTCAGGGCGATTCTACCCCAGAGCAGGACGTGTCG	15	98472283	NM_139057	Body	chr15:98451508-98452097	15	98451508	98452097	0.00402901	-2.22449	-1.66083	0.56366	NM_139057	Genebody	3'/gene body
ADAMTS17	cg07199183	20.691	15	100879199	CGTACAGAGGGGGAAGTGTCCAATGTCCAGCTCACACGAACGGGATGAAC	15	98696722	NM_139057	Body	chr15:98451508-98452097	15	98451508	98452097	0.00402901	-2.22449	-1.66083	0.56366	NM_139057	Genebody	3'/gene body
ADAMTS17	cg24651092	26.6538	15	100540199	AGGCTTCTGGGGCCTAACTCCAGTGAAGCCCTTCTTGGATCCATGGCTCG	15	98357722	NM_139057	Body	chr15:98451508-98452097	15	98451508	98452097	0.00402901	-2.22449	-1.66083	0.56366	NM_139057	Genebody	3'/gene body
ADAMTS17	cg05884870	23.6647	15	100654807	AAAGAGCAGCCCTGTTTGATGAGGACAGCTACCAGGCAGTAAGTATCTCG	15	98472330	NM_139057	Body	chr15:98451508-98452097	15	98451508	98452097	0.00402901	-2.22449	-1.66083	0.56366	NM_139057	Genebody	3'/gene body
ADAMTS17	cg24150333	49.8985	15	100519770	CTCAAATGCTGCCCTTTTTTCAGTCTGTCCCGCTCCCAGTGGACCACTCG	15	98337293	NM_139057	Body	chr15:98451508-98452097	15	98451508	98452097	0.00402901	-2.22449	-1.66083	0.56366	NM_139057	Genebody	3'/gene body
ADAMTS17	cg05801038	36.8986	15	100878704	ATACTCAACATCCGGAACGAAGTTTTGTTGAACGTGGCCACATCCATTCG	15	98696227	NM_139057	Body	chr15:98451508-98452097	15	98451508	98452097	0.00402901	-2.22449	-1.66083	0.56366	NM_139057	Genebody	3'/gene body
ADAMTS17	cg17745628	22.516	15	100879503	CGCCGAGGTGGAAAGCTGGATAACATTGATTTAAAATCCTTGCAGAATGA	15	98697026	NM_139057	Body	chr15:98451508-98452097	15	98451508	98452097	0.00402901	-2.22449	-1.66083	0.56366	NM_139057	Genebody	3'/gene body
ADAMTS17	cg02489449	23.5529	15	100524428	CGGCCCCTGCAGGCCATCGGGGGTCACCTCAGCCTCCTGGTTCCCTGGCT	15	98341951	NM_139057	Body	chr15:98451508-98452097	15	98451508	98452097	0.00402901	-2.22449	-1.66083	0.56366	NM_139057	Genebody	3'/gene body
ADAMTS17	cg03351248	35.2359	15	100880064	CTGGGGGTGCAAGGTCTTATGTGAGACCTCTCTTTCTTCCCAGTCCTGCG	15	98697587	NM_139057	Body	chr15:98451508-98452097	15	98451508	98452097	0.00402901	-2.22449	-1.66083	0.56366	NM_139057	Genebody	3'/gene body
ADAMTS17	cg18586470	30.3447	15	100882540	AAAGATTATATGCAGTTTTGGATGAAACCGCTTGGCCGGGGCGATTTCCG	15	98700063	NM_139057	TSS1500	chr15:98451508-98452097	15	98451508	98452097	0.00402901	-2.22449	-1.66083	0.56366	NM_139057	Genebody	3'/gene body
ADAMTS17	cg25510115	54.1972	15	100832329	CCGTGGGGAGTCATGAGAGACGCTCAGCCCGTGGGGAGTCACGAGAGACG	15	98649852	NM_139057	Body	chr15:98451508-98452097	15	98451508	98452097	0.00402901	-2.22449	-1.66083	0.56366	NM_139057	Genebody	3'/gene body
ADAMTS17	cg03358735	-29.2797	15	100514121	CGGCCCTCCCCAGAGAAGCCACGGGCAGAGGCTCACCAACACCTGCCCCT	15	98331644	NM_139057	3'UTR	chr15:98451508-98452097	15	98451508	98452097	0.00402901	-2.22449	-1.66083	0.56366	NM_139057	Genebody	3'/gene body
ADAMTS17	cg16954223	32.2239	15	100832238	GTAGCTCTCGTGATAAAAATTATGAGACACTCACCCCGTGTGGAATCACG	15	98649761	NM_139057	Body	chr15:98451508-98452097	15	98451508	98452097	0.00402901	-2.22449	-1.66083	0.56366	NM_139057	Genebody	3'/gene body
ADAMTS17	cg21314318	22.7293	15	100651510	CAGCAAACCCAGGGTGAGGCCACATGTTTCAGGTCTGATGGGAGCTGTCG	15	98469033	NM_139057	Body	chr15:98451508-98452097	15	98451508	98452097	0.00402901	-2.22449	-1.66083	0.56366	NM_139057	Genebody	3'/gene body
ADAMTS17	cg07969419	55.8668	15	100880411	CGCCCAGACGAGCACTCAGCTTCTCCATCGTGCCCCGAAAGCCGCACACA	15	98697934	NM_139057	Body	chr15:98451508-98452097	15	98451508	98452097	0.00402901	-2.22449	-1.66083	0.56366	NM_139057	Genebody	3'/gene body
ADAMTS17	cg16398051	-82.0644	15	100821466	CCGGCTCCGGACTCACCATGTTCATGACGGTCAGGATGAACCTCTGGGCG	15	98638989	NM_139057	Body	chr15:98451508-98452097	15	98451508	98452097	0.00402901	-2.22449	-1.66083	0.56366	NM_139057	Genebody	3'/gene body
ADAMTS18	cg08249296	26.6217	16	77469710	CGAACAGGCACACAGCAAACTGGATGCACATTCCTAGTGATGGCGTGCGC	16	76027211	NM_199355	TSS1500	chr16:75876339-75876864	16	75876339	75876864	0.00213727	-1.18155	-0.48756	0.693993	NM_199355	Genebody	3'/gene body
ADAMTS18	cg26941368	46.3122	16	77469998	CGTGCAAGGCATCTGTTAGGAGCTGACACTTAAAATAAGGCCAGAGAGAG	16	76027499	NM_199355	TSS1500	chr16:75876339-75876864	16	75876339	75876864	0.00213727	-1.18155	-0.48756	0.693993	NM_199355	Genebody	3'/gene body
ADAMTS18	cg03983058	32.7377	16	77369724	CTGGAACTTGACTCCTCCACCACATGTCCGGGAACATTCTGACCACTTCG	16	75927225	NM_199355	Body	chr16:75876339-75876864	16	75876339	75876864	0.00213727	-1.18155	-0.48756	0.693993	NM_199355	Genebody	3'/gene body
ADAMTS18	cg05007098	27.7199	16	77322779	TGGGCATGTGGCTTGTGACAGTAAACCCAGAACTTGAGGCCAGGAGTTCG	16	75880280	NM_199355	Body	chr16:75876339-75876864	16	75876339	75876864	0.00213727	-1.18155	-0.48756	0.693993	NM_199355	Genebody	3'/gene body
ADAMTS18	cg02084561	61.2622	16	77317555	CTTTGCCCTTGAACCCTTTGAAGTTCAAAAGGGGGTCTCTCCCCAAATCG	16	75875056	NM_199355	3'UTR	chr16:75876339-75876864	16	75876339	75876864	0.00213727	-1.18155	-0.48756	0.693993	NM_199355	Genebody	3'/gene body
ADAMTS18	cg05496543	26.3043	16	77467409	CGTGGCCTCCAGCCATCTGATCCTGATATAAGAATGAGGGGTGGTTTTAG	16	76024910	NM_199355	Body	chr16:75876339-75876864	16	75876339	75876864	0.00213727	-1.18155	-0.48756	0.693993	NM_199355	Genebody	3'/gene body
ADAMTS18	cg05859267	34.2186	16	77469667	CGCCATCACTAGGAATGTGCATCCAGTTTGCTGTGTGCCTGTTCGTTTAC	16	76027168	NM_199355	TSS1500	chr16:75876339-75876864	16	75876339	75876864	0.00213727	-1.18155	-0.48756	0.693993	NM_199355	Genebody	3'/gene body
ADAMTS18	cg00866321	45.7187	16	77421693	AGATAACATGTGAACTGAGATGGCAGCCAATGTCTTACATTTGTCCATCG	16	75979194	NM_199355	Body	chr16:75876339-75876864	16	75876339	75876864	0.00213727	-1.18155	-0.48756	0.693993	NM_199355	Genebody	3'/gene body
ADAMTS19	cg22813290	26.6104	5	129074344	GGCTCAACGAGCCAGTACAGGAAAAGCTGATTCCCTGGCTACTACTATCG	5	129102243	NM_133638	3'UTR	chr5:128853715-128854887	5	128853715	128854887	0.00629813	-1.56632	-1.05778	0.50854	NM_133638	Genebody	5'/gene body
ADAMTS19	cg15188268	28.1633	5	128795183	CGCACATCACACAAGGCAAAAATTAGTGCAGACTTGACCACAAAACTGAG	5	128823082	NM_133638	TSS1500	chr5:128853715-128854887	5	128853715	128854887	0.00629813	-1.56632	-1.05778	0.50854	NM_133638	Genebody	5'/gene body
ADAMTS19	cg25391681	45.3294	5	128930873	CGCAGAATGTCAAGGCCTGGTATCCACAGGCCTATCAGGAAAGTAGAGAT	5	128958772	NM_133638	Body	chr5:128853715-128854887	5	128853715	128854887	0.00629813	-1.56632	-1.05778	0.50854	NM_133638	Genebody	5'/gene body
ADAMTS2	cg09693926	52.386	5	178547863	GTTGAAAGGTAACGGGATTGGCTGCCAACTCCAGCTTCAGAGGGGGAACG	5	178480469	NM_014244	Body	chr5:178686706-178687073	5	178686706	178687073	0.00131509	-1.33887	-0.439226	0.899641	NM_021599	Genebody	5'/gene body
ADAMTS2	cg16201940	25.968	5	178565937	AACAAAACAGATTTCCAGCCTCCAAATTGGGCATCACAGATGCACAGCCG	5	178498543	NM_014244	Body	chr5:178686706-178687073	5	178686706	178687073	0.00131509	-1.33887	-0.439226	0.899641	NM_021599	Genebody	5'/gene body
ADAMTS2	cg25554190	45.0718	5	178548700	AACATCTCAGATCCCTCCAAGAAGAGCTACGTAGTTCAGTGGCTGTCCCG	5	178481306	NM_014244	Body	chr5:178686706-178687073	5	178686706	178687073	0.00131509	-1.33887	-0.439226	0.899641	NM_021599	Genebody	5'/gene body
ADAMTS2	cg10208897	69.304	5	178548229	GCGAAGGCCGGGCGGAAGCGGGCCATAGTTCCACGAGTCAGAAGGACACG	5	178480835	NM_014244	Body	chr5:178686706-178687073	5	178686706	178687073	0.00131509	-1.33887	-0.439226	0.899641	NM_021599	Genebody	5'/gene body
ADAMTS2	cg02599361	21.0681	5	178548373	CGCCCTTTGGCCACCGGCCCCTCCTGCAACCACGACAGATCTTTGCCCCT	5	178480979	NM_014244	Body	chr5:178686706-178687073	5	178686706	178687073	0.00131509	-1.33887	-0.439226	0.899641	NM_021599	Genebody	5'/gene body
ADAMTS2	cg21849875	22.2788	5	178551628	GTGGGCCTGGATGTAGCTCCTGTCCTGAGCCACATCCTGTGGGTTTCACG	5	178484234	NM_014244	Body	chr5:178686706-178687073	5	178686706	178687073	0.00131509	-1.33887	-0.439226	0.899641	NM_021599	Genebody	5'/gene body
ADAMTS2	cg09693926	52.386	5	178547863	GTTGAAAGGTAACGGGATTGGCTGCCAACTCCAGCTTCAGAGGGGGAACG	5	178480469	NM_014244	Body	chr5:178616855-178616992	5	178616855	178616992	0.00228881	0.671151	1.24111	0.56996	NM_021599	Genebody	3'/gene body
ADAMTS2	cg16201940	25.968	5	178565937	AACAAAACAGATTTCCAGCCTCCAAATTGGGCATCACAGATGCACAGCCG	5	178498543	NM_014244	Body	chr5:178616855-178616992	5	178616855	178616992	0.00228881	0.671151	1.24111	0.56996	NM_021599	Genebody	3'/gene body
ADAMTS2	cg25554190	45.0718	5	178548700	AACATCTCAGATCCCTCCAAGAAGAGCTACGTAGTTCAGTGGCTGTCCCG	5	178481306	NM_014244	Body	chr5:178616855-178616992	5	178616855	178616992	0.00228881	0.671151	1.24111	0.56996	NM_021599	Genebody	3'/gene body
ADAMTS2	cg10208897	69.304	5	178548229	GCGAAGGCCGGGCGGAAGCGGGCCATAGTTCCACGAGTCAGAAGGACACG	5	178480835	NM_014244	Body	chr5:178616855-178616992	5	178616855	178616992	0.00228881	0.671151	1.24111	0.56996	NM_021599	Genebody	3'/gene body
ADAMTS2	cg02599361	21.0681	5	178548373	CGCCCTTTGGCCACCGGCCCCTCCTGCAACCACGACAGATCTTTGCCCCT	5	178480979	NM_014244	Body	chr5:178616855-178616992	5	178616855	178616992	0.00228881	0.671151	1.24111	0.56996	NM_021599	Genebody	3'/gene body
ADAMTS2	cg21849875	22.2788	5	178551628	GTGGGCCTGGATGTAGCTCCTGTCCTGAGCCACATCCTGTGGGTTTCACG	5	178484234	NM_014244	Body	chr5:178616855-178616992	5	178616855	178616992	0.00228881	0.671151	1.24111	0.56996	NM_021599	Genebody	3'/gene body
ADAMTS2	cg09693926	52.386	5	178547863	GTTGAAAGGTAACGGGATTGGCTGCCAACTCCAGCTTCAGAGGGGGAACG	5	178480469	NM_014244	Body	chr5:178687074-178687731	5	178687074	178687731	0.00225616	-1.51121	-0.899726	0.611487	NM_021599	Genebody	5'/gene body
ADAMTS2	cg16201940	25.968	5	178565937	AACAAAACAGATTTCCAGCCTCCAAATTGGGCATCACAGATGCACAGCCG	5	178498543	NM_014244	Body	chr5:178687074-178687731	5	178687074	178687731	0.00225616	-1.51121	-0.899726	0.611487	NM_021599	Genebody	5'/gene body
ADAMTS2	cg25554190	45.0718	5	178548700	AACATCTCAGATCCCTCCAAGAAGAGCTACGTAGTTCAGTGGCTGTCCCG	5	178481306	NM_014244	Body	chr5:178687074-178687731	5	178687074	178687731	0.00225616	-1.51121	-0.899726	0.611487	NM_021599	Genebody	5'/gene body
ADAMTS2	cg10208897	69.304	5	178548229	GCGAAGGCCGGGCGGAAGCGGGCCATAGTTCCACGAGTCAGAAGGACACG	5	178480835	NM_014244	Body	chr5:178687074-178687731	5	178687074	178687731	0.00225616	-1.51121	-0.899726	0.611487	NM_021599	Genebody	5'/gene body
ADAMTS2	cg02599361	21.0681	5	178548373	CGCCCTTTGGCCACCGGCCCCTCCTGCAACCACGACAGATCTTTGCCCCT	5	178480979	NM_014244	Body	chr5:178687074-178687731	5	178687074	178687731	0.00225616	-1.51121	-0.899726	0.611487	NM_021599	Genebody	5'/gene body
ADAMTS2	cg21849875	22.2788	5	178551628	GTGGGCCTGGATGTAGCTCCTGTCCTGAGCCACATCCTGTGGGTTTCACG	5	178484234	NM_014244	Body	chr5:178687074-178687731	5	178687074	178687731	0.00225616	-1.51121	-0.899726	0.611487	NM_021599	Genebody	5'/gene body
ADAMTS7	cg05362835	47.5974	15	79055416	TATCAGCCCTAAACATGCACTGAGTCTGTGCCAGTGTCATGCTGTGCCCG	15	76842471	NM_014272	Body	chr15:76871186-76871632	15	76871186	76871632	0.00799533	-1.46637	-0.857432	0.608939	NM_014272	Genebody	5'/gene body
ADAMTS7	cg26201283	55.032	15	79056434	CGGGAGCACTGGGGACCGAGAGACGTGTATGGACACATCCCCATGTGCAG	15	76843489	NM_014272	Body	chr15:76871186-76871632	15	76871186	76871632	0.00799533	-1.46637	-0.857432	0.608939	NM_014272	Genebody	5'/gene body
ADAMTS7	cg17837076	38.8408	15	79105018	GTCCCACTATGTATTGCTCTTCCTCCAGTCCCTTGATACCTTCCTCTTCG	15	76892073	NM_014272	TSS1500	chr15:76871186-76871632	15	76871186	76871632	0.00799533	-1.46637	-0.857432	0.608939	NM_014272	Genebody	5'/gene body
ADAMTS7	cg03762349	29.8355	15	79060523	CTGGCAGGGCAGGGCTGCTCGCTGCACTTCCTCTGTTGGTCATCAGGCCG	15	76847578	NM_014272	Body	chr15:76871186-76871632	15	76871186	76871632	0.00799533	-1.46637	-0.857432	0.608939	NM_014272	Genebody	5'/gene body
ADAMTS7	cg04137171	36.2157	15	79104232	GGAGGCCTCCAGAGGGCCACACCGGGGGCCCTGCTTCAAAGCTATCTGCG	15	76891287	NM_014272	TSS1500	chr15:76871186-76871632	15	76871186	76871632	0.00799533	-1.46637	-0.857432	0.608939	NM_014272	Genebody	5'/gene body
ADAMTS7	cg12645284	35.5207	15	79092878	CGGTTGCACGTCCTGCAGGGAGAGAACCACAAACGCCTAGGCCCAGGGCA	15	76879933	NM_014272	Body	chr15:76871186-76871632	15	76871186	76871632	0.00799533	-1.46637	-0.857432	0.608939	NM_014272	Genebody	5'/gene body
ADAMTS7	cg10077410	21.7446	15	79096751	TCTGCAGTTCCCAGGCTCTAAAGAGCACAGTTAGGGAACTTGGCAATCCG	15	76883806	NM_014272	Body	chr15:76871186-76871632	15	76871186	76871632	0.00799533	-1.46637	-0.857432	0.608939	NM_014272	Genebody	5'/gene body
ADAMTS7	cg06752398	32.1306	15	79053858	CGCAGTGCTGCGTGCTTCATGCCCAGACCTCATTTATGCAAGGATGGGGC	15	76840913	NM_014272	Body	chr15:76871186-76871632	15	76871186	76871632	0.00799533	-1.46637	-0.857432	0.608939	NM_014272	Genebody	5'/gene body
ADAMTS7	cg27119329	42.9196	15	79055434	CGCAACGAAGCACAGGGCCGGGCACAGCATGACACTGGCACAGACTCAGT	15	76842489	NM_014272	Body	chr15:76871186-76871632	15	76871186	76871632	0.00799533	-1.46637	-0.857432	0.608939	NM_014272	Genebody	5'/gene body
ADAMTS7	cg10337290	65.1837	15	79056515	TTCTTCAGCTATTCCCCCGGGCTGGGGCGTGGGCCTGGATGCCTTTCCCG	15	76843570	NM_014272	Body	chr15:76871186-76871632	15	76871186	76871632	0.00799533	-1.46637	-0.857432	0.608939	NM_014272	Genebody	5'/gene body
ADAMTS7	cg10976870	51.6442	15	79092558	GCCACCTGCTTGGCGAGGTGCAGGACCCTGAGCTCGAGGGTGGCCTGGCG	15	76879613	NM_014272	Body	chr15:76871186-76871632	15	76871186	76871632	0.00799533	-1.46637	-0.857432	0.608939	NM_014272	Genebody	5'/gene body
ADAMTS7	cg03403081	29.8394	15	79057053	CGGGGCAGAGACCCGTGAAAGCCAGGCAGATCCCATCCCCGCCAGGCCTC	15	76844108	NM_014272	Body	chr15:76871186-76871632	15	76871186	76871632	0.00799533	-1.46637	-0.857432	0.608939	NM_014272	Genebody	5'/gene body
ADAMTS7	cg15776028	30.1943	15	79056312	CGGGGCCCAGCCCTGCCTCAGCTGGTACACATCTTCCTGGAGGGAGGTGA	15	76843367	NM_014272	Body	chr15:76871186-76871632	15	76871186	76871632	0.00799533	-1.46637	-0.857432	0.608939	NM_014272	Genebody	5'/gene body
ADAMTS7	cg05362835	47.5974	15	79055416	TATCAGCCCTAAACATGCACTGAGTCTGTGCCAGTGTCATGCTGTGCCCG	15	76842471	NM_014272	Body	chr15:76869557-76870015	15	76869557	76870015	0.00365069	-1.17984	-0.53074	0.649097	NM_014272	Genebody	5'/gene body
ADAMTS7	cg26201283	55.032	15	79056434	CGGGAGCACTGGGGACCGAGAGACGTGTATGGACACATCCCCATGTGCAG	15	76843489	NM_014272	Body	chr15:76869557-76870015	15	76869557	76870015	0.00365069	-1.17984	-0.53074	0.649097	NM_014272	Genebody	5'/gene body
ADAMTS7	cg17837076	38.8408	15	79105018	GTCCCACTATGTATTGCTCTTCCTCCAGTCCCTTGATACCTTCCTCTTCG	15	76892073	NM_014272	TSS1500	chr15:76869557-76870015	15	76869557	76870015	0.00365069	-1.17984	-0.53074	0.649097	NM_014272	Genebody	5'/gene body
ADAMTS7	cg03762349	29.8355	15	79060523	CTGGCAGGGCAGGGCTGCTCGCTGCACTTCCTCTGTTGGTCATCAGGCCG	15	76847578	NM_014272	Body	chr15:76869557-76870015	15	76869557	76870015	0.00365069	-1.17984	-0.53074	0.649097	NM_014272	Genebody	5'/gene body
ADAMTS7	cg04137171	36.2157	15	79104232	GGAGGCCTCCAGAGGGCCACACCGGGGGCCCTGCTTCAAAGCTATCTGCG	15	76891287	NM_014272	TSS1500	chr15:76869557-76870015	15	76869557	76870015	0.00365069	-1.17984	-0.53074	0.649097	NM_014272	Genebody	5'/gene body
ADAMTS7	cg12645284	35.5207	15	79092878	CGGTTGCACGTCCTGCAGGGAGAGAACCACAAACGCCTAGGCCCAGGGCA	15	76879933	NM_014272	Body	chr15:76869557-76870015	15	76869557	76870015	0.00365069	-1.17984	-0.53074	0.649097	NM_014272	Genebody	5'/gene body
ADAMTS7	cg10077410	21.7446	15	79096751	TCTGCAGTTCCCAGGCTCTAAAGAGCACAGTTAGGGAACTTGGCAATCCG	15	76883806	NM_014272	Body	chr15:76869557-76870015	15	76869557	76870015	0.00365069	-1.17984	-0.53074	0.649097	NM_014272	Genebody	5'/gene body
ADAMTS7	cg06752398	32.1306	15	79053858	CGCAGTGCTGCGTGCTTCATGCCCAGACCTCATTTATGCAAGGATGGGGC	15	76840913	NM_014272	Body	chr15:76869557-76870015	15	76869557	76870015	0.00365069	-1.17984	-0.53074	0.649097	NM_014272	Genebody	5'/gene body
ADAMTS7	cg27119329	42.9196	15	79055434	CGCAACGAAGCACAGGGCCGGGCACAGCATGACACTGGCACAGACTCAGT	15	76842489	NM_014272	Body	chr15:76869557-76870015	15	76869557	76870015	0.00365069	-1.17984	-0.53074	0.649097	NM_014272	Genebody	5'/gene body
ADAMTS7	cg10337290	65.1837	15	79056515	TTCTTCAGCTATTCCCCCGGGCTGGGGCGTGGGCCTGGATGCCTTTCCCG	15	76843570	NM_014272	Body	chr15:76869557-76870015	15	76869557	76870015	0.00365069	-1.17984	-0.53074	0.649097	NM_014272	Genebody	5'/gene body
ADAMTS7	cg10976870	51.6442	15	79092558	GCCACCTGCTTGGCGAGGTGCAGGACCCTGAGCTCGAGGGTGGCCTGGCG	15	76879613	NM_014272	Body	chr15:76869557-76870015	15	76869557	76870015	0.00365069	-1.17984	-0.53074	0.649097	NM_014272	Genebody	5'/gene body
ADAMTS7	cg03403081	29.8394	15	79057053	CGGGGCAGAGACCCGTGAAAGCCAGGCAGATCCCATCCCCGCCAGGCCTC	15	76844108	NM_014272	Body	chr15:76869557-76870015	15	76869557	76870015	0.00365069	-1.17984	-0.53074	0.649097	NM_014272	Genebody	5'/gene body
ADAMTS7	cg15776028	30.1943	15	79056312	CGGGGCCCAGCCCTGCCTCAGCTGGTACACATCTTCCTGGAGGGAGGTGA	15	76843367	NM_014272	Body	chr15:76869557-76870015	15	76869557	76870015	0.00365069	-1.17984	-0.53074	0.649097	NM_014272	Genebody	5'/gene body
ADARB2	cg25884812	24.3447	10	1233185	CGGCCCCTGCCTAGTAGGACAGCCACAGCGGCCAACGGGCCAGATTGTCC	10	1223185	NM_018702	Body	chr10:1306189-1306340	10	1306189	1306340	2.54e-05	0.778347	0.190492	-0.587855	NM_018702	Genebody	3'/gene body
ADARB2	cg06028247	59.8361	10	1686427	CGGCTGCAGCCTGGAGGAAGAAAATACAAAAGCCCTGGAGGAATACTTCC	10	1676427	NM_018702	Body	chr10:1306189-1306340	10	1306189	1306340	2.54e-05	0.778347	0.190492	-0.587855	NM_018702	Genebody	3'/gene body
ADARB2	cg15531433	40.7526	10	1639090	CGGGAAATGGAATAAAAGACTAAACCCTCCGGGTGCCAGTAAATCCTGGC	10	1629090	NM_018702	Body	chr10:1306189-1306340	10	1306189	1306340	2.54e-05	0.778347	0.190492	-0.587855	NM_018702	Genebody	3'/gene body
ADARB2	cg23769345	54.7562	10	1665183	GGCTCATCTGTGTTGGGGCGCGTGTCCGTAGTTTGCACCTTTGGCCTACG	10	1655183	NM_018702	Body	chr10:1306189-1306340	10	1306189	1306340	2.54e-05	0.778347	0.190492	-0.587855	NM_018702	Genebody	3'/gene body
ADARB2	cg02059512	29.1244	10	1410671	GCCCTGGAAACCCTTCTTTCAGGTTCCCTGGAATTCCTGCAAAGTGCACG	10	1400671	NM_018702	Body	chr10:1306189-1306340	10	1306189	1306340	2.54e-05	0.778347	0.190492	-0.587855	NM_018702	Genebody	3'/gene body
ADARB2	cg16772023	62.3978	10	1308866	CTCCCGTGTCCTGCTGATGGCTCTCGTCTGAATACACACACTTGTGAACG	10	1298866	NM_018702	Body	chr10:1306189-1306340	10	1306189	1306340	2.54e-05	0.778347	0.190492	-0.587855	NM_018702	Genebody	3'/gene body
ADARB2	cg23864180	24.6935	10	1256353	CGAGGCCGGGAACCCGTGGTCATATTTGCTTCTTCGTTTAGAAATTTCTC	10	1246353	NM_018702	Body	chr10:1306189-1306340	10	1306189	1306340	2.54e-05	0.778347	0.190492	-0.587855	NM_018702	Genebody	3'/gene body
ADARB2	cg23131974	54.8854	10	1767723	TGGGTGGTGGGGGGCTTTCCCTGCTTCAGGGTCCTGGACGTCTCTTCCCG	10	1757723	NM_018702	Body	chr10:1306189-1306340	10	1306189	1306340	2.54e-05	0.778347	0.190492	-0.587855	NM_018702	Genebody	3'/gene body
ADARB2	cg16419019	61.2198	10	1285332	CGTGTATTTACAGGTAACTCTGTGGACGTGGCCGCGGTCAGCGGCTAACG	10	1275332	NM_018702	Body	chr10:1306189-1306340	10	1306189	1306340	2.54e-05	0.778347	0.190492	-0.587855	NM_018702	Genebody	3'/gene body
ADARB2	cg17276513	29.0576	10	1587971	CGCCCTCACTGCGCTTCTGCCTCTGCTGACCTTGGGGCTTCCTTGTTGCT	10	1577971	NM_018702	Body	chr10:1306189-1306340	10	1306189	1306340	2.54e-05	0.778347	0.190492	-0.587855	NM_018702	Genebody	3'/gene body
ADARB2	cg10544696	24.389	10	1585345	CGCAGAGAGCAGGGAGAGCAGGGAAGCCACCCCACACCGCCCCAGGGTGG	10	1575345	NM_018702	Body	chr10:1306189-1306340	10	1306189	1306340	2.54e-05	0.778347	0.190492	-0.587855	NM_018702	Genebody	3'/gene body
ADARB2	cg23631669	62.0674	10	1713418	GAGAGGGTGCTGGGCGCCGGCAAGCCACAGCGTCTGCTCTCATGATCTCG	10	1703418	NM_018702	Body	chr10:1306189-1306340	10	1306189	1306340	2.54e-05	0.778347	0.190492	-0.587855	NM_018702	Genebody	3'/gene body
ADARB2	cg04095790	57.583	10	1308190	TGAGAGGGGGGCCCAGACTCTCCCGGAAGACGGCCTGAGTCAGGTCCACG	10	1298190	NM_018702	Body	chr10:1306189-1306340	10	1306189	1306340	2.54e-05	0.778347	0.190492	-0.587855	NM_018702	Genebody	3'/gene body
ADARB2	cg05043025	68.4189	10	1569971	CCCTGTCGTCCATCTGATGTTCTTGCCAACACCCCTTCAAATATCTCACG	10	1559971	NM_018702	Body	chr10:1306189-1306340	10	1306189	1306340	2.54e-05	0.778347	0.190492	-0.587855	NM_018702	Genebody	3'/gene body
ADARB2	cg05810886	22.0205	10	1693107	CGGCTCATGTGAGGGCTGGCCAGCCACACAGCACCAGGCTGACTTTAGCA	10	1683107	NM_018702	Body	chr10:1306189-1306340	10	1306189	1306340	2.54e-05	0.778347	0.190492	-0.587855	NM_018702	Genebody	3'/gene body
ADARB2	cg23384737	33.9346	10	1565114	CGCTCCTGCCATGGGGACTGGAGCGGCACAAACAAGGTGTCTGGTTAGGA	10	1555114	NM_018702	Body	chr10:1306189-1306340	10	1306189	1306340	2.54e-05	0.778347	0.190492	-0.587855	NM_018702	Genebody	3'/gene body
ADARB2	cg16990474	31.545	10	1506175	CGCCTGGACACACCTGCGAGAGTGGCTGCAATAAAACAACCACAGAGAAG	10	1496175	NM_018702	Body	chr10:1306189-1306340	10	1306189	1306340	2.54e-05	0.778347	0.190492	-0.587855	NM_018702	Genebody	3'/gene body
ADARB2	cg01270228	72.8658	10	1369114	CGCCTCCCCACTGCCCAGCGCCTCCCCACGGCACAGCGCCTCCCCACGGC	10	1359114	NM_018702	Body	chr10:1306189-1306340	10	1306189	1306340	2.54e-05	0.778347	0.190492	-0.587855	NM_018702	Genebody	3'/gene body
ADARB2	cg01364755	78.3706	10	1370694	CGCGGGTTTGAATGGAATAACTGAACGTTACGTGGTTGATTTTCAGGTAG	10	1360694	NM_018702	Body	chr10:1306189-1306340	10	1306189	1306340	2.54e-05	0.778347	0.190492	-0.587855	NM_018702	Genebody	3'/gene body
ADARB2	cg17349486	54.3833	10	1233675	CGTGCTGGGTTCACACCCACGTCCTCACAGCTGCCTTCCCGGTGGTGTTT	10	1223675	NM_018702	Body	chr10:1306189-1306340	10	1306189	1306340	2.54e-05	0.778347	0.190492	-0.587855	NM_018702	Genebody	3'/gene body
ADARB2	cg25065716	30.6832	10	1422865	TTGAAATTCATTCGGGAGCCTGTTAACAGCTGTTGTTTCCAGTAGGGACG	10	1412865	NM_018702	Body	chr10:1306189-1306340	10	1306189	1306340	2.54e-05	0.778347	0.190492	-0.587855	NM_018702	Genebody	3'/gene body
ADARB2	cg16282361	66.2022	10	1767482	GAATGTGAGTAAAGGGGCACGTCCCTGACTCCTGAACCGGAGTGGTCTCG	10	1757482	NM_018702	Body	chr10:1306189-1306340	10	1306189	1306340	2.54e-05	0.778347	0.190492	-0.587855	NM_018702	Genebody	3'/gene body
ADARB2	cg12581741	41.0979	10	1559249	TTGAAATTTTCTAATGGAAATCCTCCCTCCAGTGAGCAGGCGGCCTGACG	10	1549249	NM_018702	Body	chr10:1306189-1306340	10	1306189	1306340	2.54e-05	0.778347	0.190492	-0.587855	NM_018702	Genebody	3'/gene body
ADARB2	cg12051364	29.2212	10	1701675	ACCAAACTGACTAAAACGTGCACAGAAACACGATTCAGACAGTGGGAGCG	10	1691675	NM_018702	Body	chr10:1306189-1306340	10	1306189	1306340	2.54e-05	0.778347	0.190492	-0.587855	NM_018702	Genebody	3'/gene body
ADARB2	cg13720710	43.6965	10	1452970	GTCAGCCAGTCTGTGCTTTGATTCACCACGGGGATGAGCAGGAATCGTCG	10	1442970	NM_018702	Body	chr10:1306189-1306340	10	1306189	1306340	2.54e-05	0.778347	0.190492	-0.587855	NM_018702	Genebody	3'/gene body
ADARB2	cg16661473	29.1318	10	1286479	CGGGGCCTCACAGGCCACAGCACCTATTCCTGAAGAGCTGTCCGTTTCCA	10	1276479	NM_018702	Body	chr10:1306189-1306340	10	1306189	1306340	2.54e-05	0.778347	0.190492	-0.587855	NM_018702	Genebody	3'/gene body
ADARB2	cg16736679	32.0626	10	1704969	AGGCTCCGGTTGCAACAATTCACATCATTTCCGCTCCTGCTGTGACCACG	10	1694969	NM_018702	Body	chr10:1306189-1306340	10	1306189	1306340	2.54e-05	0.778347	0.190492	-0.587855	NM_018702	Genebody	3'/gene body
ADARB2	cg11323585	50.9996	10	1308926	GACGCCCTGGCCCGTGTCCTCCAGGCCAGGGGCAGTGGCTTTCTGTTTCG	10	1298926	NM_018702	Body	chr10:1306189-1306340	10	1306189	1306340	2.54e-05	0.778347	0.190492	-0.587855	NM_018702	Genebody	3'/gene body
ADARB2	cg20704381	49.1482	10	1416008	CTTTCCTAATGAGACCACGTGGACTCCGCGCACCTTTCCTAGTGAGACCG	10	1406008	NM_018702	Body	chr10:1306189-1306340	10	1306189	1306340	2.54e-05	0.778347	0.190492	-0.587855	NM_018702	Genebody	3'/gene body
ADARB2	cg14556787	40.8195	10	1669329	CGTTAGCTCCTCGAGCACCGAGACTGAGACTTATACATTTTAATAACTTG	10	1659329	NM_018702	Body	chr10:1306189-1306340	10	1306189	1306340	2.54e-05	0.778347	0.190492	-0.587855	NM_018702	Genebody	3'/gene body
ADARB2	cg06764387	58.9874	10	1576684	TGCACTGAAGTCCAAAGGCCAGAAGAACCCGGAGGCTTTCGGCGTTTCCG	10	1566684	NM_018702	Body	chr10:1306189-1306340	10	1306189	1306340	2.54e-05	0.778347	0.190492	-0.587855	NM_018702	Genebody	3'/gene body
ADARB2	cg27336068	21.6651	10	1336103	TTTGCAGCCTGTAAAACAGACTTTACTCACTGATGCCTCTCGGAGTGTCG	10	1326103	NM_018702	Body	chr10:1306189-1306340	10	1306189	1306340	2.54e-05	0.778347	0.190492	-0.587855	NM_018702	Genebody	3'/gene body
ADARB2	cg11342287	49.3526	10	1248798	ATTGGGATTCCTGGAAGAGACGCCTCCGTGTTAGAGGCCGTCAGAGCACG	10	1238798	NM_018702	Body	chr10:1306189-1306340	10	1306189	1306340	2.54e-05	0.778347	0.190492	-0.587855	NM_018702	Genebody	3'/gene body
ADARB2	cg26040809	22.5058	10	1505626	CGGGTAGAAGAGGCAGCAGGTTTGATGCCGTCAGCTTTTCCGCTAAAGTG	10	1495626	NM_018702	Body	chr10:1306189-1306340	10	1306189	1306340	2.54e-05	0.778347	0.190492	-0.587855	NM_018702	Genebody	3'/gene body
ADARB2	cg04941831	42.4858	10	1491207	CGGGGAGAAAAGGGTTCTGGGTAATTGTGTCCTGCACACCGGGATTCAAG	10	1481207	NM_018702	Body	chr10:1306189-1306340	10	1306189	1306340	2.54e-05	0.778347	0.190492	-0.587855	NM_018702	Genebody	3'/gene body
ADARB2	cg12799314	44.6063	10	1405193	GGAGGACGCCAATGCCGCAGGTGAGGGGCGCGGCGGGTGCAGGGGGAACG	10	1395193	NM_018702	Body	chr10:1306189-1306340	10	1306189	1306340	2.54e-05	0.778347	0.190492	-0.587855	NM_018702	Genebody	3'/gene body
ADARB2	cg04344021	44.9113	10	1245481	CGGGTCTTCGGAACCCAGGGCCCCGGGCCCTCCACACCCTCCAGAGGCTG	10	1235481	NM_018702	Body	chr10:1306189-1306340	10	1306189	1306340	2.54e-05	0.778347	0.190492	-0.587855	NM_018702	Genebody	3'/gene body
ADARB2	cg17023203	30.4268	10	1510048	TTGAGTCGAACACATTAAGCTCACCAGGGGAGACTGGCTCTGACATAGCG	10	1500048	NM_018702	Body	chr10:1306189-1306340	10	1306189	1306340	2.54e-05	0.778347	0.190492	-0.587855	NM_018702	Genebody	3'/gene body
ADARB2	cg17981439	28.2279	10	1551326	CGGTGATTAGCGTGTTTTTCAGACTAACAGCAACAGTATGTTGAACTGAA	10	1541326	NM_018702	Body	chr10:1306189-1306340	10	1306189	1306340	2.54e-05	0.778347	0.190492	-0.587855	NM_018702	Genebody	3'/gene body
ADARB2	cg02445968	31.0371	10	1449028	CGTCCAGTCCTGGGACGTGCAGGAATCAGGGCCCCAACTGCAGGGCCAGG	10	1439028	NM_018702	Body	chr10:1306189-1306340	10	1306189	1306340	2.54e-05	0.778347	0.190492	-0.587855	NM_018702	Genebody	3'/gene body
ADARB2	cg13807886	29.3014	10	1441722	CGGGGACCCTGCTAGACCCTGCTAATTGACTGAGCTTCAGTCGGAAAGGT	10	1431722	NM_018702	Body	chr10:1306189-1306340	10	1306189	1306340	2.54e-05	0.778347	0.190492	-0.587855	NM_018702	Genebody	3'/gene body
ADARB2	cg04278975	20.8927	10	1256574	CGTCGCAGCGATTCCTATTTCACGTCATGGCCATTCTGACAAAACAGCAG	10	1246574	NM_018702	Body	chr10:1306189-1306340	10	1306189	1306340	2.54e-05	0.778347	0.190492	-0.587855	NM_018702	Genebody	3'/gene body
ADARB2	cg17558772	46.3513	10	1406218	CTCCCTCTCTCTGGCGGCCACAGTCATTTCTCAGGCCTGACCTGGGGGCG	10	1396218	NM_018702	Body	chr10:1306189-1306340	10	1306189	1306340	2.54e-05	0.778347	0.190492	-0.587855	NM_018702	Genebody	3'/gene body
ADARB2	cg20648369	53.7981	10	1411072	TGGGGCCGGGCTGGGTGAGGGTGGGAGCCGAGCTCGCCCTGTGGCAGTCG	10	1401072	NM_018702	Body	chr10:1306189-1306340	10	1306189	1306340	2.54e-05	0.778347	0.190492	-0.587855	NM_018702	Genebody	3'/gene body
ADARB2	cg03183215	24.7192	10	1252341	GCGTCTGAGAGAACTGGGGCGTCTCCTTGAACTGGGACGTCTCCTCCTCG	10	1242341	NM_018702	Body	chr10:1306189-1306340	10	1306189	1306340	2.54e-05	0.778347	0.190492	-0.587855	NM_018702	Genebody	3'/gene body
ADARB2	cg10448329	55.1319	10	1577404	CGGCGTAAAGAGCAGAATCCCAGCACACGCGTGACCGTGGGAACCTCCCT	10	1567404	NM_018702	Body	chr10:1306189-1306340	10	1306189	1306340	2.54e-05	0.778347	0.190492	-0.587855	NM_018702	Genebody	3'/gene body
ADARB2	cg17919212	67.0389	10	1307646	CTGAGCGGGGGCCCAGGCTCTCCCGGAAGACGGCCTGAGTCAGGTCCACG	10	1297646	NM_018702	Body	chr10:1306189-1306340	10	1306189	1306340	2.54e-05	0.778347	0.190492	-0.587855	NM_018702	Genebody	3'/gene body
ADARB2	cg10292584	83.1084	10	1772472	CGGATCTCTAACTCAAATCTGGCCACGTTCATCACTGCACGTCTTTTTAA	10	1762472	NM_018702	Body	chr10:1306189-1306340	10	1306189	1306340	2.54e-05	0.778347	0.190492	-0.587855	NM_018702	Genebody	3'/gene body
ADARB2	cg19533322	54.0166	10	1595704	CTTTGATTTCCATTTTCGACGGCGCAAACTGCATCCTTCCTTTGAGACCG	10	1585704	NM_018702	Body	chr10:1306189-1306340	10	1306189	1306340	2.54e-05	0.778347	0.190492	-0.587855	NM_018702	Genebody	3'/gene body
ADARB2	cg13771471	27.147	10	1505595	CTGCTGCCTCTTCTACCCGTGTCTGCATCTGCATCATGGACCAGGACACG	10	1495595	NM_018702	Body	chr10:1306189-1306340	10	1306189	1306340	2.54e-05	0.778347	0.190492	-0.587855	NM_018702	Genebody	3'/gene body
ADARB2	cg19096048	33.3064	10	1585223	CGTCCGCCCGAGCAGATTCTTGTCCAGGTGTTTTTCCACTTGCAGCTCCG	10	1575223	NM_018702	Body	chr10:1306189-1306340	10	1306189	1306340	2.54e-05	0.778347	0.190492	-0.587855	NM_018702	Genebody	3'/gene body
ADARB2	cg02224138	28.0808	10	1231119	GTGAGTGGGAATGGTCCTCCCTTTTCATCCTCAGGACTGGCCAGTTCACG	10	1221119	NM_018702	Body	chr10:1306189-1306340	10	1306189	1306340	2.54e-05	0.778347	0.190492	-0.587855	NM_018702	Genebody	3'/gene body
ADARB2	cg14667192	29.9637	10	1453030	CGTCTGTGAGTGCCGCCTGATCACTTGGTGAGCAGCTGTTTCAGCTGCCC	10	1443030	NM_018702	Body	chr10:1306189-1306340	10	1306189	1306340	2.54e-05	0.778347	0.190492	-0.587855	NM_018702	Genebody	3'/gene body
ADARB2	cg08442149	45.7462	10	1767484	CGCGAGACCACTCCGGTTCAGGAGTCAGGGACGTGCCCCTTTACTCACAT	10	1757484	NM_018702	Body	chr10:1306189-1306340	10	1306189	1306340	2.54e-05	0.778347	0.190492	-0.587855	NM_018702	Genebody	3'/gene body
ADARB2	cg12513994	48.7906	10	1558762	CTGTGCTGTGTGGGCTGCTCTGCTCTGTGCGGGCTGCTGTGTGCTGTGCG	10	1548762	NM_018702	Body	chr10:1306189-1306340	10	1306189	1306340	2.54e-05	0.778347	0.190492	-0.587855	NM_018702	Genebody	3'/gene body
ADARB2	cg07660114	48.1157	10	1531034	CGTCTGACAGGTTTTAGAAGGAGATGGTTTCTTCTTGGTCAGCAAACCAG	10	1521034	NM_018702	Body	chr10:1306189-1306340	10	1306189	1306340	2.54e-05	0.778347	0.190492	-0.587855	NM_018702	Genebody	3'/gene body
ADARB2	cg02088470	45.6839	10	1551251	CGGGAGGAGCCGGTCCATCTATAAAAACCTCGATAATCGTGCCTCGTTTC	10	1541251	NM_018702	Body	chr10:1306189-1306340	10	1306189	1306340	2.54e-05	0.778347	0.190492	-0.587855	NM_018702	Genebody	3'/gene body
ADARB2	cg19758173	51.0249	10	1516143	CCTAGAGCTGAAGCGTGGCCGATTACGGAGGAGCCCTTGGCAGGGGACCG	10	1506143	NM_018702	Body	chr10:1306189-1306340	10	1306189	1306340	2.54e-05	0.778347	0.190492	-0.587855	NM_018702	Genebody	3'/gene body
ADARB2	cg00972313	46.2341	10	1531243	CGCACCTCGGATCAGTGAGGCTTGCTTCTGCCAGATTTCTCGCGGCTGTG	10	1521243	NM_018702	Body	chr10:1306189-1306340	10	1306189	1306340	2.54e-05	0.778347	0.190492	-0.587855	NM_018702	Genebody	3'/gene body
ADARB2	cg07728307	22.1509	10	1251862	CGGCCAGGTGGGGTCATGGGGCAGCCCACTGGGGTCAGGTGGAGGTCACG	10	1241862	NM_018702	Body	chr10:1306189-1306340	10	1306189	1306340	2.54e-05	0.778347	0.190492	-0.587855	NM_018702	Genebody	3'/gene body
ADARB2	cg18944640	78.8103	10	1517083	GAGGAGGCGGCTTCAGAAAGGCAAGGATGCTCGCAGGACTGCGTGTCACG	10	1507083	NM_018702	Body	chr10:1306189-1306340	10	1306189	1306340	2.54e-05	0.778347	0.190492	-0.587855	NM_018702	Genebody	3'/gene body
ADARB2	cg05818501	-78.3003	10	1451648	CGACCAGGCCTCAGCACCACTGAGAATCCGTTGCCACAGCGATGGCCAAG	10	1441648	NM_018702	Body	chr10:1306189-1306340	10	1306189	1306340	2.54e-05	0.778347	0.190492	-0.587855	NM_018702	Genebody	3'/gene body
ADARB2	cg14288086	44.3944	10	1767511	CGCGTGTGTGCCACAGCCATGTGACATCGCGAGACCACTCCGGTTCAGGA	10	1757511	NM_018702	Body	chr10:1306189-1306340	10	1306189	1306340	2.54e-05	0.778347	0.190492	-0.587855	NM_018702	Genebody	3'/gene body
ADARB2	cg07137277	42.3614	10	1252782	CGCACCATCTGCAAGGTAAGAACTGGAACTCCAGTCAGGAGGACAAGAGA	10	1242782	NM_018702	Body	chr10:1306189-1306340	10	1306189	1306340	2.54e-05	0.778347	0.190492	-0.587855	NM_018702	Genebody	3'/gene body
ADARB2	cg05248655	32.464	10	1454265	CTTGACCACATCCTTCCCCAACGCATGCCCTGAAGTCTGAGAATTTCTCG	10	1444265	NM_018702	Body	chr10:1306189-1306340	10	1306189	1306340	2.54e-05	0.778347	0.190492	-0.587855	NM_018702	Genebody	3'/gene body
ADARB2	cg07162000	28.5745	10	1774873	CGGCCGGAGCCCCACATCCTCCGCTTATCTCGCTCACTGACAGCTCAAGA	10	1764873	NM_018702	Body	chr10:1306189-1306340	10	1306189	1306340	2.54e-05	0.778347	0.190492	-0.587855	NM_018702	Genebody	3'/gene body
ADARB2	cg14429345	29.7579	10	1570418	CTGGGTAGACCAGCAGTTTAGGAAGTGAACACGGGCACTCACAGGAGGCG	10	1560418	NM_018702	Body	chr10:1306189-1306340	10	1306189	1306340	2.54e-05	0.778347	0.190492	-0.587855	NM_018702	Genebody	3'/gene body
ADARB2	cg14698025	33.374	10	1245418	AGGACATCTGGGCTGTGGGGAATCCTGGTGCGAAGCCGGCCCAGTACTCG	10	1235418	NM_018702	Body	chr10:1306189-1306340	10	1306189	1306340	2.54e-05	0.778347	0.190492	-0.587855	NM_018702	Genebody	3'/gene body
ADARB2	cg01341216	33.9356	10	1767830	AGCGTGGCCTTCTGTCCTGGAAGTGAATGTCTTTGCTCCCTGCTCTCTCG	10	1757830	NM_018702	Body	chr10:1306189-1306340	10	1306189	1306340	2.54e-05	0.778347	0.190492	-0.587855	NM_018702	Genebody	3'/gene body
ADARB2	cg09326084	48.5125	10	1692910	CCGACCGTCCACGAGGTCTTTCCTGGAGTGAAGCTTTAATTCTCTGTCCG	10	1682910	NM_018702	Body	chr10:1306189-1306340	10	1306189	1306340	2.54e-05	0.778347	0.190492	-0.587855	NM_018702	Genebody	3'/gene body
ADARB2	cg04724406	35.8212	10	1712918	GTCGCTCAGGGCCTCGAGGCTCAGAAAGTGTGTGACTTAAACACGTCACG	10	1702918	NM_018702	Body	chr10:1306189-1306340	10	1306189	1306340	2.54e-05	0.778347	0.190492	-0.587855	NM_018702	Genebody	3'/gene body
ADARB2	cg20525449	51.4732	10	1416224	CGGAGTCTCACTGGAAGCGGGTTTCACTAGGAAAGGTGCACGGAGTCCAC	10	1406224	NM_018702	Body	chr10:1306189-1306340	10	1306189	1306340	2.54e-05	0.778347	0.190492	-0.587855	NM_018702	Genebody	3'/gene body
ADARB2	cg00525288	67.3729	10	1236072	CGCAGGAGTCTGAACTCAGAAAACATGAGCATCAGCAGCTGAGCTCCGAG	10	1226072	NM_018702	Body	chr10:1306189-1306340	10	1306189	1306340	2.54e-05	0.778347	0.190492	-0.587855	NM_018702	Genebody	3'/gene body
ADARB2	cg24323552	-71.4831	10	1438548	CGCAGCCTTCACGCCCGTCTCTGGTGAGTTTGGGCTATTTGAACAAAGGA	10	1428548	NM_018702	Body	chr10:1306189-1306340	10	1306189	1306340	2.54e-05	0.778347	0.190492	-0.587855	NM_018702	Genebody	3'/gene body
ADARB2	cg04992974	82.7211	10	1334207	CGCGAACAGCCCCACTGGAATTGGTAACTTGGAAGGCGCAGCTCCACGGA	10	1324207	NM_018702	Body	chr10:1306189-1306340	10	1306189	1306340	2.54e-05	0.778347	0.190492	-0.587855	NM_018702	Genebody	3'/gene body
ADARB2	cg02972640	73.2529	10	1415977	CTGGAAAATTCCTGATGTGGACTCCATGCACCTTTCCTAATGAGACCACG	10	1405977	NM_018702	Body	chr10:1306189-1306340	10	1306189	1306340	2.54e-05	0.778347	0.190492	-0.587855	NM_018702	Genebody	3'/gene body
ADARB2	cg25370941	44.1101	10	1418884	GTTGCTACAGAAAGGCGGCTGCTGCACCTCTGTAAGTTTGAAACCATTCG	10	1408884	NM_018702	Body	chr10:1306189-1306340	10	1306189	1306340	2.54e-05	0.778347	0.190492	-0.587855	NM_018702	Genebody	3'/gene body
ADARB2	cg05506270	43.0468	10	1654421	CATTCCCTCCTGCAGGGCAGATTCGTGCTTGGTGCAGAAGCACAAGGACG	10	1644421	NM_018702	Body	chr10:1306189-1306340	10	1306189	1306340	2.54e-05	0.778347	0.190492	-0.587855	NM_018702	Genebody	3'/gene body
ADARB2	cg00363080	32.8118	10	1454292	CGCATGCCCTGAAGTCTGAGAATTTCTCGGAAGACAAGCACTCTCCTCAA	10	1444292	NM_018702	Body	chr10:1306189-1306340	10	1306189	1306340	2.54e-05	0.778347	0.190492	-0.587855	NM_018702	Genebody	3'/gene body
ADARB2	cg20257634	49.6005	10	1285535	CGCTCATGACCAGCCAGCACTGTTTTTATTTAAGATGGGAGGGAAGCCTG	10	1275535	NM_018702	Body	chr10:1306189-1306340	10	1306189	1306340	2.54e-05	0.778347	0.190492	-0.587855	NM_018702	Genebody	3'/gene body
ADARB2	cg12205554	47.0354	10	1567897	CGGCTAGCTCTGTGCAAATGGTGGGCGTCTTCTGCAAGCCACCCTGTCTT	10	1557897	NM_018702	Body	chr10:1306189-1306340	10	1306189	1306340	2.54e-05	0.778347	0.190492	-0.587855	NM_018702	Genebody	3'/gene body
ADARB2	cg02027800	46.4258	10	1228949	TGTTTGGACGAGCAACAACACAAATTCAGAACGTGCCTCTTTCCAGATCG	10	1218949	NM_018702	3'UTR	chr10:1306189-1306340	10	1306189	1306340	2.54e-05	0.778347	0.190492	-0.587855	NM_018702	Genebody	3'/gene body
ADARB2	cg17083801	49.1674	10	1369471	CGCCTCCTCACTGCCCAGCGCCTCCCCACGGCACAGCACCTCCTCACTGC	10	1359471	NM_018702	Body	chr10:1306189-1306340	10	1306189	1306340	2.54e-05	0.778347	0.190492	-0.587855	NM_018702	Genebody	3'/gene body
ADARB2	cg26619296	59.9391	10	1585286	CAGGCCTGTTACAGCGACGGTGCGGCTTCCCTGCCTGGGTTGTTGGGACG	10	1575286	NM_018702	Body	chr10:1306189-1306340	10	1306189	1306340	2.54e-05	0.778347	0.190492	-0.587855	NM_018702	Genebody	3'/gene body
ADARB2	cg12344468	36.6091	10	1577596	CGGAATATTGTGTTTACCGAGAACTCAGCTGCACTGGCACACGGAGGTAT	10	1567596	NM_018702	Body	chr10:1306189-1306340	10	1306189	1306340	2.54e-05	0.778347	0.190492	-0.587855	NM_018702	Genebody	3'/gene body
ADARB2	cg22676877	40.1356	10	1597804	CCGGCCCATATATGTTTTCATAAGGCCCTCAGCTCTGCCTTGTAGTCTCG	10	1587804	NM_018702	Body	chr10:1306189-1306340	10	1306189	1306340	2.54e-05	0.778347	0.190492	-0.587855	NM_018702	Genebody	3'/gene body
ADARB2	cg25379549	71.8408	10	1707569	CGCACCCCGACGTGGGGAACTCGCATCCACCCAGGGAACGGCACACATCT	10	1697569	NM_018702	Body	chr10:1306189-1306340	10	1306189	1306340	2.54e-05	0.778347	0.190492	-0.587855	NM_018702	Genebody	3'/gene body
ADARB2	cg08643855	84.2709	10	1416142	GGTGCACGGAGTCCACGCGGTTTCACTAGGAAAGGTGCGCGGAGCCCACG	10	1406142	NM_018702	Body	chr10:1306189-1306340	10	1306189	1306340	2.54e-05	0.778347	0.190492	-0.587855	NM_018702	Genebody	3'/gene body
ADARB2	cg07025949	21.6936	10	1778844	CGCGCCAGCTACTCCCATCCAAACTGTCCCGGAGGAAGGGATAGGCGAAG	10	1768844	NM_018702	Body	chr10:1306189-1306340	10	1306189	1306340	2.54e-05	0.778347	0.190492	-0.587855	NM_018702	Genebody	3'/gene body
ADARB2	cg27354589	69.909	10	1705581	CGCTGCTACAGAGCGCTGCCACTCCCGAAACGCCCTCCGTGCTCCGCCTG	10	1695581	NM_018702	Body	chr10:1306189-1306340	10	1306189	1306340	2.54e-05	0.778347	0.190492	-0.587855	NM_018702	Genebody	3'/gene body
ADARB2	cg04976075	22.8755	10	1230850	GAGATTATCAACGCCACCACTGGGCGGAGGAGCTGTGGGGGCCCATCCCG	10	1220850	NM_018702	Body	chr10:1306189-1306340	10	1306189	1306340	2.54e-05	0.778347	0.190492	-0.587855	NM_018702	Genebody	3'/gene body
ADARB2	cg25430878	45.6218	10	1257999	CGGCAGGAGGACACACGTGGCCGTGGAAATGACCTCACGTGAGGCACCAT	10	1247999	NM_018702	Body	chr10:1306189-1306340	10	1306189	1306340	2.54e-05	0.778347	0.190492	-0.587855	NM_018702	Genebody	3'/gene body
ADARB2	cg17969572	29.252	10	1508989	CGGGGAACGTGCTCTGTGGTTCCAGGTGCCACAGTCTTCCATAGAGAAAT	10	1498989	NM_018702	Body	chr10:1306189-1306340	10	1306189	1306340	2.54e-05	0.778347	0.190492	-0.587855	NM_018702	Genebody	3'/gene body
ADARB2	cg17221993	34.0748	10	1234983	CGCACGAGGCCATGGCCCTTCCATGTCGGTGAGGAAGAGATGGCCCTCCT	10	1224983	NM_018702	Body	chr10:1306189-1306340	10	1306189	1306340	2.54e-05	0.778347	0.190492	-0.587855	NM_018702	Genebody	3'/gene body
ADARB2	cg02204442	28.522	10	1234378	AACGGAGGAACCGACCAACAAGCAAAGGTCAGTTCCTTGTTCCTTTCACG	10	1224378	NM_018702	Body	chr10:1306189-1306340	10	1306189	1306340	2.54e-05	0.778347	0.190492	-0.587855	NM_018702	Genebody	3'/gene body
ADARB2	cg27517502	59.1105	10	1248770	CGCCTCCGTGTTAGAGGCCGTCAGAGCACGGGCTTTGAACAAAACTTCCG	10	1238770	NM_018702	Body	chr10:1306189-1306340	10	1306189	1306340	2.54e-05	0.778347	0.190492	-0.587855	NM_018702	Genebody	3'/gene body
ADARB2	cg13684379	46.3549	10	1511173	CGGGGCCACTTGGGCAAGACACCCCGACGTTCTAAGCTGCAGTGTTCTCA	10	1501173	NM_018702	Body	chr10:1306189-1306340	10	1306189	1306340	2.54e-05	0.778347	0.190492	-0.587855	NM_018702	Genebody	3'/gene body
ADARB2	cg19873199	41.8787	10	1547478	CGGGTTAAATGGGGCAATGCGAGGCACACAGTGAGGCTGATTTGTCATTG	10	1537478	NM_018702	Body	chr10:1306189-1306340	10	1306189	1306340	2.54e-05	0.778347	0.190492	-0.587855	NM_018702	Genebody	3'/gene body
ADARB2	cg11270017	52.8304	10	1401818	CGCTCACCCTTACAGACACACTATTGCAGGTCTCCGAGGGCCTTTGGGAG	10	1391818	NM_018702	Body	chr10:1306189-1306340	10	1306189	1306340	2.54e-05	0.778347	0.190492	-0.587855	NM_018702	Genebody	3'/gene body
ADARB2	cg05407757	37.9761	10	1690932	CGCTATGACTAGACTTCGTTAGTCAGCGTAATGGTAGATTCATCTTCTGA	10	1680932	NM_018702	Body	chr10:1306189-1306340	10	1306189	1306340	2.54e-05	0.778347	0.190492	-0.587855	NM_018702	Genebody	3'/gene body
ADARB2	cg10055817	39.4043	10	1229050	CACACTCGCGTGTTTCTGGGACACCAAAGTAAAACGAATGCAGGGAACCG	10	1219050	NM_018702	3'UTR	chr10:1306189-1306340	10	1306189	1306340	2.54e-05	0.778347	0.190492	-0.587855	NM_018702	Genebody	3'/gene body
ADARB2	cg20205188	51.9908	10	1251771	CGTCAGCAGTCAGGATGGCATCTACCCAGTCTCGGTCCATCCCGGCCACC	10	1241771	NM_018702	Body	chr10:1306189-1306340	10	1306189	1306340	2.54e-05	0.778347	0.190492	-0.587855	NM_018702	Genebody	3'/gene body
ADARB2	cg23934139	125.413	10	1726109	CGGTGCAGTCTCCTCTGACTCAGGGAGGCTCCGTTTACAGAGTCCACCCC	10	1716109	NM_018702	Body	chr10:1306189-1306340	10	1306189	1306340	2.54e-05	0.778347	0.190492	-0.587855	NM_018702	Genebody	3'/gene body
ADARB2	cg13911959	91.6171	10	1505654	CGGCATCAAACCTGCTGCCTCTTCTACCCGTGTCTGCATCTGCATCATGG	10	1495654	NM_018702	Body	chr10:1306189-1306340	10	1306189	1306340	2.54e-05	0.778347	0.190492	-0.587855	NM_018702	Genebody	3'/gene body
ADARB2	cg04887078	29.244	10	1610558	CGGCTGGACCATCGGTGCTGCTTTTCTGTGCTGCTGGTGCAGGAGCCCTT	10	1600558	NM_018702	Body	chr10:1306189-1306340	10	1306189	1306340	2.54e-05	0.778347	0.190492	-0.587855	NM_018702	Genebody	3'/gene body
ADARB2	cg26540630	26.4919	10	1334238	TCCAGTGGGGCTGTTCGCGTCTGCCACCAACTTTCCTAAGACTGACCTCG	10	1324238	NM_018702	Body	chr10:1306189-1306340	10	1306189	1306340	2.54e-05	0.778347	0.190492	-0.587855	NM_018702	Genebody	3'/gene body
ADARB2	cg07928363	26.5061	10	1254425	ACACCTGGGTGTGTCTGTCCCTGGCCCCAGCACTCAGGTGCAGGCAGCCG	10	1244425	NM_018702	Body	chr10:1306189-1306340	10	1306189	1306340	2.54e-05	0.778347	0.190492	-0.587855	NM_018702	Genebody	3'/gene body
ADARB2	cg08482957	51.6889	10	1437944	TCCCTATCTGCGTCCTGGGCAGCTGCGGGAATCCAATGAGACAAGGACCG	10	1427944	NM_018702	Body	chr10:1306189-1306340	10	1306189	1306340	2.54e-05	0.778347	0.190492	-0.587855	NM_018702	Genebody	3'/gene body
ADARB2	cg11791289	35.622	10	1242192	ATAGTCAAAAATCCATACCTCAGGGTGATTGCATTCCAGTAGGGGAGACG	10	1232192	NM_018702	Body	chr10:1306189-1306340	10	1306189	1306340	2.54e-05	0.778347	0.190492	-0.587855	NM_018702	Genebody	3'/gene body
ADARB2	cg20423602	24.1482	10	1560592	CGCATTCCAAGGCAAACAGGTACAGTTGTGAAGGGAAATTGGGAGCATTC	10	1550592	NM_018702	Body	chr10:1306189-1306340	10	1306189	1306340	2.54e-05	0.778347	0.190492	-0.587855	NM_018702	Genebody	3'/gene body
ADARB2	cg09514185	35.5356	10	1712988	GCCAACACTACGGCTTCCTGAGCTGTCCAGCAGGTTTCTGCTTCTCAACG	10	1702988	NM_018702	Body	chr10:1306189-1306340	10	1306189	1306340	2.54e-05	0.778347	0.190492	-0.587855	NM_018702	Genebody	3'/gene body
ADARB2	cg03462714	35.3915	10	1547894	GGTGGGGACGGGAGTGGCAGAACCACGGGCATGGGGAGGCGGCTGCCACG	10	1537894	NM_018702	Body	chr10:1306189-1306340	10	1306189	1306340	2.54e-05	0.778347	0.190492	-0.587855	NM_018702	Genebody	3'/gene body
ADARB2	cg10826702	67.719	10	1285425	ACACGTCCGGACCATTTCTTGGAAGAGGTGACACACAAATTAATGTCACG	10	1275425	NM_018702	Body	chr10:1306189-1306340	10	1306189	1306340	2.54e-05	0.778347	0.190492	-0.587855	NM_018702	Genebody	3'/gene body
ADARB2	cg08284873	33.5978	10	1246035	GGTGGCCCGTGTGGTGCAGGCTGCCCACCACGATGCTCTGCAGGTACACG	10	1236035	NM_018702	Body	chr10:1306189-1306340	10	1306189	1306340	2.54e-05	0.778347	0.190492	-0.587855	NM_018702	Genebody	3'/gene body
ADARB2	cg10041069	36.0939	10	1560628	CGGAGCTCTGCACTCCAAGCTCCTGGAAACAATAACGTCCCTGGACCTCC	10	1550628	NM_018702	Body	chr10:1306189-1306340	10	1306189	1306340	2.54e-05	0.778347	0.190492	-0.587855	NM_018702	Genebody	3'/gene body
ADARB2	cg26345613	91.2479	10	1713384	CGCCGGCAAGCCACAGCGTCTGCTCTCATGATCTCGCCCCCACCCGCCTT	10	1703384	NM_018702	Body	chr10:1306189-1306340	10	1306189	1306340	2.54e-05	0.778347	0.190492	-0.587855	NM_018702	Genebody	3'/gene body
ADARB2	cg09952232	34.6675	10	1438024	TGTGATGGCCAGGCTCGGCTCACTGTGTCTCATAGCGGCTGCCTTCAGCG	10	1428024	NM_018702	Body	chr10:1306189-1306340	10	1306189	1306340	2.54e-05	0.778347	0.190492	-0.587855	NM_018702	Genebody	3'/gene body
ADARB2	cg13504411	40.5429	10	1596029	CGGGAAACGCATTTCCCATCGCCCCAAACACAAACCCTGCACCTCTGGCC	10	1586029	NM_018702	Body	chr10:1306189-1306340	10	1306189	1306340	2.54e-05	0.778347	0.190492	-0.587855	NM_018702	Genebody	3'/gene body
ADARB2	cg07215869	35.2344	10	1235975	GATGCTCACGTTTTCTGAGTTCAGACGACACAGGCTCTGTCCCTCAATCG	10	1225975	NM_018702	Body	chr10:1306189-1306340	10	1306189	1306340	2.54e-05	0.778347	0.190492	-0.587855	NM_018702	Genebody	3'/gene body
ADARB2	cg16754015	22.6411	10	1415068	CGGGGAACACTTGCTATGTTAGCTGCACGTCAGGATTCTTAGAAAGGTTT	10	1405068	NM_018702	Body	chr10:1306189-1306340	10	1306189	1306340	2.54e-05	0.778347	0.190492	-0.587855	NM_018702	Genebody	3'/gene body
ADARB2	cg20151301	45.7813	10	1366415	GAAATGCAAATGAAAACCACACGAGGTACCATATGAGTCCACACATCACG	10	1356415	NM_018702	Body	chr10:1306189-1306340	10	1306189	1306340	2.54e-05	0.778347	0.190492	-0.587855	NM_018702	Genebody	3'/gene body
ADARB2	cg20455197	42.2172	10	1558903	TTTCCCCCATCTCTGTCGCATCACAGTTGGAAGGGTGCACGGGGCCTCCG	10	1548903	NM_018702	Body	chr10:1306189-1306340	10	1306189	1306340	2.54e-05	0.778347	0.190492	-0.587855	NM_018702	Genebody	3'/gene body
ADARB2	cg01033356	22.7821	10	1402917	CGGGCCATTCATCTCTGCTCTGCACGCGGCGTCCAAGGGGCCCATTTTAC	10	1392917	NM_018702	Body	chr10:1306189-1306340	10	1306189	1306340	2.54e-05	0.778347	0.190492	-0.587855	NM_018702	Genebody	3'/gene body
ADARB2	cg04245026	40.2891	10	1510077	CGGCTTTCGTTTCAGGAAGAGGGACACAGCGCTATGTCAGAGCCAGTCTC	10	1500077	NM_018702	Body	chr10:1306189-1306340	10	1306189	1306340	2.54e-05	0.778347	0.190492	-0.587855	NM_018702	Genebody	3'/gene body
ADARB2	cg14040899	67.1226	10	1256651	CGCTCACTGCACTCATGAGCGAAGGAAACCTGCTGTTTTGTCAGAATGGC	10	1246651	NM_018702	Body	chr10:1306189-1306340	10	1306189	1306340	2.54e-05	0.778347	0.190492	-0.587855	NM_018702	Genebody	3'/gene body
ADARB2	cg17861863	35.5361	10	1454387	CGCTCCGAACCCGTCCAGCATCGTCCCGAGCCTCAGCTCAGCGGAGAAAA	10	1444387	NM_018702	Body	chr10:1306189-1306340	10	1306189	1306340	2.54e-05	0.778347	0.190492	-0.587855	NM_018702	Genebody	3'/gene body
ADARB2	cg11437063	57.4622	10	1715848	CGTCGGATCATAACGATGACGAAGGAAAGGGCGAATCCCTCCAATGGAGT	10	1705848	NM_018702	Body	chr10:1306189-1306340	10	1306189	1306340	2.54e-05	0.778347	0.190492	-0.587855	NM_018702	Genebody	3'/gene body
ADARB2	cg25884812	24.3447	10	1233185	CGGCCCCTGCCTAGTAGGACAGCCACAGCGGCCAACGGGCCAGATTGTCC	10	1223185	NM_018702	Body	chr10:1691567-1691718	10	1691567	1691718	0.00626963	0.665425	1.24306	0.577635	NM_018702	Genebody	5'/gene body
ADARB2	cg06028247	59.8361	10	1686427	CGGCTGCAGCCTGGAGGAAGAAAATACAAAAGCCCTGGAGGAATACTTCC	10	1676427	NM_018702	Body	chr10:1691567-1691718	10	1691567	1691718	0.00626963	0.665425	1.24306	0.577635	NM_018702	Genebody	5'/gene body
ADARB2	cg15531433	40.7526	10	1639090	CGGGAAATGGAATAAAAGACTAAACCCTCCGGGTGCCAGTAAATCCTGGC	10	1629090	NM_018702	Body	chr10:1691567-1691718	10	1691567	1691718	0.00626963	0.665425	1.24306	0.577635	NM_018702	Genebody	5'/gene body
ADARB2	cg23769345	54.7562	10	1665183	GGCTCATCTGTGTTGGGGCGCGTGTCCGTAGTTTGCACCTTTGGCCTACG	10	1655183	NM_018702	Body	chr10:1691567-1691718	10	1691567	1691718	0.00626963	0.665425	1.24306	0.577635	NM_018702	Genebody	5'/gene body
ADARB2	cg02059512	29.1244	10	1410671	GCCCTGGAAACCCTTCTTTCAGGTTCCCTGGAATTCCTGCAAAGTGCACG	10	1400671	NM_018702	Body	chr10:1691567-1691718	10	1691567	1691718	0.00626963	0.665425	1.24306	0.577635	NM_018702	Genebody	5'/gene body
ADARB2	cg16772023	62.3978	10	1308866	CTCCCGTGTCCTGCTGATGGCTCTCGTCTGAATACACACACTTGTGAACG	10	1298866	NM_018702	Body	chr10:1691567-1691718	10	1691567	1691718	0.00626963	0.665425	1.24306	0.577635	NM_018702	Genebody	5'/gene body
ADARB2	cg23864180	24.6935	10	1256353	CGAGGCCGGGAACCCGTGGTCATATTTGCTTCTTCGTTTAGAAATTTCTC	10	1246353	NM_018702	Body	chr10:1691567-1691718	10	1691567	1691718	0.00626963	0.665425	1.24306	0.577635	NM_018702	Genebody	5'/gene body
ADARB2	cg23131974	54.8854	10	1767723	TGGGTGGTGGGGGGCTTTCCCTGCTTCAGGGTCCTGGACGTCTCTTCCCG	10	1757723	NM_018702	Body	chr10:1691567-1691718	10	1691567	1691718	0.00626963	0.665425	1.24306	0.577635	NM_018702	Genebody	5'/gene body
ADARB2	cg16419019	61.2198	10	1285332	CGTGTATTTACAGGTAACTCTGTGGACGTGGCCGCGGTCAGCGGCTAACG	10	1275332	NM_018702	Body	chr10:1691567-1691718	10	1691567	1691718	0.00626963	0.665425	1.24306	0.577635	NM_018702	Genebody	5'/gene body
ADARB2	cg17276513	29.0576	10	1587971	CGCCCTCACTGCGCTTCTGCCTCTGCTGACCTTGGGGCTTCCTTGTTGCT	10	1577971	NM_018702	Body	chr10:1691567-1691718	10	1691567	1691718	0.00626963	0.665425	1.24306	0.577635	NM_018702	Genebody	5'/gene body
ADARB2	cg10544696	24.389	10	1585345	CGCAGAGAGCAGGGAGAGCAGGGAAGCCACCCCACACCGCCCCAGGGTGG	10	1575345	NM_018702	Body	chr10:1691567-1691718	10	1691567	1691718	0.00626963	0.665425	1.24306	0.577635	NM_018702	Genebody	5'/gene body
ADARB2	cg23631669	62.0674	10	1713418	GAGAGGGTGCTGGGCGCCGGCAAGCCACAGCGTCTGCTCTCATGATCTCG	10	1703418	NM_018702	Body	chr10:1691567-1691718	10	1691567	1691718	0.00626963	0.665425	1.24306	0.577635	NM_018702	Genebody	5'/gene body
ADARB2	cg04095790	57.583	10	1308190	TGAGAGGGGGGCCCAGACTCTCCCGGAAGACGGCCTGAGTCAGGTCCACG	10	1298190	NM_018702	Body	chr10:1691567-1691718	10	1691567	1691718	0.00626963	0.665425	1.24306	0.577635	NM_018702	Genebody	5'/gene body
ADARB2	cg05043025	68.4189	10	1569971	CCCTGTCGTCCATCTGATGTTCTTGCCAACACCCCTTCAAATATCTCACG	10	1559971	NM_018702	Body	chr10:1691567-1691718	10	1691567	1691718	0.00626963	0.665425	1.24306	0.577635	NM_018702	Genebody	5'/gene body
ADARB2	cg05810886	22.0205	10	1693107	CGGCTCATGTGAGGGCTGGCCAGCCACACAGCACCAGGCTGACTTTAGCA	10	1683107	NM_018702	Body	chr10:1691567-1691718	10	1691567	1691718	0.00626963	0.665425	1.24306	0.577635	NM_018702	Genebody	5'/gene body
ADARB2	cg23384737	33.9346	10	1565114	CGCTCCTGCCATGGGGACTGGAGCGGCACAAACAAGGTGTCTGGTTAGGA	10	1555114	NM_018702	Body	chr10:1691567-1691718	10	1691567	1691718	0.00626963	0.665425	1.24306	0.577635	NM_018702	Genebody	5'/gene body
ADARB2	cg16990474	31.545	10	1506175	CGCCTGGACACACCTGCGAGAGTGGCTGCAATAAAACAACCACAGAGAAG	10	1496175	NM_018702	Body	chr10:1691567-1691718	10	1691567	1691718	0.00626963	0.665425	1.24306	0.577635	NM_018702	Genebody	5'/gene body
ADARB2	cg01270228	72.8658	10	1369114	CGCCTCCCCACTGCCCAGCGCCTCCCCACGGCACAGCGCCTCCCCACGGC	10	1359114	NM_018702	Body	chr10:1691567-1691718	10	1691567	1691718	0.00626963	0.665425	1.24306	0.577635	NM_018702	Genebody	5'/gene body
ADARB2	cg01364755	78.3706	10	1370694	CGCGGGTTTGAATGGAATAACTGAACGTTACGTGGTTGATTTTCAGGTAG	10	1360694	NM_018702	Body	chr10:1691567-1691718	10	1691567	1691718	0.00626963	0.665425	1.24306	0.577635	NM_018702	Genebody	5'/gene body
ADARB2	cg17349486	54.3833	10	1233675	CGTGCTGGGTTCACACCCACGTCCTCACAGCTGCCTTCCCGGTGGTGTTT	10	1223675	NM_018702	Body	chr10:1691567-1691718	10	1691567	1691718	0.00626963	0.665425	1.24306	0.577635	NM_018702	Genebody	5'/gene body
ADARB2	cg25065716	30.6832	10	1422865	TTGAAATTCATTCGGGAGCCTGTTAACAGCTGTTGTTTCCAGTAGGGACG	10	1412865	NM_018702	Body	chr10:1691567-1691718	10	1691567	1691718	0.00626963	0.665425	1.24306	0.577635	NM_018702	Genebody	5'/gene body
ADARB2	cg16282361	66.2022	10	1767482	GAATGTGAGTAAAGGGGCACGTCCCTGACTCCTGAACCGGAGTGGTCTCG	10	1757482	NM_018702	Body	chr10:1691567-1691718	10	1691567	1691718	0.00626963	0.665425	1.24306	0.577635	NM_018702	Genebody	5'/gene body
ADARB2	cg12581741	41.0979	10	1559249	TTGAAATTTTCTAATGGAAATCCTCCCTCCAGTGAGCAGGCGGCCTGACG	10	1549249	NM_018702	Body	chr10:1691567-1691718	10	1691567	1691718	0.00626963	0.665425	1.24306	0.577635	NM_018702	Genebody	5'/gene body
ADARB2	cg12051364	29.2212	10	1701675	ACCAAACTGACTAAAACGTGCACAGAAACACGATTCAGACAGTGGGAGCG	10	1691675	NM_018702	Body	chr10:1691567-1691718	10	1691567	1691718	0.00626963	0.665425	1.24306	0.577635	NM_018702	Genebody	5'/gene body
ADARB2	cg13720710	43.6965	10	1452970	GTCAGCCAGTCTGTGCTTTGATTCACCACGGGGATGAGCAGGAATCGTCG	10	1442970	NM_018702	Body	chr10:1691567-1691718	10	1691567	1691718	0.00626963	0.665425	1.24306	0.577635	NM_018702	Genebody	5'/gene body
ADARB2	cg16661473	29.1318	10	1286479	CGGGGCCTCACAGGCCACAGCACCTATTCCTGAAGAGCTGTCCGTTTCCA	10	1276479	NM_018702	Body	chr10:1691567-1691718	10	1691567	1691718	0.00626963	0.665425	1.24306	0.577635	NM_018702	Genebody	5'/gene body
ADARB2	cg16736679	32.0626	10	1704969	AGGCTCCGGTTGCAACAATTCACATCATTTCCGCTCCTGCTGTGACCACG	10	1694969	NM_018702	Body	chr10:1691567-1691718	10	1691567	1691718	0.00626963	0.665425	1.24306	0.577635	NM_018702	Genebody	5'/gene body
ADARB2	cg11323585	50.9996	10	1308926	GACGCCCTGGCCCGTGTCCTCCAGGCCAGGGGCAGTGGCTTTCTGTTTCG	10	1298926	NM_018702	Body	chr10:1691567-1691718	10	1691567	1691718	0.00626963	0.665425	1.24306	0.577635	NM_018702	Genebody	5'/gene body
ADARB2	cg20704381	49.1482	10	1416008	CTTTCCTAATGAGACCACGTGGACTCCGCGCACCTTTCCTAGTGAGACCG	10	1406008	NM_018702	Body	chr10:1691567-1691718	10	1691567	1691718	0.00626963	0.665425	1.24306	0.577635	NM_018702	Genebody	5'/gene body
ADARB2	cg14556787	40.8195	10	1669329	CGTTAGCTCCTCGAGCACCGAGACTGAGACTTATACATTTTAATAACTTG	10	1659329	NM_018702	Body	chr10:1691567-1691718	10	1691567	1691718	0.00626963	0.665425	1.24306	0.577635	NM_018702	Genebody	5'/gene body
ADARB2	cg06764387	58.9874	10	1576684	TGCACTGAAGTCCAAAGGCCAGAAGAACCCGGAGGCTTTCGGCGTTTCCG	10	1566684	NM_018702	Body	chr10:1691567-1691718	10	1691567	1691718	0.00626963	0.665425	1.24306	0.577635	NM_018702	Genebody	5'/gene body
ADARB2	cg27336068	21.6651	10	1336103	TTTGCAGCCTGTAAAACAGACTTTACTCACTGATGCCTCTCGGAGTGTCG	10	1326103	NM_018702	Body	chr10:1691567-1691718	10	1691567	1691718	0.00626963	0.665425	1.24306	0.577635	NM_018702	Genebody	5'/gene body
ADARB2	cg11342287	49.3526	10	1248798	ATTGGGATTCCTGGAAGAGACGCCTCCGTGTTAGAGGCCGTCAGAGCACG	10	1238798	NM_018702	Body	chr10:1691567-1691718	10	1691567	1691718	0.00626963	0.665425	1.24306	0.577635	NM_018702	Genebody	5'/gene body
ADARB2	cg26040809	22.5058	10	1505626	CGGGTAGAAGAGGCAGCAGGTTTGATGCCGTCAGCTTTTCCGCTAAAGTG	10	1495626	NM_018702	Body	chr10:1691567-1691718	10	1691567	1691718	0.00626963	0.665425	1.24306	0.577635	NM_018702	Genebody	5'/gene body
ADARB2	cg04941831	42.4858	10	1491207	CGGGGAGAAAAGGGTTCTGGGTAATTGTGTCCTGCACACCGGGATTCAAG	10	1481207	NM_018702	Body	chr10:1691567-1691718	10	1691567	1691718	0.00626963	0.665425	1.24306	0.577635	NM_018702	Genebody	5'/gene body
ADARB2	cg12799314	44.6063	10	1405193	GGAGGACGCCAATGCCGCAGGTGAGGGGCGCGGCGGGTGCAGGGGGAACG	10	1395193	NM_018702	Body	chr10:1691567-1691718	10	1691567	1691718	0.00626963	0.665425	1.24306	0.577635	NM_018702	Genebody	5'/gene body
ADARB2	cg04344021	44.9113	10	1245481	CGGGTCTTCGGAACCCAGGGCCCCGGGCCCTCCACACCCTCCAGAGGCTG	10	1235481	NM_018702	Body	chr10:1691567-1691718	10	1691567	1691718	0.00626963	0.665425	1.24306	0.577635	NM_018702	Genebody	5'/gene body
ADARB2	cg17023203	30.4268	10	1510048	TTGAGTCGAACACATTAAGCTCACCAGGGGAGACTGGCTCTGACATAGCG	10	1500048	NM_018702	Body	chr10:1691567-1691718	10	1691567	1691718	0.00626963	0.665425	1.24306	0.577635	NM_018702	Genebody	5'/gene body
ADARB2	cg17981439	28.2279	10	1551326	CGGTGATTAGCGTGTTTTTCAGACTAACAGCAACAGTATGTTGAACTGAA	10	1541326	NM_018702	Body	chr10:1691567-1691718	10	1691567	1691718	0.00626963	0.665425	1.24306	0.577635	NM_018702	Genebody	5'/gene body
ADARB2	cg02445968	31.0371	10	1449028	CGTCCAGTCCTGGGACGTGCAGGAATCAGGGCCCCAACTGCAGGGCCAGG	10	1439028	NM_018702	Body	chr10:1691567-1691718	10	1691567	1691718	0.00626963	0.665425	1.24306	0.577635	NM_018702	Genebody	5'/gene body
ADARB2	cg13807886	29.3014	10	1441722	CGGGGACCCTGCTAGACCCTGCTAATTGACTGAGCTTCAGTCGGAAAGGT	10	1431722	NM_018702	Body	chr10:1691567-1691718	10	1691567	1691718	0.00626963	0.665425	1.24306	0.577635	NM_018702	Genebody	5'/gene body
ADARB2	cg04278975	20.8927	10	1256574	CGTCGCAGCGATTCCTATTTCACGTCATGGCCATTCTGACAAAACAGCAG	10	1246574	NM_018702	Body	chr10:1691567-1691718	10	1691567	1691718	0.00626963	0.665425	1.24306	0.577635	NM_018702	Genebody	5'/gene body
ADARB2	cg17558772	46.3513	10	1406218	CTCCCTCTCTCTGGCGGCCACAGTCATTTCTCAGGCCTGACCTGGGGGCG	10	1396218	NM_018702	Body	chr10:1691567-1691718	10	1691567	1691718	0.00626963	0.665425	1.24306	0.577635	NM_018702	Genebody	5'/gene body
ADARB2	cg20648369	53.7981	10	1411072	TGGGGCCGGGCTGGGTGAGGGTGGGAGCCGAGCTCGCCCTGTGGCAGTCG	10	1401072	NM_018702	Body	chr10:1691567-1691718	10	1691567	1691718	0.00626963	0.665425	1.24306	0.577635	NM_018702	Genebody	5'/gene body
ADARB2	cg03183215	24.7192	10	1252341	GCGTCTGAGAGAACTGGGGCGTCTCCTTGAACTGGGACGTCTCCTCCTCG	10	1242341	NM_018702	Body	chr10:1691567-1691718	10	1691567	1691718	0.00626963	0.665425	1.24306	0.577635	NM_018702	Genebody	5'/gene body
ADARB2	cg10448329	55.1319	10	1577404	CGGCGTAAAGAGCAGAATCCCAGCACACGCGTGACCGTGGGAACCTCCCT	10	1567404	NM_018702	Body	chr10:1691567-1691718	10	1691567	1691718	0.00626963	0.665425	1.24306	0.577635	NM_018702	Genebody	5'/gene body
ADARB2	cg17919212	67.0389	10	1307646	CTGAGCGGGGGCCCAGGCTCTCCCGGAAGACGGCCTGAGTCAGGTCCACG	10	1297646	NM_018702	Body	chr10:1691567-1691718	10	1691567	1691718	0.00626963	0.665425	1.24306	0.577635	NM_018702	Genebody	5'/gene body
ADARB2	cg10292584	83.1084	10	1772472	CGGATCTCTAACTCAAATCTGGCCACGTTCATCACTGCACGTCTTTTTAA	10	1762472	NM_018702	Body	chr10:1691567-1691718	10	1691567	1691718	0.00626963	0.665425	1.24306	0.577635	NM_018702	Genebody	5'/gene body
ADARB2	cg19533322	54.0166	10	1595704	CTTTGATTTCCATTTTCGACGGCGCAAACTGCATCCTTCCTTTGAGACCG	10	1585704	NM_018702	Body	chr10:1691567-1691718	10	1691567	1691718	0.00626963	0.665425	1.24306	0.577635	NM_018702	Genebody	5'/gene body
ADARB2	cg13771471	27.147	10	1505595	CTGCTGCCTCTTCTACCCGTGTCTGCATCTGCATCATGGACCAGGACACG	10	1495595	NM_018702	Body	chr10:1691567-1691718	10	1691567	1691718	0.00626963	0.665425	1.24306	0.577635	NM_018702	Genebody	5'/gene body
ADARB2	cg19096048	33.3064	10	1585223	CGTCCGCCCGAGCAGATTCTTGTCCAGGTGTTTTTCCACTTGCAGCTCCG	10	1575223	NM_018702	Body	chr10:1691567-1691718	10	1691567	1691718	0.00626963	0.665425	1.24306	0.577635	NM_018702	Genebody	5'/gene body
ADARB2	cg02224138	28.0808	10	1231119	GTGAGTGGGAATGGTCCTCCCTTTTCATCCTCAGGACTGGCCAGTTCACG	10	1221119	NM_018702	Body	chr10:1691567-1691718	10	1691567	1691718	0.00626963	0.665425	1.24306	0.577635	NM_018702	Genebody	5'/gene body
ADARB2	cg14667192	29.9637	10	1453030	CGTCTGTGAGTGCCGCCTGATCACTTGGTGAGCAGCTGTTTCAGCTGCCC	10	1443030	NM_018702	Body	chr10:1691567-1691718	10	1691567	1691718	0.00626963	0.665425	1.24306	0.577635	NM_018702	Genebody	5'/gene body
ADARB2	cg08442149	45.7462	10	1767484	CGCGAGACCACTCCGGTTCAGGAGTCAGGGACGTGCCCCTTTACTCACAT	10	1757484	NM_018702	Body	chr10:1691567-1691718	10	1691567	1691718	0.00626963	0.665425	1.24306	0.577635	NM_018702	Genebody	5'/gene body
ADARB2	cg12513994	48.7906	10	1558762	CTGTGCTGTGTGGGCTGCTCTGCTCTGTGCGGGCTGCTGTGTGCTGTGCG	10	1548762	NM_018702	Body	chr10:1691567-1691718	10	1691567	1691718	0.00626963	0.665425	1.24306	0.577635	NM_018702	Genebody	5'/gene body
ADARB2	cg07660114	48.1157	10	1531034	CGTCTGACAGGTTTTAGAAGGAGATGGTTTCTTCTTGGTCAGCAAACCAG	10	1521034	NM_018702	Body	chr10:1691567-1691718	10	1691567	1691718	0.00626963	0.665425	1.24306	0.577635	NM_018702	Genebody	5'/gene body
ADARB2	cg02088470	45.6839	10	1551251	CGGGAGGAGCCGGTCCATCTATAAAAACCTCGATAATCGTGCCTCGTTTC	10	1541251	NM_018702	Body	chr10:1691567-1691718	10	1691567	1691718	0.00626963	0.665425	1.24306	0.577635	NM_018702	Genebody	5'/gene body
ADARB2	cg19758173	51.0249	10	1516143	CCTAGAGCTGAAGCGTGGCCGATTACGGAGGAGCCCTTGGCAGGGGACCG	10	1506143	NM_018702	Body	chr10:1691567-1691718	10	1691567	1691718	0.00626963	0.665425	1.24306	0.577635	NM_018702	Genebody	5'/gene body
ADARB2	cg00972313	46.2341	10	1531243	CGCACCTCGGATCAGTGAGGCTTGCTTCTGCCAGATTTCTCGCGGCTGTG	10	1521243	NM_018702	Body	chr10:1691567-1691718	10	1691567	1691718	0.00626963	0.665425	1.24306	0.577635	NM_018702	Genebody	5'/gene body
ADARB2	cg07728307	22.1509	10	1251862	CGGCCAGGTGGGGTCATGGGGCAGCCCACTGGGGTCAGGTGGAGGTCACG	10	1241862	NM_018702	Body	chr10:1691567-1691718	10	1691567	1691718	0.00626963	0.665425	1.24306	0.577635	NM_018702	Genebody	5'/gene body
ADARB2	cg18944640	78.8103	10	1517083	GAGGAGGCGGCTTCAGAAAGGCAAGGATGCTCGCAGGACTGCGTGTCACG	10	1507083	NM_018702	Body	chr10:1691567-1691718	10	1691567	1691718	0.00626963	0.665425	1.24306	0.577635	NM_018702	Genebody	5'/gene body
ADARB2	cg05818501	-78.3003	10	1451648	CGACCAGGCCTCAGCACCACTGAGAATCCGTTGCCACAGCGATGGCCAAG	10	1441648	NM_018702	Body	chr10:1691567-1691718	10	1691567	1691718	0.00626963	0.665425	1.24306	0.577635	NM_018702	Genebody	5'/gene body
ADARB2	cg14288086	44.3944	10	1767511	CGCGTGTGTGCCACAGCCATGTGACATCGCGAGACCACTCCGGTTCAGGA	10	1757511	NM_018702	Body	chr10:1691567-1691718	10	1691567	1691718	0.00626963	0.665425	1.24306	0.577635	NM_018702	Genebody	5'/gene body
ADARB2	cg07137277	42.3614	10	1252782	CGCACCATCTGCAAGGTAAGAACTGGAACTCCAGTCAGGAGGACAAGAGA	10	1242782	NM_018702	Body	chr10:1691567-1691718	10	1691567	1691718	0.00626963	0.665425	1.24306	0.577635	NM_018702	Genebody	5'/gene body
ADARB2	cg05248655	32.464	10	1454265	CTTGACCACATCCTTCCCCAACGCATGCCCTGAAGTCTGAGAATTTCTCG	10	1444265	NM_018702	Body	chr10:1691567-1691718	10	1691567	1691718	0.00626963	0.665425	1.24306	0.577635	NM_018702	Genebody	5'/gene body
ADARB2	cg07162000	28.5745	10	1774873	CGGCCGGAGCCCCACATCCTCCGCTTATCTCGCTCACTGACAGCTCAAGA	10	1764873	NM_018702	Body	chr10:1691567-1691718	10	1691567	1691718	0.00626963	0.665425	1.24306	0.577635	NM_018702	Genebody	5'/gene body
ADARB2	cg14429345	29.7579	10	1570418	CTGGGTAGACCAGCAGTTTAGGAAGTGAACACGGGCACTCACAGGAGGCG	10	1560418	NM_018702	Body	chr10:1691567-1691718	10	1691567	1691718	0.00626963	0.665425	1.24306	0.577635	NM_018702	Genebody	5'/gene body
ADARB2	cg14698025	33.374	10	1245418	AGGACATCTGGGCTGTGGGGAATCCTGGTGCGAAGCCGGCCCAGTACTCG	10	1235418	NM_018702	Body	chr10:1691567-1691718	10	1691567	1691718	0.00626963	0.665425	1.24306	0.577635	NM_018702	Genebody	5'/gene body
ADARB2	cg01341216	33.9356	10	1767830	AGCGTGGCCTTCTGTCCTGGAAGTGAATGTCTTTGCTCCCTGCTCTCTCG	10	1757830	NM_018702	Body	chr10:1691567-1691718	10	1691567	1691718	0.00626963	0.665425	1.24306	0.577635	NM_018702	Genebody	5'/gene body
ADARB2	cg09326084	48.5125	10	1692910	CCGACCGTCCACGAGGTCTTTCCTGGAGTGAAGCTTTAATTCTCTGTCCG	10	1682910	NM_018702	Body	chr10:1691567-1691718	10	1691567	1691718	0.00626963	0.665425	1.24306	0.577635	NM_018702	Genebody	5'/gene body
ADARB2	cg04724406	35.8212	10	1712918	GTCGCTCAGGGCCTCGAGGCTCAGAAAGTGTGTGACTTAAACACGTCACG	10	1702918	NM_018702	Body	chr10:1691567-1691718	10	1691567	1691718	0.00626963	0.665425	1.24306	0.577635	NM_018702	Genebody	5'/gene body
ADARB2	cg20525449	51.4732	10	1416224	CGGAGTCTCACTGGAAGCGGGTTTCACTAGGAAAGGTGCACGGAGTCCAC	10	1406224	NM_018702	Body	chr10:1691567-1691718	10	1691567	1691718	0.00626963	0.665425	1.24306	0.577635	NM_018702	Genebody	5'/gene body
ADARB2	cg00525288	67.3729	10	1236072	CGCAGGAGTCTGAACTCAGAAAACATGAGCATCAGCAGCTGAGCTCCGAG	10	1226072	NM_018702	Body	chr10:1691567-1691718	10	1691567	1691718	0.00626963	0.665425	1.24306	0.577635	NM_018702	Genebody	5'/gene body
ADARB2	cg24323552	-71.4831	10	1438548	CGCAGCCTTCACGCCCGTCTCTGGTGAGTTTGGGCTATTTGAACAAAGGA	10	1428548	NM_018702	Body	chr10:1691567-1691718	10	1691567	1691718	0.00626963	0.665425	1.24306	0.577635	NM_018702	Genebody	5'/gene body
ADARB2	cg04992974	82.7211	10	1334207	CGCGAACAGCCCCACTGGAATTGGTAACTTGGAAGGCGCAGCTCCACGGA	10	1324207	NM_018702	Body	chr10:1691567-1691718	10	1691567	1691718	0.00626963	0.665425	1.24306	0.577635	NM_018702	Genebody	5'/gene body
ADARB2	cg02972640	73.2529	10	1415977	CTGGAAAATTCCTGATGTGGACTCCATGCACCTTTCCTAATGAGACCACG	10	1405977	NM_018702	Body	chr10:1691567-1691718	10	1691567	1691718	0.00626963	0.665425	1.24306	0.577635	NM_018702	Genebody	5'/gene body
ADARB2	cg25370941	44.1101	10	1418884	GTTGCTACAGAAAGGCGGCTGCTGCACCTCTGTAAGTTTGAAACCATTCG	10	1408884	NM_018702	Body	chr10:1691567-1691718	10	1691567	1691718	0.00626963	0.665425	1.24306	0.577635	NM_018702	Genebody	5'/gene body
ADARB2	cg05506270	43.0468	10	1654421	CATTCCCTCCTGCAGGGCAGATTCGTGCTTGGTGCAGAAGCACAAGGACG	10	1644421	NM_018702	Body	chr10:1691567-1691718	10	1691567	1691718	0.00626963	0.665425	1.24306	0.577635	NM_018702	Genebody	5'/gene body
ADARB2	cg00363080	32.8118	10	1454292	CGCATGCCCTGAAGTCTGAGAATTTCTCGGAAGACAAGCACTCTCCTCAA	10	1444292	NM_018702	Body	chr10:1691567-1691718	10	1691567	1691718	0.00626963	0.665425	1.24306	0.577635	NM_018702	Genebody	5'/gene body
ADARB2	cg20257634	49.6005	10	1285535	CGCTCATGACCAGCCAGCACTGTTTTTATTTAAGATGGGAGGGAAGCCTG	10	1275535	NM_018702	Body	chr10:1691567-1691718	10	1691567	1691718	0.00626963	0.665425	1.24306	0.577635	NM_018702	Genebody	5'/gene body
ADARB2	cg12205554	47.0354	10	1567897	CGGCTAGCTCTGTGCAAATGGTGGGCGTCTTCTGCAAGCCACCCTGTCTT	10	1557897	NM_018702	Body	chr10:1691567-1691718	10	1691567	1691718	0.00626963	0.665425	1.24306	0.577635	NM_018702	Genebody	5'/gene body
ADARB2	cg02027800	46.4258	10	1228949	TGTTTGGACGAGCAACAACACAAATTCAGAACGTGCCTCTTTCCAGATCG	10	1218949	NM_018702	3'UTR	chr10:1691567-1691718	10	1691567	1691718	0.00626963	0.665425	1.24306	0.577635	NM_018702	Genebody	5'/gene body
ADARB2	cg17083801	49.1674	10	1369471	CGCCTCCTCACTGCCCAGCGCCTCCCCACGGCACAGCACCTCCTCACTGC	10	1359471	NM_018702	Body	chr10:1691567-1691718	10	1691567	1691718	0.00626963	0.665425	1.24306	0.577635	NM_018702	Genebody	5'/gene body
ADARB2	cg26619296	59.9391	10	1585286	CAGGCCTGTTACAGCGACGGTGCGGCTTCCCTGCCTGGGTTGTTGGGACG	10	1575286	NM_018702	Body	chr10:1691567-1691718	10	1691567	1691718	0.00626963	0.665425	1.24306	0.577635	NM_018702	Genebody	5'/gene body
ADARB2	cg12344468	36.6091	10	1577596	CGGAATATTGTGTTTACCGAGAACTCAGCTGCACTGGCACACGGAGGTAT	10	1567596	NM_018702	Body	chr10:1691567-1691718	10	1691567	1691718	0.00626963	0.665425	1.24306	0.577635	NM_018702	Genebody	5'/gene body
ADARB2	cg22676877	40.1356	10	1597804	CCGGCCCATATATGTTTTCATAAGGCCCTCAGCTCTGCCTTGTAGTCTCG	10	1587804	NM_018702	Body	chr10:1691567-1691718	10	1691567	1691718	0.00626963	0.665425	1.24306	0.577635	NM_018702	Genebody	5'/gene body
ADARB2	cg25379549	71.8408	10	1707569	CGCACCCCGACGTGGGGAACTCGCATCCACCCAGGGAACGGCACACATCT	10	1697569	NM_018702	Body	chr10:1691567-1691718	10	1691567	1691718	0.00626963	0.665425	1.24306	0.577635	NM_018702	Genebody	5'/gene body
ADARB2	cg08643855	84.2709	10	1416142	GGTGCACGGAGTCCACGCGGTTTCACTAGGAAAGGTGCGCGGAGCCCACG	10	1406142	NM_018702	Body	chr10:1691567-1691718	10	1691567	1691718	0.00626963	0.665425	1.24306	0.577635	NM_018702	Genebody	5'/gene body
ADARB2	cg07025949	21.6936	10	1778844	CGCGCCAGCTACTCCCATCCAAACTGTCCCGGAGGAAGGGATAGGCGAAG	10	1768844	NM_018702	Body	chr10:1691567-1691718	10	1691567	1691718	0.00626963	0.665425	1.24306	0.577635	NM_018702	Genebody	5'/gene body
ADARB2	cg27354589	69.909	10	1705581	CGCTGCTACAGAGCGCTGCCACTCCCGAAACGCCCTCCGTGCTCCGCCTG	10	1695581	NM_018702	Body	chr10:1691567-1691718	10	1691567	1691718	0.00626963	0.665425	1.24306	0.577635	NM_018702	Genebody	5'/gene body
ADARB2	cg04976075	22.8755	10	1230850	GAGATTATCAACGCCACCACTGGGCGGAGGAGCTGTGGGGGCCCATCCCG	10	1220850	NM_018702	Body	chr10:1691567-1691718	10	1691567	1691718	0.00626963	0.665425	1.24306	0.577635	NM_018702	Genebody	5'/gene body
ADARB2	cg25430878	45.6218	10	1257999	CGGCAGGAGGACACACGTGGCCGTGGAAATGACCTCACGTGAGGCACCAT	10	1247999	NM_018702	Body	chr10:1691567-1691718	10	1691567	1691718	0.00626963	0.665425	1.24306	0.577635	NM_018702	Genebody	5'/gene body
ADARB2	cg17969572	29.252	10	1508989	CGGGGAACGTGCTCTGTGGTTCCAGGTGCCACAGTCTTCCATAGAGAAAT	10	1498989	NM_018702	Body	chr10:1691567-1691718	10	1691567	1691718	0.00626963	0.665425	1.24306	0.577635	NM_018702	Genebody	5'/gene body
ADARB2	cg17221993	34.0748	10	1234983	CGCACGAGGCCATGGCCCTTCCATGTCGGTGAGGAAGAGATGGCCCTCCT	10	1224983	NM_018702	Body	chr10:1691567-1691718	10	1691567	1691718	0.00626963	0.665425	1.24306	0.577635	NM_018702	Genebody	5'/gene body
ADARB2	cg02204442	28.522	10	1234378	AACGGAGGAACCGACCAACAAGCAAAGGTCAGTTCCTTGTTCCTTTCACG	10	1224378	NM_018702	Body	chr10:1691567-1691718	10	1691567	1691718	0.00626963	0.665425	1.24306	0.577635	NM_018702	Genebody	5'/gene body
ADARB2	cg27517502	59.1105	10	1248770	CGCCTCCGTGTTAGAGGCCGTCAGAGCACGGGCTTTGAACAAAACTTCCG	10	1238770	NM_018702	Body	chr10:1691567-1691718	10	1691567	1691718	0.00626963	0.665425	1.24306	0.577635	NM_018702	Genebody	5'/gene body
ADARB2	cg13684379	46.3549	10	1511173	CGGGGCCACTTGGGCAAGACACCCCGACGTTCTAAGCTGCAGTGTTCTCA	10	1501173	NM_018702	Body	chr10:1691567-1691718	10	1691567	1691718	0.00626963	0.665425	1.24306	0.577635	NM_018702	Genebody	5'/gene body
ADARB2	cg19873199	41.8787	10	1547478	CGGGTTAAATGGGGCAATGCGAGGCACACAGTGAGGCTGATTTGTCATTG	10	1537478	NM_018702	Body	chr10:1691567-1691718	10	1691567	1691718	0.00626963	0.665425	1.24306	0.577635	NM_018702	Genebody	5'/gene body
ADARB2	cg11270017	52.8304	10	1401818	CGCTCACCCTTACAGACACACTATTGCAGGTCTCCGAGGGCCTTTGGGAG	10	1391818	NM_018702	Body	chr10:1691567-1691718	10	1691567	1691718	0.00626963	0.665425	1.24306	0.577635	NM_018702	Genebody	5'/gene body
ADARB2	cg05407757	37.9761	10	1690932	CGCTATGACTAGACTTCGTTAGTCAGCGTAATGGTAGATTCATCTTCTGA	10	1680932	NM_018702	Body	chr10:1691567-1691718	10	1691567	1691718	0.00626963	0.665425	1.24306	0.577635	NM_018702	Genebody	5'/gene body
ADARB2	cg10055817	39.4043	10	1229050	CACACTCGCGTGTTTCTGGGACACCAAAGTAAAACGAATGCAGGGAACCG	10	1219050	NM_018702	3'UTR	chr10:1691567-1691718	10	1691567	1691718	0.00626963	0.665425	1.24306	0.577635	NM_018702	Genebody	5'/gene body
ADARB2	cg20205188	51.9908	10	1251771	CGTCAGCAGTCAGGATGGCATCTACCCAGTCTCGGTCCATCCCGGCCACC	10	1241771	NM_018702	Body	chr10:1691567-1691718	10	1691567	1691718	0.00626963	0.665425	1.24306	0.577635	NM_018702	Genebody	5'/gene body
ADARB2	cg23934139	125.413	10	1726109	CGGTGCAGTCTCCTCTGACTCAGGGAGGCTCCGTTTACAGAGTCCACCCC	10	1716109	NM_018702	Body	chr10:1691567-1691718	10	1691567	1691718	0.00626963	0.665425	1.24306	0.577635	NM_018702	Genebody	5'/gene body
ADARB2	cg13911959	91.6171	10	1505654	CGGCATCAAACCTGCTGCCTCTTCTACCCGTGTCTGCATCTGCATCATGG	10	1495654	NM_018702	Body	chr10:1691567-1691718	10	1691567	1691718	0.00626963	0.665425	1.24306	0.577635	NM_018702	Genebody	5'/gene body
ADARB2	cg04887078	29.244	10	1610558	CGGCTGGACCATCGGTGCTGCTTTTCTGTGCTGCTGGTGCAGGAGCCCTT	10	1600558	NM_018702	Body	chr10:1691567-1691718	10	1691567	1691718	0.00626963	0.665425	1.24306	0.577635	NM_018702	Genebody	5'/gene body
ADARB2	cg26540630	26.4919	10	1334238	TCCAGTGGGGCTGTTCGCGTCTGCCACCAACTTTCCTAAGACTGACCTCG	10	1324238	NM_018702	Body	chr10:1691567-1691718	10	1691567	1691718	0.00626963	0.665425	1.24306	0.577635	NM_018702	Genebody	5'/gene body
ADARB2	cg07928363	26.5061	10	1254425	ACACCTGGGTGTGTCTGTCCCTGGCCCCAGCACTCAGGTGCAGGCAGCCG	10	1244425	NM_018702	Body	chr10:1691567-1691718	10	1691567	1691718	0.00626963	0.665425	1.24306	0.577635	NM_018702	Genebody	5'/gene body
ADARB2	cg08482957	51.6889	10	1437944	TCCCTATCTGCGTCCTGGGCAGCTGCGGGAATCCAATGAGACAAGGACCG	10	1427944	NM_018702	Body	chr10:1691567-1691718	10	1691567	1691718	0.00626963	0.665425	1.24306	0.577635	NM_018702	Genebody	5'/gene body
ADARB2	cg11791289	35.622	10	1242192	ATAGTCAAAAATCCATACCTCAGGGTGATTGCATTCCAGTAGGGGAGACG	10	1232192	NM_018702	Body	chr10:1691567-1691718	10	1691567	1691718	0.00626963	0.665425	1.24306	0.577635	NM_018702	Genebody	5'/gene body
ADARB2	cg20423602	24.1482	10	1560592	CGCATTCCAAGGCAAACAGGTACAGTTGTGAAGGGAAATTGGGAGCATTC	10	1550592	NM_018702	Body	chr10:1691567-1691718	10	1691567	1691718	0.00626963	0.665425	1.24306	0.577635	NM_018702	Genebody	5'/gene body
ADARB2	cg09514185	35.5356	10	1712988	GCCAACACTACGGCTTCCTGAGCTGTCCAGCAGGTTTCTGCTTCTCAACG	10	1702988	NM_018702	Body	chr10:1691567-1691718	10	1691567	1691718	0.00626963	0.665425	1.24306	0.577635	NM_018702	Genebody	5'/gene body
ADARB2	cg03462714	35.3915	10	1547894	GGTGGGGACGGGAGTGGCAGAACCACGGGCATGGGGAGGCGGCTGCCACG	10	1537894	NM_018702	Body	chr10:1691567-1691718	10	1691567	1691718	0.00626963	0.665425	1.24306	0.577635	NM_018702	Genebody	5'/gene body
ADARB2	cg10826702	67.719	10	1285425	ACACGTCCGGACCATTTCTTGGAAGAGGTGACACACAAATTAATGTCACG	10	1275425	NM_018702	Body	chr10:1691567-1691718	10	1691567	1691718	0.00626963	0.665425	1.24306	0.577635	NM_018702	Genebody	5'/gene body
ADARB2	cg08284873	33.5978	10	1246035	GGTGGCCCGTGTGGTGCAGGCTGCCCACCACGATGCTCTGCAGGTACACG	10	1236035	NM_018702	Body	chr10:1691567-1691718	10	1691567	1691718	0.00626963	0.665425	1.24306	0.577635	NM_018702	Genebody	5'/gene body
ADARB2	cg10041069	36.0939	10	1560628	CGGAGCTCTGCACTCCAAGCTCCTGGAAACAATAACGTCCCTGGACCTCC	10	1550628	NM_018702	Body	chr10:1691567-1691718	10	1691567	1691718	0.00626963	0.665425	1.24306	0.577635	NM_018702	Genebody	5'/gene body
ADARB2	cg26345613	91.2479	10	1713384	CGCCGGCAAGCCACAGCGTCTGCTCTCATGATCTCGCCCCCACCCGCCTT	10	1703384	NM_018702	Body	chr10:1691567-1691718	10	1691567	1691718	0.00626963	0.665425	1.24306	0.577635	NM_018702	Genebody	5'/gene body
ADARB2	cg09952232	34.6675	10	1438024	TGTGATGGCCAGGCTCGGCTCACTGTGTCTCATAGCGGCTGCCTTCAGCG	10	1428024	NM_018702	Body	chr10:1691567-1691718	10	1691567	1691718	0.00626963	0.665425	1.24306	0.577635	NM_018702	Genebody	5'/gene body
ADARB2	cg13504411	40.5429	10	1596029	CGGGAAACGCATTTCCCATCGCCCCAAACACAAACCCTGCACCTCTGGCC	10	1586029	NM_018702	Body	chr10:1691567-1691718	10	1691567	1691718	0.00626963	0.665425	1.24306	0.577635	NM_018702	Genebody	5'/gene body
ADARB2	cg07215869	35.2344	10	1235975	GATGCTCACGTTTTCTGAGTTCAGACGACACAGGCTCTGTCCCTCAATCG	10	1225975	NM_018702	Body	chr10:1691567-1691718	10	1691567	1691718	0.00626963	0.665425	1.24306	0.577635	NM_018702	Genebody	5'/gene body
ADARB2	cg16754015	22.6411	10	1415068	CGGGGAACACTTGCTATGTTAGCTGCACGTCAGGATTCTTAGAAAGGTTT	10	1405068	NM_018702	Body	chr10:1691567-1691718	10	1691567	1691718	0.00626963	0.665425	1.24306	0.577635	NM_018702	Genebody	5'/gene body
ADARB2	cg20151301	45.7813	10	1366415	GAAATGCAAATGAAAACCACACGAGGTACCATATGAGTCCACACATCACG	10	1356415	NM_018702	Body	chr10:1691567-1691718	10	1691567	1691718	0.00626963	0.665425	1.24306	0.577635	NM_018702	Genebody	5'/gene body
ADARB2	cg20455197	42.2172	10	1558903	TTTCCCCCATCTCTGTCGCATCACAGTTGGAAGGGTGCACGGGGCCTCCG	10	1548903	NM_018702	Body	chr10:1691567-1691718	10	1691567	1691718	0.00626963	0.665425	1.24306	0.577635	NM_018702	Genebody	5'/gene body
ADARB2	cg01033356	22.7821	10	1402917	CGGGCCATTCATCTCTGCTCTGCACGCGGCGTCCAAGGGGCCCATTTTAC	10	1392917	NM_018702	Body	chr10:1691567-1691718	10	1691567	1691718	0.00626963	0.665425	1.24306	0.577635	NM_018702	Genebody	5'/gene body
ADARB2	cg04245026	40.2891	10	1510077	CGGCTTTCGTTTCAGGAAGAGGGACACAGCGCTATGTCAGAGCCAGTCTC	10	1500077	NM_018702	Body	chr10:1691567-1691718	10	1691567	1691718	0.00626963	0.665425	1.24306	0.577635	NM_018702	Genebody	5'/gene body
ADARB2	cg14040899	67.1226	10	1256651	CGCTCACTGCACTCATGAGCGAAGGAAACCTGCTGTTTTGTCAGAATGGC	10	1246651	NM_018702	Body	chr10:1691567-1691718	10	1691567	1691718	0.00626963	0.665425	1.24306	0.577635	NM_018702	Genebody	5'/gene body
ADARB2	cg17861863	35.5361	10	1454387	CGCTCCGAACCCGTCCAGCATCGTCCCGAGCCTCAGCTCAGCGGAGAAAA	10	1444387	NM_018702	Body	chr10:1691567-1691718	10	1691567	1691718	0.00626963	0.665425	1.24306	0.577635	NM_018702	Genebody	5'/gene body
ADARB2	cg11437063	57.4622	10	1715848	CGTCGGATCATAACGATGACGAAGGAAAGGGCGAATCCCTCCAATGGAGT	10	1705848	NM_018702	Body	chr10:1691567-1691718	10	1691567	1691718	0.00626963	0.665425	1.24306	0.577635	NM_018702	Genebody	5'/gene body
ADARB2	cg25884812	24.3447	10	1233185	CGGCCCCTGCCTAGTAGGACAGCCACAGCGGCCAACGGGCCAGATTGTCC	10	1223185	NM_018702	Body	chr10:1341698-1342027	10	1341698	1342027	0.00175464	-0.391137	0.250006	0.641143	NM_018702	Genebody	3'/gene body
ADARB2	cg06028247	59.8361	10	1686427	CGGCTGCAGCCTGGAGGAAGAAAATACAAAAGCCCTGGAGGAATACTTCC	10	1676427	NM_018702	Body	chr10:1341698-1342027	10	1341698	1342027	0.00175464	-0.391137	0.250006	0.641143	NM_018702	Genebody	3'/gene body
ADARB2	cg15531433	40.7526	10	1639090	CGGGAAATGGAATAAAAGACTAAACCCTCCGGGTGCCAGTAAATCCTGGC	10	1629090	NM_018702	Body	chr10:1341698-1342027	10	1341698	1342027	0.00175464	-0.391137	0.250006	0.641143	NM_018702	Genebody	3'/gene body
ADARB2	cg23769345	54.7562	10	1665183	GGCTCATCTGTGTTGGGGCGCGTGTCCGTAGTTTGCACCTTTGGCCTACG	10	1655183	NM_018702	Body	chr10:1341698-1342027	10	1341698	1342027	0.00175464	-0.391137	0.250006	0.641143	NM_018702	Genebody	3'/gene body
ADARB2	cg02059512	29.1244	10	1410671	GCCCTGGAAACCCTTCTTTCAGGTTCCCTGGAATTCCTGCAAAGTGCACG	10	1400671	NM_018702	Body	chr10:1341698-1342027	10	1341698	1342027	0.00175464	-0.391137	0.250006	0.641143	NM_018702	Genebody	3'/gene body
ADARB2	cg16772023	62.3978	10	1308866	CTCCCGTGTCCTGCTGATGGCTCTCGTCTGAATACACACACTTGTGAACG	10	1298866	NM_018702	Body	chr10:1341698-1342027	10	1341698	1342027	0.00175464	-0.391137	0.250006	0.641143	NM_018702	Genebody	3'/gene body
ADARB2	cg23864180	24.6935	10	1256353	CGAGGCCGGGAACCCGTGGTCATATTTGCTTCTTCGTTTAGAAATTTCTC	10	1246353	NM_018702	Body	chr10:1341698-1342027	10	1341698	1342027	0.00175464	-0.391137	0.250006	0.641143	NM_018702	Genebody	3'/gene body
ADARB2	cg23131974	54.8854	10	1767723	TGGGTGGTGGGGGGCTTTCCCTGCTTCAGGGTCCTGGACGTCTCTTCCCG	10	1757723	NM_018702	Body	chr10:1341698-1342027	10	1341698	1342027	0.00175464	-0.391137	0.250006	0.641143	NM_018702	Genebody	3'/gene body
ADARB2	cg16419019	61.2198	10	1285332	CGTGTATTTACAGGTAACTCTGTGGACGTGGCCGCGGTCAGCGGCTAACG	10	1275332	NM_018702	Body	chr10:1341698-1342027	10	1341698	1342027	0.00175464	-0.391137	0.250006	0.641143	NM_018702	Genebody	3'/gene body
ADARB2	cg17276513	29.0576	10	1587971	CGCCCTCACTGCGCTTCTGCCTCTGCTGACCTTGGGGCTTCCTTGTTGCT	10	1577971	NM_018702	Body	chr10:1341698-1342027	10	1341698	1342027	0.00175464	-0.391137	0.250006	0.641143	NM_018702	Genebody	3'/gene body
ADARB2	cg10544696	24.389	10	1585345	CGCAGAGAGCAGGGAGAGCAGGGAAGCCACCCCACACCGCCCCAGGGTGG	10	1575345	NM_018702	Body	chr10:1341698-1342027	10	1341698	1342027	0.00175464	-0.391137	0.250006	0.641143	NM_018702	Genebody	3'/gene body
ADARB2	cg23631669	62.0674	10	1713418	GAGAGGGTGCTGGGCGCCGGCAAGCCACAGCGTCTGCTCTCATGATCTCG	10	1703418	NM_018702	Body	chr10:1341698-1342027	10	1341698	1342027	0.00175464	-0.391137	0.250006	0.641143	NM_018702	Genebody	3'/gene body
ADARB2	cg04095790	57.583	10	1308190	TGAGAGGGGGGCCCAGACTCTCCCGGAAGACGGCCTGAGTCAGGTCCACG	10	1298190	NM_018702	Body	chr10:1341698-1342027	10	1341698	1342027	0.00175464	-0.391137	0.250006	0.641143	NM_018702	Genebody	3'/gene body
ADARB2	cg05043025	68.4189	10	1569971	CCCTGTCGTCCATCTGATGTTCTTGCCAACACCCCTTCAAATATCTCACG	10	1559971	NM_018702	Body	chr10:1341698-1342027	10	1341698	1342027	0.00175464	-0.391137	0.250006	0.641143	NM_018702	Genebody	3'/gene body
ADARB2	cg05810886	22.0205	10	1693107	CGGCTCATGTGAGGGCTGGCCAGCCACACAGCACCAGGCTGACTTTAGCA	10	1683107	NM_018702	Body	chr10:1341698-1342027	10	1341698	1342027	0.00175464	-0.391137	0.250006	0.641143	NM_018702	Genebody	3'/gene body
ADARB2	cg23384737	33.9346	10	1565114	CGCTCCTGCCATGGGGACTGGAGCGGCACAAACAAGGTGTCTGGTTAGGA	10	1555114	NM_018702	Body	chr10:1341698-1342027	10	1341698	1342027	0.00175464	-0.391137	0.250006	0.641143	NM_018702	Genebody	3'/gene body
ADARB2	cg16990474	31.545	10	1506175	CGCCTGGACACACCTGCGAGAGTGGCTGCAATAAAACAACCACAGAGAAG	10	1496175	NM_018702	Body	chr10:1341698-1342027	10	1341698	1342027	0.00175464	-0.391137	0.250006	0.641143	NM_018702	Genebody	3'/gene body
ADARB2	cg01270228	72.8658	10	1369114	CGCCTCCCCACTGCCCAGCGCCTCCCCACGGCACAGCGCCTCCCCACGGC	10	1359114	NM_018702	Body	chr10:1341698-1342027	10	1341698	1342027	0.00175464	-0.391137	0.250006	0.641143	NM_018702	Genebody	3'/gene body
ADARB2	cg01364755	78.3706	10	1370694	CGCGGGTTTGAATGGAATAACTGAACGTTACGTGGTTGATTTTCAGGTAG	10	1360694	NM_018702	Body	chr10:1341698-1342027	10	1341698	1342027	0.00175464	-0.391137	0.250006	0.641143	NM_018702	Genebody	3'/gene body
ADARB2	cg17349486	54.3833	10	1233675	CGTGCTGGGTTCACACCCACGTCCTCACAGCTGCCTTCCCGGTGGTGTTT	10	1223675	NM_018702	Body	chr10:1341698-1342027	10	1341698	1342027	0.00175464	-0.391137	0.250006	0.641143	NM_018702	Genebody	3'/gene body
ADARB2	cg25065716	30.6832	10	1422865	TTGAAATTCATTCGGGAGCCTGTTAACAGCTGTTGTTTCCAGTAGGGACG	10	1412865	NM_018702	Body	chr10:1341698-1342027	10	1341698	1342027	0.00175464	-0.391137	0.250006	0.641143	NM_018702	Genebody	3'/gene body
ADARB2	cg16282361	66.2022	10	1767482	GAATGTGAGTAAAGGGGCACGTCCCTGACTCCTGAACCGGAGTGGTCTCG	10	1757482	NM_018702	Body	chr10:1341698-1342027	10	1341698	1342027	0.00175464	-0.391137	0.250006	0.641143	NM_018702	Genebody	3'/gene body
ADARB2	cg12581741	41.0979	10	1559249	TTGAAATTTTCTAATGGAAATCCTCCCTCCAGTGAGCAGGCGGCCTGACG	10	1549249	NM_018702	Body	chr10:1341698-1342027	10	1341698	1342027	0.00175464	-0.391137	0.250006	0.641143	NM_018702	Genebody	3'/gene body
ADARB2	cg12051364	29.2212	10	1701675	ACCAAACTGACTAAAACGTGCACAGAAACACGATTCAGACAGTGGGAGCG	10	1691675	NM_018702	Body	chr10:1341698-1342027	10	1341698	1342027	0.00175464	-0.391137	0.250006	0.641143	NM_018702	Genebody	3'/gene body
ADARB2	cg13720710	43.6965	10	1452970	GTCAGCCAGTCTGTGCTTTGATTCACCACGGGGATGAGCAGGAATCGTCG	10	1442970	NM_018702	Body	chr10:1341698-1342027	10	1341698	1342027	0.00175464	-0.391137	0.250006	0.641143	NM_018702	Genebody	3'/gene body
ADARB2	cg16661473	29.1318	10	1286479	CGGGGCCTCACAGGCCACAGCACCTATTCCTGAAGAGCTGTCCGTTTCCA	10	1276479	NM_018702	Body	chr10:1341698-1342027	10	1341698	1342027	0.00175464	-0.391137	0.250006	0.641143	NM_018702	Genebody	3'/gene body
ADARB2	cg16736679	32.0626	10	1704969	AGGCTCCGGTTGCAACAATTCACATCATTTCCGCTCCTGCTGTGACCACG	10	1694969	NM_018702	Body	chr10:1341698-1342027	10	1341698	1342027	0.00175464	-0.391137	0.250006	0.641143	NM_018702	Genebody	3'/gene body
ADARB2	cg11323585	50.9996	10	1308926	GACGCCCTGGCCCGTGTCCTCCAGGCCAGGGGCAGTGGCTTTCTGTTTCG	10	1298926	NM_018702	Body	chr10:1341698-1342027	10	1341698	1342027	0.00175464	-0.391137	0.250006	0.641143	NM_018702	Genebody	3'/gene body
ADARB2	cg20704381	49.1482	10	1416008	CTTTCCTAATGAGACCACGTGGACTCCGCGCACCTTTCCTAGTGAGACCG	10	1406008	NM_018702	Body	chr10:1341698-1342027	10	1341698	1342027	0.00175464	-0.391137	0.250006	0.641143	NM_018702	Genebody	3'/gene body
ADARB2	cg14556787	40.8195	10	1669329	CGTTAGCTCCTCGAGCACCGAGACTGAGACTTATACATTTTAATAACTTG	10	1659329	NM_018702	Body	chr10:1341698-1342027	10	1341698	1342027	0.00175464	-0.391137	0.250006	0.641143	NM_018702	Genebody	3'/gene body
ADARB2	cg06764387	58.9874	10	1576684	TGCACTGAAGTCCAAAGGCCAGAAGAACCCGGAGGCTTTCGGCGTTTCCG	10	1566684	NM_018702	Body	chr10:1341698-1342027	10	1341698	1342027	0.00175464	-0.391137	0.250006	0.641143	NM_018702	Genebody	3'/gene body
ADARB2	cg27336068	21.6651	10	1336103	TTTGCAGCCTGTAAAACAGACTTTACTCACTGATGCCTCTCGGAGTGTCG	10	1326103	NM_018702	Body	chr10:1341698-1342027	10	1341698	1342027	0.00175464	-0.391137	0.250006	0.641143	NM_018702	Genebody	3'/gene body
ADARB2	cg11342287	49.3526	10	1248798	ATTGGGATTCCTGGAAGAGACGCCTCCGTGTTAGAGGCCGTCAGAGCACG	10	1238798	NM_018702	Body	chr10:1341698-1342027	10	1341698	1342027	0.00175464	-0.391137	0.250006	0.641143	NM_018702	Genebody	3'/gene body
ADARB2	cg26040809	22.5058	10	1505626	CGGGTAGAAGAGGCAGCAGGTTTGATGCCGTCAGCTTTTCCGCTAAAGTG	10	1495626	NM_018702	Body	chr10:1341698-1342027	10	1341698	1342027	0.00175464	-0.391137	0.250006	0.641143	NM_018702	Genebody	3'/gene body
ADARB2	cg04941831	42.4858	10	1491207	CGGGGAGAAAAGGGTTCTGGGTAATTGTGTCCTGCACACCGGGATTCAAG	10	1481207	NM_018702	Body	chr10:1341698-1342027	10	1341698	1342027	0.00175464	-0.391137	0.250006	0.641143	NM_018702	Genebody	3'/gene body
ADARB2	cg12799314	44.6063	10	1405193	GGAGGACGCCAATGCCGCAGGTGAGGGGCGCGGCGGGTGCAGGGGGAACG	10	1395193	NM_018702	Body	chr10:1341698-1342027	10	1341698	1342027	0.00175464	-0.391137	0.250006	0.641143	NM_018702	Genebody	3'/gene body
ADARB2	cg04344021	44.9113	10	1245481	CGGGTCTTCGGAACCCAGGGCCCCGGGCCCTCCACACCCTCCAGAGGCTG	10	1235481	NM_018702	Body	chr10:1341698-1342027	10	1341698	1342027	0.00175464	-0.391137	0.250006	0.641143	NM_018702	Genebody	3'/gene body
ADARB2	cg17023203	30.4268	10	1510048	TTGAGTCGAACACATTAAGCTCACCAGGGGAGACTGGCTCTGACATAGCG	10	1500048	NM_018702	Body	chr10:1341698-1342027	10	1341698	1342027	0.00175464	-0.391137	0.250006	0.641143	NM_018702	Genebody	3'/gene body
ADARB2	cg17981439	28.2279	10	1551326	CGGTGATTAGCGTGTTTTTCAGACTAACAGCAACAGTATGTTGAACTGAA	10	1541326	NM_018702	Body	chr10:1341698-1342027	10	1341698	1342027	0.00175464	-0.391137	0.250006	0.641143	NM_018702	Genebody	3'/gene body
ADARB2	cg02445968	31.0371	10	1449028	CGTCCAGTCCTGGGACGTGCAGGAATCAGGGCCCCAACTGCAGGGCCAGG	10	1439028	NM_018702	Body	chr10:1341698-1342027	10	1341698	1342027	0.00175464	-0.391137	0.250006	0.641143	NM_018702	Genebody	3'/gene body
ADARB2	cg13807886	29.3014	10	1441722	CGGGGACCCTGCTAGACCCTGCTAATTGACTGAGCTTCAGTCGGAAAGGT	10	1431722	NM_018702	Body	chr10:1341698-1342027	10	1341698	1342027	0.00175464	-0.391137	0.250006	0.641143	NM_018702	Genebody	3'/gene body
ADARB2	cg04278975	20.8927	10	1256574	CGTCGCAGCGATTCCTATTTCACGTCATGGCCATTCTGACAAAACAGCAG	10	1246574	NM_018702	Body	chr10:1341698-1342027	10	1341698	1342027	0.00175464	-0.391137	0.250006	0.641143	NM_018702	Genebody	3'/gene body
ADARB2	cg17558772	46.3513	10	1406218	CTCCCTCTCTCTGGCGGCCACAGTCATTTCTCAGGCCTGACCTGGGGGCG	10	1396218	NM_018702	Body	chr10:1341698-1342027	10	1341698	1342027	0.00175464	-0.391137	0.250006	0.641143	NM_018702	Genebody	3'/gene body
ADARB2	cg20648369	53.7981	10	1411072	TGGGGCCGGGCTGGGTGAGGGTGGGAGCCGAGCTCGCCCTGTGGCAGTCG	10	1401072	NM_018702	Body	chr10:1341698-1342027	10	1341698	1342027	0.00175464	-0.391137	0.250006	0.641143	NM_018702	Genebody	3'/gene body
ADARB2	cg03183215	24.7192	10	1252341	GCGTCTGAGAGAACTGGGGCGTCTCCTTGAACTGGGACGTCTCCTCCTCG	10	1242341	NM_018702	Body	chr10:1341698-1342027	10	1341698	1342027	0.00175464	-0.391137	0.250006	0.641143	NM_018702	Genebody	3'/gene body
ADARB2	cg10448329	55.1319	10	1577404	CGGCGTAAAGAGCAGAATCCCAGCACACGCGTGACCGTGGGAACCTCCCT	10	1567404	NM_018702	Body	chr10:1341698-1342027	10	1341698	1342027	0.00175464	-0.391137	0.250006	0.641143	NM_018702	Genebody	3'/gene body
ADARB2	cg17919212	67.0389	10	1307646	CTGAGCGGGGGCCCAGGCTCTCCCGGAAGACGGCCTGAGTCAGGTCCACG	10	1297646	NM_018702	Body	chr10:1341698-1342027	10	1341698	1342027	0.00175464	-0.391137	0.250006	0.641143	NM_018702	Genebody	3'/gene body
ADARB2	cg10292584	83.1084	10	1772472	CGGATCTCTAACTCAAATCTGGCCACGTTCATCACTGCACGTCTTTTTAA	10	1762472	NM_018702	Body	chr10:1341698-1342027	10	1341698	1342027	0.00175464	-0.391137	0.250006	0.641143	NM_018702	Genebody	3'/gene body
ADARB2	cg19533322	54.0166	10	1595704	CTTTGATTTCCATTTTCGACGGCGCAAACTGCATCCTTCCTTTGAGACCG	10	1585704	NM_018702	Body	chr10:1341698-1342027	10	1341698	1342027	0.00175464	-0.391137	0.250006	0.641143	NM_018702	Genebody	3'/gene body
ADARB2	cg13771471	27.147	10	1505595	CTGCTGCCTCTTCTACCCGTGTCTGCATCTGCATCATGGACCAGGACACG	10	1495595	NM_018702	Body	chr10:1341698-1342027	10	1341698	1342027	0.00175464	-0.391137	0.250006	0.641143	NM_018702	Genebody	3'/gene body
ADARB2	cg19096048	33.3064	10	1585223	CGTCCGCCCGAGCAGATTCTTGTCCAGGTGTTTTTCCACTTGCAGCTCCG	10	1575223	NM_018702	Body	chr10:1341698-1342027	10	1341698	1342027	0.00175464	-0.391137	0.250006	0.641143	NM_018702	Genebody	3'/gene body
ADARB2	cg02224138	28.0808	10	1231119	GTGAGTGGGAATGGTCCTCCCTTTTCATCCTCAGGACTGGCCAGTTCACG	10	1221119	NM_018702	Body	chr10:1341698-1342027	10	1341698	1342027	0.00175464	-0.391137	0.250006	0.641143	NM_018702	Genebody	3'/gene body
ADARB2	cg14667192	29.9637	10	1453030	CGTCTGTGAGTGCCGCCTGATCACTTGGTGAGCAGCTGTTTCAGCTGCCC	10	1443030	NM_018702	Body	chr10:1341698-1342027	10	1341698	1342027	0.00175464	-0.391137	0.250006	0.641143	NM_018702	Genebody	3'/gene body
ADARB2	cg08442149	45.7462	10	1767484	CGCGAGACCACTCCGGTTCAGGAGTCAGGGACGTGCCCCTTTACTCACAT	10	1757484	NM_018702	Body	chr10:1341698-1342027	10	1341698	1342027	0.00175464	-0.391137	0.250006	0.641143	NM_018702	Genebody	3'/gene body
ADARB2	cg12513994	48.7906	10	1558762	CTGTGCTGTGTGGGCTGCTCTGCTCTGTGCGGGCTGCTGTGTGCTGTGCG	10	1548762	NM_018702	Body	chr10:1341698-1342027	10	1341698	1342027	0.00175464	-0.391137	0.250006	0.641143	NM_018702	Genebody	3'/gene body
ADARB2	cg07660114	48.1157	10	1531034	CGTCTGACAGGTTTTAGAAGGAGATGGTTTCTTCTTGGTCAGCAAACCAG	10	1521034	NM_018702	Body	chr10:1341698-1342027	10	1341698	1342027	0.00175464	-0.391137	0.250006	0.641143	NM_018702	Genebody	3'/gene body
ADARB2	cg02088470	45.6839	10	1551251	CGGGAGGAGCCGGTCCATCTATAAAAACCTCGATAATCGTGCCTCGTTTC	10	1541251	NM_018702	Body	chr10:1341698-1342027	10	1341698	1342027	0.00175464	-0.391137	0.250006	0.641143	NM_018702	Genebody	3'/gene body
ADARB2	cg19758173	51.0249	10	1516143	CCTAGAGCTGAAGCGTGGCCGATTACGGAGGAGCCCTTGGCAGGGGACCG	10	1506143	NM_018702	Body	chr10:1341698-1342027	10	1341698	1342027	0.00175464	-0.391137	0.250006	0.641143	NM_018702	Genebody	3'/gene body
ADARB2	cg00972313	46.2341	10	1531243	CGCACCTCGGATCAGTGAGGCTTGCTTCTGCCAGATTTCTCGCGGCTGTG	10	1521243	NM_018702	Body	chr10:1341698-1342027	10	1341698	1342027	0.00175464	-0.391137	0.250006	0.641143	NM_018702	Genebody	3'/gene body
ADARB2	cg07728307	22.1509	10	1251862	CGGCCAGGTGGGGTCATGGGGCAGCCCACTGGGGTCAGGTGGAGGTCACG	10	1241862	NM_018702	Body	chr10:1341698-1342027	10	1341698	1342027	0.00175464	-0.391137	0.250006	0.641143	NM_018702	Genebody	3'/gene body
ADARB2	cg18944640	78.8103	10	1517083	GAGGAGGCGGCTTCAGAAAGGCAAGGATGCTCGCAGGACTGCGTGTCACG	10	1507083	NM_018702	Body	chr10:1341698-1342027	10	1341698	1342027	0.00175464	-0.391137	0.250006	0.641143	NM_018702	Genebody	3'/gene body
ADARB2	cg05818501	-78.3003	10	1451648	CGACCAGGCCTCAGCACCACTGAGAATCCGTTGCCACAGCGATGGCCAAG	10	1441648	NM_018702	Body	chr10:1341698-1342027	10	1341698	1342027	0.00175464	-0.391137	0.250006	0.641143	NM_018702	Genebody	3'/gene body
ADARB2	cg14288086	44.3944	10	1767511	CGCGTGTGTGCCACAGCCATGTGACATCGCGAGACCACTCCGGTTCAGGA	10	1757511	NM_018702	Body	chr10:1341698-1342027	10	1341698	1342027	0.00175464	-0.391137	0.250006	0.641143	NM_018702	Genebody	3'/gene body
ADARB2	cg07137277	42.3614	10	1252782	CGCACCATCTGCAAGGTAAGAACTGGAACTCCAGTCAGGAGGACAAGAGA	10	1242782	NM_018702	Body	chr10:1341698-1342027	10	1341698	1342027	0.00175464	-0.391137	0.250006	0.641143	NM_018702	Genebody	3'/gene body
ADARB2	cg05248655	32.464	10	1454265	CTTGACCACATCCTTCCCCAACGCATGCCCTGAAGTCTGAGAATTTCTCG	10	1444265	NM_018702	Body	chr10:1341698-1342027	10	1341698	1342027	0.00175464	-0.391137	0.250006	0.641143	NM_018702	Genebody	3'/gene body
ADARB2	cg07162000	28.5745	10	1774873	CGGCCGGAGCCCCACATCCTCCGCTTATCTCGCTCACTGACAGCTCAAGA	10	1764873	NM_018702	Body	chr10:1341698-1342027	10	1341698	1342027	0.00175464	-0.391137	0.250006	0.641143	NM_018702	Genebody	3'/gene body
ADARB2	cg14429345	29.7579	10	1570418	CTGGGTAGACCAGCAGTTTAGGAAGTGAACACGGGCACTCACAGGAGGCG	10	1560418	NM_018702	Body	chr10:1341698-1342027	10	1341698	1342027	0.00175464	-0.391137	0.250006	0.641143	NM_018702	Genebody	3'/gene body
ADARB2	cg14698025	33.374	10	1245418	AGGACATCTGGGCTGTGGGGAATCCTGGTGCGAAGCCGGCCCAGTACTCG	10	1235418	NM_018702	Body	chr10:1341698-1342027	10	1341698	1342027	0.00175464	-0.391137	0.250006	0.641143	NM_018702	Genebody	3'/gene body
ADARB2	cg01341216	33.9356	10	1767830	AGCGTGGCCTTCTGTCCTGGAAGTGAATGTCTTTGCTCCCTGCTCTCTCG	10	1757830	NM_018702	Body	chr10:1341698-1342027	10	1341698	1342027	0.00175464	-0.391137	0.250006	0.641143	NM_018702	Genebody	3'/gene body
ADARB2	cg09326084	48.5125	10	1692910	CCGACCGTCCACGAGGTCTTTCCTGGAGTGAAGCTTTAATTCTCTGTCCG	10	1682910	NM_018702	Body	chr10:1341698-1342027	10	1341698	1342027	0.00175464	-0.391137	0.250006	0.641143	NM_018702	Genebody	3'/gene body
ADARB2	cg04724406	35.8212	10	1712918	GTCGCTCAGGGCCTCGAGGCTCAGAAAGTGTGTGACTTAAACACGTCACG	10	1702918	NM_018702	Body	chr10:1341698-1342027	10	1341698	1342027	0.00175464	-0.391137	0.250006	0.641143	NM_018702	Genebody	3'/gene body
ADARB2	cg20525449	51.4732	10	1416224	CGGAGTCTCACTGGAAGCGGGTTTCACTAGGAAAGGTGCACGGAGTCCAC	10	1406224	NM_018702	Body	chr10:1341698-1342027	10	1341698	1342027	0.00175464	-0.391137	0.250006	0.641143	NM_018702	Genebody	3'/gene body
ADARB2	cg00525288	67.3729	10	1236072	CGCAGGAGTCTGAACTCAGAAAACATGAGCATCAGCAGCTGAGCTCCGAG	10	1226072	NM_018702	Body	chr10:1341698-1342027	10	1341698	1342027	0.00175464	-0.391137	0.250006	0.641143	NM_018702	Genebody	3'/gene body
ADARB2	cg24323552	-71.4831	10	1438548	CGCAGCCTTCACGCCCGTCTCTGGTGAGTTTGGGCTATTTGAACAAAGGA	10	1428548	NM_018702	Body	chr10:1341698-1342027	10	1341698	1342027	0.00175464	-0.391137	0.250006	0.641143	NM_018702	Genebody	3'/gene body
ADARB2	cg04992974	82.7211	10	1334207	CGCGAACAGCCCCACTGGAATTGGTAACTTGGAAGGCGCAGCTCCACGGA	10	1324207	NM_018702	Body	chr10:1341698-1342027	10	1341698	1342027	0.00175464	-0.391137	0.250006	0.641143	NM_018702	Genebody	3'/gene body
ADARB2	cg02972640	73.2529	10	1415977	CTGGAAAATTCCTGATGTGGACTCCATGCACCTTTCCTAATGAGACCACG	10	1405977	NM_018702	Body	chr10:1341698-1342027	10	1341698	1342027	0.00175464	-0.391137	0.250006	0.641143	NM_018702	Genebody	3'/gene body
ADARB2	cg25370941	44.1101	10	1418884	GTTGCTACAGAAAGGCGGCTGCTGCACCTCTGTAAGTTTGAAACCATTCG	10	1408884	NM_018702	Body	chr10:1341698-1342027	10	1341698	1342027	0.00175464	-0.391137	0.250006	0.641143	NM_018702	Genebody	3'/gene body
ADARB2	cg05506270	43.0468	10	1654421	CATTCCCTCCTGCAGGGCAGATTCGTGCTTGGTGCAGAAGCACAAGGACG	10	1644421	NM_018702	Body	chr10:1341698-1342027	10	1341698	1342027	0.00175464	-0.391137	0.250006	0.641143	NM_018702	Genebody	3'/gene body
ADARB2	cg00363080	32.8118	10	1454292	CGCATGCCCTGAAGTCTGAGAATTTCTCGGAAGACAAGCACTCTCCTCAA	10	1444292	NM_018702	Body	chr10:1341698-1342027	10	1341698	1342027	0.00175464	-0.391137	0.250006	0.641143	NM_018702	Genebody	3'/gene body
ADARB2	cg20257634	49.6005	10	1285535	CGCTCATGACCAGCCAGCACTGTTTTTATTTAAGATGGGAGGGAAGCCTG	10	1275535	NM_018702	Body	chr10:1341698-1342027	10	1341698	1342027	0.00175464	-0.391137	0.250006	0.641143	NM_018702	Genebody	3'/gene body
ADARB2	cg12205554	47.0354	10	1567897	CGGCTAGCTCTGTGCAAATGGTGGGCGTCTTCTGCAAGCCACCCTGTCTT	10	1557897	NM_018702	Body	chr10:1341698-1342027	10	1341698	1342027	0.00175464	-0.391137	0.250006	0.641143	NM_018702	Genebody	3'/gene body
ADARB2	cg02027800	46.4258	10	1228949	TGTTTGGACGAGCAACAACACAAATTCAGAACGTGCCTCTTTCCAGATCG	10	1218949	NM_018702	3'UTR	chr10:1341698-1342027	10	1341698	1342027	0.00175464	-0.391137	0.250006	0.641143	NM_018702	Genebody	3'/gene body
ADARB2	cg17083801	49.1674	10	1369471	CGCCTCCTCACTGCCCAGCGCCTCCCCACGGCACAGCACCTCCTCACTGC	10	1359471	NM_018702	Body	chr10:1341698-1342027	10	1341698	1342027	0.00175464	-0.391137	0.250006	0.641143	NM_018702	Genebody	3'/gene body
ADARB2	cg26619296	59.9391	10	1585286	CAGGCCTGTTACAGCGACGGTGCGGCTTCCCTGCCTGGGTTGTTGGGACG	10	1575286	NM_018702	Body	chr10:1341698-1342027	10	1341698	1342027	0.00175464	-0.391137	0.250006	0.641143	NM_018702	Genebody	3'/gene body
ADARB2	cg12344468	36.6091	10	1577596	CGGAATATTGTGTTTACCGAGAACTCAGCTGCACTGGCACACGGAGGTAT	10	1567596	NM_018702	Body	chr10:1341698-1342027	10	1341698	1342027	0.00175464	-0.391137	0.250006	0.641143	NM_018702	Genebody	3'/gene body
ADARB2	cg22676877	40.1356	10	1597804	CCGGCCCATATATGTTTTCATAAGGCCCTCAGCTCTGCCTTGTAGTCTCG	10	1587804	NM_018702	Body	chr10:1341698-1342027	10	1341698	1342027	0.00175464	-0.391137	0.250006	0.641143	NM_018702	Genebody	3'/gene body
ADARB2	cg25379549	71.8408	10	1707569	CGCACCCCGACGTGGGGAACTCGCATCCACCCAGGGAACGGCACACATCT	10	1697569	NM_018702	Body	chr10:1341698-1342027	10	1341698	1342027	0.00175464	-0.391137	0.250006	0.641143	NM_018702	Genebody	3'/gene body
ADARB2	cg08643855	84.2709	10	1416142	GGTGCACGGAGTCCACGCGGTTTCACTAGGAAAGGTGCGCGGAGCCCACG	10	1406142	NM_018702	Body	chr10:1341698-1342027	10	1341698	1342027	0.00175464	-0.391137	0.250006	0.641143	NM_018702	Genebody	3'/gene body
ADARB2	cg07025949	21.6936	10	1778844	CGCGCCAGCTACTCCCATCCAAACTGTCCCGGAGGAAGGGATAGGCGAAG	10	1768844	NM_018702	Body	chr10:1341698-1342027	10	1341698	1342027	0.00175464	-0.391137	0.250006	0.641143	NM_018702	Genebody	3'/gene body
ADARB2	cg27354589	69.909	10	1705581	CGCTGCTACAGAGCGCTGCCACTCCCGAAACGCCCTCCGTGCTCCGCCTG	10	1695581	NM_018702	Body	chr10:1341698-1342027	10	1341698	1342027	0.00175464	-0.391137	0.250006	0.641143	NM_018702	Genebody	3'/gene body
ADARB2	cg04976075	22.8755	10	1230850	GAGATTATCAACGCCACCACTGGGCGGAGGAGCTGTGGGGGCCCATCCCG	10	1220850	NM_018702	Body	chr10:1341698-1342027	10	1341698	1342027	0.00175464	-0.391137	0.250006	0.641143	NM_018702	Genebody	3'/gene body
ADARB2	cg25430878	45.6218	10	1257999	CGGCAGGAGGACACACGTGGCCGTGGAAATGACCTCACGTGAGGCACCAT	10	1247999	NM_018702	Body	chr10:1341698-1342027	10	1341698	1342027	0.00175464	-0.391137	0.250006	0.641143	NM_018702	Genebody	3'/gene body
ADARB2	cg17969572	29.252	10	1508989	CGGGGAACGTGCTCTGTGGTTCCAGGTGCCACAGTCTTCCATAGAGAAAT	10	1498989	NM_018702	Body	chr10:1341698-1342027	10	1341698	1342027	0.00175464	-0.391137	0.250006	0.641143	NM_018702	Genebody	3'/gene body
ADARB2	cg17221993	34.0748	10	1234983	CGCACGAGGCCATGGCCCTTCCATGTCGGTGAGGAAGAGATGGCCCTCCT	10	1224983	NM_018702	Body	chr10:1341698-1342027	10	1341698	1342027	0.00175464	-0.391137	0.250006	0.641143	NM_018702	Genebody	3'/gene body
ADARB2	cg02204442	28.522	10	1234378	AACGGAGGAACCGACCAACAAGCAAAGGTCAGTTCCTTGTTCCTTTCACG	10	1224378	NM_018702	Body	chr10:1341698-1342027	10	1341698	1342027	0.00175464	-0.391137	0.250006	0.641143	NM_018702	Genebody	3'/gene body
ADARB2	cg27517502	59.1105	10	1248770	CGCCTCCGTGTTAGAGGCCGTCAGAGCACGGGCTTTGAACAAAACTTCCG	10	1238770	NM_018702	Body	chr10:1341698-1342027	10	1341698	1342027	0.00175464	-0.391137	0.250006	0.641143	NM_018702	Genebody	3'/gene body
ADARB2	cg13684379	46.3549	10	1511173	CGGGGCCACTTGGGCAAGACACCCCGACGTTCTAAGCTGCAGTGTTCTCA	10	1501173	NM_018702	Body	chr10:1341698-1342027	10	1341698	1342027	0.00175464	-0.391137	0.250006	0.641143	NM_018702	Genebody	3'/gene body
ADARB2	cg19873199	41.8787	10	1547478	CGGGTTAAATGGGGCAATGCGAGGCACACAGTGAGGCTGATTTGTCATTG	10	1537478	NM_018702	Body	chr10:1341698-1342027	10	1341698	1342027	0.00175464	-0.391137	0.250006	0.641143	NM_018702	Genebody	3'/gene body
ADARB2	cg11270017	52.8304	10	1401818	CGCTCACCCTTACAGACACACTATTGCAGGTCTCCGAGGGCCTTTGGGAG	10	1391818	NM_018702	Body	chr10:1341698-1342027	10	1341698	1342027	0.00175464	-0.391137	0.250006	0.641143	NM_018702	Genebody	3'/gene body
ADARB2	cg05407757	37.9761	10	1690932	CGCTATGACTAGACTTCGTTAGTCAGCGTAATGGTAGATTCATCTTCTGA	10	1680932	NM_018702	Body	chr10:1341698-1342027	10	1341698	1342027	0.00175464	-0.391137	0.250006	0.641143	NM_018702	Genebody	3'/gene body
ADARB2	cg10055817	39.4043	10	1229050	CACACTCGCGTGTTTCTGGGACACCAAAGTAAAACGAATGCAGGGAACCG	10	1219050	NM_018702	3'UTR	chr10:1341698-1342027	10	1341698	1342027	0.00175464	-0.391137	0.250006	0.641143	NM_018702	Genebody	3'/gene body
ADARB2	cg20205188	51.9908	10	1251771	CGTCAGCAGTCAGGATGGCATCTACCCAGTCTCGGTCCATCCCGGCCACC	10	1241771	NM_018702	Body	chr10:1341698-1342027	10	1341698	1342027	0.00175464	-0.391137	0.250006	0.641143	NM_018702	Genebody	3'/gene body
ADARB2	cg23934139	125.413	10	1726109	CGGTGCAGTCTCCTCTGACTCAGGGAGGCTCCGTTTACAGAGTCCACCCC	10	1716109	NM_018702	Body	chr10:1341698-1342027	10	1341698	1342027	0.00175464	-0.391137	0.250006	0.641143	NM_018702	Genebody	3'/gene body
ADARB2	cg13911959	91.6171	10	1505654	CGGCATCAAACCTGCTGCCTCTTCTACCCGTGTCTGCATCTGCATCATGG	10	1495654	NM_018702	Body	chr10:1341698-1342027	10	1341698	1342027	0.00175464	-0.391137	0.250006	0.641143	NM_018702	Genebody	3'/gene body
ADARB2	cg04887078	29.244	10	1610558	CGGCTGGACCATCGGTGCTGCTTTTCTGTGCTGCTGGTGCAGGAGCCCTT	10	1600558	NM_018702	Body	chr10:1341698-1342027	10	1341698	1342027	0.00175464	-0.391137	0.250006	0.641143	NM_018702	Genebody	3'/gene body
ADARB2	cg26540630	26.4919	10	1334238	TCCAGTGGGGCTGTTCGCGTCTGCCACCAACTTTCCTAAGACTGACCTCG	10	1324238	NM_018702	Body	chr10:1341698-1342027	10	1341698	1342027	0.00175464	-0.391137	0.250006	0.641143	NM_018702	Genebody	3'/gene body
ADARB2	cg07928363	26.5061	10	1254425	ACACCTGGGTGTGTCTGTCCCTGGCCCCAGCACTCAGGTGCAGGCAGCCG	10	1244425	NM_018702	Body	chr10:1341698-1342027	10	1341698	1342027	0.00175464	-0.391137	0.250006	0.641143	NM_018702	Genebody	3'/gene body
ADARB2	cg08482957	51.6889	10	1437944	TCCCTATCTGCGTCCTGGGCAGCTGCGGGAATCCAATGAGACAAGGACCG	10	1427944	NM_018702	Body	chr10:1341698-1342027	10	1341698	1342027	0.00175464	-0.391137	0.250006	0.641143	NM_018702	Genebody	3'/gene body
ADARB2	cg11791289	35.622	10	1242192	ATAGTCAAAAATCCATACCTCAGGGTGATTGCATTCCAGTAGGGGAGACG	10	1232192	NM_018702	Body	chr10:1341698-1342027	10	1341698	1342027	0.00175464	-0.391137	0.250006	0.641143	NM_018702	Genebody	3'/gene body
ADARB2	cg20423602	24.1482	10	1560592	CGCATTCCAAGGCAAACAGGTACAGTTGTGAAGGGAAATTGGGAGCATTC	10	1550592	NM_018702	Body	chr10:1341698-1342027	10	1341698	1342027	0.00175464	-0.391137	0.250006	0.641143	NM_018702	Genebody	3'/gene body
ADARB2	cg09514185	35.5356	10	1712988	GCCAACACTACGGCTTCCTGAGCTGTCCAGCAGGTTTCTGCTTCTCAACG	10	1702988	NM_018702	Body	chr10:1341698-1342027	10	1341698	1342027	0.00175464	-0.391137	0.250006	0.641143	NM_018702	Genebody	3'/gene body
ADARB2	cg03462714	35.3915	10	1547894	GGTGGGGACGGGAGTGGCAGAACCACGGGCATGGGGAGGCGGCTGCCACG	10	1537894	NM_018702	Body	chr10:1341698-1342027	10	1341698	1342027	0.00175464	-0.391137	0.250006	0.641143	NM_018702	Genebody	3'/gene body
ADARB2	cg10826702	67.719	10	1285425	ACACGTCCGGACCATTTCTTGGAAGAGGTGACACACAAATTAATGTCACG	10	1275425	NM_018702	Body	chr10:1341698-1342027	10	1341698	1342027	0.00175464	-0.391137	0.250006	0.641143	NM_018702	Genebody	3'/gene body
ADARB2	cg08284873	33.5978	10	1246035	GGTGGCCCGTGTGGTGCAGGCTGCCCACCACGATGCTCTGCAGGTACACG	10	1236035	NM_018702	Body	chr10:1341698-1342027	10	1341698	1342027	0.00175464	-0.391137	0.250006	0.641143	NM_018702	Genebody	3'/gene body
ADARB2	cg10041069	36.0939	10	1560628	CGGAGCTCTGCACTCCAAGCTCCTGGAAACAATAACGTCCCTGGACCTCC	10	1550628	NM_018702	Body	chr10:1341698-1342027	10	1341698	1342027	0.00175464	-0.391137	0.250006	0.641143	NM_018702	Genebody	3'/gene body
ADARB2	cg26345613	91.2479	10	1713384	CGCCGGCAAGCCACAGCGTCTGCTCTCATGATCTCGCCCCCACCCGCCTT	10	1703384	NM_018702	Body	chr10:1341698-1342027	10	1341698	1342027	0.00175464	-0.391137	0.250006	0.641143	NM_018702	Genebody	3'/gene body
ADARB2	cg09952232	34.6675	10	1438024	TGTGATGGCCAGGCTCGGCTCACTGTGTCTCATAGCGGCTGCCTTCAGCG	10	1428024	NM_018702	Body	chr10:1341698-1342027	10	1341698	1342027	0.00175464	-0.391137	0.250006	0.641143	NM_018702	Genebody	3'/gene body
ADARB2	cg13504411	40.5429	10	1596029	CGGGAAACGCATTTCCCATCGCCCCAAACACAAACCCTGCACCTCTGGCC	10	1586029	NM_018702	Body	chr10:1341698-1342027	10	1341698	1342027	0.00175464	-0.391137	0.250006	0.641143	NM_018702	Genebody	3'/gene body
ADARB2	cg07215869	35.2344	10	1235975	GATGCTCACGTTTTCTGAGTTCAGACGACACAGGCTCTGTCCCTCAATCG	10	1225975	NM_018702	Body	chr10:1341698-1342027	10	1341698	1342027	0.00175464	-0.391137	0.250006	0.641143	NM_018702	Genebody	3'/gene body
ADARB2	cg16754015	22.6411	10	1415068	CGGGGAACACTTGCTATGTTAGCTGCACGTCAGGATTCTTAGAAAGGTTT	10	1405068	NM_018702	Body	chr10:1341698-1342027	10	1341698	1342027	0.00175464	-0.391137	0.250006	0.641143	NM_018702	Genebody	3'/gene body
ADARB2	cg20151301	45.7813	10	1366415	GAAATGCAAATGAAAACCACACGAGGTACCATATGAGTCCACACATCACG	10	1356415	NM_018702	Body	chr10:1341698-1342027	10	1341698	1342027	0.00175464	-0.391137	0.250006	0.641143	NM_018702	Genebody	3'/gene body
ADARB2	cg20455197	42.2172	10	1558903	TTTCCCCCATCTCTGTCGCATCACAGTTGGAAGGGTGCACGGGGCCTCCG	10	1548903	NM_018702	Body	chr10:1341698-1342027	10	1341698	1342027	0.00175464	-0.391137	0.250006	0.641143	NM_018702	Genebody	3'/gene body
ADARB2	cg01033356	22.7821	10	1402917	CGGGCCATTCATCTCTGCTCTGCACGCGGCGTCCAAGGGGCCCATTTTAC	10	1392917	NM_018702	Body	chr10:1341698-1342027	10	1341698	1342027	0.00175464	-0.391137	0.250006	0.641143	NM_018702	Genebody	3'/gene body
ADARB2	cg04245026	40.2891	10	1510077	CGGCTTTCGTTTCAGGAAGAGGGACACAGCGCTATGTCAGAGCCAGTCTC	10	1500077	NM_018702	Body	chr10:1341698-1342027	10	1341698	1342027	0.00175464	-0.391137	0.250006	0.641143	NM_018702	Genebody	3'/gene body
ADARB2	cg14040899	67.1226	10	1256651	CGCTCACTGCACTCATGAGCGAAGGAAACCTGCTGTTTTGTCAGAATGGC	10	1246651	NM_018702	Body	chr10:1341698-1342027	10	1341698	1342027	0.00175464	-0.391137	0.250006	0.641143	NM_018702	Genebody	3'/gene body
ADARB2	cg17861863	35.5361	10	1454387	CGCTCCGAACCCGTCCAGCATCGTCCCGAGCCTCAGCTCAGCGGAGAAAA	10	1444387	NM_018702	Body	chr10:1341698-1342027	10	1341698	1342027	0.00175464	-0.391137	0.250006	0.641143	NM_018702	Genebody	3'/gene body
ADARB2	cg11437063	57.4622	10	1715848	CGTCGGATCATAACGATGACGAAGGAAAGGGCGAATCCCTCCAATGGAGT	10	1705848	NM_018702	Body	chr10:1341698-1342027	10	1341698	1342027	0.00175464	-0.391137	0.250006	0.641143	NM_018702	Genebody	3'/gene body
ADAT1	cg08949490	70.3886	16	75658547	GGGTGACAAAGGCCCCTGAAGTATCCAGGCAGCTATATTACTTATTCCCG	16	74216048	NM_012091	TSS1500	chr16:74211783-74212036	16	74211783	74212036	0.000500961	-1.07021	-0.0456631	1.02454	NM_012091	Genebody	5'/gene body
ADAT1	cg07393169	30.8201	16	75634057	ATGTTTGCTCTGGTAGCAGGACCCTTCATCCTGAACTGCCTTCCTCCACG	16	74191558	NM_012091	3'UTR	chr16:74211783-74212036	16	74211783	74212036	0.000500961	-1.07021	-0.0456631	1.02454	NM_012091	Genebody	5'/gene body
ADAT1	cg07861456	63.5803	16	75654252	CGTGTGAGTTCTGAGAAACGGAATGTTCCCCGGTGTTCAGGTGTGATCAG	16	74211753	NM_012091	Body	chr16:74211783-74212036	16	74211783	74212036	0.000500961	-1.07021	-0.0456631	1.02454	NM_012091	Genebody	5'/gene body
ADCY2	cg15705536	70.8257	5	7825292	GCTGTGTCCCATAATAACGCTGCTGTGTGCCACGACAACGCTGCTGTGCG	5	7878292	NM_020546	Body	chr5:7512248-7512991	5	7512248	7512991	0.00608958	-2.54845	-1.78365	0.764802	NM_020546	Genebody	5'/gene body
ADCY2	cg19902246	44.781	5	7563792	CGATACCTCTGCCTTGTGCTTTTCAGGAGGACCCAAGGTGCACCCTCACA	5	7616792	NM_020546	Body	chr5:7512248-7512991	5	7512248	7512991	0.00608958	-2.54845	-1.78365	0.764802	NM_020546	Genebody	5'/gene body
ADCY2	cg10453337	21.4174	5	7502014	CGGGCATCACACTAAATGGTTCCTTCATCCAGACGCAGAGAGTCTCTTTC	5	7555014	NM_020546	Body	chr5:7512248-7512991	5	7512248	7512991	0.00608958	-2.54845	-1.78365	0.764802	NM_020546	Genebody	5'/gene body
ADCY2	cg06887224	30.664	5	7399037	CGCTGACTATCTGGATGGAGAACGTGTTTTGGAAAGCAGAGATGCTGGTT	5	7452037	NM_020546	Body	chr5:7512248-7512991	5	7512248	7512991	0.00608958	-2.54845	-1.78365	0.764802	NM_020546	Genebody	5'/gene body
ADCY2	cg07391392	35.5179	5	7826900	CGTGAAAGGAAAGGGGGACCTGAAGACGTACTTTGTAAACACAGAAATGT	5	7879900	NM_020546	Body	chr5:7512248-7512991	5	7512248	7512991	0.00608958	-2.54845	-1.78365	0.764802	NM_020546	Genebody	5'/gene body
ADCY3	cg06293172	43.3734	2	25045211	CGGCAAGCAGAGAAACAGAACAGACACACAACCCCCTGCTGTTCACAGCT	2	24898715	NM_004036	Body	chr2:24995184-24995238	2	24995184	24995238	0.00269879	0.775759	1.2993	0.523538	NM_004036	promoter	non-CGI promoter
ADCY3	cg17644208	21.749	2	25142391	CGGCACATTTTATTTACAGCTTCTAAGGACTGGGCCTGGAGGGAATTTAG	2	24995895	NM_004036	TSS1500	chr2:24995184-24995238	2	24995184	24995238	0.00269879	0.775759	1.2993	0.523538	NM_004036	promoter	non-CGI promoter
ADCY3	cg08471319	44.0708	2	25141735	AAAGTCAGCCGCATGAAGCGAGGCAGGCACAGGCAGGAGCCCGAGTTCCG	2	24995239	NM_004036	1stExon	chr2:24995184-24995238	2	24995184	24995238	0.00269879	0.775759	1.2993	0.523538	NM_004036	promoter	non-CGI promoter
ADCY3	cg04348872	43.877	2	25141696	CGGCTGACTTTCGTGCCGGAGTCCTTGGAGAACCTCTACCAGACCTACTT	2	24995200	NM_004036	1stExon	chr2:24995184-24995238	2	24995184	24995238	0.00269879	0.775759	1.2993	0.523538	NM_004036	promoter	non-CGI promoter
ADCY3	cg04586622	30.6311	2	25135609	CGAGGAGTCCAGTGTTCACAGCAAAATGTCAGGGAAATAATGTGGATGAA	2	24989113	NM_004036	Body	chr2:24995184-24995238	2	24995184	24995238	0.00269879	0.775759	1.2993	0.523538	NM_004036	promoter	non-CGI promoter
ADCY3	cg23725394	83.9232	2	25057656	AGCTGCTCAACGAGGCCCTGCTTGAGCGAGAGTCCGCCCAAGTGTAAGCG	2	24911160	NM_004036	Body	chr2:24995184-24995238	2	24995184	24995238	0.00269879	0.775759	1.2993	0.523538	NM_004036	promoter	non-CGI promoter
ADCY3	cg06525750	74.2154	2	25141152	CGCTGTGGGGGGACAGTGGGCAGGACTCACCTCCCGCAGCAGCTGCATCC	2	24994656	NM_004036	Body	chr2:24995184-24995238	2	24995184	24995238	0.00269879	0.775759	1.2993	0.523538	NM_004036	promoter	non-CGI promoter
ADCY3	cg01728682	75.1641	2	25057480	TTCTCCTTCTCCACCGAGTAGCGGGTTTCCATCTCGGGGTCCATGAACCG	2	24910984	NM_004036	Body	chr2:24995184-24995238	2	24995184	24995238	0.00269879	0.775759	1.2993	0.523538	NM_004036	promoter	non-CGI promoter
ADCY3	cg02353427	50.7433	2	25079600	CCCAGCATTTAGCTCAGGGACATGCATAGATGACCAGTGACTGTCCTTCG	2	24933104	NM_004036	Body	chr2:24995184-24995238	2	24995184	24995238	0.00269879	0.775759	1.2993	0.523538	NM_004036	promoter	non-CGI promoter
ADCY3	cg05223946	32.8106	2	25056385	CACATCAAAATGCAAACAAAACAAAACAAAGCTCCCCAGCAGCATACCCG	2	24909889	NM_004036	Body	chr2:24995184-24995238	2	24995184	24995238	0.00269879	0.775759	1.2993	0.523538	NM_004036	promoter	non-CGI promoter
ADCY3	cg20227471	65.9732	2	25065550	AAGCATCCCAACGTGGCTCTGTGCTCAGCATCCTCGTGCCACAAGAAGCG	2	24919054	NM_004036	Body	chr2:24995184-24995238	2	24995184	24995238	0.00269879	0.775759	1.2993	0.523538	NM_004036	promoter	non-CGI promoter
ADCY3	cg14418176	40.269	2	25050403	ATGCAAGGATTCAACCCTGGGCTCAATGGCACTGACAGGTAAGGGCCACG	2	24903907	NM_004036	Body	chr2:24995184-24995238	2	24995184	24995238	0.00269879	0.775759	1.2993	0.523538	NM_004036	promoter	non-CGI promoter
ADCY3	cg24428099	43.0946	2	25065702	AATTCTGCTTTGACCTGATCAAAGACTGACAGCAGACCAGGCACTACACG	2	24919206	NM_004036	Body	chr2:24995184-24995238	2	24995184	24995238	0.00269879	0.775759	1.2993	0.523538	NM_004036	promoter	non-CGI promoter
ADCY3	cg26038461	46.7532	2	25108362	GGAACACAGCACCCAACACGGCGCAGGTCCTCAGTAACATTGGCTGAACG	2	24961866	NM_004036	Body	chr2:24995184-24995238	2	24995184	24995238	0.00269879	0.775759	1.2993	0.523538	NM_004036	promoter	non-CGI promoter
ADCY3	cg09505516	39.1228	2	25110296	CGGAGACCAGGCCAGCCACTGCACCTGGGGGGATTTTCACAGCCTGGGAA	2	24963800	NM_004036	Body	chr2:24995184-24995238	2	24995184	24995238	0.00269879	0.775759	1.2993	0.523538	NM_004036	promoter	non-CGI promoter
ADCY3	cg21011133	71.1936	2	25142198	CGCCCACCGCAGGCACACTTAGTCCTGTCCACGCCAGACACTCAATTTCC	2	24995702	NM_004036	TSS200	chr2:24995184-24995238	2	24995184	24995238	0.00269879	0.775759	1.2993	0.523538	NM_004036	promoter	non-CGI promoter
ADCY3	cg10639428	53.9336	2	25138879	CGAAGGCAGGAGGCCCCAGCTTACAGTGGGCTGTGTTCCAGAAGCTTCTG	2	24992383	NM_004036	Body	chr2:24995184-24995238	2	24995184	24995238	0.00269879	0.775759	1.2993	0.523538	NM_004036	promoter	non-CGI promoter
ADCY3	cg21151432	39.2109	2	25142229	CGCCAGACACTCAATTTCCTGTCCCTGGCTTGTGGAAGGGCCTAGCCGCC	2	24995733	NM_004036	TSS200	chr2:24995184-24995238	2	24995184	24995238	0.00269879	0.775759	1.2993	0.523538	NM_004036	promoter	non-CGI promoter
ADCY3	cg20518994	64.3891	2	25141532	GGTGGTCATGTGTGCTGTGGTCTTCTCCAGCGACAAGCTGGCTTCCCTCG	2	24995036	NM_004036	1stExon	chr2:24995184-24995238	2	24995184	24995238	0.00269879	0.775759	1.2993	0.523538	NM_004036	promoter	non-CGI promoter
ADCY3	cg16888658	87.0675	2	25142117	CGCCCTAACCCTCATAAAAGGATCTCTGCTGCAAGAGCCTCCCAACCCAG	2	24995621	NM_004036	TSS200	chr2:24995184-24995238	2	24995184	24995238	0.00269879	0.775759	1.2993	0.523538	NM_004036	promoter	non-CGI promoter
ADCY3	cg25562925	22.6406	2	25110049	CATGGCGAAAGGGTCACAAAACACCTCCTTCACAAAGCAGCAGGAAGACG	2	24963553	NM_004036	Body	chr2:24995184-24995238	2	24995184	24995238	0.00269879	0.775759	1.2993	0.523538	NM_004036	promoter	non-CGI promoter
ADCY3	cg27107076	32.8951	2	25050844	CGTATTCATCAAAGACGGGACGCCAGGCATAGAGGTTGATGGTGGCCACG	2	24904348	NM_004036	Body	chr2:24995184-24995238	2	24995184	24995238	0.00269879	0.775759	1.2993	0.523538	NM_004036	promoter	non-CGI promoter
ADCY3	cg26008260	41.8879	2	25057298	GAGGGGCCGGGGAGGGCCACGAGTTTCCTCGGCTGCGGTGGTGCCGGGCG	2	24910802	NM_004036	Body	chr2:24995184-24995238	2	24995184	24995238	0.00269879	0.775759	1.2993	0.523538	NM_004036	promoter	non-CGI promoter
ADCY5	cg19013391	35.7802	3	123166774	ACGGGAACTTCTTGGAGCGGAATATCTGCAGCAACGCCAGGCAGCAGGCG	3	124649464	NM_183357	1stExon	chr3:124581452-124582051	3	124581452	124582051	0.00434249	-1.95392	-1.41243	0.541495	NM_183357	Genebody	3'/gene body
ADCY5	cg14214834	44.5346	3	123139305	CGCACTTCCTACCTGCTCCAGGCAGGAGGAAAAGGAGAAAGGAGGTAACA	3	124621995	NM_183357	Body	chr3:124581452-124582051	3	124581452	124582051	0.00434249	-1.95392	-1.41243	0.541495	NM_183357	Genebody	3'/gene body
ADCY5	cg15464481	37.1546	3	123151962	CGAGAAAAATTACAAACCAGCATAAGTGCTACAGAGAAAAAGAAGGGGAT	3	124634652	NM_183357	Body	chr3:124581452-124582051	3	124581452	124582051	0.00434249	-1.95392	-1.41243	0.541495	NM_183357	Genebody	3'/gene body
ADCY5	cg13592780	81.7101	3	123010034	GTGTGTGGCGGTCATGTTCGCCTCCATCGCCAACTTCTCCGAGTTCTACG	3	124492724	NM_183357	Body	chr3:124581452-124582051	3	124581452	124582051	0.00434249	-1.95392	-1.41243	0.541495	NM_183357	Genebody	3'/gene body
ADCY5	cg25357706	21.7365	3	123123576	CGAGTGCTGAACTCAGAGTGGACCCACAACACCCTCAGAGCCCCTGCGGC	3	124606266	NM_183357	Body	chr3:124581452-124582051	3	124581452	124582051	0.00434249	-1.95392	-1.41243	0.541495	NM_183357	Genebody	3'/gene body
ADCY5	cg17482114	21.9068	3	123103936	CGGCACCCCAGCCCACCCCCGGTAAGTAAATAAACAAGCAAGAAACTCCA	3	124586626	NM_183357	Body	chr3:124581452-124582051	3	124581452	124582051	0.00434249	-1.95392	-1.41243	0.541495	NM_183357	Genebody	3'/gene body
ADCY5	cg14696064	32.9374	3	123010055	GCTCTACTATCAGTCCTGTGAGTGTGTGGCGGTCATGTTCGCCTCCATCG	3	124492745	NM_183357	Body	chr3:124581452-124582051	3	124581452	124582051	0.00434249	-1.95392	-1.41243	0.541495	NM_183357	Genebody	3'/gene body
ADCY5	cg14530764	25.7421	3	123124018	CGCCGGCCTTCGCTGAGCTGCTCTGTTTTCAGGGCTGCTCCAGCAGGTAC	3	124606708	NM_183357	Body	chr3:124581452-124582051	3	124581452	124582051	0.00434249	-1.95392	-1.41243	0.541495	NM_183357	Genebody	3'/gene body
ADCY5	cg11803871	29.7134	3	123039831	CGGCGTCTAGCACAGCACCTGTCTCTTAGGGAGAACCCAGCTGTATTCTC	3	124522521	NM_183357	Body	chr3:124581452-124582051	3	124581452	124582051	0.00434249	-1.95392	-1.41243	0.541495	NM_183357	Genebody	3'/gene body
ADCY5	cg20789595	41.3378	3	123063477	CGCCTAGGCCTAACCACTGTGCCCCGCCCCATGAGCCCAGCCCCAAGGGG	3	124546167	NM_183357	Body	chr3:124581452-124582051	3	124581452	124582051	0.00434249	-1.95392	-1.41243	0.541495	NM_183357	Genebody	3'/gene body
ADCY5	cg02953559	22.1791	3	123164964	CAGGGCTCTGGGCTCTAGCTGAACCTGCAGGGTGCTCTGTGACTGGGACG	3	124647654	NM_183357	Body	chr3:124581452-124582051	3	124581452	124582051	0.00434249	-1.95392	-1.41243	0.541495	NM_183357	Genebody	3'/gene body
ADPRHL1	cg06864391	42.2351	13	114076387	CGCTGTCCCTGTGATGAGGTTCTCTCTCAGAGAGTCTTGGAAAAGAGACC	13	113124388	NM_199162	3'UTR	chr13:113155633-113156005	13	113155633	113156005	0.00534521	1.16368	0.540735	-0.622947	NM_138430	promoter	non-CGI promoter
ADPRHL1	cg12912869	27.376	13	114108515	CGGTCAGCTCAGTGTATTTACATCATCCCTGCTAGCTCATGAAAAGAATA	13	113156516	NM_138430	TSS1500	chr13:113155633-113156005	13	113155633	113156005	0.00534521	1.16368	0.540735	-0.622947	NM_138430	promoter	non-CGI promoter
ADPRHL1	cg20731693	59.1561	13	114107876	CGCCTGGCCATCAGAGGACGCTCCTGACAGTGACACAGTGACCACTATAA	13	113155877	NM_138430	TSS200	chr13:113155633-113156005	13	113155633	113156005	0.00534521	1.16368	0.540735	-0.622947	NM_138430	promoter	non-CGI promoter
ADPRHL1	cg23417523	36.4439	13	114108012	AGGGACAGCGAGAGGAGCCCCTGCTCTGTCAACGCTCTGAATGTGCTGCG	13	113156013	NM_138430	TSS200	chr13:113155633-113156005	13	113155633	113156005	0.00534521	1.16368	0.540735	-0.622947	NM_138430	promoter	non-CGI promoter
ADPRHL1	cg20773767	47.4315	13	114107931	CGTGGGGGACAGAAAGGTCCTCTCATTGGTGCCACCTGCAGAGATAGACA	13	113155932	NM_138430	TSS200	chr13:113155633-113156005	13	113155633	113156005	0.00534521	1.16368	0.540735	-0.622947	NM_138430	promoter	non-CGI promoter
ADPRHL1	cg14845091	50.9306	13	114107956	GGCAGAAGCTAGCAGGCTCCTCTGCTGAGGAGCTGGTGCCTGTCCAGACG	13	113155957	NM_138430	TSS200	chr13:113155633-113156005	13	113155633	113156005	0.00534521	1.16368	0.540735	-0.622947	NM_138430	promoter	non-CGI promoter
ADPRHL1	cg21243846	48.1996	13	114108005	GTCTGGACAGGCACCAGCTCCTCAGCAGAGGAGCCTGCTAGCTTCTGCCG	13	113156006	NM_138430	TSS200	chr13:113155633-113156005	13	113155633	113156005	0.00534521	1.16368	0.540735	-0.622947	NM_138430	promoter	non-CGI promoter
ADPRHL1	cg00463202	43.0424	13	114107710	TGCCTACAGTGCTGTTCTCCTTGCAGACATTTCTGTAGCCAAGAGCATCG	13	113155711	NM_138430	1stExon	chr13:113155633-113156005	13	113155633	113156005	0.00534521	1.16368	0.540735	-0.622947	NM_138430	promoter	non-CGI promoter
ADPRHL1	cg23359401	33.7413	13	114106645	CGGCCACAGGCTCGATGGCATTCCTCTGCTGTGAGCACAGAACTAAACTG	13	113154646	NM_138430	Body	chr13:113155633-113156005	13	113155633	113156005	0.00534521	1.16368	0.540735	-0.622947	NM_138430	promoter	non-CGI promoter
ADPRHL1	cg05567734	70.9109	13	114108713	CGGGAGAGACACAGCCCTGCTGGGCTCCCGGCCTCTGCGGAGAACTGTCC	13	113156714	NM_138430	TSS1500	chr13:113155633-113156005	13	113155633	113156005	0.00534521	1.16368	0.540735	-0.622947	NM_138430	promoter	non-CGI promoter
ADPRHL1	cg01679512	71.6726	13	114108652	GCCCTGCTGGGCTCCCGGCCTCTGCGGAGAACTGTCCTGGGGTGGGGTCG	13	113156653	NM_138430	TSS1500	chr13:113155633-113156005	13	113155633	113156005	0.00534521	1.16368	0.540735	-0.622947	NM_138430	promoter	non-CGI promoter
ADPRHL1	cg21304833	53.3196	13	114108028	CGCTCTGAATGTGCTGCGGCTGCCGGCAGAAGCTAGCAGGCTCCTCTGCT	13	113156029	NM_138430	TSS200	chr13:113155633-113156005	13	113155633	113156005	0.00534521	1.16368	0.540735	-0.622947	NM_138430	promoter	non-CGI promoter
ADPRHL1	cg12622519	83.3609	13	114108052	CCGGCAGCCGCAGCACATTCAGAGCGTTGACAGAGCAGGGGCTCCTCTCG	13	113156053	NM_138430	TSS1500	chr13:113155633-113156005	13	113155633	113156005	0.00534521	1.16368	0.540735	-0.622947	NM_138430	promoter	non-CGI promoter
ADPRHL1	cg08133476	37.1168	13	114106419	CGGCTTGTTTTCACCGTAGACGGCTGGAGCTCACTCTTGAGTTTGGCTTC	13	113154420	NM_138430	Body	chr13:113155633-113156005	13	113155633	113156005	0.00534521	1.16368	0.540735	-0.622947	NM_138430	promoter	non-CGI promoter
AFF1	cg26708781	84.1717	4	87921477	CCCGAGGTATCCTAAAACTGCATTATTTCTCAGTTTTTCCTTGTTTTTCG	4	88140501	NM_001166693	Body	chr4:88257278-88257607	4	88257278	88257607	0.00157886	2.19277	1.65764	-0.53513	NM_005935	Genebody	3'/gene body
AFF1	cg10338518	30.6902	4	87895137	CGCTCTAGCAGAAGAGCAAATAAAGTGTTAAAGGATCATAGAAAACAGCA	4	88114161	NM_001166693	Body	chr4:88257278-88257607	4	88257278	88257607	0.00157886	2.19277	1.65764	-0.53513	NM_005935	Genebody	3'/gene body
AFF1	cg14209344	31.0679	4	87886892	TGGTTGAGGCTTTGGATTTGCTGATTGCAGCCCATGGGTATTTGCATACG	4	88105916	NM_001166693	Body	chr4:88257278-88257607	4	88257278	88257607	0.00157886	2.19277	1.65764	-0.53513	NM_005935	Genebody	3'/gene body
AFF1	cg26708781	84.1717	4	87921477	CCCGAGGTATCCTAAAACTGCATTATTTCTCAGTTTTTCCTTGTTTTTCG	4	88140501	NM_001166693	Body	chr4:88187673-88187832	4	88187673	88187832	0.0012153	-0.163475	-0.680057	-0.516582	NM_005935	Genebody	5'/gene body
AFF1	cg10338518	30.6902	4	87895137	CGCTCTAGCAGAAGAGCAAATAAAGTGTTAAAGGATCATAGAAAACAGCA	4	88114161	NM_001166693	Body	chr4:88187673-88187832	4	88187673	88187832	0.0012153	-0.163475	-0.680057	-0.516582	NM_005935	Genebody	5'/gene body
AFF1	cg14209344	31.0679	4	87886892	TGGTTGAGGCTTTGGATTTGCTGATTGCAGCCCATGGGTATTTGCATACG	4	88105916	NM_001166693	Body	chr4:88187673-88187832	4	88187673	88187832	0.0012153	-0.163475	-0.680057	-0.516582	NM_005935	Genebody	5'/gene body
AFF3	cg23497683	36.5064	2	100759159	CGGCCAACTCTCACTTGTGGCAGGGCCTGGTCTACCAGAAGGCTGGAAGC	2	100125591	NM_002285	TSS200	chr2:99820372-99820583	2	99820372	99820583	0.00541062	-1.18482	-0.558022	0.626802	NM_001025108	Genebody	3'/gene body
AFF3	cg06183267	72.8913	2	100759134	CCCTGCCACAAGTGAGAGTTGGCCGGTTGGGTATCTGGTTTAGTCACTCG	2	100125566	NM_002285	TSS200	chr2:99820372-99820583	2	99820372	99820583	0.00541062	-1.18482	-0.558022	0.626802	NM_001025108	Genebody	3'/gene body
AFF3	cg00686453	48.1116	2	100759810	CGGCCCAGGCAGAAGTTCTGGGAGGAAAGAAATGGTCAACACTACAGGGA	2	100126242	NM_002285	TSS1500	chr2:99820372-99820583	2	99820372	99820583	0.00541062	-1.18482	-0.558022	0.626802	NM_001025108	Genebody	3'/gene body
AFF3	cg17356467	52.7467	2	100759845	CGCCTGACAAAAACCAGGAGAGTATGGAGTCATGGCGGCCCAGGCAGAAG	2	100126277	NM_002285	TSS1500	chr2:99820372-99820583	2	99820372	99820583	0.00541062	-1.18482	-0.558022	0.626802	NM_001025108	Genebody	3'/gene body
AFF3	cg23497683	36.5064	2	100759159	CGGCCAACTCTCACTTGTGGCAGGGCCTGGTCTACCAGAAGGCTGGAAGC	2	100125591	NM_002285	TSS200	chr2:99880530-99881478	2	99880530	99881478	0.00280096	-1.18278	-0.16638	1.0164	NM_001025108	Genebody	5'/gene body
AFF3	cg06183267	72.8913	2	100759134	CCCTGCCACAAGTGAGAGTTGGCCGGTTGGGTATCTGGTTTAGTCACTCG	2	100125566	NM_002285	TSS200	chr2:99880530-99881478	2	99880530	99881478	0.00280096	-1.18278	-0.16638	1.0164	NM_001025108	Genebody	5'/gene body
AFF3	cg00686453	48.1116	2	100759810	CGGCCCAGGCAGAAGTTCTGGGAGGAAAGAAATGGTCAACACTACAGGGA	2	100126242	NM_002285	TSS1500	chr2:99880530-99881478	2	99880530	99881478	0.00280096	-1.18278	-0.16638	1.0164	NM_001025108	Genebody	5'/gene body
AFF3	cg17356467	52.7467	2	100759845	CGCCTGACAAAAACCAGGAGAGTATGGAGTCATGGCGGCCCAGGCAGAAG	2	100126277	NM_002285	TSS1500	chr2:99880530-99881478	2	99880530	99881478	0.00280096	-1.18278	-0.16638	1.0164	NM_001025108	Genebody	5'/gene body
AHNAK	cg25272143	56.6048	11	62211990	CGCTGTCAGCCAACCCTGCCTAATCTCCTGGCAGACAGAGCTGAGAGAAA	11	61968566	NM_024060	Body	chr11:61964011-61964230	11	61964011	61964230	0.000623887	0.653106	1.19747	0.544364	NM_024060	Genebody	3'/gene body
AHNAK	cg00685014	63.0004	11	62212195	GCCCTTGTGCCATCACATCTGCCCAGATGAAATCAGGTAATCAGCTGACG	11	61968771	NM_024060	Body	chr11:61964011-61964230	11	61964011	61964230	0.000623887	0.653106	1.19747	0.544364	NM_024060	Genebody	3'/gene body
AHNAK	cg12857638	54.8362	11	62212169	CTTGAGGGCAGAGTCACATCTGACGCCCCTTTCCCATGGGGCACAGCACG	11	61968745	NM_024060	Body	chr11:61964011-61964230	11	61964011	61964230	0.000623887	0.653106	1.19747	0.544364	NM_024060	Genebody	3'/gene body
AHNAK	cg06861841	45.2829	11	62212114	CGCATCTAGCAGGAGAAAGAAAACCGGACACTTTGGAGATAAATAGAGAG	11	61968690	NM_024060	Body	chr11:61964011-61964230	11	61964011	61964230	0.000623887	0.653106	1.19747	0.544364	NM_024060	Genebody	3'/gene body
AHNAK	cg18255584	43.1954	11	62226885	TCCAGGAGAGTGTCTGGTCCTGACATCCCATGATTTTCATGACTTCCTCG	11	61983461	NM_024060	Body	chr11:61964011-61964230	11	61964011	61964230	0.000623887	0.653106	1.19747	0.544364	NM_024060	Genebody	3'/gene body
AHNAK	cg16509239	63.9248	11	62212431	ACCGATCTGATGGAAGCAGCTTTGCTGGGACCAAACGACTCTGTTCCTCG	11	61969007	NM_024060	Body	chr11:61964011-61964230	11	61964011	61964230	0.000623887	0.653106	1.19747	0.544364	NM_024060	Genebody	3'/gene body
AHNAK	cg10647704	37.3376	11	62275604	CGACAATGTTAAAAAGTCCGAGTTCAAGTCCCTGCAAATTTCAAGAGGCA	11	62032180	NM_024060	Body	chr11:61964011-61964230	11	61964011	61964230	0.000623887	0.653106	1.19747	0.544364	NM_024060	Genebody	3'/gene body
AHNAK	cg19192377	31.6753	11	62209356	CGTCCTCCCCTGTTAGAGATGCTAATATGGGGCCAGCAAGCCCTTGGTCA	11	61965932	NM_024060	Body	chr11:61964011-61964230	11	61964011	61964230	0.000623887	0.653106	1.19747	0.544364	NM_024060	Genebody	3'/gene body
AHNAK	cg27641076	30.4483	11	62211788	AAAACCCACTGTCGGAGGAGCTTCTCAGAGGCCAGAATCAAACACCACCG	11	61968364	NM_024060	Body	chr11:61964011-61964230	11	61964011	61964230	0.000623887	0.653106	1.19747	0.544364	NM_024060	Genebody	3'/gene body
AHRR	cg18541609	63.9678	5	430359	CGGGAGCCTGGACTCTGACAAGGTCAGTCAAGACCGCATCTAAAAAATGA	5	483359	NM_020731	Body	chr5:456142-456311	5	456142	456311	0.00131995	-0.510332	0.353718	0.86405	NM_020731	Genebody	3'/gene body
AHRR	cg12961784	58.587	5	322816	GGACATCAAGGTAGGTCGCTCATCCAGCCTCTCAGAGCAAGTGACTGGCG	5	375816	NM_020731	Body	chr5:456142-456311	5	456142	456311	0.00131995	-0.510332	0.353718	0.86405	NM_020731	Genebody	3'/gene body
AHRR	cg16294152	47.8267	5	418696	TCCCTTTTGTTACCTGACTGCGGGGTTGGAGATGATGGATGAGGCACTCG	5	471696	NM_020731	Body	chr5:456142-456311	5	456142	456311	0.00131995	-0.510332	0.353718	0.86405	NM_020731	Genebody	3'/gene body
AHRR	cg01899089	34.3942	5	369969	CGGTTTCTCATCCAGTTCTTGAGAAGGGAAGGAAGGGAGAGTTTGAATGT	5	422969	NM_020731	Body	chr5:456142-456311	5	456142	456311	0.00131995	-0.510332	0.353718	0.86405	NM_020731	Genebody	3'/gene body
AHRR	cg23916896	31.0723	5	368804	CGCTCGTCCTGCAGAGGAAACACACCCTGGCCTTGGAACCCCACGTTATC	5	421804	NM_020731	Body	chr5:456142-456311	5	456142	456311	0.00131995	-0.510332	0.353718	0.86405	NM_020731	Genebody	3'/gene body
AHRR	cg12251573	48.4389	5	421644	GGTGCCTTCCTAAGGACTTGTAACTGGAGGGTAACCTAGGCCAAAATGCG	5	474644	NM_020731	Body	chr5:456142-456311	5	456142	456311	0.00131995	-0.510332	0.353718	0.86405	NM_020731	Genebody	3'/gene body
AHRR	cg14807090	45.867	5	435388	CGGGTGACACACCTAGCTCAGCCCTCCCAGGCCACCTGCAGCTCCCAGCC	5	488388	NM_020731	3'UTR	chr5:456142-456311	5	456142	456311	0.00131995	-0.510332	0.353718	0.86405	NM_020731	Genebody	3'/gene body
AHRR	cg21972741	39.6386	5	435613	CGGCAGGTGCTCCATGGCGCCATGACAGAGTCTGAGGCCAGACCTGGACT	5	488613	NM_020731	3'UTR	chr5:456142-456311	5	456142	456311	0.00131995	-0.510332	0.353718	0.86405	NM_020731	Genebody	3'/gene body
AHRR	cg22816059	40.3044	5	422114	CCAGAAAGAGTCCTAAGGTTCTAGCAGTCCCTGGCACGGTTAATTATTCG	5	475114	NM_020731	Body	chr5:456142-456311	5	456142	456311	0.00131995	-0.510332	0.353718	0.86405	NM_020731	Genebody	3'/gene body
AHRR	cg04551776	64.9419	5	393366	ATCTGTGACATCGGGATTAAGCTTCAGACACAGTCAACGTGCTGCCAACG	5	446366	NM_020731	Body	chr5:456142-456311	5	456142	456311	0.00131995	-0.510332	0.353718	0.86405	NM_020731	Genebody	3'/gene body
AHRR	cg22698028	29.2463	5	400494	CGGCCCTCACCTGCCCCGACCTCCGTTGTCCTTGCGAAGTGGCAGGTGCG	5	453494	NM_020731	Body	chr5:456142-456311	5	456142	456311	0.00131995	-0.510332	0.353718	0.86405	NM_020731	Genebody	3'/gene body
AHRR	cg17287155	64.9082	5	393347	AGCTTCAGACACAGTCAACGTGCTGCCAACGTGGGGAGGGCCGGAGGACG	5	446347	NM_020731	Body	chr5:456142-456311	5	456142	456311	0.00131995	-0.510332	0.353718	0.86405	NM_020731	Genebody	3'/gene body
AHRR	cg04021706	48.5906	5	389763	CCGTCAGACCCCCCAGAGGCCTTGTGGTGGAGGCGTGCAGTGCTCTGACG	5	442763	NM_020731	Body	chr5:456142-456311	5	456142	456311	0.00131995	-0.510332	0.353718	0.86405	NM_020731	Genebody	3'/gene body
AHRR	cg03991871	34.1903	5	368447	CGGCCACAGCCAGGGAGCGCCCTGGCCCACACCCTCAGGCAGGATACAGT	5	421447	NM_020731	Body	chr5:456142-456311	5	456142	456311	0.00131995	-0.510332	0.353718	0.86405	NM_020731	Genebody	3'/gene body
AHRR	cg16577724	60.8287	5	428068	CGCGCTCCTGAGGGCAAAACCCAGAGCAGACACCGCAGCCACCGCGGATG	5	481068	NM_020731	Body	chr5:456142-456311	5	456142	456311	0.00131995	-0.510332	0.353718	0.86405	NM_020731	Genebody	3'/gene body
AHRR	cg11894422	72.6142	5	398758	GAGGGTCCTGGGCCTGCCCCTGGTGGAAGGAGTGTGTTTGTGCCAAACCG	5	451758	NM_020731	Body	chr5:456142-456311	5	456142	456311	0.00131995	-0.510332	0.353718	0.86405	NM_020731	Genebody	3'/gene body
AHRR	cg08916839	101.185	5	415575	CGGCCCCTAGGCCTCCCGCCCGACCAGGCAGATTCGGCCCCTAGGCCTCC	5	468575	NM_020731	Body	chr5:456142-456311	5	456142	456311	0.00131995	-0.510332	0.353718	0.86405	NM_020731	Genebody	3'/gene body
AHRR	cg17924476	34.004	5	323794	GGCTTAACAGGGTCTTCCCACCTCGTTCACCCGTGCTGGGTGCTGAGACG	5	376794	NM_020731	Body	chr5:456142-456311	5	456142	456311	0.00131995	-0.510332	0.353718	0.86405	NM_020731	Genebody	3'/gene body
AHRR	cg05521499	50.3989	5	368003	CGGGGCCTCCTGAACGACATGGGCCTTCGTTCGCCCGTGTGGTCATCCAC	5	421003	NM_020731	Body	chr5:456142-456311	5	456142	456311	0.00131995	-0.510332	0.353718	0.86405	NM_020731	Genebody	3'/gene body
AHRR	cg10841124	33.9914	5	433274	CGGGGTCAGTCCCCAGCGACACACGTGACTTCCAGTCCGGGAAGCTGTGT	5	486274	NM_020731	Body	chr5:456142-456311	5	456142	456311	0.00131995	-0.510332	0.353718	0.86405	NM_020731	Genebody	3'/gene body
AHRR	cg02088390	35.8722	5	355321	CGGCAAACCCCAGGTCTCTCAGGTAAACTGAGTCCAACACCACCCAGCAG	5	408321	NM_020731	Body	chr5:456142-456311	5	456142	456311	0.00131995	-0.510332	0.353718	0.86405	NM_020731	Genebody	3'/gene body
AHRR	cg26850624	47.5117	5	429559	GGGCGAGTTGCCGCTCCTGCCACTTCCTCCTGGGACAGCCTGATGGGGCG	5	482559	NM_020731	Body	chr5:456142-456311	5	456142	456311	0.00131995	-0.510332	0.353718	0.86405	NM_020731	Genebody	3'/gene body
AHRR	cg15179499	66.832	5	362529	GCCCCCATGGCAGGGCCGCAGGTCTGGGACTCGATTTTTCTCATCCTGCG	5	415529	NM_020731	Body	chr5:456142-456311	5	456142	456311	0.00131995	-0.510332	0.353718	0.86405	NM_020731	Genebody	3'/gene body
AHRR	cg09084391	58.3112	5	346247	ATGAATTGCAGCATCCGTATCTACTGCCGTCCCCCGCTAGAGCTTGTTCG	5	399247	NM_020731	Body	chr5:456142-456311	5	456142	456311	0.00131995	-0.510332	0.353718	0.86405	NM_020731	Genebody	3'/gene body
AHRR	cg09584122	56.6836	5	427620	CGCAGGTGGCACGAACTGCGCCTGTGGGACCTGCCACCTGCCCACAGCCG	5	480620	NM_020731	Body	chr5:456142-456311	5	456142	456311	0.00131995	-0.510332	0.353718	0.86405	NM_020731	Genebody	3'/gene body
AHRR	cg25004427	31.7604	5	326523	CTTCTTTCACGCATCACAGCGTTTTTAGGGTCCATCCATGTGGCAGCACG	5	379523	NM_020731	Body	chr5:456142-456311	5	456142	456311	0.00131995	-0.510332	0.353718	0.86405	NM_020731	Genebody	3'/gene body
AHRR	cg00629928	70.3288	5	358741	GTGGACTCCGTGACTGAGGGCCTCCACTTGCGGGCGCTCTTCCTCAGTCG	5	411741	NM_020731	Body	chr5:456142-456311	5	456142	456311	0.00131995	-0.510332	0.353718	0.86405	NM_020731	Genebody	3'/gene body
AHRR	cg11610050	64.0671	5	430432	CGGGCAGCACATCTTCTGTATTCACACCCGTGCCCTCCGTGGGAGCACCA	5	483432	NM_020731	Body	chr5:456142-456311	5	456142	456311	0.00131995	-0.510332	0.353718	0.86405	NM_020731	Genebody	3'/gene body
AHRR	cg13404472	42.0559	5	317840	CCGCTCTGGGTCCTCAGTCATCAGTGCAGACATGGAGGTGCAGGTGCACG	5	370840	NM_020731	Body	chr5:456142-456311	5	456142	456311	0.00131995	-0.510332	0.353718	0.86405	NM_020731	Genebody	3'/gene body
AHRR	cg06802630	45.8017	5	322735	GACCTACCTTGATGTCCTCGTTCGTAAAATGGGTGACGGTTGCCAGGCCG	5	375735	NM_020731	Body	chr5:456142-456311	5	456142	456311	0.00131995	-0.510332	0.353718	0.86405	NM_020731	Genebody	3'/gene body
AHRR	cg22951524	43.7022	5	434998	CGCATCTGAGCGTAGACACACAGATCTGAGCTTGGATGGTGGTCACTGCG	5	487998	NM_020731	3'UTR	chr5:456142-456311	5	456142	456311	0.00131995	-0.510332	0.353718	0.86405	NM_020731	Genebody	3'/gene body
AHRR	cg24955955	63.5682	5	415729	CGCCCCACCAGGCAGATTCGGCCCCTAGGCCTCCCAGCAGACCAGGCAGA	5	468729	NM_020731	Body	chr5:456142-456311	5	456142	456311	0.00131995	-0.510332	0.353718	0.86405	NM_020731	Genebody	3'/gene body
AHRR	cg08858540	47.7445	5	346238	CGCAGGGCTGTGCTGTTTCTTCTGCAGCCCTTGGTCCCGGCCTCGGCTGT	5	399238	NM_020731	Body	chr5:456142-456311	5	456142	456311	0.00131995	-0.510332	0.353718	0.86405	NM_020731	Genebody	3'/gene body
AHRR	cg09078014	35.0706	5	343450	GGTGACGTGAACACAGAACCCCACATACCCTCTCAGGGGTGACAGGAACG	5	396450	NM_020731	Body	chr5:456142-456311	5	456142	456311	0.00131995	-0.510332	0.353718	0.86405	NM_020731	Genebody	3'/gene body
AHRR	cg17472786	64.3306	5	389355	AGCCTCTTCCCTTAAAGTTTGTTCCTTCAGCCGCATCTGCTGGAGCCTCG	5	442355	NM_020731	Body	chr5:456142-456311	5	456142	456311	0.00131995	-0.510332	0.353718	0.86405	NM_020731	Genebody	3'/gene body
AHRR	cg16049691	26.6701	5	434877	AAGCTTGGGGCGGGACCAGCGTGGCCAAGGCACTTTTGGGCAACATCCCG	5	487877	NM_020731	Body	chr5:456142-456311	5	456142	456311	0.00131995	-0.510332	0.353718	0.86405	NM_020731	Genebody	3'/gene body
AHRR	cg09338136	24.0252	5	344057	CGGAGGAGGCCCCTGCAGAAACAGTAAAGTATCCCGCCTTCTGCTTGTGT	5	397057	NM_020731	Body	chr5:456142-456311	5	456142	456311	0.00131995	-0.510332	0.353718	0.86405	NM_020731	Genebody	3'/gene body
AHRR	cg26529655	39.639	5	424371	CGTGGGTTAAAGCCCCCACACCATCACAGGGTGCACAGAGCTCAGCACCG	5	477371	NM_020731	Body	chr5:456142-456311	5	456142	456311	0.00131995	-0.510332	0.353718	0.86405	NM_020731	Genebody	3'/gene body
AHRR	cg14817490	36.8563	5	392920	CAAGAACCAAAGTAAGCCTGGGGCGGCCACGGTAAGGCCTGAGGCAGTCG	5	445920	NM_020731	Body	chr5:456142-456311	5	456142	456311	0.00131995	-0.510332	0.353718	0.86405	NM_020731	Genebody	3'/gene body
AHRR	cg04135110	53.687	5	346695	CGGAATGTGCTCCTGAGCCTGTGCACTTGAGAGATTTGGGTAGCAGACGT	5	399695	NM_020731	Body	chr5:456142-456311	5	456142	456311	0.00131995	-0.510332	0.353718	0.86405	NM_020731	Genebody	3'/gene body
AHRR	cg14448919	23.1591	5	435040	CACTAGCAGACTGCGCATGCACAGCTCTGCAAAGCGTGTGTCTTAGGACG	5	488040	NM_020731	3'UTR	chr5:456142-456311	5	456142	456311	0.00131995	-0.510332	0.353718	0.86405	NM_020731	Genebody	3'/gene body
AHRR	cg14453201	20.3156	5	320888	CGCTCCTCAGCATCCGCGGTCCTCATCCCAGCCGGGGGAACCGCGCCCTC	5	373888	NM_020731	Body	chr5:456142-456311	5	456142	456311	0.00131995	-0.510332	0.353718	0.86405	NM_020731	Genebody	3'/gene body
AHRR	cg17248487	30.8802	5	399887	CGGCCCCCAGGCAGTCCCTCCTGACGCCCACTGCAGCCCCGCTCGGTTAA	5	452887	NM_020731	Body	chr5:456142-456311	5	456142	456311	0.00131995	-0.510332	0.353718	0.86405	NM_020731	Genebody	3'/gene body
AHRR	cg08556107	66.7952	5	429891	CGCCCAGGAGTGATTGGCTGAGGCTGCACAAACCCCACACGGAAAACATT	5	482891	NM_020731	Body	chr5:456142-456311	5	456142	456311	0.00131995	-0.510332	0.353718	0.86405	NM_020731	Genebody	3'/gene body
AHRR	cg16219322	62.974	5	399012	GTGGTGCTGGGCATGTTGGCAGGGGGGTCCCAGGTGCACCAGTGACCTCG	5	452012	NM_020731	Body	chr5:456142-456311	5	456142	456311	0.00131995	-0.510332	0.353718	0.86405	NM_020731	Genebody	3'/gene body
AHRR	cg17048538	37.6197	5	359525	CGGAGTCCACCCAGGCCTGGCATGTGGCTGTGTCCACCTCTATGCGTAGG	5	412525	NM_020731	Body	chr5:456142-456311	5	456142	456311	0.00131995	-0.510332	0.353718	0.86405	NM_020731	Genebody	3'/gene body
AHRR	cg03891523	44.4457	5	342271	CGGTTGTTGGATGGAGTGTTTTATAAATTTCCATTAATTCAAGTCTGTTG	5	395271	NM_020731	Body	chr5:456142-456311	5	456142	456311	0.00131995	-0.510332	0.353718	0.86405	NM_020731	Genebody	3'/gene body
AHRR	cg01097768	32.2839	5	378854	CAAAGACATGTGAGCACACAGAGGAGGCCCTGAGCTCCCTGCACAATACG	5	431854	NM_020731	Body	chr5:456142-456311	5	456142	456311	0.00131995	-0.510332	0.353718	0.86405	NM_020731	Genebody	3'/gene body
AHRR	cg14714797	58.5732	5	343927	CGCGGTCCTGGCGCCCCCACACCCGCGACCCCGCGAGGCCCCCACCTCCT	5	396927	NM_020731	Body	chr5:456142-456311	5	456142	456311	0.00131995	-0.510332	0.353718	0.86405	NM_020731	Genebody	3'/gene body
AHRR	cg12202185	35.4138	5	369088	CGGGGGGCACCCCAAGACACATACTGCATCAAGTTGCTGAATTTCCTATG	5	422088	NM_020731	Body	chr5:456142-456311	5	456142	456311	0.00131995	-0.510332	0.353718	0.86405	NM_020731	Genebody	3'/gene body
AHRR	cg01970407	59.3404	5	323320	CCAATTACCTATGAGGCAGCTTCGACCTGTGTCCCAGGCAGAGAAGAACG	5	376320	NM_020731	Body	chr5:456142-456311	5	456142	456311	0.00131995	-0.510332	0.353718	0.86405	NM_020731	Genebody	3'/gene body
AHRR	cg02356223	30.0654	5	336337	GTCTCCTGTGTCAGGGACTGCATGATTCTCCAGTGGGAAAGTGGACTGCG	5	389337	NM_020731	Body	chr5:456142-456311	5	456142	456311	0.00131995	-0.510332	0.353718	0.86405	NM_020731	Genebody	3'/gene body
AHRR	cg24980413	46.2583	5	346987	GGAAGCTCACGTAGCTTGCTGTGCCGTGAGTAGTAAGCCCTTTGTCTCCG	5	399987	NM_020731	Body	chr5:456142-456311	5	456142	456311	0.00131995	-0.510332	0.353718	0.86405	NM_020731	Genebody	3'/gene body
AHRR	cg14454127	55.6479	5	399787	CGGCGTCAGCACTGGCTGGTCTCTCAGCCAGAAGGGGGCCCAGGACACCG	5	452787	NM_020731	Body	chr5:456142-456311	5	456142	456311	0.00131995	-0.510332	0.353718	0.86405	NM_020731	Genebody	3'/gene body
AHRR	cg17401179	23.8208	5	400517	TGTTACTGAACGTCAGGAAACGGCGCACCTGCCACTTCGCAAGGACAACG	5	453517	NM_020731	Body	chr5:456142-456311	5	456142	456311	0.00131995	-0.510332	0.353718	0.86405	NM_020731	Genebody	3'/gene body
AHRR	cg05575921	24.7332	5	373378	CGGCTGGGTCTCATCTGACACGCAGCCTTCCAGCCTCTCATTGCCCGAGG	5	426378	NM_020731	Body	chr5:456142-456311	5	456142	456311	0.00131995	-0.510332	0.353718	0.86405	NM_020731	Genebody	3'/gene body
AHRR	cg24688690	31.6292	5	345850	CAGTGCTTGGAGGCACCACGGCCACACACTAAGGCCAAGCATTTGACACG	5	398850	NM_020731	Body	chr5:456142-456311	5	456142	456311	0.00131995	-0.510332	0.353718	0.86405	NM_020731	Genebody	3'/gene body
AHRR	cg00300637	26.1411	5	319433	GCAGAAAGGAGACTCTGTGACTGGGGGTGTCAGCTGCATCTGGACCTTCG	5	372433	NM_020731	Body	chr5:456142-456311	5	456142	456311	0.00131995	-0.510332	0.353718	0.86405	NM_020731	Genebody	3'/gene body
AHRR	cg06678548	34.6809	5	390197	GATGCCGGGCCTCTGTCTTTTCTTCATTCCGTGTGTTTCTGTCCTTTCCG	5	443197	NM_020731	Body	chr5:456142-456311	5	456142	456311	0.00131995	-0.510332	0.353718	0.86405	NM_020731	Genebody	3'/gene body
AHRR	cg11902777	25.2275	5	368843	TCTGGTCAAGAGAATGCGCCTCTAACCACTTTCTGAGATCACAGAACCCG	5	421843	NM_020731	Body	chr5:456142-456311	5	456142	456311	0.00131995	-0.510332	0.353718	0.86405	NM_020731	Genebody	3'/gene body
AHRR	cg21161138	61.9092	5	399360	CTGGTGGTGCAGGACACACCCAGGGCGTGGGGTCCCAGGCTTAGGGATCG	5	452360	NM_020731	Body	chr5:456142-456311	5	456142	456311	0.00131995	-0.510332	0.353718	0.86405	NM_020731	Genebody	3'/gene body
AHRR	cg25648203	28.295	5	395444	GGGGGCCTGGGAGACACGAGCCCCGGTGGTGGGATGCAGTTAGCTGAACG	5	448444	NM_020731	Body	chr5:456142-456311	5	456142	456311	0.00131995	-0.510332	0.353718	0.86405	NM_020731	Genebody	3'/gene body
AHRR	cg08385200	31.3214	5	417224	CGGGCCCTGCACATACGGACCAAGCGGCCTTCTCTAGACTCGGGCCCTGC	5	470224	NM_020731	Body	chr5:456142-456311	5	456142	456311	0.00131995	-0.510332	0.353718	0.86405	NM_020731	Genebody	3'/gene body
AHRR	cg24090911	24.8857	5	400732	CAAATACTTTTACACATGTGGGCCCATCTTTCAAATATGCATCTCGAACG	5	453732	NM_020731	Body	chr5:456142-456311	5	456142	456311	0.00131995	-0.510332	0.353718	0.86405	NM_020731	Genebody	3'/gene body
AHRR	cg18541609	63.9678	5	430359	CGGGAGCCTGGACTCTGACAAGGTCAGTCAAGACCGCATCTAAAAAATGA	5	483359	NM_020731	Body	chr5:363681-364110	5	363681	364110	0.00195146	0.672023	0.140852	-0.53117	NM_020731	Genebody	5'/gene body
AHRR	cg12961784	58.587	5	322816	GGACATCAAGGTAGGTCGCTCATCCAGCCTCTCAGAGCAAGTGACTGGCG	5	375816	NM_020731	Body	chr5:363681-364110	5	363681	364110	0.00195146	0.672023	0.140852	-0.53117	NM_020731	Genebody	5'/gene body
AHRR	cg16294152	47.8267	5	418696	TCCCTTTTGTTACCTGACTGCGGGGTTGGAGATGATGGATGAGGCACTCG	5	471696	NM_020731	Body	chr5:363681-364110	5	363681	364110	0.00195146	0.672023	0.140852	-0.53117	NM_020731	Genebody	5'/gene body
AHRR	cg01899089	34.3942	5	369969	CGGTTTCTCATCCAGTTCTTGAGAAGGGAAGGAAGGGAGAGTTTGAATGT	5	422969	NM_020731	Body	chr5:363681-364110	5	363681	364110	0.00195146	0.672023	0.140852	-0.53117	NM_020731	Genebody	5'/gene body
AHRR	cg23916896	31.0723	5	368804	CGCTCGTCCTGCAGAGGAAACACACCCTGGCCTTGGAACCCCACGTTATC	5	421804	NM_020731	Body	chr5:363681-364110	5	363681	364110	0.00195146	0.672023	0.140852	-0.53117	NM_020731	Genebody	5'/gene body
AHRR	cg12251573	48.4389	5	421644	GGTGCCTTCCTAAGGACTTGTAACTGGAGGGTAACCTAGGCCAAAATGCG	5	474644	NM_020731	Body	chr5:363681-364110	5	363681	364110	0.00195146	0.672023	0.140852	-0.53117	NM_020731	Genebody	5'/gene body
AHRR	cg14807090	45.867	5	435388	CGGGTGACACACCTAGCTCAGCCCTCCCAGGCCACCTGCAGCTCCCAGCC	5	488388	NM_020731	3'UTR	chr5:363681-364110	5	363681	364110	0.00195146	0.672023	0.140852	-0.53117	NM_020731	Genebody	5'/gene body
AHRR	cg21972741	39.6386	5	435613	CGGCAGGTGCTCCATGGCGCCATGACAGAGTCTGAGGCCAGACCTGGACT	5	488613	NM_020731	3'UTR	chr5:363681-364110	5	363681	364110	0.00195146	0.672023	0.140852	-0.53117	NM_020731	Genebody	5'/gene body
AHRR	cg22816059	40.3044	5	422114	CCAGAAAGAGTCCTAAGGTTCTAGCAGTCCCTGGCACGGTTAATTATTCG	5	475114	NM_020731	Body	chr5:363681-364110	5	363681	364110	0.00195146	0.672023	0.140852	-0.53117	NM_020731	Genebody	5'/gene body
AHRR	cg04551776	64.9419	5	393366	ATCTGTGACATCGGGATTAAGCTTCAGACACAGTCAACGTGCTGCCAACG	5	446366	NM_020731	Body	chr5:363681-364110	5	363681	364110	0.00195146	0.672023	0.140852	-0.53117	NM_020731	Genebody	5'/gene body
AHRR	cg22698028	29.2463	5	400494	CGGCCCTCACCTGCCCCGACCTCCGTTGTCCTTGCGAAGTGGCAGGTGCG	5	453494	NM_020731	Body	chr5:363681-364110	5	363681	364110	0.00195146	0.672023	0.140852	-0.53117	NM_020731	Genebody	5'/gene body
AHRR	cg17287155	64.9082	5	393347	AGCTTCAGACACAGTCAACGTGCTGCCAACGTGGGGAGGGCCGGAGGACG	5	446347	NM_020731	Body	chr5:363681-364110	5	363681	364110	0.00195146	0.672023	0.140852	-0.53117	NM_020731	Genebody	5'/gene body
AHRR	cg04021706	48.5906	5	389763	CCGTCAGACCCCCCAGAGGCCTTGTGGTGGAGGCGTGCAGTGCTCTGACG	5	442763	NM_020731	Body	chr5:363681-364110	5	363681	364110	0.00195146	0.672023	0.140852	-0.53117	NM_020731	Genebody	5'/gene body
AHRR	cg03991871	34.1903	5	368447	CGGCCACAGCCAGGGAGCGCCCTGGCCCACACCCTCAGGCAGGATACAGT	5	421447	NM_020731	Body	chr5:363681-364110	5	363681	364110	0.00195146	0.672023	0.140852	-0.53117	NM_020731	Genebody	5'/gene body
AHRR	cg16577724	60.8287	5	428068	CGCGCTCCTGAGGGCAAAACCCAGAGCAGACACCGCAGCCACCGCGGATG	5	481068	NM_020731	Body	chr5:363681-364110	5	363681	364110	0.00195146	0.672023	0.140852	-0.53117	NM_020731	Genebody	5'/gene body
AHRR	cg11894422	72.6142	5	398758	GAGGGTCCTGGGCCTGCCCCTGGTGGAAGGAGTGTGTTTGTGCCAAACCG	5	451758	NM_020731	Body	chr5:363681-364110	5	363681	364110	0.00195146	0.672023	0.140852	-0.53117	NM_020731	Genebody	5'/gene body
AHRR	cg08916839	101.185	5	415575	CGGCCCCTAGGCCTCCCGCCCGACCAGGCAGATTCGGCCCCTAGGCCTCC	5	468575	NM_020731	Body	chr5:363681-364110	5	363681	364110	0.00195146	0.672023	0.140852	-0.53117	NM_020731	Genebody	5'/gene body
AHRR	cg17924476	34.004	5	323794	GGCTTAACAGGGTCTTCCCACCTCGTTCACCCGTGCTGGGTGCTGAGACG	5	376794	NM_020731	Body	chr5:363681-364110	5	363681	364110	0.00195146	0.672023	0.140852	-0.53117	NM_020731	Genebody	5'/gene body
AHRR	cg05521499	50.3989	5	368003	CGGGGCCTCCTGAACGACATGGGCCTTCGTTCGCCCGTGTGGTCATCCAC	5	421003	NM_020731	Body	chr5:363681-364110	5	363681	364110	0.00195146	0.672023	0.140852	-0.53117	NM_020731	Genebody	5'/gene body
AHRR	cg10841124	33.9914	5	433274	CGGGGTCAGTCCCCAGCGACACACGTGACTTCCAGTCCGGGAAGCTGTGT	5	486274	NM_020731	Body	chr5:363681-364110	5	363681	364110	0.00195146	0.672023	0.140852	-0.53117	NM_020731	Genebody	5'/gene body
AHRR	cg02088390	35.8722	5	355321	CGGCAAACCCCAGGTCTCTCAGGTAAACTGAGTCCAACACCACCCAGCAG	5	408321	NM_020731	Body	chr5:363681-364110	5	363681	364110	0.00195146	0.672023	0.140852	-0.53117	NM_020731	Genebody	5'/gene body
AHRR	cg26850624	47.5117	5	429559	GGGCGAGTTGCCGCTCCTGCCACTTCCTCCTGGGACAGCCTGATGGGGCG	5	482559	NM_020731	Body	chr5:363681-364110	5	363681	364110	0.00195146	0.672023	0.140852	-0.53117	NM_020731	Genebody	5'/gene body
AHRR	cg15179499	66.832	5	362529	GCCCCCATGGCAGGGCCGCAGGTCTGGGACTCGATTTTTCTCATCCTGCG	5	415529	NM_020731	Body	chr5:363681-364110	5	363681	364110	0.00195146	0.672023	0.140852	-0.53117	NM_020731	Genebody	5'/gene body
AHRR	cg09084391	58.3112	5	346247	ATGAATTGCAGCATCCGTATCTACTGCCGTCCCCCGCTAGAGCTTGTTCG	5	399247	NM_020731	Body	chr5:363681-364110	5	363681	364110	0.00195146	0.672023	0.140852	-0.53117	NM_020731	Genebody	5'/gene body
AHRR	cg09584122	56.6836	5	427620	CGCAGGTGGCACGAACTGCGCCTGTGGGACCTGCCACCTGCCCACAGCCG	5	480620	NM_020731	Body	chr5:363681-364110	5	363681	364110	0.00195146	0.672023	0.140852	-0.53117	NM_020731	Genebody	5'/gene body
AHRR	cg25004427	31.7604	5	326523	CTTCTTTCACGCATCACAGCGTTTTTAGGGTCCATCCATGTGGCAGCACG	5	379523	NM_020731	Body	chr5:363681-364110	5	363681	364110	0.00195146	0.672023	0.140852	-0.53117	NM_020731	Genebody	5'/gene body
AHRR	cg00629928	70.3288	5	358741	GTGGACTCCGTGACTGAGGGCCTCCACTTGCGGGCGCTCTTCCTCAGTCG	5	411741	NM_020731	Body	chr5:363681-364110	5	363681	364110	0.00195146	0.672023	0.140852	-0.53117	NM_020731	Genebody	5'/gene body
AHRR	cg11610050	64.0671	5	430432	CGGGCAGCACATCTTCTGTATTCACACCCGTGCCCTCCGTGGGAGCACCA	5	483432	NM_020731	Body	chr5:363681-364110	5	363681	364110	0.00195146	0.672023	0.140852	-0.53117	NM_020731	Genebody	5'/gene body
AHRR	cg13404472	42.0559	5	317840	CCGCTCTGGGTCCTCAGTCATCAGTGCAGACATGGAGGTGCAGGTGCACG	5	370840	NM_020731	Body	chr5:363681-364110	5	363681	364110	0.00195146	0.672023	0.140852	-0.53117	NM_020731	Genebody	5'/gene body
AHRR	cg06802630	45.8017	5	322735	GACCTACCTTGATGTCCTCGTTCGTAAAATGGGTGACGGTTGCCAGGCCG	5	375735	NM_020731	Body	chr5:363681-364110	5	363681	364110	0.00195146	0.672023	0.140852	-0.53117	NM_020731	Genebody	5'/gene body
AHRR	cg22951524	43.7022	5	434998	CGCATCTGAGCGTAGACACACAGATCTGAGCTTGGATGGTGGTCACTGCG	5	487998	NM_020731	3'UTR	chr5:363681-364110	5	363681	364110	0.00195146	0.672023	0.140852	-0.53117	NM_020731	Genebody	5'/gene body
AHRR	cg24955955	63.5682	5	415729	CGCCCCACCAGGCAGATTCGGCCCCTAGGCCTCCCAGCAGACCAGGCAGA	5	468729	NM_020731	Body	chr5:363681-364110	5	363681	364110	0.00195146	0.672023	0.140852	-0.53117	NM_020731	Genebody	5'/gene body
AHRR	cg08858540	47.7445	5	346238	CGCAGGGCTGTGCTGTTTCTTCTGCAGCCCTTGGTCCCGGCCTCGGCTGT	5	399238	NM_020731	Body	chr5:363681-364110	5	363681	364110	0.00195146	0.672023	0.140852	-0.53117	NM_020731	Genebody	5'/gene body
AHRR	cg09078014	35.0706	5	343450	GGTGACGTGAACACAGAACCCCACATACCCTCTCAGGGGTGACAGGAACG	5	396450	NM_020731	Body	chr5:363681-364110	5	363681	364110	0.00195146	0.672023	0.140852	-0.53117	NM_020731	Genebody	5'/gene body
AHRR	cg17472786	64.3306	5	389355	AGCCTCTTCCCTTAAAGTTTGTTCCTTCAGCCGCATCTGCTGGAGCCTCG	5	442355	NM_020731	Body	chr5:363681-364110	5	363681	364110	0.00195146	0.672023	0.140852	-0.53117	NM_020731	Genebody	5'/gene body
AHRR	cg16049691	26.6701	5	434877	AAGCTTGGGGCGGGACCAGCGTGGCCAAGGCACTTTTGGGCAACATCCCG	5	487877	NM_020731	Body	chr5:363681-364110	5	363681	364110	0.00195146	0.672023	0.140852	-0.53117	NM_020731	Genebody	5'/gene body
AHRR	cg09338136	24.0252	5	344057	CGGAGGAGGCCCCTGCAGAAACAGTAAAGTATCCCGCCTTCTGCTTGTGT	5	397057	NM_020731	Body	chr5:363681-364110	5	363681	364110	0.00195146	0.672023	0.140852	-0.53117	NM_020731	Genebody	5'/gene body
AHRR	cg26529655	39.639	5	424371	CGTGGGTTAAAGCCCCCACACCATCACAGGGTGCACAGAGCTCAGCACCG	5	477371	NM_020731	Body	chr5:363681-364110	5	363681	364110	0.00195146	0.672023	0.140852	-0.53117	NM_020731	Genebody	5'/gene body
AHRR	cg14817490	36.8563	5	392920	CAAGAACCAAAGTAAGCCTGGGGCGGCCACGGTAAGGCCTGAGGCAGTCG	5	445920	NM_020731	Body	chr5:363681-364110	5	363681	364110	0.00195146	0.672023	0.140852	-0.53117	NM_020731	Genebody	5'/gene body
AHRR	cg04135110	53.687	5	346695	CGGAATGTGCTCCTGAGCCTGTGCACTTGAGAGATTTGGGTAGCAGACGT	5	399695	NM_020731	Body	chr5:363681-364110	5	363681	364110	0.00195146	0.672023	0.140852	-0.53117	NM_020731	Genebody	5'/gene body
AHRR	cg14448919	23.1591	5	435040	CACTAGCAGACTGCGCATGCACAGCTCTGCAAAGCGTGTGTCTTAGGACG	5	488040	NM_020731	3'UTR	chr5:363681-364110	5	363681	364110	0.00195146	0.672023	0.140852	-0.53117	NM_020731	Genebody	5'/gene body
AHRR	cg14453201	20.3156	5	320888	CGCTCCTCAGCATCCGCGGTCCTCATCCCAGCCGGGGGAACCGCGCCCTC	5	373888	NM_020731	Body	chr5:363681-364110	5	363681	364110	0.00195146	0.672023	0.140852	-0.53117	NM_020731	Genebody	5'/gene body
AHRR	cg17248487	30.8802	5	399887	CGGCCCCCAGGCAGTCCCTCCTGACGCCCACTGCAGCCCCGCTCGGTTAA	5	452887	NM_020731	Body	chr5:363681-364110	5	363681	364110	0.00195146	0.672023	0.140852	-0.53117	NM_020731	Genebody	5'/gene body
AHRR	cg08556107	66.7952	5	429891	CGCCCAGGAGTGATTGGCTGAGGCTGCACAAACCCCACACGGAAAACATT	5	482891	NM_020731	Body	chr5:363681-364110	5	363681	364110	0.00195146	0.672023	0.140852	-0.53117	NM_020731	Genebody	5'/gene body
AHRR	cg16219322	62.974	5	399012	GTGGTGCTGGGCATGTTGGCAGGGGGGTCCCAGGTGCACCAGTGACCTCG	5	452012	NM_020731	Body	chr5:363681-364110	5	363681	364110	0.00195146	0.672023	0.140852	-0.53117	NM_020731	Genebody	5'/gene body
AHRR	cg17048538	37.6197	5	359525	CGGAGTCCACCCAGGCCTGGCATGTGGCTGTGTCCACCTCTATGCGTAGG	5	412525	NM_020731	Body	chr5:363681-364110	5	363681	364110	0.00195146	0.672023	0.140852	-0.53117	NM_020731	Genebody	5'/gene body
AHRR	cg03891523	44.4457	5	342271	CGGTTGTTGGATGGAGTGTTTTATAAATTTCCATTAATTCAAGTCTGTTG	5	395271	NM_020731	Body	chr5:363681-364110	5	363681	364110	0.00195146	0.672023	0.140852	-0.53117	NM_020731	Genebody	5'/gene body
AHRR	cg01097768	32.2839	5	378854	CAAAGACATGTGAGCACACAGAGGAGGCCCTGAGCTCCCTGCACAATACG	5	431854	NM_020731	Body	chr5:363681-364110	5	363681	364110	0.00195146	0.672023	0.140852	-0.53117	NM_020731	Genebody	5'/gene body
AHRR	cg14714797	58.5732	5	343927	CGCGGTCCTGGCGCCCCCACACCCGCGACCCCGCGAGGCCCCCACCTCCT	5	396927	NM_020731	Body	chr5:363681-364110	5	363681	364110	0.00195146	0.672023	0.140852	-0.53117	NM_020731	Genebody	5'/gene body
AHRR	cg12202185	35.4138	5	369088	CGGGGGGCACCCCAAGACACATACTGCATCAAGTTGCTGAATTTCCTATG	5	422088	NM_020731	Body	chr5:363681-364110	5	363681	364110	0.00195146	0.672023	0.140852	-0.53117	NM_020731	Genebody	5'/gene body
AHRR	cg01970407	59.3404	5	323320	CCAATTACCTATGAGGCAGCTTCGACCTGTGTCCCAGGCAGAGAAGAACG	5	376320	NM_020731	Body	chr5:363681-364110	5	363681	364110	0.00195146	0.672023	0.140852	-0.53117	NM_020731	Genebody	5'/gene body
AHRR	cg02356223	30.0654	5	336337	GTCTCCTGTGTCAGGGACTGCATGATTCTCCAGTGGGAAAGTGGACTGCG	5	389337	NM_020731	Body	chr5:363681-364110	5	363681	364110	0.00195146	0.672023	0.140852	-0.53117	NM_020731	Genebody	5'/gene body
AHRR	cg24980413	46.2583	5	346987	GGAAGCTCACGTAGCTTGCTGTGCCGTGAGTAGTAAGCCCTTTGTCTCCG	5	399987	NM_020731	Body	chr5:363681-364110	5	363681	364110	0.00195146	0.672023	0.140852	-0.53117	NM_020731	Genebody	5'/gene body
AHRR	cg14454127	55.6479	5	399787	CGGCGTCAGCACTGGCTGGTCTCTCAGCCAGAAGGGGGCCCAGGACACCG	5	452787	NM_020731	Body	chr5:363681-364110	5	363681	364110	0.00195146	0.672023	0.140852	-0.53117	NM_020731	Genebody	5'/gene body
AHRR	cg17401179	23.8208	5	400517	TGTTACTGAACGTCAGGAAACGGCGCACCTGCCACTTCGCAAGGACAACG	5	453517	NM_020731	Body	chr5:363681-364110	5	363681	364110	0.00195146	0.672023	0.140852	-0.53117	NM_020731	Genebody	5'/gene body
AHRR	cg05575921	24.7332	5	373378	CGGCTGGGTCTCATCTGACACGCAGCCTTCCAGCCTCTCATTGCCCGAGG	5	426378	NM_020731	Body	chr5:363681-364110	5	363681	364110	0.00195146	0.672023	0.140852	-0.53117	NM_020731	Genebody	5'/gene body
AHRR	cg24688690	31.6292	5	345850	CAGTGCTTGGAGGCACCACGGCCACACACTAAGGCCAAGCATTTGACACG	5	398850	NM_020731	Body	chr5:363681-364110	5	363681	364110	0.00195146	0.672023	0.140852	-0.53117	NM_020731	Genebody	5'/gene body
AHRR	cg00300637	26.1411	5	319433	GCAGAAAGGAGACTCTGTGACTGGGGGTGTCAGCTGCATCTGGACCTTCG	5	372433	NM_020731	Body	chr5:363681-364110	5	363681	364110	0.00195146	0.672023	0.140852	-0.53117	NM_020731	Genebody	5'/gene body
AHRR	cg06678548	34.6809	5	390197	GATGCCGGGCCTCTGTCTTTTCTTCATTCCGTGTGTTTCTGTCCTTTCCG	5	443197	NM_020731	Body	chr5:363681-364110	5	363681	364110	0.00195146	0.672023	0.140852	-0.53117	NM_020731	Genebody	5'/gene body
AHRR	cg11902777	25.2275	5	368843	TCTGGTCAAGAGAATGCGCCTCTAACCACTTTCTGAGATCACAGAACCCG	5	421843	NM_020731	Body	chr5:363681-364110	5	363681	364110	0.00195146	0.672023	0.140852	-0.53117	NM_020731	Genebody	5'/gene body
AHRR	cg21161138	61.9092	5	399360	CTGGTGGTGCAGGACACACCCAGGGCGTGGGGTCCCAGGCTTAGGGATCG	5	452360	NM_020731	Body	chr5:363681-364110	5	363681	364110	0.00195146	0.672023	0.140852	-0.53117	NM_020731	Genebody	5'/gene body
AHRR	cg25648203	28.295	5	395444	GGGGGCCTGGGAGACACGAGCCCCGGTGGTGGGATGCAGTTAGCTGAACG	5	448444	NM_020731	Body	chr5:363681-364110	5	363681	364110	0.00195146	0.672023	0.140852	-0.53117	NM_020731	Genebody	5'/gene body
AHRR	cg08385200	31.3214	5	417224	CGGGCCCTGCACATACGGACCAAGCGGCCTTCTCTAGACTCGGGCCCTGC	5	470224	NM_020731	Body	chr5:363681-364110	5	363681	364110	0.00195146	0.672023	0.140852	-0.53117	NM_020731	Genebody	5'/gene body
AHRR	cg24090911	24.8857	5	400732	CAAATACTTTTACACATGTGGGCCCATCTTTCAAATATGCATCTCGAACG	5	453732	NM_020731	Body	chr5:363681-364110	5	363681	364110	0.00195146	0.672023	0.140852	-0.53117	NM_020731	Genebody	5'/gene body
AHRR	cg18541609	63.9678	5	430359	CGGGAGCCTGGACTCTGACAAGGTCAGTCAAGACCGCATCTAAAAAATGA	5	483359	NM_020731	Body	chr5:455841-456141	5	455841	456141	0.00324149	-0.568735	0.216271	0.785006	NM_020731	Genebody	3'/gene body
AHRR	cg12961784	58.587	5	322816	GGACATCAAGGTAGGTCGCTCATCCAGCCTCTCAGAGCAAGTGACTGGCG	5	375816	NM_020731	Body	chr5:455841-456141	5	455841	456141	0.00324149	-0.568735	0.216271	0.785006	NM_020731	Genebody	3'/gene body
AHRR	cg16294152	47.8267	5	418696	TCCCTTTTGTTACCTGACTGCGGGGTTGGAGATGATGGATGAGGCACTCG	5	471696	NM_020731	Body	chr5:455841-456141	5	455841	456141	0.00324149	-0.568735	0.216271	0.785006	NM_020731	Genebody	3'/gene body
AHRR	cg01899089	34.3942	5	369969	CGGTTTCTCATCCAGTTCTTGAGAAGGGAAGGAAGGGAGAGTTTGAATGT	5	422969	NM_020731	Body	chr5:455841-456141	5	455841	456141	0.00324149	-0.568735	0.216271	0.785006	NM_020731	Genebody	3'/gene body
AHRR	cg23916896	31.0723	5	368804	CGCTCGTCCTGCAGAGGAAACACACCCTGGCCTTGGAACCCCACGTTATC	5	421804	NM_020731	Body	chr5:455841-456141	5	455841	456141	0.00324149	-0.568735	0.216271	0.785006	NM_020731	Genebody	3'/gene body
AHRR	cg12251573	48.4389	5	421644	GGTGCCTTCCTAAGGACTTGTAACTGGAGGGTAACCTAGGCCAAAATGCG	5	474644	NM_020731	Body	chr5:455841-456141	5	455841	456141	0.00324149	-0.568735	0.216271	0.785006	NM_020731	Genebody	3'/gene body
AHRR	cg14807090	45.867	5	435388	CGGGTGACACACCTAGCTCAGCCCTCCCAGGCCACCTGCAGCTCCCAGCC	5	488388	NM_020731	3'UTR	chr5:455841-456141	5	455841	456141	0.00324149	-0.568735	0.216271	0.785006	NM_020731	Genebody	3'/gene body
AHRR	cg21972741	39.6386	5	435613	CGGCAGGTGCTCCATGGCGCCATGACAGAGTCTGAGGCCAGACCTGGACT	5	488613	NM_020731	3'UTR	chr5:455841-456141	5	455841	456141	0.00324149	-0.568735	0.216271	0.785006	NM_020731	Genebody	3'/gene body
AHRR	cg22816059	40.3044	5	422114	CCAGAAAGAGTCCTAAGGTTCTAGCAGTCCCTGGCACGGTTAATTATTCG	5	475114	NM_020731	Body	chr5:455841-456141	5	455841	456141	0.00324149	-0.568735	0.216271	0.785006	NM_020731	Genebody	3'/gene body
AHRR	cg04551776	64.9419	5	393366	ATCTGTGACATCGGGATTAAGCTTCAGACACAGTCAACGTGCTGCCAACG	5	446366	NM_020731	Body	chr5:455841-456141	5	455841	456141	0.00324149	-0.568735	0.216271	0.785006	NM_020731	Genebody	3'/gene body
AHRR	cg22698028	29.2463	5	400494	CGGCCCTCACCTGCCCCGACCTCCGTTGTCCTTGCGAAGTGGCAGGTGCG	5	453494	NM_020731	Body	chr5:455841-456141	5	455841	456141	0.00324149	-0.568735	0.216271	0.785006	NM_020731	Genebody	3'/gene body
AHRR	cg17287155	64.9082	5	393347	AGCTTCAGACACAGTCAACGTGCTGCCAACGTGGGGAGGGCCGGAGGACG	5	446347	NM_020731	Body	chr5:455841-456141	5	455841	456141	0.00324149	-0.568735	0.216271	0.785006	NM_020731	Genebody	3'/gene body
AHRR	cg04021706	48.5906	5	389763	CCGTCAGACCCCCCAGAGGCCTTGTGGTGGAGGCGTGCAGTGCTCTGACG	5	442763	NM_020731	Body	chr5:455841-456141	5	455841	456141	0.00324149	-0.568735	0.216271	0.785006	NM_020731	Genebody	3'/gene body
AHRR	cg03991871	34.1903	5	368447	CGGCCACAGCCAGGGAGCGCCCTGGCCCACACCCTCAGGCAGGATACAGT	5	421447	NM_020731	Body	chr5:455841-456141	5	455841	456141	0.00324149	-0.568735	0.216271	0.785006	NM_020731	Genebody	3'/gene body
AHRR	cg16577724	60.8287	5	428068	CGCGCTCCTGAGGGCAAAACCCAGAGCAGACACCGCAGCCACCGCGGATG	5	481068	NM_020731	Body	chr5:455841-456141	5	455841	456141	0.00324149	-0.568735	0.216271	0.785006	NM_020731	Genebody	3'/gene body
AHRR	cg11894422	72.6142	5	398758	GAGGGTCCTGGGCCTGCCCCTGGTGGAAGGAGTGTGTTTGTGCCAAACCG	5	451758	NM_020731	Body	chr5:455841-456141	5	455841	456141	0.00324149	-0.568735	0.216271	0.785006	NM_020731	Genebody	3'/gene body
AHRR	cg08916839	101.185	5	415575	CGGCCCCTAGGCCTCCCGCCCGACCAGGCAGATTCGGCCCCTAGGCCTCC	5	468575	NM_020731	Body	chr5:455841-456141	5	455841	456141	0.00324149	-0.568735	0.216271	0.785006	NM_020731	Genebody	3'/gene body
AHRR	cg17924476	34.004	5	323794	GGCTTAACAGGGTCTTCCCACCTCGTTCACCCGTGCTGGGTGCTGAGACG	5	376794	NM_020731	Body	chr5:455841-456141	5	455841	456141	0.00324149	-0.568735	0.216271	0.785006	NM_020731	Genebody	3'/gene body
AHRR	cg05521499	50.3989	5	368003	CGGGGCCTCCTGAACGACATGGGCCTTCGTTCGCCCGTGTGGTCATCCAC	5	421003	NM_020731	Body	chr5:455841-456141	5	455841	456141	0.00324149	-0.568735	0.216271	0.785006	NM_020731	Genebody	3'/gene body
AHRR	cg10841124	33.9914	5	433274	CGGGGTCAGTCCCCAGCGACACACGTGACTTCCAGTCCGGGAAGCTGTGT	5	486274	NM_020731	Body	chr5:455841-456141	5	455841	456141	0.00324149	-0.568735	0.216271	0.785006	NM_020731	Genebody	3'/gene body
AHRR	cg02088390	35.8722	5	355321	CGGCAAACCCCAGGTCTCTCAGGTAAACTGAGTCCAACACCACCCAGCAG	5	408321	NM_020731	Body	chr5:455841-456141	5	455841	456141	0.00324149	-0.568735	0.216271	0.785006	NM_020731	Genebody	3'/gene body
AHRR	cg26850624	47.5117	5	429559	GGGCGAGTTGCCGCTCCTGCCACTTCCTCCTGGGACAGCCTGATGGGGCG	5	482559	NM_020731	Body	chr5:455841-456141	5	455841	456141	0.00324149	-0.568735	0.216271	0.785006	NM_020731	Genebody	3'/gene body
AHRR	cg15179499	66.832	5	362529	GCCCCCATGGCAGGGCCGCAGGTCTGGGACTCGATTTTTCTCATCCTGCG	5	415529	NM_020731	Body	chr5:455841-456141	5	455841	456141	0.00324149	-0.568735	0.216271	0.785006	NM_020731	Genebody	3'/gene body
AHRR	cg09084391	58.3112	5	346247	ATGAATTGCAGCATCCGTATCTACTGCCGTCCCCCGCTAGAGCTTGTTCG	5	399247	NM_020731	Body	chr5:455841-456141	5	455841	456141	0.00324149	-0.568735	0.216271	0.785006	NM_020731	Genebody	3'/gene body
AHRR	cg09584122	56.6836	5	427620	CGCAGGTGGCACGAACTGCGCCTGTGGGACCTGCCACCTGCCCACAGCCG	5	480620	NM_020731	Body	chr5:455841-456141	5	455841	456141	0.00324149	-0.568735	0.216271	0.785006	NM_020731	Genebody	3'/gene body
AHRR	cg25004427	31.7604	5	326523	CTTCTTTCACGCATCACAGCGTTTTTAGGGTCCATCCATGTGGCAGCACG	5	379523	NM_020731	Body	chr5:455841-456141	5	455841	456141	0.00324149	-0.568735	0.216271	0.785006	NM_020731	Genebody	3'/gene body
AHRR	cg00629928	70.3288	5	358741	GTGGACTCCGTGACTGAGGGCCTCCACTTGCGGGCGCTCTTCCTCAGTCG	5	411741	NM_020731	Body	chr5:455841-456141	5	455841	456141	0.00324149	-0.568735	0.216271	0.785006	NM_020731	Genebody	3'/gene body
AHRR	cg11610050	64.0671	5	430432	CGGGCAGCACATCTTCTGTATTCACACCCGTGCCCTCCGTGGGAGCACCA	5	483432	NM_020731	Body	chr5:455841-456141	5	455841	456141	0.00324149	-0.568735	0.216271	0.785006	NM_020731	Genebody	3'/gene body
AHRR	cg13404472	42.0559	5	317840	CCGCTCTGGGTCCTCAGTCATCAGTGCAGACATGGAGGTGCAGGTGCACG	5	370840	NM_020731	Body	chr5:455841-456141	5	455841	456141	0.00324149	-0.568735	0.216271	0.785006	NM_020731	Genebody	3'/gene body
AHRR	cg06802630	45.8017	5	322735	GACCTACCTTGATGTCCTCGTTCGTAAAATGGGTGACGGTTGCCAGGCCG	5	375735	NM_020731	Body	chr5:455841-456141	5	455841	456141	0.00324149	-0.568735	0.216271	0.785006	NM_020731	Genebody	3'/gene body
AHRR	cg22951524	43.7022	5	434998	CGCATCTGAGCGTAGACACACAGATCTGAGCTTGGATGGTGGTCACTGCG	5	487998	NM_020731	3'UTR	chr5:455841-456141	5	455841	456141	0.00324149	-0.568735	0.216271	0.785006	NM_020731	Genebody	3'/gene body
AHRR	cg24955955	63.5682	5	415729	CGCCCCACCAGGCAGATTCGGCCCCTAGGCCTCCCAGCAGACCAGGCAGA	5	468729	NM_020731	Body	chr5:455841-456141	5	455841	456141	0.00324149	-0.568735	0.216271	0.785006	NM_020731	Genebody	3'/gene body
AHRR	cg08858540	47.7445	5	346238	CGCAGGGCTGTGCTGTTTCTTCTGCAGCCCTTGGTCCCGGCCTCGGCTGT	5	399238	NM_020731	Body	chr5:455841-456141	5	455841	456141	0.00324149	-0.568735	0.216271	0.785006	NM_020731	Genebody	3'/gene body
AHRR	cg09078014	35.0706	5	343450	GGTGACGTGAACACAGAACCCCACATACCCTCTCAGGGGTGACAGGAACG	5	396450	NM_020731	Body	chr5:455841-456141	5	455841	456141	0.00324149	-0.568735	0.216271	0.785006	NM_020731	Genebody	3'/gene body
AHRR	cg17472786	64.3306	5	389355	AGCCTCTTCCCTTAAAGTTTGTTCCTTCAGCCGCATCTGCTGGAGCCTCG	5	442355	NM_020731	Body	chr5:455841-456141	5	455841	456141	0.00324149	-0.568735	0.216271	0.785006	NM_020731	Genebody	3'/gene body
AHRR	cg16049691	26.6701	5	434877	AAGCTTGGGGCGGGACCAGCGTGGCCAAGGCACTTTTGGGCAACATCCCG	5	487877	NM_020731	Body	chr5:455841-456141	5	455841	456141	0.00324149	-0.568735	0.216271	0.785006	NM_020731	Genebody	3'/gene body
AHRR	cg09338136	24.0252	5	344057	CGGAGGAGGCCCCTGCAGAAACAGTAAAGTATCCCGCCTTCTGCTTGTGT	5	397057	NM_020731	Body	chr5:455841-456141	5	455841	456141	0.00324149	-0.568735	0.216271	0.785006	NM_020731	Genebody	3'/gene body
AHRR	cg26529655	39.639	5	424371	CGTGGGTTAAAGCCCCCACACCATCACAGGGTGCACAGAGCTCAGCACCG	5	477371	NM_020731	Body	chr5:455841-456141	5	455841	456141	0.00324149	-0.568735	0.216271	0.785006	NM_020731	Genebody	3'/gene body
AHRR	cg14817490	36.8563	5	392920	CAAGAACCAAAGTAAGCCTGGGGCGGCCACGGTAAGGCCTGAGGCAGTCG	5	445920	NM_020731	Body	chr5:455841-456141	5	455841	456141	0.00324149	-0.568735	0.216271	0.785006	NM_020731	Genebody	3'/gene body
AHRR	cg04135110	53.687	5	346695	CGGAATGTGCTCCTGAGCCTGTGCACTTGAGAGATTTGGGTAGCAGACGT	5	399695	NM_020731	Body	chr5:455841-456141	5	455841	456141	0.00324149	-0.568735	0.216271	0.785006	NM_020731	Genebody	3'/gene body
AHRR	cg14448919	23.1591	5	435040	CACTAGCAGACTGCGCATGCACAGCTCTGCAAAGCGTGTGTCTTAGGACG	5	488040	NM_020731	3'UTR	chr5:455841-456141	5	455841	456141	0.00324149	-0.568735	0.216271	0.785006	NM_020731	Genebody	3'/gene body
AHRR	cg14453201	20.3156	5	320888	CGCTCCTCAGCATCCGCGGTCCTCATCCCAGCCGGGGGAACCGCGCCCTC	5	373888	NM_020731	Body	chr5:455841-456141	5	455841	456141	0.00324149	-0.568735	0.216271	0.785006	NM_020731	Genebody	3'/gene body
AHRR	cg17248487	30.8802	5	399887	CGGCCCCCAGGCAGTCCCTCCTGACGCCCACTGCAGCCCCGCTCGGTTAA	5	452887	NM_020731	Body	chr5:455841-456141	5	455841	456141	0.00324149	-0.568735	0.216271	0.785006	NM_020731	Genebody	3'/gene body
AHRR	cg08556107	66.7952	5	429891	CGCCCAGGAGTGATTGGCTGAGGCTGCACAAACCCCACACGGAAAACATT	5	482891	NM_020731	Body	chr5:455841-456141	5	455841	456141	0.00324149	-0.568735	0.216271	0.785006	NM_020731	Genebody	3'/gene body
AHRR	cg16219322	62.974	5	399012	GTGGTGCTGGGCATGTTGGCAGGGGGGTCCCAGGTGCACCAGTGACCTCG	5	452012	NM_020731	Body	chr5:455841-456141	5	455841	456141	0.00324149	-0.568735	0.216271	0.785006	NM_020731	Genebody	3'/gene body
AHRR	cg17048538	37.6197	5	359525	CGGAGTCCACCCAGGCCTGGCATGTGGCTGTGTCCACCTCTATGCGTAGG	5	412525	NM_020731	Body	chr5:455841-456141	5	455841	456141	0.00324149	-0.568735	0.216271	0.785006	NM_020731	Genebody	3'/gene body
AHRR	cg03891523	44.4457	5	342271	CGGTTGTTGGATGGAGTGTTTTATAAATTTCCATTAATTCAAGTCTGTTG	5	395271	NM_020731	Body	chr5:455841-456141	5	455841	456141	0.00324149	-0.568735	0.216271	0.785006	NM_020731	Genebody	3'/gene body
AHRR	cg01097768	32.2839	5	378854	CAAAGACATGTGAGCACACAGAGGAGGCCCTGAGCTCCCTGCACAATACG	5	431854	NM_020731	Body	chr5:455841-456141	5	455841	456141	0.00324149	-0.568735	0.216271	0.785006	NM_020731	Genebody	3'/gene body
AHRR	cg14714797	58.5732	5	343927	CGCGGTCCTGGCGCCCCCACACCCGCGACCCCGCGAGGCCCCCACCTCCT	5	396927	NM_020731	Body	chr5:455841-456141	5	455841	456141	0.00324149	-0.568735	0.216271	0.785006	NM_020731	Genebody	3'/gene body
AHRR	cg12202185	35.4138	5	369088	CGGGGGGCACCCCAAGACACATACTGCATCAAGTTGCTGAATTTCCTATG	5	422088	NM_020731	Body	chr5:455841-456141	5	455841	456141	0.00324149	-0.568735	0.216271	0.785006	NM_020731	Genebody	3'/gene body
AHRR	cg01970407	59.3404	5	323320	CCAATTACCTATGAGGCAGCTTCGACCTGTGTCCCAGGCAGAGAAGAACG	5	376320	NM_020731	Body	chr5:455841-456141	5	455841	456141	0.00324149	-0.568735	0.216271	0.785006	NM_020731	Genebody	3'/gene body
AHRR	cg02356223	30.0654	5	336337	GTCTCCTGTGTCAGGGACTGCATGATTCTCCAGTGGGAAAGTGGACTGCG	5	389337	NM_020731	Body	chr5:455841-456141	5	455841	456141	0.00324149	-0.568735	0.216271	0.785006	NM_020731	Genebody	3'/gene body
AHRR	cg24980413	46.2583	5	346987	GGAAGCTCACGTAGCTTGCTGTGCCGTGAGTAGTAAGCCCTTTGTCTCCG	5	399987	NM_020731	Body	chr5:455841-456141	5	455841	456141	0.00324149	-0.568735	0.216271	0.785006	NM_020731	Genebody	3'/gene body
AHRR	cg14454127	55.6479	5	399787	CGGCGTCAGCACTGGCTGGTCTCTCAGCCAGAAGGGGGCCCAGGACACCG	5	452787	NM_020731	Body	chr5:455841-456141	5	455841	456141	0.00324149	-0.568735	0.216271	0.785006	NM_020731	Genebody	3'/gene body
AHRR	cg17401179	23.8208	5	400517	TGTTACTGAACGTCAGGAAACGGCGCACCTGCCACTTCGCAAGGACAACG	5	453517	NM_020731	Body	chr5:455841-456141	5	455841	456141	0.00324149	-0.568735	0.216271	0.785006	NM_020731	Genebody	3'/gene body
AHRR	cg05575921	24.7332	5	373378	CGGCTGGGTCTCATCTGACACGCAGCCTTCCAGCCTCTCATTGCCCGAGG	5	426378	NM_020731	Body	chr5:455841-456141	5	455841	456141	0.00324149	-0.568735	0.216271	0.785006	NM_020731	Genebody	3'/gene body
AHRR	cg24688690	31.6292	5	345850	CAGTGCTTGGAGGCACCACGGCCACACACTAAGGCCAAGCATTTGACACG	5	398850	NM_020731	Body	chr5:455841-456141	5	455841	456141	0.00324149	-0.568735	0.216271	0.785006	NM_020731	Genebody	3'/gene body
AHRR	cg00300637	26.1411	5	319433	GCAGAAAGGAGACTCTGTGACTGGGGGTGTCAGCTGCATCTGGACCTTCG	5	372433	NM_020731	Body	chr5:455841-456141	5	455841	456141	0.00324149	-0.568735	0.216271	0.785006	NM_020731	Genebody	3'/gene body
AHRR	cg06678548	34.6809	5	390197	GATGCCGGGCCTCTGTCTTTTCTTCATTCCGTGTGTTTCTGTCCTTTCCG	5	443197	NM_020731	Body	chr5:455841-456141	5	455841	456141	0.00324149	-0.568735	0.216271	0.785006	NM_020731	Genebody	3'/gene body
AHRR	cg11902777	25.2275	5	368843	TCTGGTCAAGAGAATGCGCCTCTAACCACTTTCTGAGATCACAGAACCCG	5	421843	NM_020731	Body	chr5:455841-456141	5	455841	456141	0.00324149	-0.568735	0.216271	0.785006	NM_020731	Genebody	3'/gene body
AHRR	cg21161138	61.9092	5	399360	CTGGTGGTGCAGGACACACCCAGGGCGTGGGGTCCCAGGCTTAGGGATCG	5	452360	NM_020731	Body	chr5:455841-456141	5	455841	456141	0.00324149	-0.568735	0.216271	0.785006	NM_020731	Genebody	3'/gene body
AHRR	cg25648203	28.295	5	395444	GGGGGCCTGGGAGACACGAGCCCCGGTGGTGGGATGCAGTTAGCTGAACG	5	448444	NM_020731	Body	chr5:455841-456141	5	455841	456141	0.00324149	-0.568735	0.216271	0.785006	NM_020731	Genebody	3'/gene body
AHRR	cg08385200	31.3214	5	417224	CGGGCCCTGCACATACGGACCAAGCGGCCTTCTCTAGACTCGGGCCCTGC	5	470224	NM_020731	Body	chr5:455841-456141	5	455841	456141	0.00324149	-0.568735	0.216271	0.785006	NM_020731	Genebody	3'/gene body
AHRR	cg24090911	24.8857	5	400732	CAAATACTTTTACACATGTGGGCCCATCTTTCAAATATGCATCTCGAACG	5	453732	NM_020731	Body	chr5:455841-456141	5	455841	456141	0.00324149	-0.568735	0.216271	0.785006	NM_020731	Genebody	3'/gene body
AIG1	cg08612271	48.8304	6	143575123	TTTTAGATTCATCAAAGACTGACCCTTTCTCTTTTTGAAGTCTTCTCTCG	6	143616816	NM_016108	Body	chr6:143476289-143476696	6	143476289	143476696	0.00377537	0.0680794	-0.445182	-0.513261	NM_016108	Genebody	5'/gene body
AIG1	cg15029183	140.738	6	143586006	CGCATCCTTCTCAGAGTTCTCAAGCCTATAATAAGACTTGCTGGTGTGTT	6	143627699	NM_016108	Body	chr6:143476289-143476696	6	143476289	143476696	0.00377537	0.0680794	-0.445182	-0.513261	NM_016108	Genebody	5'/gene body
AIG1	cg03550821	30.5155	6	143474125	CTGTGTCATCCCGTGACTTTAGGCTGAAACCACACCAATCTTGCCATACG	6	143515818	NM_016108	Body	chr6:143476289-143476696	6	143476289	143476696	0.00377537	0.0680794	-0.445182	-0.513261	NM_016108	Genebody	5'/gene body
AIG1	cg02283949	30.6507	6	143544445	TACAAAATCAGAACGTTCCAAAATGTGGCCTCCCAATCTGTGCTGTAACG	6	143586138	NM_016108	Body	chr6:143476289-143476696	6	143476289	143476696	0.00377537	0.0680794	-0.445182	-0.513261	NM_016108	Genebody	5'/gene body
AIG1	cg26076683	43.6911	6	143500582	GAATCTACAGCCCAGGACCACAGAACTGAGATATAGTTAAGTGTATCACG	6	143542275	NM_016108	Body	chr6:143476289-143476696	6	143476289	143476696	0.00377537	0.0680794	-0.445182	-0.513261	NM_016108	Genebody	5'/gene body
AIG1	cg21234032	48.1954	6	143607364	CGTGGACTGATTCTACCCACAATGGAAGACAGGCCATCAGAAAGTACATA	6	143649057	NM_016108	Body	chr6:143476289-143476696	6	143476289	143476696	0.00377537	0.0680794	-0.445182	-0.513261	NM_016108	Genebody	5'/gene body
AIM1	cg06773563	-81.0381	6	107017926	TCAAAATGCAAACAAACTGCTTAACAACTGACAAGACACCAGCCCATACG	6	107124619	NM_001624	3'UTR	chr6:107064200-107064925	6	107064200	107064925	0.00471175	-1.59364	0.852819	2.44646	NM_001624	promoter	CGI promoter
AIM1	cg23413349	30.7032	6	106958388	TATAAGAAGCCCAGGTTTTCCCCCTTCCTGGGAGCGCTGCGGATCATTCG	6	107065081	NM_001624	TSS1500	chr6:107064200-107064925	6	107064200	107064925	0.00471175	-1.59364	0.852819	2.44646	NM_001624	promoter	CGI promoter
AIM1	cg02696253	47.926	6	106964589	CCCAACCACTATACTATTCTGGTTCCCCAGATAGGCTTGGACTATACCCG	6	107071282	NM_001624	Body	chr6:107064200-107064925	6	107064200	107064925	0.00471175	-1.59364	0.852819	2.44646	NM_001624	promoter	CGI promoter
AIM1	cg06773563	-81.0381	6	107017926	TCAAAATGCAAACAAACTGCTTAACAACTGACAAGACACCAGCCCATACG	6	107124619	NM_001624	3'UTR	chr6:107075426-107075970	6	107075426	107075970	0.00296746	-0.826643	0.461755	1.2884	NM_001624	Genebody	5'/gene body
AIM1	cg23413349	30.7032	6	106958388	TATAAGAAGCCCAGGTTTTCCCCCTTCCTGGGAGCGCTGCGGATCATTCG	6	107065081	NM_001624	TSS1500	chr6:107075426-107075970	6	107075426	107075970	0.00296746	-0.826643	0.461755	1.2884	NM_001624	Genebody	5'/gene body
AIM1	cg02696253	47.926	6	106964589	CCCAACCACTATACTATTCTGGTTCCCCAGATAGGCTTGGACTATACCCG	6	107071282	NM_001624	Body	chr6:107075426-107075970	6	107075426	107075970	0.00296746	-0.826643	0.461755	1.2884	NM_001624	Genebody	5'/gene body
AK5	cg17181543	54.6561	1	77746571	CGCTGCCACTGCTTTAAAAAACTATAGAGTCTGAATGTCCATTTCAAGTG	1	77519159	NM_174858	TSS1500	chr1:77517809-77518615	1	77517809	77518615	0.00990177	-2.15273	-1.59791	0.554818	NM_174858	promoter	non-CGI promoter
AKAP12	cg20068535	35.7215	6	151560981	CCATATTTGGGCACCTCACGTGGCAAGAGCAGGGAACCGAGAGGTTAACG	6	151602674	NM_005100	TSS200	chr6:151611158-151611538	6	151611158	151611538	0.00677389	-0.997209	-0.196114	0.801095	NM_005100	Genebody	5'/gene body
AKAP12	cg17520539	49.3667	6	151560927	AGGGGGGCGGCTAGCACTGCTGATGGCATCGCCTGACATCACTTGTTCCG	6	151602620	NM_005100	TSS1500	chr6:151611158-151611538	6	151611158	151611538	0.00677389	-0.997209	-0.196114	0.801095	NM_005100	Genebody	5'/gene body
AKAP12	cg03651715	42.6016	6	151645054	CGGCTCCTGGGACATCTCTGGGGAAGGGACTTATTAATGTAGACCCTGAT	6	151686747	NM_005100	Body	chr6:151611158-151611538	6	151611158	151611538	0.00677389	-0.997209	-0.196114	0.801095	NM_005100	Genebody	5'/gene body
AKAP12	cg18144247	22.9255	6	151576127	AAAGTTTCTCAAGCAGTCCCTGTGATCTTCAGAACCCAGCTTGTTCTTCG	6	151617820	NM_005100	Body	chr6:151611158-151611538	6	151611158	151611538	0.00677389	-0.997209	-0.196114	0.801095	NM_005100	Genebody	5'/gene body
AKAP12	cg11348249	27.2466	6	151560831	AGAGGTGGCCTGGATGGGTAACTTCCAGCACAGGCCCTCAAAGAAGGACG	6	151602524	NM_005100	TSS1500	chr6:151611158-151611538	6	151611158	151611538	0.00677389	-0.997209	-0.196114	0.801095	NM_005100	Genebody	5'/gene body
AKAP12	cg12061236	37.0874	6	151560886	TATCCTCCGGAACAAGTGATGTCAGGCGATGCCATCAGCAGTGCTAGCCG	6	151602579	NM_005100	TSS1500	chr6:151611158-151611538	6	151611158	151611538	0.00677389	-0.997209	-0.196114	0.801095	NM_005100	Genebody	5'/gene body
AKAP12	cg22942200	26.5188	6	151560992	CGGTTCCCTGCTCTTGCCACGTGAGGTGCCCAAATATGGTCGGACTCAGG	6	151602685	NM_005100	TSS200	chr6:151611158-151611538	6	151611158	151611538	0.00677389	-0.997209	-0.196114	0.801095	NM_005100	Genebody	5'/gene body
AKAP12	cg13033898	33.8032	6	151561055	CGCTCCCTGGCTCCTCCTGAGTCCGACCATATTTGGGCACCTCACGTGGC	6	151602748	NM_005100	TSS200	chr6:151611158-151611538	6	151611158	151611538	0.00677389	-0.997209	-0.196114	0.801095	NM_005100	Genebody	5'/gene body
AKAP12	cg10270306	47.3384	6	151561032	TAACCTCTCGGTTCCCTGCTCTTGCCACGTGAGGTGCCCAAATATGGTCG	6	151602725	NM_005100	TSS200	chr6:151611158-151611538	6	151611158	151611538	0.00677389	-0.997209	-0.196114	0.801095	NM_005100	Genebody	5'/gene body
AKAP12	cg15742468	71.5939	6	151643632	GCAGGACATTTGGGCAATCATGAGTGGGTTCCTCACAGCTATGAGGTTCG	6	151685325	NM_005100	Body	chr6:151611158-151611538	6	151611158	151611538	0.00677389	-0.997209	-0.196114	0.801095	NM_005100	Genebody	5'/gene body
AKR7A3	cg08917933	25.4092	1	19615303	GAAGCACCAGGCTCGGAGCGGGCGGCCTCGTGGCTTTAGAGACGGGCTCG	1	19487890	NM_012067	TSS200	chr1:19485686-19486245	1	19485686	19486245	0.00312711	0.293101	-0.300996	-0.594097	NM_012067	Genebody	5'/gene body
AKR7A3	cg04141520	45.532	1	19611627	GAAGGGTAATTTTGAAGTCTCTTCTTTTGACACATCCACCCTCTCCCCCG	1	19484214	NM_012067	Body	chr1:19485686-19486245	1	19485686	19486245	0.00312711	0.293101	-0.300996	-0.594097	NM_012067	Genebody	5'/gene body
AKR7A3	cg07447773	31.6935	1	19614851	CGCAGCCTTGGGAACACCAGGCTCCTTAGGCACGTCTAGCTCCGGACAAC	1	19487438	NM_012067	Body	chr1:19485686-19486245	1	19485686	19486245	0.00312711	0.293101	-0.300996	-0.594097	NM_012067	Genebody	5'/gene body
AKR7A3	cg09028008	27.7161	1	19615080	GGATGGTCTCGGACTGGCCCTCGCTGTACACGAAGGCCGTGTCTATCTCG	1	19487667	NM_012067	1stExon	chr1:19485686-19486245	1	19485686	19486245	0.00312711	0.293101	-0.300996	-0.594097	NM_012067	Genebody	5'/gene body
AKR7A3	cg11532863	34.2186	1	19613430	CCTCTGCTTCTCAATTGAATTTAACTTCAGATCAGATCTGAGGACTTTCG	1	19486017	NM_012067	Body	chr1:19485686-19486245	1	19485686	19486245	0.00312711	0.293101	-0.300996	-0.594097	NM_012067	Genebody	5'/gene body
ALCAM	cg16028694	48.7438	3	105246298	CGGGAGGTTTTCCCATTCTGATGCTAGGATCTTGTTCATGAGTTAATGAA	3	106728988	NM_001627	Body	chr3:106607504-106608060	3	106607504	106608060	0.00390121	-0.471914	-0.999857	-0.527943	NM_001627	Genebody	5'/gene body
ALCAM	cg06648780	26.781	3	105133817	CGTCTGACCTAGAGCCTCAGCTGTGAAAATAGAGCTGACTCAAGAGATCT	3	106616507	NM_001627	Body	chr3:106607504-106608060	3	106607504	106608060	0.00390121	-0.471914	-0.999857	-0.527943	NM_001627	Genebody	5'/gene body
ALCAM	cg16654432	49.2228	3	105167621	CGCCTATGGACAAGAGGGTGACAGACATCTTTTGATGATGAGCATCCACA	3	106650311	NM_001627	Body	chr3:106607504-106608060	3	106607504	106608060	0.00390121	-0.471914	-0.999857	-0.527943	NM_001627	Genebody	5'/gene body
ALCAM	cg00387117	42.3297	3	105105844	TTTTCCAATAGTTTCAGCCTCACCCTACTTAAAATTATATTGAATGTTCG	3	106588534	NM_001627	Body	chr3:106607504-106608060	3	106607504	106608060	0.00390121	-0.471914	-0.999857	-0.527943	NM_001627	Genebody	5'/gene body
ALCAM	cg04912993	37.694	3	105236259	TTTTACCTACTGCCCTCTGTCTAGTGTGGTATCTTATTTCTTTGTGTTCG	3	106718949	NM_001627	Body	chr3:106607504-106608060	3	106607504	106608060	0.00390121	-0.471914	-0.999857	-0.527943	NM_001627	Genebody	5'/gene body
ALCAM	cg24685239	30.2993	3	105159482	TGTAGTGCTGGCAGTCATTAAAGATTTGCTGAATTACTGACCTCTTATCG	3	106642172	NM_001627	Body	chr3:106607504-106608060	3	106607504	106608060	0.00390121	-0.471914	-0.999857	-0.527943	NM_001627	Genebody	5'/gene body
ALCAM	cg19852058	35.9924	3	105293613	CGTAGCTATTTTTATACACTGTAAGCTTTGTTCTGGGAGTTGCTGTTAAT	3	106776303	NM_001627	3'UTR	chr3:106607504-106608060	3	106607504	106608060	0.00390121	-0.471914	-0.999857	-0.527943	NM_001627	Genebody	5'/gene body
ALCAM	cg21832978	20.8724	3	105191532	CGGATTGAGATGTCTGAAAATCAAAACACTGAGTAATTTACCAAAGGTTA	3	106674222	NM_001627	Body	chr3:106607504-106608060	3	106607504	106608060	0.00390121	-0.471914	-0.999857	-0.527943	NM_001627	Genebody	5'/gene body
ALDH2	cg05212570	34.487	12	112247671	CGAGTTATAGGAAGCGTTTCAGAGAGAGGATAACACATTTGAATCTATTT	12	110732054	NM_000690	3'UTR	chr12:110714856-110714909	12	110714856	110714909	0.00130021	-0.481326	-1.02553	-0.544201	NM_000690	Genebody	3'/gene body
ALDH2	cg19186356	21.0825	12	112204327	CGGCACTGCTTTTATAAGTACCATGGTCAGGAAATGACAAGTGAGACCTG	12	110688710	NM_000690	TSS200	chr12:110714856-110714909	12	110714856	110714909	0.00130021	-0.481326	-1.02553	-0.544201	NM_000690	Genebody	3'/gene body
ALDH2	cg05212570	34.487	12	112247671	CGAGTTATAGGAAGCGTTTCAGAGAGAGGATAACACATTTGAATCTATTT	12	110732054	NM_000690	3'UTR	chr12:110694210-110694593	12	110694210	110694593	0.0041283	-0.32241	-0.913089	-0.590678	NM_000690	Genebody	5'/gene body
ALDH2	cg19186356	21.0825	12	112204327	CGGCACTGCTTTTATAAGTACCATGGTCAGGAAATGACAAGTGAGACCTG	12	110688710	NM_000690	TSS200	chr12:110694210-110694593	12	110694210	110694593	0.0041283	-0.32241	-0.913089	-0.590678	NM_000690	Genebody	5'/gene body
ALDH2	cg05212570	34.487	12	112247671	CGAGTTATAGGAAGCGTTTCAGAGAGAGGATAACACATTTGAATCTATTT	12	110732054	NM_000690	3'UTR	chr12:110713693-110714208	12	110713693	110714208	0.0059394	0.605416	0.0939223	-0.511494	NM_000690	Genebody	3'/gene body
ALDH2	cg19186356	21.0825	12	112204327	CGGCACTGCTTTTATAAGTACCATGGTCAGGAAATGACAAGTGAGACCTG	12	110688710	NM_000690	TSS200	chr12:110713693-110714208	12	110713693	110714208	0.0059394	0.605416	0.0939223	-0.511494	NM_000690	Genebody	3'/gene body
ALK	cg20954219	37.3419	2	29745303	CTGCTGGCTGGGGACGGGACAGGACCTGGCATCCCAGATAGGAATTCACG	2	29598807	NM_004304	Body	chr2:29483193-29483478	2	29483193	29483478	0.00856486	-1.35313	-1.92341	-0.570277	NM_004304	Genebody	3'/gene body
ALK	cg14326644	34.573	2	29430352	GCTAGCAGGTATCTTAGTCATTGCATAGATCATTCCTCTCATGCCTCTCG	2	29283856	NM_004304	Body	chr2:29483193-29483478	2	29483193	29483478	0.00856486	-1.35313	-1.92341	-0.570277	NM_004304	Genebody	3'/gene body
ALK	cg10179251	27.6102	2	30142742	ATAATCTTCACTTCCACCCCACTTTCTAAAACCTCAGCTCTGCTTCATCG	2	29996246	NM_004304	Body	chr2:29483193-29483478	2	29483193	29483478	0.00856486	-1.35313	-1.92341	-0.570277	NM_004304	Genebody	3'/gene body
ALK	cg00073794	42.0622	2	30041338	CGCCGGGCCGGGCTTCCTCTAACGTCTCATTTTGCATAACACTTTTTGTT	2	29894842	NM_004304	Body	chr2:29483193-29483478	2	29483193	29483478	0.00856486	-1.35313	-1.92341	-0.570277	NM_004304	Genebody	3'/gene body
ALK	cg11374596	62.9932	2	29744454	TTGGCCTGTTTCTAAGTTTGCCTTTTCCTCTTTGTTTTATTTAGGGAACG	2	29597958	NM_004304	Body	chr2:29483193-29483478	2	29483193	29483478	0.00856486	-1.35313	-1.92341	-0.570277	NM_004304	Genebody	3'/gene body
ALK	cg21312695	22.1	2	29597701	TAGTTCTAGTGCCTATCTCCAGGTGGATGTTCAACTCCATTTTAAAAACG	2	29451205	NM_004304	Body	chr2:29483193-29483478	2	29483193	29483478	0.00856486	-1.35313	-1.92341	-0.570277	NM_004304	Genebody	3'/gene body
ALK	cg21746633	58.7488	2	30119103	GGGTCGGAGGTACCCTTTGTATTCTTCTTCATCTTGGCAAATGTTCTTCG	2	29972607	NM_004304	Body	chr2:29483193-29483478	2	29483193	29483478	0.00856486	-1.35313	-1.92341	-0.570277	NM_004304	Genebody	3'/gene body
ALK	cg18959065	51.1748	2	29741470	CGGGTGGAGGTTCCAGATCACTGAAGAACAAGTCCCCTGACCCCTTTGCT	2	29594974	NM_004304	Body	chr2:29483193-29483478	2	29483193	29483478	0.00856486	-1.35313	-1.92341	-0.570277	NM_004304	Genebody	3'/gene body
ALK	cg16699354	25.0403	2	30142063	CGTCTGCAGCAGCAGCTCTTGATGATAGTCTCTGGCAGCTTGTTTCACTG	2	29995567	NM_004304	Body	chr2:29483193-29483478	2	29483193	29483478	0.00856486	-1.35313	-1.92341	-0.570277	NM_004304	Genebody	3'/gene body
ALK	cg12407784	46.0395	2	29469976	GGTGCCCCTCTCCTGGCAGAAGCCATTCACAAGCTCAGCTGAGTGCAGCG	2	29323480	NM_004304	Body	chr2:29483193-29483478	2	29483193	29483478	0.00856486	-1.35313	-1.92341	-0.570277	NM_004304	Genebody	3'/gene body
ALK	cg16703008	54.337	2	29828479	GGGCCTTCTTCCTGGCTCGTAGACGGCCACCTTCTTGCCAGGTGATCACG	2	29681983	NM_004304	Body	chr2:29483193-29483478	2	29483193	29483478	0.00856486	-1.35313	-1.92341	-0.570277	NM_004304	Genebody	3'/gene body
ALK	cg09142141	40.4368	2	29416081	TTCTGAAAAGCAAGAATAGCATGAACCAGCCTGGGCCCTGAGCTCGGTCG	2	29269585	NM_004304	3'UTR	chr2:29483193-29483478	2	29483193	29483478	0.00856486	-1.35313	-1.92341	-0.570277	NM_004304	Genebody	3'/gene body
ALK	cg11495753	45.1162	2	30006577	TTTGTCTCCCTAAAGGGTAGTGTTTTTCCTGTGTCCTTTCGAACTCCTCG	2	29860081	NM_004304	Body	chr2:29483193-29483478	2	29483193	29483478	0.00856486	-1.35313	-1.92341	-0.570277	NM_004304	Genebody	3'/gene body
ALK	cg12252328	33.2772	2	29512828	CGCCAGCCTCCCTAATTAGATGGAGATTGAGAGCTGGGGCTGTATTGCTT	2	29366332	NM_004304	Body	chr2:29483193-29483478	2	29483193	29483478	0.00856486	-1.35313	-1.92341	-0.570277	NM_004304	Genebody	3'/gene body
ALK	cg14840351	24.9883	2	29537776	CACTCTGCCGTGCTCTTTATTACCAGCGGCTGCAATGCCAGACACATCCG	2	29391280	NM_004304	Body	chr2:29483193-29483478	2	29483193	29483478	0.00856486	-1.35313	-1.92341	-0.570277	NM_004304	Genebody	3'/gene body
ALOX5AP	cg21054703	21.6977	13	31309032	CGGTAAGTAGCAGCCACATAAGGTTTGAATGAAGGAAGGAATAAATGGCA	13	30207032	NM_001629	TSS1500	chr13:30212306-30213351	13	30212306	30213351	0.00626263	-1.30547	-0.421589	0.883885	NM_001629	Genebody	5'/gene body
ALOX5AP	cg20103124	27.5372	13	31309625	CGGGGATCTTCAGAAATTGTAATGATGAAAGAGTGCAAGCTCTCACTTCC	13	30207625	NM_001629	TSS200	chr13:30212306-30213351	13	30212306	30213351	0.00626263	-1.30547	-0.421589	0.883885	NM_001629	Genebody	5'/gene body
AMBRA1	cg23449274	33.3483	11	46564463	GCGGAGCGTGTTGCCGGCAGTGCTGCTCTGGACTGTACTGAAGGCAGACG	11	46521039	NM_017749	Body	chr11:46495570-46495681	11	46495570	46495681	0.00933711	-0.0280901	0.546281	0.574371	NM_017749	Genebody	5'/gene body
AMBRA1	cg20709370	28.2502	11	46448921	CGGTATAAAAGAAAGCAAGCAATCTAATGTTTATTTTCAGAGATAGTAAG	11	46405497	NM_017749	Body	chr11:46495570-46495681	11	46495570	46495681	0.00933711	-0.0280901	0.546281	0.574371	NM_017749	Genebody	5'/gene body
AMBRA1	cg14888579	49.2345	11	46426289	AGGGAAGGAGCTCTTTTCCCTGGTTTTAGGAGGCAAGACCTGGTTCCTCG	11	46382865	NM_017749	Body	chr11:46495570-46495681	11	46495570	46495681	0.00933711	-0.0280901	0.546281	0.574371	NM_017749	Genebody	5'/gene body
AMBRA1	cg27245817	41.231	11	46534980	ACTTATATAATCTAGCCCAATAACAAACTCAACTGATCATATGTGATACG	11	46491556	NM_017749	Body	chr11:46495570-46495681	11	46495570	46495681	0.00933711	-0.0280901	0.546281	0.574371	NM_017749	Genebody	5'/gene body
AMBRA1	cg27137887	27.6549	11	46513635	CGGTTAAGCCACACAGAAGTGCCAGGCAAGGAGAGGCACGGACCACAGCA	11	46470211	NM_017749	Body	chr11:46495570-46495681	11	46495570	46495681	0.00933711	-0.0280901	0.546281	0.574371	NM_017749	Genebody	5'/gene body
AMBRA1	cg02257029	29.5858	11	46450256	CGGTTGCTGACCCAGCCCCAGCCTCGGCTTTCTTGTCGGCACCAGGTGGC	11	46406832	NM_017749	Body	chr11:46495570-46495681	11	46495570	46495681	0.00933711	-0.0280901	0.546281	0.574371	NM_017749	Genebody	5'/gene body
AMBRA1	cg16821385	31.0958	11	46467232	CGGAAACTCAGTGGAACTGAGCCTGGATCAGAATGAAATGGAATAATTCC	11	46423808	NM_017749	Body	chr11:46495570-46495681	11	46495570	46495681	0.00933711	-0.0280901	0.546281	0.574371	NM_017749	Genebody	5'/gene body
AMBRA1	cg19259111	55.8788	11	46478214	CGCTTGTGCTTCCACCAAACAATAAAAGCTGCGGGAGTCTCAGCAATTTA	11	46434790	NM_017749	Body	chr11:46495570-46495681	11	46495570	46495681	0.00933711	-0.0280901	0.546281	0.574371	NM_017749	Genebody	5'/gene body
AMBRA1	cg19784401	26.3996	11	46457992	TCATTATTTTATTAGTTAGCAAACAGAACCATCCTTGTGGTCCCTCTTCG	11	46414568	NM_017749	Body	chr11:46495570-46495681	11	46495570	46495681	0.00933711	-0.0280901	0.546281	0.574371	NM_017749	Genebody	5'/gene body
AMBRA1	cg16660220	39.8532	11	46576948	CGAAGCCTCAAAGAGGTTAAGTATCCCCAAAGTCGTATAGCTAGAAGGTG	11	46533524	NM_017749	5'UTR	chr11:46495570-46495681	11	46495570	46495681	0.00933711	-0.0280901	0.546281	0.574371	NM_017749	Genebody	5'/gene body
AMBRA1	cg17089091	24.9253	11	46613132	CGCCCGGCTAAGAGAGTGGTTTTAAGGGTGCAGAGATTCAGTTCCTAGTC	11	46569708	NM_017749	TSS1500	chr11:46495570-46495681	11	46495570	46495681	0.00933711	-0.0280901	0.546281	0.574371	NM_017749	Genebody	5'/gene body
AMBRA1	cg03364891	78.7933	11	46418140	CGTGTAGTTTCTAGTGGAGAAATCAAGGCTCTGATCATTTTGTTTTTAGT	11	46374716	NM_017749	3'UTR	chr11:46495570-46495681	11	46495570	46495681	0.00933711	-0.0280901	0.546281	0.574371	NM_017749	Genebody	5'/gene body
AMICA1	cg06957943	46.0722	11	118096372	ATACCTCTCAGTCTTAGTCACCACTTCAAAATAGGTGTTCTCAATGTACG	11	117601582	NM_001098526	TSS1500	chr11:117592152-117593115	11	117592152	117593115	0.00280877	-0.894377	-0.358008	0.536368	NM_001098526	Genebody	5'/gene body
AMICA1	cg05471842	20.5759	11	118086770	CGGTAGCCATTTTAATTAATAAACATTGATTACTTGGCCGGGCCTGGTGG	11	117591980	NM_001098526	5'UTR	chr11:117592152-117593115	11	117592152	117593115	0.00280877	-0.894377	-0.358008	0.536368	NM_001098526	Genebody	5'/gene body
AMICA1	cg18364120	23.991	11	118097056	CGGACTCTAGTCTACTCTTGTGCCAGTCACTGAGTTTGGCCAATCGAAGA	11	117602266	NM_001098526	TSS1500	chr11:117592152-117593115	11	117592152	117593115	0.00280877	-0.894377	-0.358008	0.536368	NM_001098526	Genebody	5'/gene body
AMICA1	cg03234777	34.7203	11	118095544	TTAGACTACTTTATGACATCCCCCTGCAGAGATCAAGAGTTCTGCAATCG	11	117600754	NM_001098526	5'UTR	chr11:117592152-117593115	11	117592152	117593115	0.00280877	-0.894377	-0.358008	0.536368	NM_001098526	Genebody	5'/gene body
AMICA1	cg06957943	46.0722	11	118096372	ATACCTCTCAGTCTTAGTCACCACTTCAAAATAGGTGTTCTCAATGTACG	11	117601582	NM_001098526	TSS1500	chr11:117593116-117593502	11	117593116	117593502	0.00144456	-0.377197	0.730825	1.10802	NM_001098526	Genebody	5'/gene body
AMICA1	cg05471842	20.5759	11	118086770	CGGTAGCCATTTTAATTAATAAACATTGATTACTTGGCCGGGCCTGGTGG	11	117591980	NM_001098526	5'UTR	chr11:117593116-117593502	11	117593116	117593502	0.00144456	-0.377197	0.730825	1.10802	NM_001098526	Genebody	5'/gene body
AMICA1	cg18364120	23.991	11	118097056	CGGACTCTAGTCTACTCTTGTGCCAGTCACTGAGTTTGGCCAATCGAAGA	11	117602266	NM_001098526	TSS1500	chr11:117593116-117593502	11	117593116	117593502	0.00144456	-0.377197	0.730825	1.10802	NM_001098526	Genebody	5'/gene body
AMICA1	cg03234777	34.7203	11	118095544	TTAGACTACTTTATGACATCCCCCTGCAGAGATCAAGAGTTCTGCAATCG	11	117600754	NM_001098526	5'UTR	chr11:117593116-117593502	11	117593116	117593502	0.00144456	-0.377197	0.730825	1.10802	NM_001098526	Genebody	5'/gene body
AMN	cg04398950	32.1251	14	103395423	CCTGGTCTGCACACGTTGGGTCTGAGCACTCAGGTGAAGTCTCTTCCTCG	14	102465176	NM_030943	Body	chr14:102460077-102460161	14	102460077	102460161	0.00825117	1.46442	2.09771	0.633285	NM_030943	promoter	non-CGI promoter
AMN	cg00176863	52.7739	14	103396890	AACCAGGCTGAGCCGCCGCGGCAGGGGCTGCGGGGTGACAGGGTCAGGCG	14	102466643	NM_030943	Body	chr14:102460077-102460161	14	102460077	102460161	0.00825117	1.46442	2.09771	0.633285	NM_030943	promoter	non-CGI promoter
AMN	cg10366062	27.2343	14	103396161	CGGCTGCTCACTTGCCCACTATCTGCCTCTGCCCTTAGCGTCCCCATAGG	14	102465914	NM_030943	Body	chr14:102460077-102460161	14	102460077	102460161	0.00825117	1.46442	2.09771	0.633285	NM_030943	promoter	non-CGI promoter
AMN	cg07435445	35.7911	14	103396379	CGGAGATCCAGGTGGTGCTGGTGGAGAATGGGCCCGAGACAGGCGGAGCG	14	102466132	NM_030943	Body	chr14:102460077-102460161	14	102460077	102460161	0.00825117	1.46442	2.09771	0.633285	NM_030943	promoter	non-CGI promoter
AMN	cg07378067	31.3129	14	103388859	CGCCCCTGCAGGGCCTGAACACCTTAGGTTCTCAGGAAGAAGGGCAAAGA	14	102458612	NM_030943	TSS200	chr14:102460077-102460161	14	102460077	102460161	0.00825117	1.46442	2.09771	0.633285	NM_030943	promoter	non-CGI promoter
AMN	cg14270581	22.073	14	103394548	CGGGCACAGCCCAGTGTCCTGTCCCTGAGCTGGAGGTCTCACAGGCCAGG	14	102464301	NM_030943	Body	chr14:102460077-102460161	14	102460077	102460161	0.00825117	1.46442	2.09771	0.633285	NM_030943	promoter	non-CGI promoter
AMN	cg08147181	29.5798	14	103394355	GAGAACGTGCACAGGCCCAGGGCTCCCAGGTTCCAGGAACTAAAGTTTCG	14	102464108	NM_030943	Body	chr14:102460077-102460161	14	102460077	102460161	0.00825117	1.46442	2.09771	0.633285	NM_030943	promoter	non-CGI promoter
AMN	cg23918296	31.8857	14	103397019	CGGCCGCCTGACCGTCGACCTTGGGGCTCTCCACCCGCTCTGGCCCCAGT	14	102466772	NM_030943	3'UTR	chr14:102460077-102460161	14	102460077	102460161	0.00825117	1.46442	2.09771	0.633285	NM_030943	promoter	non-CGI promoter
AMN	cg02811627	39.5715	14	103395368	CGCCCCTCCTGGTCTGCACACGTTGGGTCTGAGCACTCAGGTGAAGTCTC	14	102465121	NM_030943	Body	chr14:102460077-102460161	14	102460077	102460161	0.00825117	1.46442	2.09771	0.633285	NM_030943	promoter	non-CGI promoter
AMN	cg01759155	28.2682	14	103388797	TTATTCCCCCTCCCGGCAAGACACCCATTTTACAGGGTAGGTCAGTCTCG	14	102458550	NM_030943	TSS200	chr14:102460077-102460161	14	102460077	102460161	0.00825117	1.46442	2.09771	0.633285	NM_030943	promoter	non-CGI promoter
AMN	cg23897302	31.3891	14	103393970	CGCGCCCTGCTGTGCTGAGCCCCTCACAACCTGGCAGCAAGGGTTGCCCT	14	102463723	NM_030943	Body	chr14:102460077-102460161	14	102460077	102460161	0.00825117	1.46442	2.09771	0.633285	NM_030943	promoter	non-CGI promoter
AMN	cg19659004	23.757	14	103388958	CGGGTGGGGGCACCAGGGTCGGTTACACATTTACCTCCAGACCCGCCCAG	14	102458711	NM_030943	TSS200	chr14:102460077-102460161	14	102460077	102460161	0.00825117	1.46442	2.09771	0.633285	NM_030943	promoter	non-CGI promoter
AMPD3	cg24435741	49.3716	11	10471371	CTAGAGGAGATGTTCCCTAGGCAGTTAGATTCACCATCTTCAGCAGCTCG	11	10427947	NM_000480	TSS1500	chr11:10437489-10437592	11	10437489	10437592	0.00729912	0.347021	1.08376	0.736735	NM_001025389	Genebody	5'/gene body
AMPD3	cg02082273	24.9634	11	10473038	CGGGAGAGAGCCAAAGAGGTAAGGATGAAGGCCTCAAACGACCTCATCAC	11	10429614	NM_000480	Body	chr11:10437489-10437592	11	10437489	10437592	0.00729912	0.347021	1.08376	0.736735	NM_001025389	Genebody	5'/gene body
AMPD3	cg13177786	24.4919	11	10472099	GGAGGACGTCGGGCAAGCCCGGGCGGCACGGGGAGCGGTGTGGAAGCCCG	11	10428675	NM_000480	TSS200	chr11:10437489-10437592	11	10437489	10437592	0.00729912	0.347021	1.08376	0.736735	NM_001025389	Genebody	5'/gene body
ANKFY1	cg02052762	36.0049	17	4090525	CGCTTCTGGGAGCCTCAAGCATGCGTGTCACAGACTGATTCTGCAATTCC	17	4037274	NM_016376	Body	chr17:4056938-4057383	17	4056938	4057383	0.00609462	-0.892479	-0.0789252	0.813554	NM_020740	Genebody	3'/gene body
ANKFY1	cg23838173	46.9647	17	4081234	ACACCGTCTCCTGTAGTTCCCAGAGCCGTCTTAGCATGAGTGTGGAGGCG	17	4027983	NM_016376	Body	chr17:4056938-4057383	17	4056938	4057383	0.00609462	-0.892479	-0.0789252	0.813554	NM_020740	Genebody	3'/gene body
ANKFY1	cg24562927	82.8714	17	4075322	CACTGCTTCCCTTATGAGGCTGCCGTGAGTCCTCGGCAAGAAAACGAACG	17	4022071	NM_016376	Body	chr17:4056938-4057383	17	4056938	4057383	0.00609462	-0.892479	-0.0789252	0.813554	NM_020740	Genebody	3'/gene body
ANKFY1	cg12077963	85.1654	17	4079306	CGAGGCCGATTCCCTACGACTTTGGGACCCAGCTCCGCCTCCTTGGCTGC	17	4026055	NM_016376	Body	chr17:4056938-4057383	17	4056938	4057383	0.00609462	-0.892479	-0.0789252	0.813554	NM_020740	Genebody	3'/gene body
ANKFY1	cg19747744	38.7037	17	4074126	CGCGTGCTTTTGTTTTCCAGTGCTGCTCCTGGCATACATGAAAGGGAACG	17	4020875	NM_016376	Body	chr17:4056938-4057383	17	4056938	4057383	0.00609462	-0.892479	-0.0789252	0.813554	NM_020740	Genebody	3'/gene body
ANKFY1	cg14900154	38.866	17	4074385	CGGCAGCTGCTCTAGAATTCTTTGGCTCGTGGCCACATCCTTTATTGGAA	17	4021134	NM_016376	Body	chr17:4056938-4057383	17	4056938	4057383	0.00609462	-0.892479	-0.0789252	0.813554	NM_020740	Genebody	3'/gene body
ANKFY1	cg02884524	68.8678	17	4075375	CGGGTACCCAGAGCAACCATGAGAGGCCTGTAGCCCTCTGCATAAGAAGG	17	4022124	NM_016376	Body	chr17:4056938-4057383	17	4056938	4057383	0.00609462	-0.892479	-0.0789252	0.813554	NM_020740	Genebody	3'/gene body
ANKFY1	cg00277591	68.6433	17	4079652	CTGAGACAGGGCCTCATCGTCTGGTCTCTGCTCCTCAGAGCTGGCTGTCG	17	4026401	NM_016376	Body	chr17:4056938-4057383	17	4056938	4057383	0.00609462	-0.892479	-0.0789252	0.813554	NM_020740	Genebody	3'/gene body
ANKFY1	cg13468144	53.0194	17	4081428	CGCAATCCAGTCACACTTGTGAAAATGCTGAAGACGGTGGTTACGGAAGC	17	4028177	NM_016376	Body	chr17:4056938-4057383	17	4056938	4057383	0.00609462	-0.892479	-0.0789252	0.813554	NM_020740	Genebody	3'/gene body
ANKFY1	cg10664784	76.9999	17	4075258	CGGGGATACAACTATGCACTGCTTCCCTTATGAGGCTGCCGTGAGTCCTC	17	4022007	NM_016376	Body	chr17:4056938-4057383	17	4056938	4057383	0.00609462	-0.892479	-0.0789252	0.813554	NM_020740	Genebody	3'/gene body
ANKFY1	cg15888693	35.8812	17	4074172	GGCGTTCCCTTTCATGTATGCCAGGAGCAGCACTGGAAAACAAAAGCACG	17	4020921	NM_016376	Body	chr17:4056938-4057383	17	4056938	4057383	0.00609462	-0.892479	-0.0789252	0.813554	NM_020740	Genebody	3'/gene body
ANKFY1	cg19557110	42.6303	17	4082271	AGGCAAACGGGGTCAGCCCTTGTCTGTCTCGTACATTCAAATGGATATCG	17	4029020	NM_016376	Body	chr17:4056938-4057383	17	4056938	4057383	0.00609462	-0.892479	-0.0789252	0.813554	NM_020740	Genebody	3'/gene body
ANKFY1	cg07697428	156.536	17	4079341	AGACTGATGAACACGAGGCCGATTCCCTACGACTTTGGGACCCAGCTCCG	17	4026090	NM_016376	Body	chr17:4056938-4057383	17	4056938	4057383	0.00609462	-0.892479	-0.0789252	0.813554	NM_020740	Genebody	3'/gene body
ANKH	cg05509534	38.1367	5	14867414	CGGGTAGTAAATGGCAGAGCTAAGGTTCAAGCCCATACCCACCTGGTCTT	5	14920414	NM_054027	Body	chr5:14777824-14778195	5	14777824	14778195	0.00987809	-0.730935	-0.159075	0.57186	NM_054027	Genebody	3'/gene body
ANKH	cg08283941	25.4219	5	14816929	CGTGTTCATCCTGGCCAAAGCTCGTGGCTTGCAGTGTTGACTGTCCTGCC	5	14869929	NM_054027	Body	chr5:14777824-14778195	5	14777824	14778195	0.00987809	-0.730935	-0.159075	0.57186	NM_054027	Genebody	3'/gene body
ANKH	cg18190824	36.0099	5	14721026	ATCCCAGAGCAGGGATTACCTGGCTCATCTGCCACAGAGGCCCATTTCCG	5	14774026	NM_054027	Body	chr5:14777824-14778195	5	14777824	14778195	0.00987809	-0.730935	-0.159075	0.57186	NM_054027	Genebody	3'/gene body
ANKH	cg25148341	21.8744	5	14849935	TGTTAAGTCACATTGTCATCCAGGCAGACGCTGCTTGTCACGGTCACTCG	5	14902935	NM_054027	Body	chr5:14777824-14778195	5	14777824	14778195	0.00987809	-0.730935	-0.159075	0.57186	NM_054027	Genebody	3'/gene body
ANKH	cg03315407	20.6747	5	14810180	CTCATGAAGCTCAGAATTGGAAATTGCTTCTTCCCTCCTGTAGAGAAACG	5	14863180	NM_054027	Body	chr5:14777824-14778195	5	14777824	14778195	0.00987809	-0.730935	-0.159075	0.57186	NM_054027	Genebody	3'/gene body
ANKH	cg07537287	41.4519	5	14741623	CGATGTTTAAAAAGTGGGCTAGAAATTTTTCAGCAAGACAAGTGTACTAT	5	14794623	NM_054027	Body	chr5:14777824-14778195	5	14777824	14778195	0.00987809	-0.730935	-0.159075	0.57186	NM_054027	Genebody	3'/gene body
ANKH	cg19688830	38.6991	5	14712952	ACCTGGTCAGTGGCTGCTCAGGTTCTCCTGCACCCAGGAGGATGCACCCG	5	14765952	NM_054027	Body	chr5:14777824-14778195	5	14777824	14778195	0.00987809	-0.730935	-0.159075	0.57186	NM_054027	Genebody	3'/gene body
ANKH	cg12465520	64.6945	5	14733886	CGGGGCTCCGCACACGAGCACTTTCCCCGTGGCCTGAAACTCCCGATGAC	5	14786886	NM_054027	Body	chr5:14777824-14778195	5	14777824	14778195	0.00987809	-0.730935	-0.159075	0.57186	NM_054027	Genebody	3'/gene body
ANKH	cg07573020	27.9901	5	14707001	ATTCAGCCGGTTCAAAGCCAGCAGCTCCTGCCTGCATTCTGTAGACATCG	5	14760001	NM_054027	3'UTR	chr5:14777824-14778195	5	14777824	14778195	0.00987809	-0.730935	-0.159075	0.57186	NM_054027	Genebody	3'/gene body
ANKH	cg24679567	40.5222	5	14737940	CGGAATCCCCTTGATAGCAACGAGGGAGCAGACACAGTGCAAACCCAGGT	5	14790940	NM_054027	Body	chr5:14777824-14778195	5	14777824	14778195	0.00987809	-0.730935	-0.159075	0.57186	NM_054027	Genebody	3'/gene body
ANKH	cg24780086	67.0532	5	14713043	CGGGCTTTGTGGGAGAATCCACCATGGTCGCCATCGCTGCGTGCTATGTC	5	14766043	NM_054027	Body	chr5:14777824-14778195	5	14777824	14778195	0.00987809	-0.730935	-0.159075	0.57186	NM_054027	Genebody	3'/gene body
ANKRD11	cg05900234	33.0522	16	89462661	GGAAGAGACAGGTGCTGCTTTCTGATGTAGTAAAATCAAGTGGATCCACG	16	87990162	NM_013275	5'UTR	chr16:88024665-88024913	16	88024665	88024913	0.000419923	1.88979	1.28302	-0.606768	NM_013275	Genebody	5'/gene body
ANKRD11	cg27468976	61.8155	16	89410322	CGGATCACGGGCTGTTTTGGGTGTGGGAAATCCACCCACCCACACTCACG	16	87937823	NM_013275	5'UTR	chr16:88024665-88024913	16	88024665	88024913	0.000419923	1.88979	1.28302	-0.606768	NM_013275	Genebody	5'/gene body
ANKRD11	cg09907628	24.6398	16	89498634	GTGTGCAGAAGTCACTGGGCTAACAAGGAATATATTCATGTTGTACATCG	16	88026135	NM_013275	5'UTR	chr16:88024665-88024913	16	88024665	88024913	0.000419923	1.88979	1.28302	-0.606768	NM_013275	Genebody	5'/gene body
ANKRD11	cg01875529	48.9462	16	89355462	CGGAAACCAAGGCTGAGAGCCTCCTGAAGGCTGAAGAGCTGCTACAGCAG	16	87882963	NM_013275	Body	chr16:88024665-88024913	16	88024665	88024913	0.000419923	1.88979	1.28302	-0.606768	NM_013275	Genebody	5'/gene body
ANKRD11	cg11403322	38.1355	16	89335087	GGCCTCGTGCTGCTGCCGCATGAGGAGGCAAGTCTGCGGGACACACAGCG	16	87862588	NM_013275	Body	chr16:88024665-88024913	16	88024665	88024913	0.000419923	1.88979	1.28302	-0.606768	NM_013275	Genebody	5'/gene body
ANKRD11	cg02089452	78.5165	16	89500152	CGCAGCAGGGCTGGGCACGCCACCTTCACGAGAGTAAGAGAGAAGCAACG	16	88027653	NM_013275	5'UTR	chr16:88024665-88024913	16	88024665	88024913	0.000419923	1.88979	1.28302	-0.606768	NM_013275	Genebody	5'/gene body
ANKRD11	cg06039074	30.7497	16	89502388	CCGCAAGTTTCAAGAACAGCCAGTTGTGTCCTGGAGCTGTGCTGAGCACG	16	88029889	NM_013275	5'UTR	chr16:88024665-88024913	16	88024665	88024913	0.000419923	1.88979	1.28302	-0.606768	NM_013275	Genebody	5'/gene body
ANKRD11	cg16765487	81.844	16	89548175	GCTTCCAGGTTAATCTGCTGTCATCTTCCATCTTCTTGGATGGGCTTTCG	16	88075676	NM_013275	5'UTR	chr16:88024665-88024913	16	88024665	88024913	0.000419923	1.88979	1.28302	-0.606768	NM_013275	Genebody	5'/gene body
ANKRD11	cg16699022	72.6068	16	89371566	TGCAAAGCCGGAGGTGCGGGGGCCAGGGACGCCCTGCCTGGGCTGCTCCG	16	87899067	NM_013275	Body	chr16:88024665-88024913	16	88024665	88024913	0.000419923	1.88979	1.28302	-0.606768	NM_013275	Genebody	5'/gene body
ANKRD11	cg05288253	35.2634	16	89552259	CGGAGGCCCCTCTGGTCACATGTAGCTGAGCAGGTGGAGTGATATGAAAG	16	88079760	NM_013275	5'UTR	chr16:88024665-88024913	16	88024665	88024913	0.000419923	1.88979	1.28302	-0.606768	NM_013275	Genebody	5'/gene body
ANKRD11	cg27513667	111.987	16	89408403	CGGCCACAGCCCACGGCGGGAGTGCTGCACCTCCACTGCCCACAGCGGCC	16	87935904	NM_013275	5'UTR	chr16:88024665-88024913	16	88024665	88024913	0.000419923	1.88979	1.28302	-0.606768	NM_013275	Genebody	5'/gene body
ANKRD11	cg00926926	30.9938	16	89445433	CGGGCTGAGGCATTCACTGTCGCTTAGAACTGAAAACTTAGGGTCGTCCA	16	87972934	NM_013275	5'UTR	chr16:88024665-88024913	16	88024665	88024913	0.000419923	1.88979	1.28302	-0.606768	NM_013275	Genebody	5'/gene body
ANKRD11	cg07447015	81.4596	16	89438597	CGGCAGCGCACGGCAAGATGGATCCTGACACTCAGAGCTGGGGAAAGAGC	16	87966098	NM_013275	5'UTR	chr16:88024665-88024913	16	88024665	88024913	0.000419923	1.88979	1.28302	-0.606768	NM_013275	Genebody	5'/gene body
ANKRD11	cg02487202	64.759	16	89358232	ATCTGAAGGCATCAACACAGAGCACTAACAAGACACGGTGTGAGAGCTCG	16	87885733	NM_013275	Body	chr16:88024665-88024913	16	88024665	88024913	0.000419923	1.88979	1.28302	-0.606768	NM_013275	Genebody	5'/gene body
ANKRD11	cg10110957	29.2887	16	89460751	GCCACACTGCTCTCACTCATCAGGAAACTTCTCATCAGAAAAACAGCTCG	16	87988252	NM_013275	5'UTR	chr16:88024665-88024913	16	88024665	88024913	0.000419923	1.88979	1.28302	-0.606768	NM_013275	Genebody	5'/gene body
ANKRD11	cg27150870	59.5423	16	89390609	CGCGCTCTCGGTGCTGCCACCCCCCGCCGTGATAACAGAAAATGTGAGTG	16	87918110	NM_013275	5'UTR	chr16:88024665-88024913	16	88024665	88024913	0.000419923	1.88979	1.28302	-0.606768	NM_013275	Genebody	5'/gene body
ANKRD11	cg08888321	83.57	16	89385892	CCACGGCCTGGATGGTCTTAGCTGTCATCGTGCAGGTGGCTGGAGAAACG	16	87913393	NM_013275	5'UTR	chr16:88024665-88024913	16	88024665	88024913	0.000419923	1.88979	1.28302	-0.606768	NM_013275	Genebody	5'/gene body
ANKRD11	cg06270206	48.5239	16	89455108	CGTCCTGTCCGCTAAACCTCCAAGGGGGTCCCCGGCTCATCGCAGGGCTC	16	87982609	NM_013275	5'UTR	chr16:88024665-88024913	16	88024665	88024913	0.000419923	1.88979	1.28302	-0.606768	NM_013275	Genebody	5'/gene body
ANKRD11	cg09164168	49.147	16	89384721	CGAGAGGAATGGGGGACACACCTACACACCCACACCCAAAGCCACTGTCC	16	87912222	NM_013275	5'UTR	chr16:88024665-88024913	16	88024665	88024913	0.000419923	1.88979	1.28302	-0.606768	NM_013275	Genebody	5'/gene body
ANKRD11	cg16623734	54.8051	16	89450023	CGAGCCCCTGCCCTCGGACCAGCAACGCAGCAGACGTCGAGCCCCTACCC	16	87977524	NM_013275	5'UTR	chr16:88024665-88024913	16	88024665	88024913	0.000419923	1.88979	1.28302	-0.606768	NM_013275	Genebody	5'/gene body
ANKRD11	cg05081845	52.2566	16	89384937	CTGCCACTCACAGATGGGTCTGCACATCGTGTTTCAAAAGCCATACTTCG	16	87912438	NM_013275	5'UTR	chr16:88024665-88024913	16	88024665	88024913	0.000419923	1.88979	1.28302	-0.606768	NM_013275	Genebody	5'/gene body
ANKRD11	cg06664147	37.7317	16	89371698	CGCCATCGCCACGCTCCAGTTTTGGGGTCTTGGTTAGAGAAACTTTATCT	16	87899199	NM_013275	Body	chr16:88024665-88024913	16	88024665	88024913	0.000419923	1.88979	1.28302	-0.606768	NM_013275	Genebody	5'/gene body
ANKRD11	cg12914530	53.2074	16	89500225	CGCCACCTTCTCCAGCCCCAGAGCCCCACTGTGGAGAGAAAAGGGGCTGC	16	88027726	NM_013275	5'UTR	chr16:88024665-88024913	16	88024665	88024913	0.000419923	1.88979	1.28302	-0.606768	NM_013275	Genebody	5'/gene body
ANKRD11	cg03163759	56.2051	16	89441037	ATGCGCCATCTACAGAGCAACCTCAGGAGAGCTGTGGGAACAGCTGCTCG	16	87968538	NM_013275	5'UTR	chr16:88024665-88024913	16	88024665	88024913	0.000419923	1.88979	1.28302	-0.606768	NM_013275	Genebody	5'/gene body
ANKRD11	cg04035353	138.085	16	89335133	GTAGGTTCACGGCCGTATCACGCCCTTGGCCCTGCTGGCAGCTGAGGTCG	16	87862634	NM_013275	Body	chr16:88024665-88024913	16	88024665	88024913	0.000419923	1.88979	1.28302	-0.606768	NM_013275	Genebody	5'/gene body
ANKRD11	cg07299746	35.5225	16	89334318	CGGCTGGGAGTCCTGGCTCTGTGTCCCTCCGCCTGGCTCCGCACCAGGTC	16	87861819	NM_013275	3'UTR	chr16:88024665-88024913	16	88024665	88024913	0.000419923	1.88979	1.28302	-0.606768	NM_013275	Genebody	5'/gene body
ANKRD11	cg04200026	82.7	16	89345595	TCGGCGTAGCACTGGGGCGCCTGCGGCGTGATACAGCACAGGATCTTGCG	16	87873096	NM_013275	Body	chr16:88024665-88024913	16	88024665	88024913	0.000419923	1.88979	1.28302	-0.606768	NM_013275	Genebody	5'/gene body
ANKRD11	cg04533078	73.237	16	89382131	CGACAGCAGCTCTGAGACCCTTGATGTCTGGGCAGCATCCAAGTGTCTGC	16	87909632	NM_013275	Body	chr16:88024665-88024913	16	88024665	88024913	0.000419923	1.88979	1.28302	-0.606768	NM_013275	Genebody	5'/gene body
ANKRD11	cg09474599	73.7015	16	89338043	ACACCTGCAGGGAACTCACTTTCCACAAAGGTGCCAAGAACAGAATAACG	16	87865544	NM_013275	Body	chr16:88024665-88024913	16	88024665	88024913	0.000419923	1.88979	1.28302	-0.606768	NM_013275	Genebody	5'/gene body
ANKRD11	cg08130612	78.9429	16	89350233	TCTTTCCTCTTCTCAGAGTTTTTATCCAAATAGTCCCTGTCCTTCTTTCG	16	87877734	NM_013275	Body	chr16:88024665-88024913	16	88024665	88024913	0.000419923	1.88979	1.28302	-0.606768	NM_013275	Genebody	5'/gene body
ANKRD11	cg00345343	87.7675	16	89422185	TCCACCCGTCGAGGGCAGGTCTTGTGTTACTGAGCGCAGCCTGACAATCG	16	87949686	NM_013275	5'UTR	chr16:88024665-88024913	16	88024665	88024913	0.000419923	1.88979	1.28302	-0.606768	NM_013275	Genebody	5'/gene body
ANKRD11	cg02917156	64.0195	16	89450094	CGTCCAGCCCCTGCCCTCGGACCAGCAACGCAGCAGACGTCCAGCCCCTG	16	87977595	NM_013275	5'UTR	chr16:88024665-88024913	16	88024665	88024913	0.000419923	1.88979	1.28302	-0.606768	NM_013275	Genebody	5'/gene body
ANKRD11	cg08417142	49.3922	16	89439771	AGCAACACCGGACCCCTGGCTAGAATAACCCACACAGTGATACAGATGCG	16	87967272	NM_013275	5'UTR	chr16:88024665-88024913	16	88024665	88024913	0.000419923	1.88979	1.28302	-0.606768	NM_013275	Genebody	5'/gene body
ANKRD11	cg05507697	54.1521	16	89421700	CACACCCTGAGGCTCGGAAGGCGGGCAGAGGGCTCACACCCTGAGGCTCG	16	87949201	NM_013275	5'UTR	chr16:88024665-88024913	16	88024665	88024913	0.000419923	1.88979	1.28302	-0.606768	NM_013275	Genebody	5'/gene body
ANKRD11	cg03594907	53.0604	16	89337953	CGGCATTGTCAGCTTCACCATGAACCCGTGAAAAAGGGGAGGAGCCTGGA	16	87865454	NM_013275	Body	chr16:88024665-88024913	16	88024665	88024913	0.000419923	1.88979	1.28302	-0.606768	NM_013275	Genebody	5'/gene body
ANKRD11	cg08134863	28.6832	16	89390968	CTGCCGTGCTGGCAGCTGATGAGATCATGCCCCCCCAGATGGAGGGTTCG	16	87918469	NM_013275	5'UTR	chr16:88024665-88024913	16	88024665	88024913	0.000419923	1.88979	1.28302	-0.606768	NM_013275	Genebody	5'/gene body
ANKRD11	cg07159469	116.953	16	89355005	AGCGTCGTGCAAAGGCGTGTCGTCATCTAGGCCCTTGGTGTTCACCTCCG	16	87882506	NM_013275	Body	chr16:88024665-88024913	16	88024665	88024913	0.000419923	1.88979	1.28302	-0.606768	NM_013275	Genebody	5'/gene body
ANKRD11	cg26547698	23.0758	16	89489058	CGACGAACAGTCACAGCCACGAGCACCGTCCGAAACAGAATCACAGCCTC	16	88016559	NM_013275	5'UTR	chr16:88024665-88024913	16	88024665	88024913	0.000419923	1.88979	1.28302	-0.606768	NM_013275	Genebody	5'/gene body
ANKRD11	cg02415470	36.55	16	89383614	CGGGCCCCAGCCCTGATCAGAGCAGCTGCCTGCCTTGACTAGTTACTGAG	16	87911115	NM_013275	5'UTR	chr16:88024665-88024913	16	88024665	88024913	0.000419923	1.88979	1.28302	-0.606768	NM_013275	Genebody	5'/gene body
ANKRD11	cg08511757	37.0069	16	89342065	CGGCTCGGTTGTCAGCTTTCATATTCCACTGTGCACGTTACAGCCTGGTT	16	87869566	NM_013275	Body	chr16:88024665-88024913	16	88024665	88024913	0.000419923	1.88979	1.28302	-0.606768	NM_013275	Genebody	5'/gene body
ANKRD11	cg05944840	34.8595	16	89401621	CGCCAGGACAATGGGGAAGGCACGCACTGAGCTCACTTCCTGTGCTTTCC	16	87929122	NM_013275	5'UTR	chr16:88024665-88024913	16	88024665	88024913	0.000419923	1.88979	1.28302	-0.606768	NM_013275	Genebody	5'/gene body
ANKRD11	cg05320533	42.6209	16	89541815	CGCTGCACTGTTTCTATAGCAACCAGAAAGAAAATATAAAGCAAGCAGTT	16	88069316	NM_013275	5'UTR	chr16:88024665-88024913	16	88024665	88024913	0.000419923	1.88979	1.28302	-0.606768	NM_013275	Genebody	5'/gene body
ANKRD11	cg00005072	27.9792	16	89371982	GGGGTCGGGCTGTGGCTCAGCCCTGACTCTGGCCCATTTCTCATCCTGCG	16	87899483	NM_013275	Body	chr16:88024665-88024913	16	88024665	88024913	0.000419923	1.88979	1.28302	-0.606768	NM_013275	Genebody	5'/gene body
ANKRD11	cg03092447	29.7453	16	89342399	CAGGGAGTCAGGTTTCCAAAGCAGACCCAGAAAGCATGGCCGTGTGCTCG	16	87869900	NM_013275	Body	chr16:88024665-88024913	16	88024665	88024913	0.000419923	1.88979	1.28302	-0.606768	NM_013275	Genebody	5'/gene body
ANKRD11	cg26957471	30.7094	16	89363967	GAAATACAGCACTTCTGGCCAAGAAGTCTAAATCACAGCCGATCTACACG	16	87891468	NM_013275	Body	chr16:88024665-88024913	16	88024665	88024913	0.000419923	1.88979	1.28302	-0.606768	NM_013275	Genebody	5'/gene body
ANKRD11	cg07929642	49.0788	16	89390685	CGGGGCTCCTGTATGTTCCACAGCCCAGTGACCAAGCATGTGTCTGAGGG	16	87918186	NM_013275	5'UTR	chr16:88024665-88024913	16	88024665	88024913	0.000419923	1.88979	1.28302	-0.606768	NM_013275	Genebody	5'/gene body
ANKRD11	cg16525838	52.3743	16	89440460	TGCAGGACAGGAGCTCCGCACTTCTGCAAAGCCAGAGTGGAGACAACACG	16	87967961	NM_013275	5'UTR	chr16:88024665-88024913	16	88024665	88024913	0.000419923	1.88979	1.28302	-0.606768	NM_013275	Genebody	5'/gene body
ANKRD11	cg11051669	33.5858	16	89346436	CGGGGGCCCCTGGAGGCATCTCTTCTGGAGGAGCAAGACTTTCTTCCACG	16	87873937	NM_013275	Body	chr16:88024665-88024913	16	88024665	88024913	0.000419923	1.88979	1.28302	-0.606768	NM_013275	Genebody	5'/gene body
ANKRD11	cg00206490	50.4184	16	89469729	CGGCCCCTCCTGACTGGCCCCAGCACCGCGTGGAAGAACATGGAGGAGCT	16	87997230	NM_013275	5'UTR	chr16:88024665-88024913	16	88024665	88024913	0.000419923	1.88979	1.28302	-0.606768	NM_013275	Genebody	5'/gene body
ANKRD11	cg00770754	37.5392	16	89440949	GATGGCGCATCCTGGAAGCATAGGACAGAGTGTAGCTCACACACACAGCG	16	87968450	NM_013275	5'UTR	chr16:88024665-88024913	16	88024665	88024913	0.000419923	1.88979	1.28302	-0.606768	NM_013275	Genebody	5'/gene body
ANKRD11	cg16710656	51.4974	16	89381968	GCCACCAGCGAAGGATGAGCTGAAGCCAGTGCTTGGTCAGCACCACACCG	16	87909469	NM_013275	Body	chr16:88024665-88024913	16	88024665	88024913	0.000419923	1.88979	1.28302	-0.606768	NM_013275	Genebody	5'/gene body
ANKRD11	cg00759807	93.9747	16	89390789	TGGTTTTAGTTTGCATTTTCTTGATGACTAACGAAGCTGAGAACTTTGCG	16	87918290	NM_013275	5'UTR	chr16:88024665-88024913	16	88024665	88024913	0.000419923	1.88979	1.28302	-0.606768	NM_013275	Genebody	5'/gene body
ANKRD11	cg00675737	35.5039	16	89462359	CGGCAGCAGTGCTTTGTGCATACTTGTTTTGTCATGAAGGATATGCACAA	16	87989860	NM_013275	5'UTR	chr16:88024665-88024913	16	88024665	88024913	0.000419923	1.88979	1.28302	-0.606768	NM_013275	Genebody	5'/gene body
ANKRD11	cg10256077	67.5801	16	89341851	CGCGGGACAGTATCTGTGGGCCATCGTGTGCCAAGGAGGGCCTGAAACAC	16	87869352	NM_013275	Body	chr16:88024665-88024913	16	88024665	88024913	0.000419923	1.88979	1.28302	-0.606768	NM_013275	Genebody	5'/gene body
ANKRD11	cg27206321	26.9295	16	89450060	CGAGCCCCTACCCTCGGACCAGCAACGCAGCAGACGTCCAGCCCCTGCCC	16	87977561	NM_013275	5'UTR	chr16:88024665-88024913	16	88024665	88024913	0.000419923	1.88979	1.28302	-0.606768	NM_013275	Genebody	5'/gene body
ANKRD11	cg11673833	70.671	16	89345548	TGAGCGGCTTGCCGTCCAGGAGGTAGGAGCCCGTGTAGGTGACGTACTCG	16	87873049	NM_013275	Body	chr16:88024665-88024913	16	88024665	88024913	0.000419923	1.88979	1.28302	-0.606768	NM_013275	Genebody	5'/gene body
ANKRD11	cg08583277	63.8197	16	89439933	CGGCTGCAAGGGGAGGCTAAATATGGCTCATAGCAGTACCAGACACCAGC	16	87967434	NM_013275	5'UTR	chr16:88024665-88024913	16	88024665	88024913	0.000419923	1.88979	1.28302	-0.606768	NM_013275	Genebody	5'/gene body
ANKRD11	cg02033182	84.2247	16	89337334	CGGGAGTTTCATCAGGAGCCCCAGAGACCGCTACGGGAAGGCATGCCAGC	16	87864835	NM_013275	Body	chr16:88024665-88024913	16	88024665	88024913	0.000419923	1.88979	1.28302	-0.606768	NM_013275	Genebody	5'/gene body
ANKRD11	cg06411447	52.9797	16	89421749	CGTGCAGGACTCCAACACAAACGGAGGACGATGGCAGAACAGAAGAGCTG	16	87949250	NM_013275	5'UTR	chr16:88024665-88024913	16	88024665	88024913	0.000419923	1.88979	1.28302	-0.606768	NM_013275	Genebody	5'/gene body
ANKRD11	cg09607566	54.5858	16	89367323	CGAGGGCTCCCTCGTGGCTGCCCCAGGACAAGCAGGACCCCGGCGGTCCT	16	87894824	NM_013275	Body	chr16:88024665-88024913	16	88024665	88024913	0.000419923	1.88979	1.28302	-0.606768	NM_013275	Genebody	5'/gene body
ANKRD11	cg27096292	53.2978	16	89422212	CTTTCCATTGGGCTGCGCACAGGAGAGCCACAGACCCTTGCCGTGAACCG	16	87949713	NM_013275	5'UTR	chr16:88024665-88024913	16	88024665	88024913	0.000419923	1.88979	1.28302	-0.606768	NM_013275	Genebody	5'/gene body
ANKRD11	cg01107178	98.4634	16	89408248	CACTCCTGCCGTGGGCCGTGGCCGCTGTGGGTGGAGGTGCAGCACTCCCG	16	87935749	NM_013275	5'UTR	chr16:88024665-88024913	16	88024665	88024913	0.000419923	1.88979	1.28302	-0.606768	NM_013275	Genebody	5'/gene body
ANKRD11	cg27183791	91.6615	16	89381904	CGACCACCAAACCCTGACTCTCCGTAGGCTTCACACACACGTGTGTCCCC	16	87909405	NM_013275	Body	chr16:88024665-88024913	16	88024665	88024913	0.000419923	1.88979	1.28302	-0.606768	NM_013275	Genebody	5'/gene body
ANKRD11	cg09776094	73.9502	16	89357477	CGCCAGCAGGTGGCCCTTCTCATGCAGATGACGGCCGAGGAGTCTGCCAA	16	87884978	NM_013275	Body	chr16:88024665-88024913	16	88024665	88024913	0.000419923	1.88979	1.28302	-0.606768	NM_013275	Genebody	5'/gene body
ANKRD11	cg01523769	60.8475	16	89406260	GTGGCTGCTCCTCAGCGTCGATCTGATTTTGGGGCTAAGCATTCCTCTCG	16	87933761	NM_013275	5'UTR	chr16:88024665-88024913	16	88024665	88024913	0.000419923	1.88979	1.28302	-0.606768	NM_013275	Genebody	5'/gene body
ANKRD11	cg07108351	70.3239	16	89359631	CGAGGAAAGCAGAATCCCCGAGATACACAGACTTTGCAAAGCTGCACACA	16	87887132	NM_013275	Body	chr16:88024665-88024913	16	88024665	88024913	0.000419923	1.88979	1.28302	-0.606768	NM_013275	Genebody	5'/gene body
ANKRD11	cg09301471	67.1811	16	89349945	CGGCACCACCCAGCACGAGAGAAGGAGAAGAAGGATGGCCCCGATAAGGA	16	87877446	NM_013275	Body	chr16:88024665-88024913	16	88024665	88024913	0.000419923	1.88979	1.28302	-0.606768	NM_013275	Genebody	5'/gene body
ANKRD11	cg08822215	68.618	16	89438651	CGTCCTCCTGCAGCCCGAGCCTCTCACTGAGATTAAGAGGGGCTCTGGGG	16	87966152	NM_013275	5'UTR	chr16:88024665-88024913	16	88024665	88024913	0.000419923	1.88979	1.28302	-0.606768	NM_013275	Genebody	5'/gene body
ANKRD11	cg08949854	64.7696	16	89437501	TCATGACGAAGGGGACTTGTTCAGGTGAGAAACGTTCAACTGCGCGCTCG	16	87965002	NM_013275	5'UTR	chr16:88024665-88024913	16	88024665	88024913	0.000419923	1.88979	1.28302	-0.606768	NM_013275	Genebody	5'/gene body
ANKRD11	cg04519550	49.3842	16	89349466	CCTTCTGCCTCTCAGGGTGCTGCTTGTCAGAAGACTTCCTGTGTCTGTCG	16	87876967	NM_013275	Body	chr16:88024665-88024913	16	88024665	88024913	0.000419923	1.88979	1.28302	-0.606768	NM_013275	Genebody	5'/gene body
ANKRD11	cg27207530	53.0937	16	89357600	GGCTCCTTCTTAATCCTCTTCCGCTCAGGGCCCTGCTTCTCTGTGAGGCG	16	87885101	NM_013275	Body	chr16:88024665-88024913	16	88024665	88024913	0.000419923	1.88979	1.28302	-0.606768	NM_013275	Genebody	5'/gene body
ANKRD11	cg01881136	71.4372	16	89438758	CGCCGGTGTGGAGAGCCCGAGTCACGGAGCCCCATGCTGCCCCTCACAGC	16	87966259	NM_013275	5'UTR	chr16:88024665-88024913	16	88024665	88024913	0.000419923	1.88979	1.28302	-0.606768	NM_013275	Genebody	5'/gene body
ANKRD11	cg06567829	44.7321	16	89440878	CGGCCCAGTACAGAAAAAGCCTGTCAAGCCCTGCTCTGTGAGAGAATTCA	16	87968379	NM_013275	5'UTR	chr16:88024665-88024913	16	88024665	88024913	0.000419923	1.88979	1.28302	-0.606768	NM_013275	Genebody	5'/gene body
ANKRD11	cg03891962	34.6589	16	89336560	CGGGTAGGGCTGGTGGTTCTCATCTGTGCCCACATCAGCACCTTTCTGAG	16	87864061	NM_013275	Body	chr16:88024665-88024913	16	88024665	88024913	0.000419923	1.88979	1.28302	-0.606768	NM_013275	Genebody	5'/gene body
ANKRD11	cg27602981	102.568	16	89385820	CGGCCTGCATCACAGCGAACACTCCGGGGACTCGGGAGTGTTGTCCCAGG	16	87913321	NM_013275	5'UTR	chr16:88024665-88024913	16	88024665	88024913	0.000419923	1.88979	1.28302	-0.606768	NM_013275	Genebody	5'/gene body
ANKRD11	cg01744474	36.7802	16	89417629	GGCGTGGGGTGATGGGCATTCAATTTCATTCTTTGCCGTGGAACCCCTCG	16	87945130	NM_013275	5'UTR	chr16:88024665-88024913	16	88024665	88024913	0.000419923	1.88979	1.28302	-0.606768	NM_013275	Genebody	5'/gene body
ANKRD11	cg07054502	20.0998	16	89405478	GATGAGTCCATCTGCTCGTGACCTGAGTCTCTAAACCAGGAGGACAGACG	16	87932979	NM_013275	5'UTR	chr16:88024665-88024913	16	88024665	88024913	0.000419923	1.88979	1.28302	-0.606768	NM_013275	Genebody	5'/gene body
ANKRD11	cg05497216	44.2765	16	89408076	GCCCATAAATCCCACCGTTAACACTGGGAGCAATGCCACGTATGCAAACG	16	87935577	NM_013275	5'UTR	chr16:88024665-88024913	16	88024665	88024913	0.000419923	1.88979	1.28302	-0.606768	NM_013275	Genebody	5'/gene body
ANKRD11	cg20391948	69.3555	16	89408367	CGGCCCATGGCAGGAGTGCTGCACCTCCACCCACAGCGGCCACAGCCCAC	16	87935868	NM_013275	5'UTR	chr16:88024665-88024913	16	88024665	88024913	0.000419923	1.88979	1.28302	-0.606768	NM_013275	Genebody	5'/gene body
ANKRD11	cg06873916	65.8338	16	89410196	CGCGCCCTGACGCAGGCTGCACTGGTGACTGCTCAGTTGGAGACCCTTCC	16	87937697	NM_013275	5'UTR	chr16:88024665-88024913	16	88024665	88024913	0.000419923	1.88979	1.28302	-0.606768	NM_013275	Genebody	5'/gene body
ANKRD11	cg26481727	66.7586	16	89410474	CTATAGATGAGGAGATTGAGGCCCGGGAAGTCCTGCACCAAAAGCTTCCG	16	87937975	NM_013275	5'UTR	chr16:88024665-88024913	16	88024665	88024913	0.000419923	1.88979	1.28302	-0.606768	NM_013275	Genebody	5'/gene body
ANKRD11	cg04143805	62.4833	16	89395205	CGAAATCAGCGGAGGCCCCTGCTGAGTGAGTGGACACACCCAGGCGCACG	16	87922706	NM_013275	5'UTR	chr16:88024665-88024913	16	88024665	88024913	0.000419923	1.88979	1.28302	-0.606768	NM_013275	Genebody	5'/gene body
ANKRD11	cg09220891	45.372	16	89357741	CGGTGCTGGGAGCATTGGTGCCGCCCACCTCACCTCTCAGCAGTGACTGT	16	87885242	NM_013275	Body	chr16:88024665-88024913	16	88024665	88024913	0.000419923	1.88979	1.28302	-0.606768	NM_013275	Genebody	5'/gene body
ANKRD11	cg05160336	55.4312	16	89371534	GACGGCGTGCAGGGTGCTAGAGTGCGTCCCAGTGCAAAGCCGGAGGTGCG	16	87899035	NM_013275	Body	chr16:88024665-88024913	16	88024665	88024913	0.000419923	1.88979	1.28302	-0.606768	NM_013275	Genebody	5'/gene body
ANKRD11	cg05749855	53.6503	16	89472771	CGGCCACACTCCTGAGGGCGACAAAACACCAGCCGGCGCGCTCTGAGACT	16	88000272	NM_013275	5'UTR	chr16:88024665-88024913	16	88024665	88024913	0.000419923	1.88979	1.28302	-0.606768	NM_013275	Genebody	5'/gene body
ANKRD11	cg10452248	71.2164	16	89456354	CGGTGCTCCCCGCCACACTCGGTGTTCGCCCCAGTGATCTCTCTCGGTGC	16	87983855	NM_013275	5'UTR	chr16:88024665-88024913	16	88024665	88024913	0.000419923	1.88979	1.28302	-0.606768	NM_013275	Genebody	5'/gene body
ANKRD11	cg08284993	46.5594	16	89382370	CGGCCCAGAGCAACCGGCAACCAGGAACACACTGAGGGGACCCTGCCCAC	16	87909871	NM_013275	Body	chr16:88024665-88024913	16	88024665	88024913	0.000419923	1.88979	1.28302	-0.606768	NM_013275	Genebody	5'/gene body
ANKRD11	cg03517226	61.399	16	89408322	CGGCCCACGGCGGGAGTGCTGCACCTCCTCCACGAACAGCAGCCACGGCC	16	87935823	NM_013275	5'UTR	chr16:88024665-88024913	16	88024665	88024913	0.000419923	1.88979	1.28302	-0.606768	NM_013275	Genebody	5'/gene body
ANKRD11	cg06233738	37.1673	16	89459257	AGACACAAGTTCACTCTCAAAGGTGCTTTCTTATGTAGTTGATGGAGTCG	16	87986758	NM_013275	5'UTR	chr16:88024665-88024913	16	88024665	88024913	0.000419923	1.88979	1.28302	-0.606768	NM_013275	Genebody	5'/gene body
ANKRD11	cg05638739	32.0332	16	89440324	TTGCACTTGACACAGAGGTGGGGCCTGAGTCTTGGCAGGCGGTCCACACG	16	87967825	NM_013275	5'UTR	chr16:88024665-88024913	16	88024665	88024913	0.000419923	1.88979	1.28302	-0.606768	NM_013275	Genebody	5'/gene body
ANKRD11	cg08595667	39.8368	16	89445453	AAGACGCCTCCTGCAGTCGTAGACAAGCCGGGCTGAGGCATTCACTGTCG	16	87972954	NM_013275	5'UTR	chr16:88024665-88024913	16	88024665	88024913	0.000419923	1.88979	1.28302	-0.606768	NM_013275	Genebody	5'/gene body
ANKRD11	cg09875780	65.2155	16	89357086	AAGTCCTTGACGTTGACGTCTGCCCCCTCGCTGATGAGCTCTTTGATGCG	16	87884587	NM_013275	Body	chr16:88024665-88024913	16	88024665	88024913	0.000419923	1.88979	1.28302	-0.606768	NM_013275	Genebody	5'/gene body
ANKRD11	cg00329180	38.8195	16	89395412	CGAAATCAGTGGAGGCCCCTGCTGAGTGAGTGGACATACCCAGGCGCACG	16	87922913	NM_013275	5'UTR	chr16:88024665-88024913	16	88024665	88024913	0.000419923	1.88979	1.28302	-0.606768	NM_013275	Genebody	5'/gene body
ANKRD11	cg00169122	60.6437	16	89488963	CGTGTTATTACTTGACATATTGAAAAGTGTGTTTATTACTGACCCATAGT	16	88016464	NM_013275	5'UTR	chr16:88024665-88024913	16	88024665	88024913	0.000419923	1.88979	1.28302	-0.606768	NM_013275	Genebody	5'/gene body
ANKRD11	cg08420923	22.7916	16	89436447	CGAGAACGCAAACCTTCTGGCTTCAGAGCTCTCACTGAGGAAGAATCTCA	16	87963948	NM_013275	5'UTR	chr16:88024665-88024913	16	88024665	88024913	0.000419923	1.88979	1.28302	-0.606768	NM_013275	Genebody	5'/gene body
ANKRD11	cg00911267	26.7608	16	89418486	CTGAAATGACAGGCACAAGCCACCAGGCCCAGGTAATTTGTGTAGAGGCG	16	87945987	NM_013275	5'UTR	chr16:88024665-88024913	16	88024665	88024913	0.000419923	1.88979	1.28302	-0.606768	NM_013275	Genebody	5'/gene body
ANKRD11	cg04340114	49.4652	16	89468673	CGCCAGTTCTTTGTAGAAAGAACGAGGCTTGTCTCAGCGATACTAATGTA	16	87996174	NM_013275	5'UTR	chr16:88024665-88024913	16	88024665	88024913	0.000419923	1.88979	1.28302	-0.606768	NM_013275	Genebody	5'/gene body
ANKRD11	cg05493336	25.0518	16	89469845	CGGGACTTGGGTTCCCCGCTCTGCCCTCACCTGCGTGTGCTCTGCTGCTT	16	87997346	NM_013275	5'UTR	chr16:88024665-88024913	16	88024665	88024913	0.000419923	1.88979	1.28302	-0.606768	NM_013275	Genebody	5'/gene body
ANKRD11	cg03025000	39.2109	16	89358837	CTAGAGTGGGTGGGCAGCGTCCTCTTAGGAAATCGACGGGCACATTCACG	16	87886338	NM_013275	Body	chr16:88024665-88024913	16	88024665	88024913	0.000419923	1.88979	1.28302	-0.606768	NM_013275	Genebody	5'/gene body
ANKRD11	cg21787369	57.7218	16	89373297	CGCCACCTACCTCCCACTCCGCAGACACGTGCGCTACCTCCCAGGAGGGA	16	87900798	NM_013275	Body	chr16:88024665-88024913	16	88024665	88024913	0.000419923	1.88979	1.28302	-0.606768	NM_013275	Genebody	5'/gene body
ANKRD11	cg26546229	88.447	16	89385611	CGCCAGAGCTGTTGAGTGTGTCCGTGGGCCACAGACTCACATCTGGGATC	16	87913112	NM_013275	5'UTR	chr16:88024665-88024913	16	88024665	88024913	0.000419923	1.88979	1.28302	-0.606768	NM_013275	Genebody	5'/gene body
ANKRD11	cg01149053	60.5162	16	89342195	CGGCCATTCTGAAACTACATGCATGCTGGAAGTGAATGAGGAAGTAAAGA	16	87869696	NM_013275	Body	chr16:88024665-88024913	16	88024665	88024913	0.000419923	1.88979	1.28302	-0.606768	NM_013275	Genebody	5'/gene body
ANKRD11	cg06669446	34.4589	16	89475959	CGCCTGTAATCACACAGCGTTGGGAGGCAGAGGAGGAAGGACTGCTTAAG	16	88003460	NM_013275	5'UTR	chr16:88024665-88024913	16	88024665	88024913	0.000419923	1.88979	1.28302	-0.606768	NM_013275	Genebody	5'/gene body
ANKRD11	cg03317919	42.3909	16	89355071	TCTGAGGATTAAATAACGTACGTCCTGAGTGTCTGTTTCCAGGCTGGACG	16	87882572	NM_013275	Body	chr16:88024665-88024913	16	88024665	88024913	0.000419923	1.88979	1.28302	-0.606768	NM_013275	Genebody	5'/gene body
ANKRD11	cg09537792	39.8563	16	89438892	TTTCAGTGGCGTCTCTGTCAGCTGGAAACCTTCCCAAGCCTTGGCCTTCG	16	87966393	NM_013275	5'UTR	chr16:88024665-88024913	16	88024665	88024913	0.000419923	1.88979	1.28302	-0.606768	NM_013275	Genebody	5'/gene body
ANKRD11	cg09274451	39.8916	16	89353600	CGGCCCTCCTCTAAGGCCAGCAGCGCAGGTGCGGCCCTCCTCGGGTTCTA	16	87881101	NM_013275	Body	chr16:88024665-88024913	16	88024665	88024913	0.000419923	1.88979	1.28302	-0.606768	NM_013275	Genebody	5'/gene body
ANKRD11	cg09033641	23.8577	16	89436838	CCTGGGTGTCATCTTGCAGGAGCCATTTGCCATCTTTGCCCTGGATAACG	16	87964339	NM_013275	5'UTR	chr16:88024665-88024913	16	88024665	88024913	0.000419923	1.88979	1.28302	-0.606768	NM_013275	Genebody	5'/gene body
ANKRD11	cg01988616	31.9817	16	89371601	CGGCCCCTCCTGCAGTCAGCCCTCCACAGGCAGCCCGGAGCAGCCCAGGC	16	87899102	NM_013275	Body	chr16:88024665-88024913	16	88024665	88024913	0.000419923	1.88979	1.28302	-0.606768	NM_013275	Genebody	5'/gene body
ANKRD11	cg05071195	49.1227	16	89411232	ACGTGAGGCCAGAGGCGGCTGGAGCAGCAGCTCCCACCCAATAGCAGACG	16	87938733	NM_013275	5'UTR	chr16:88024665-88024913	16	88024665	88024913	0.000419923	1.88979	1.28302	-0.606768	NM_013275	Genebody	5'/gene body
ANKRD11	cg09971549	57.446	16	89487322	CGTGGTGGTGGTTTTGATGTGAACATGTATTCTAAATGAAGCTTTTTTTC	16	88014823	NM_013275	5'UTR	chr16:88024665-88024913	16	88024665	88024913	0.000419923	1.88979	1.28302	-0.606768	NM_013275	Genebody	5'/gene body
ANKRD11	cg09486407	46.5196	16	89478268	AAGAGACTAGAATTCTCAGCAGAACTTGAGGAATCCAATGGCCAGTAACG	16	88005769	NM_013275	5'UTR	chr16:88024665-88024913	16	88024665	88024913	0.000419923	1.88979	1.28302	-0.606768	NM_013275	Genebody	5'/gene body
ANKRD11	cg26783123	45.2704	16	89367859	CGGGGCCTCTTGTATCTGCTTTTGAAGTCTGTCCTCTACCACCTCAAGGG	16	87895360	NM_013275	Body	chr16:88024665-88024913	16	88024665	88024913	0.000419923	1.88979	1.28302	-0.606768	NM_013275	Genebody	5'/gene body
ANKRD11	cg02930721	42.1278	16	89375113	CGAACAAAACTGCCTTGAACATCCTTGTGCTTGTTTGTGAACACGTCATG	16	87902614	NM_013275	Body	chr16:88024665-88024913	16	88024665	88024913	0.000419923	1.88979	1.28302	-0.606768	NM_013275	Genebody	5'/gene body
ANKRD11	cg09867358	56.9257	16	89342851	CGGGCCTGACCAGGCCTCCAGGTCACGTCACCTATGACACCAGGAGCAGA	16	87870352	NM_013275	Body	chr16:88024665-88024913	16	88024665	88024913	0.000419923	1.88979	1.28302	-0.606768	NM_013275	Genebody	5'/gene body
ANKRD11	cg06778024	41.918	16	89408567	TGGTGGAGACCTACCTGTCAGTACCTGTGTTGTGCTTTGAGGCCCAGACG	16	87936068	NM_013275	5'UTR	chr16:88024665-88024913	16	88024665	88024913	0.000419923	1.88979	1.28302	-0.606768	NM_013275	Genebody	5'/gene body
ANKRD11	cg06365976	24.0856	16	89462292	CGGGACGTAGTGCGTTGAAACAGTCTTGCCGCACCACCCCAGCAGTCCTC	16	87989793	NM_013275	5'UTR	chr16:88024665-88024913	16	88024665	88024913	0.000419923	1.88979	1.28302	-0.606768	NM_013275	Genebody	5'/gene body
ANKRD11	cg01976303	46.7029	16	89393185	CGGGGCATGAAAAAGTGCTTGGCCCAGAGCAGTGCCCCAAAGCATCTCCT	16	87920686	NM_013275	5'UTR	chr16:88024665-88024913	16	88024665	88024913	0.000419923	1.88979	1.28302	-0.606768	NM_013275	Genebody	5'/gene body
ANKRD11	cg07746351	44.9072	16	89466392	GTAAGCCGAGTGACACAAGAGAGGGCAGCCTCTGCCCCAGGCTTCCTGCG	16	87993893	NM_013275	5'UTR	chr16:88024665-88024913	16	88024665	88024913	0.000419923	1.88979	1.28302	-0.606768	NM_013275	Genebody	5'/gene body
ANKRD11	cg01543603	45.3977	16	89469541	GTCCACCTGCCAACAGGAAGTTTCTCTGTAGTGTTTTACCTGAAAGCACG	16	87997042	NM_013275	5'UTR	chr16:88024665-88024913	16	88024665	88024913	0.000419923	1.88979	1.28302	-0.606768	NM_013275	Genebody	5'/gene body
ANKRD11	cg09222577	34.7552	16	89480222	CAAGCTCCCCAGGGGTGAGGGTGCCAGGGAGACTCTGCACTCCCACAACG	16	88007723	NM_013275	5'UTR	chr16:88024665-88024913	16	88024665	88024913	0.000419923	1.88979	1.28302	-0.606768	NM_013275	Genebody	5'/gene body
ANKRD11	cg27258283	29.1803	16	89337103	CACCTCCCCGAAAGCATCGGCCAGATTAAGAGAATCTGAAATTGTCACCG	16	87864604	NM_013275	Body	chr16:88024665-88024913	16	88024665	88024913	0.000419923	1.88979	1.28302	-0.606768	NM_013275	Genebody	5'/gene body
ANKRD11	cg00948881	58.7381	16	89433544	TGTATGGACTGTCCCCCTGAGGTGCCTGCTCTTCCTCACCGATGGGTGCG	16	87961045	NM_013275	5'UTR	chr16:88024665-88024913	16	88024665	88024913	0.000419923	1.88979	1.28302	-0.606768	NM_013275	Genebody	5'/gene body
ANKRD11	cg02192318	39.152	16	89500212	CGGGGACTGGGCACGCCACCTTCTCCAGCCCCAGAGCCCCACTGTGGAGA	16	88027713	NM_013275	5'UTR	chr16:88024665-88024913	16	88024665	88024913	0.000419923	1.88979	1.28302	-0.606768	NM_013275	Genebody	5'/gene body
ANKRD11	cg05780014	42.0764	16	89364035	CGAGGGCGCAACCATATTCCCACTGACATCCTCCTTGGGGCAGCAAGACA	16	87891536	NM_013275	Body	chr16:88024665-88024913	16	88024665	88024913	0.000419923	1.88979	1.28302	-0.606768	NM_013275	Genebody	5'/gene body
ANKRD11	cg07118196	39.6923	16	89462418	CGGTCATTCTTTGACTGAAGATTGGTGCTTCCTGTCCAGAGGCCGCTGTG	16	87989919	NM_013275	5'UTR	chr16:88024665-88024913	16	88024665	88024913	0.000419923	1.88979	1.28302	-0.606768	NM_013275	Genebody	5'/gene body
ANKRD11	cg08549241	40.9593	16	89440133	CGCGTGGGGTTGTGTCTGCAGCGTTTCTGCAGGTCTTCCTTATGCATCAG	16	87967634	NM_013275	5'UTR	chr16:88024665-88024913	16	88024665	88024913	0.000419923	1.88979	1.28302	-0.606768	NM_013275	Genebody	5'/gene body
ANKRD11	cg00332509	41.9863	16	89363830	TTACAGCTCATGGAACTGATGGGCAGGGCCGGGTGCAGCTTTGTAGCACG	16	87891331	NM_013275	Body	chr16:88024665-88024913	16	88024665	88024913	0.000419923	1.88979	1.28302	-0.606768	NM_013275	Genebody	5'/gene body
ANKRD11	cg27372713	44.8835	16	89352650	CGGTAGAGGAGTTGTGCTTCTCCAGCAGTCCCTGACGCGGGTGTTACTGT	16	87880151	NM_013275	Body	chr16:88024665-88024913	16	88024665	88024913	0.000419923	1.88979	1.28302	-0.606768	NM_013275	Genebody	5'/gene body
ANKRD11	cg07600669	39.4173	16	89466147	CGGGGGAACCCTCTGTAATTTATGTTCTATTTTGCTGTGAACCTAAAGCT	16	87993648	NM_013275	5'UTR	chr16:88024665-88024913	16	88024665	88024913	0.000419923	1.88979	1.28302	-0.606768	NM_013275	Genebody	5'/gene body
ANKRD28	cg25338902	75.3569	3	15828883	TTGTGGCCAGTGCCTCTAGATTCCAGTTTCAAATTTGTAAATTATCTTCG	3	15803887	NM_015199	Body	chr3:15791683-15791903	3	15791683	15791903	0.000746795	-0.393378	0.60425	0.997628	NM_015199	Genebody	3'/gene body
ANKRD28	cg07477947	42.2918	3	15851538	TAGGTTAAAGTGTATTTACTCGGTGTCATTCAACACCCTTCATGATCTCG	3	15826542	NM_015199	Body	chr3:15791683-15791903	3	15791683	15791903	0.000746795	-0.393378	0.60425	0.997628	NM_015199	Genebody	3'/gene body
ANKRD28	cg23458145	25.7437	3	15850965	GTCCTGAGGAAGACATTGTCTAGTTTCAGTCATGTGCTCTTTCCTGAACG	3	15825969	NM_015199	Body	chr3:15791683-15791903	3	15791683	15791903	0.000746795	-0.393378	0.60425	0.997628	NM_015199	Genebody	3'/gene body
ANKRD28	cg00375589	25.5791	3	15898759	GACCAGATGAGCCAATTACTCAGTAGTTTAGAGGAAAACCTCAATGTTCG	3	15873763	NM_015199	Body	chr3:15791683-15791903	3	15791683	15791903	0.000746795	-0.393378	0.60425	0.997628	NM_015199	Genebody	3'/gene body
ANKRD28	cg07415654	28.5322	3	15797850	CGTGTAAAGATTGGGTGAGAGGAAACTGATTAGCTGGGTTTTCCTATATA	3	15772854	NM_015199	Body	chr3:15791683-15791903	3	15791683	15791903	0.000746795	-0.393378	0.60425	0.997628	NM_015199	Genebody	3'/gene body
ANKRD6	cg21619886	30.2214	6	90276141	GATCATCAAAGGCCCCCTGGTTGGATTTTGTGCGTCCACCATGGCTAACG	6	90332860	NM_014942	5'UTR	chr6:90388087-90388561	6	90388087	90388561	0.00742887	-1.654	-1.03117	0.622834	NM_014942	Genebody	3'/gene body
ANKRD6	cg09336017	24.2155	6	90275361	CGGCTGGAAAGCCCTGGACCATATCCTGTTTGAACTCGTTCACCGTGGCA	6	90332080	NM_014942	5'UTR	chr6:90388087-90388561	6	90388087	90388561	0.00742887	-1.654	-1.03117	0.622834	NM_014942	Genebody	3'/gene body
ANKRD6	cg02400146	48.3491	6	90312567	CTTGGTTACCACAGGCAAGGCGGGCTTTGTGGTCTTGTTAGTAGACAACG	6	90369286	NM_014942	Body	chr6:90388087-90388561	6	90388087	90388561	0.00742887	-1.654	-1.03117	0.622834	NM_014942	Genebody	3'/gene body
ANKRD6	cg26978611	48.2528	6	90271866	CGCTTACAAGTTTAGGGCAGTCGACAGCACTCAGAACAGCTTCTGAAGGG	6	90328585	NM_014942	5'UTR	chr6:90388087-90388561	6	90388087	90388561	0.00742887	-1.654	-1.03117	0.622834	NM_014942	Genebody	3'/gene body
ANKRD6	cg01038299	23.3509	6	90312563	GTTACCACAGGCAAGGCGGGCTTTGTGGTCTTGTTAGTAGACAACGCACG	6	90369282	NM_014942	Body	chr6:90388087-90388561	6	90388087	90388561	0.00742887	-1.654	-1.03117	0.622834	NM_014942	Genebody	3'/gene body
ANKRD6	cg25216039	30.6248	6	90299661	CGGCCTCAGATGGCCCAGCCTGATACCAGGGCCCCTTGAGGAAGCAGCAC	6	90356380	NM_014942	Body	chr6:90388087-90388561	6	90388087	90388561	0.00742887	-1.654	-1.03117	0.622834	NM_014942	Genebody	3'/gene body
ANKRD6	cg08353308	55.3855	6	90234227	CGACATTCGCAGCAACTGGGCTGGAGTTGTATTCAGTATTTTATGTCCAA	6	90290946	NM_014942	5'UTR	chr6:90388087-90388561	6	90388087	90388561	0.00742887	-1.654	-1.03117	0.622834	NM_014942	Genebody	3'/gene body
ANKRD6	cg26504263	29.0719	6	90192032	CGGCCATTTATTTTGGTTTGAAAATAGCAAGGTTGGCTCACTGGATCCCA	6	90248751	NM_014942	5'UTR	chr6:90388087-90388561	6	90388087	90388561	0.00742887	-1.654	-1.03117	0.622834	NM_014942	Genebody	3'/gene body
ANKRD6	cg07474672	44.1585	6	90142171	CGCCTTTGGAGAGCAGATACCTGTCCATGCTTCTTCAAAGGGTGGAATGA	6	90198890	NM_014942	TSS1500	chr6:90388087-90388561	6	90388087	90388561	0.00742887	-1.654	-1.03117	0.622834	NM_014942	Genebody	3'/gene body
ANKRD6	cg10981962	41.4883	6	90312516	GACCCTCATTTTGAGGTTGGCTCTGTGGCCGAGGGCTATTCTTGCTGTCG	6	90369235	NM_014942	Body	chr6:90388087-90388561	6	90388087	90388561	0.00742887	-1.654	-1.03117	0.622834	NM_014942	Genebody	3'/gene body
ANKS1B	cg18202562	30.0288	12	100375604	AGCATAGGGTCTGACACCATTATTACACAACCCAGGTAATAAAGCAAGCG	12	98899735	NM_152788	Body	chr12:98635151-98635414	12	98635151	98635414	0.00845517	-1.19768	-0.618232	0.579444	NM_152788	Genebody	5'/gene body
ANKS1B	cg21026275	37.4216	12	99938220	CGCAGTTTCAGTGACTTGCTGCACATAATAAAGCATAGGAACCAGAGTCC	12	98462351	NM_152788	Body	chr12:98635151-98635414	12	98635151	98635414	0.00845517	-1.19768	-0.618232	0.579444	NM_152788	Genebody	5'/gene body
ANKS1B	cg04685798	38.5883	12	99642048	ATCTGCTCTTTATAGTGAAGATTGGCCCCAGGTGTCTATACTGCTCTCCG	12	98166179	NM_152788	Body	chr12:98635151-98635414	12	98635151	98635414	0.00845517	-1.19768	-0.618232	0.579444	NM_152788	Genebody	5'/gene body
ANTXR1	cg12833765	62.5949	2	69470878	TGGCCACATGCTCCAGGATGGAAGTTATCCTGTGGTGTCCAGCCTGAACG	2	69324382	NM_032208	Body	chr2:69306553-69307062	2	69306553	69307062	0.00914341	-1.89228	-1.29638	0.595896	NM_032208	Genebody	3'/gene body
ANTXR1	cg02444957	46.7576	2	69440951	CGCCAGGAGGCCTGGGTTCCAGTCAACATTCCCTGTGACTTTTACAAGTC	2	69294455	NM_032208	Body	chr2:69306553-69307062	2	69306553	69307062	0.00914341	-1.89228	-1.29638	0.595896	NM_032208	Genebody	3'/gene body
ANTXR1	cg09983301	31.4095	2	69404831	TTCAGTAAAATTTGCTGCGCAGTTGGATTTGTGCCAGAGCTGCTAGATCG	2	69258335	NM_032208	Body	chr2:69306553-69307062	2	69306553	69307062	0.00914341	-1.89228	-1.29638	0.595896	NM_032208	Genebody	3'/gene body
ANTXR1	cg27490875	51.0463	2	69418131	CGAAGGGGAAAGAAAAAAGAGGCATTCATCCAGGAAACCCACCTGGTTAC	2	69271635	NM_032208	Body	chr2:69306553-69307062	2	69306553	69307062	0.00914341	-1.89228	-1.29638	0.595896	NM_032208	Genebody	3'/gene body
ANTXR1	cg16190888	23.4682	2	69428235	CGAGGGCAGGGACAGGGCTCATTCATTAATCTTGAATATCAAGCACTAAT	2	69281739	NM_032208	Body	chr2:69306553-69307062	2	69306553	69307062	0.00914341	-1.89228	-1.29638	0.595896	NM_032208	Genebody	3'/gene body
ANTXR1	cg04834204	25.9006	2	69423553	GGTTCTTACCTCATCTGTGACCTTTCTTGTGTAACTCCATGTGTACATCG	2	69277057	NM_032208	Body	chr2:69306553-69307062	2	69306553	69307062	0.00914341	-1.89228	-1.29638	0.595896	NM_032208	Genebody	3'/gene body
ANTXR1	cg26912363	47.585	2	69429528	CGGGTCACTAAGGGCACCATAACCTCCTTACTGCTAATCTTATTAGATGA	2	69283032	NM_032208	Body	chr2:69306553-69307062	2	69306553	69307062	0.00914341	-1.89228	-1.29638	0.595896	NM_032208	Genebody	3'/gene body
ANTXR1	cg07031650	44.196	2	69436767	TCTTAACGTAGCAGCTCCCTCTTGTTATTCAGATCTCATCTTCAATGTCG	2	69290271	NM_032208	Body	chr2:69306553-69307062	2	69306553	69307062	0.00914341	-1.89228	-1.29638	0.595896	NM_032208	Genebody	3'/gene body
ANTXR1	cg09452911	39.9261	2	69473156	CGGGTATGCAGAAGGATGTTCTTCTGGGATTTGCAGGTACATAAAAAATG	2	69326660	NM_032208	3'UTR	chr2:69306553-69307062	2	69306553	69307062	0.00914341	-1.89228	-1.29638	0.595896	NM_032208	Genebody	3'/gene body
ANTXR1	cg00240205	49.8805	2	69450115	GGACATGCTGATAGTAAAGAGCCTCTTTCTGAAGGCAAATCATAAAGACG	2	69303619	NM_032208	Body	chr2:69306553-69307062	2	69306553	69307062	0.00914341	-1.89228	-1.29638	0.595896	NM_032208	Genebody	3'/gene body
ANTXR1	cg12833765	62.5949	2	69470878	TGGCCACATGCTCCAGGATGGAAGTTATCCTGTGGTGTCCAGCCTGAACG	2	69324382	NM_032208	Body	chr2:69306182-69306552	2	69306182	69306552	0.00813667	-2.14644	-1.54594	0.600504	NM_032208	Genebody	3'/gene body
ANTXR1	cg02444957	46.7576	2	69440951	CGCCAGGAGGCCTGGGTTCCAGTCAACATTCCCTGTGACTTTTACAAGTC	2	69294455	NM_032208	Body	chr2:69306182-69306552	2	69306182	69306552	0.00813667	-2.14644	-1.54594	0.600504	NM_032208	Genebody	3'/gene body
ANTXR1	cg09983301	31.4095	2	69404831	TTCAGTAAAATTTGCTGCGCAGTTGGATTTGTGCCAGAGCTGCTAGATCG	2	69258335	NM_032208	Body	chr2:69306182-69306552	2	69306182	69306552	0.00813667	-2.14644	-1.54594	0.600504	NM_032208	Genebody	3'/gene body
ANTXR1	cg27490875	51.0463	2	69418131	CGAAGGGGAAAGAAAAAAGAGGCATTCATCCAGGAAACCCACCTGGTTAC	2	69271635	NM_032208	Body	chr2:69306182-69306552	2	69306182	69306552	0.00813667	-2.14644	-1.54594	0.600504	NM_032208	Genebody	3'/gene body
ANTXR1	cg16190888	23.4682	2	69428235	CGAGGGCAGGGACAGGGCTCATTCATTAATCTTGAATATCAAGCACTAAT	2	69281739	NM_032208	Body	chr2:69306182-69306552	2	69306182	69306552	0.00813667	-2.14644	-1.54594	0.600504	NM_032208	Genebody	3'/gene body
ANTXR1	cg04834204	25.9006	2	69423553	GGTTCTTACCTCATCTGTGACCTTTCTTGTGTAACTCCATGTGTACATCG	2	69277057	NM_032208	Body	chr2:69306182-69306552	2	69306182	69306552	0.00813667	-2.14644	-1.54594	0.600504	NM_032208	Genebody	3'/gene body
ANTXR1	cg26912363	47.585	2	69429528	CGGGTCACTAAGGGCACCATAACCTCCTTACTGCTAATCTTATTAGATGA	2	69283032	NM_032208	Body	chr2:69306182-69306552	2	69306182	69306552	0.00813667	-2.14644	-1.54594	0.600504	NM_032208	Genebody	3'/gene body
ANTXR1	cg07031650	44.196	2	69436767	TCTTAACGTAGCAGCTCCCTCTTGTTATTCAGATCTCATCTTCAATGTCG	2	69290271	NM_032208	Body	chr2:69306182-69306552	2	69306182	69306552	0.00813667	-2.14644	-1.54594	0.600504	NM_032208	Genebody	3'/gene body
ANTXR1	cg09452911	39.9261	2	69473156	CGGGTATGCAGAAGGATGTTCTTCTGGGATTTGCAGGTACATAAAAAATG	2	69326660	NM_032208	3'UTR	chr2:69306182-69306552	2	69306182	69306552	0.00813667	-2.14644	-1.54594	0.600504	NM_032208	Genebody	3'/gene body
ANTXR1	cg00240205	49.8805	2	69450115	GGACATGCTGATAGTAAAGAGCCTCTTTCTGAAGGCAAATCATAAAGACG	2	69303619	NM_032208	Body	chr2:69306182-69306552	2	69306182	69306552	0.00813667	-2.14644	-1.54594	0.600504	NM_032208	Genebody	3'/gene body
ANTXR2	cg03164800	43.4488	4	80836552	AGTGTCATGTCTCCCATCTCTTGAGCATTAAAATTCCACTGGCATTAACG	4	81055576	NM_058172	Body	chr4:81104591-81104921	4	81104591	81104921	0.00143831	0.058491	-0.740207	-0.798698	NM_058172	Genebody	3'/gene body
ANTXR2	cg07934068	53.1285	4	80883595	CGCCCTGAAAGGTAAAGGCCAAAGATAATAATAATGAAAGATAATATAAA	4	81102619	NM_058172	Body	chr4:81104591-81104921	4	81104591	81104921	0.00143831	0.058491	-0.740207	-0.798698	NM_058172	Genebody	3'/gene body
ANTXR2	cg15555527	59.4191	4	80885981	CCGCTGCAAACAGATGTCAGCGACAACCTGCTAGCTTACACCTGGACGCG	4	81105005	NM_058172	Body	chr4:81104591-81104921	4	81104591	81104921	0.00143831	0.058491	-0.740207	-0.798698	NM_058172	Genebody	3'/gene body
ANXA4	cg13874290	58.0112	2	70017056	CGCCTAAAGGGAAGGAATATGCTTATTAAGACCCACTGTTTTACTGGGGC	2	69870560	NM_001153	Body	chr2:69876734-69877795	2	69876734	69877795	0.00488735	-0.889804	-1.54817	-0.658368	NM_001153	Genebody	3'/gene body
ANXA4	cg06635952	32.1154	2	70025869	CGGAGGACAAGAAGCCTCGGAAGTGAAAGTAGAGTCCGCTCCTTTACTCA	2	69879373	NM_001153	Body	chr2:69876734-69877795	2	69876734	69877795	0.00488735	-0.889804	-1.54817	-0.658368	NM_001153	Genebody	3'/gene body
ANXA4	cg11072779	68.1093	2	70044977	CAGGACCCGTTAGACTCTCTCCTGGGAACTTTTTAATTGAGCAGCTCACG	2	69898481	NM_001153	Body	chr2:69876734-69877795	2	69876734	69877795	0.00488735	-0.889804	-1.54817	-0.658368	NM_001153	Genebody	3'/gene body
ANXA4	cg22792910	23.3318	2	70009351	CGGATCAGAATTACTTGTCTATTCAGAAACCGTATTTGGGCAAGAGAAGG	2	69862855	NM_001153	Body	chr2:69876734-69877795	2	69876734	69877795	0.00488735	-0.889804	-1.54817	-0.658368	NM_001153	Genebody	3'/gene body
ANXA4	cg22615730	67.0297	2	69997225	CGATTCCAGCCTAGCACCCAGCTAGTAACTTACGGACGGTCTTTTGTCCA	2	69850729	NM_001153	5'UTR	chr2:69876734-69877795	2	69876734	69877795	0.00488735	-0.889804	-1.54817	-0.658368	NM_001153	Genebody	3'/gene body
ANXA4	cg05155595	27.4959	2	70008161	TGTGTGTGTAATGACAGGCCGGCAGCCCAACCAACATTAGAATCTTTTCG	2	69861665	NM_001153	5'UTR	chr2:69876734-69877795	2	69876734	69877795	0.00488735	-0.889804	-1.54817	-0.658368	NM_001153	Genebody	3'/gene body
ANXA4	cg25099065	22.0902	2	69994225	ATGTTTTTTCCAGCCCTGGATGGCAGTTGCTTATGCTTTTGGAGGCAGCG	2	69847729	NM_001153	5'UTR	chr2:69876734-69877795	2	69876734	69877795	0.00488735	-0.889804	-1.54817	-0.658368	NM_001153	Genebody	3'/gene body
ANXA4	cg08792812	52.4456	2	70009201	CTTCCACCTCAGAGCTGAACTTTACAGAACTCTCAAAGGGATTCAATTCG	2	69862705	NM_001153	Body	chr2:69876734-69877795	2	69876734	69877795	0.00488735	-0.889804	-1.54817	-0.658368	NM_001153	Genebody	3'/gene body
ANXA8L2	cg10444058	39.6762	10	47746422	CGGCCACCACAGCCCCTCGGGACCATTCAGAGGCATCACTGGAGGATGTG	10	47216428	NM_001630	TSS1500	chr10:47232361-47232651	10	47232361	47232651	0.00341731	-0.698604	-0.036381	0.662223	NM_001630	Genebody	3'/gene body
ANXA8L2	cg20267590	59.933	10	47757972	AGGGCCATCTGAGACACTCCAGCTGGCCTTGGATGCTGTGATACAATCCG	10	47227978	NM_001630	Body	chr10:47232361-47232651	10	47232361	47232651	0.00341731	-0.698604	-0.036381	0.662223	NM_001630	Genebody	3'/gene body
AOAH	cg22695711	25.105	7	36607476	CGCCTCTGGGAGATATCCTAACAAGAGTAGACGTGAGGGAGCAGTCCATC	7	36574001	NM_001637	Body	chr7:36646268-36646621	7	36646268	36646621	0.00675262	-0.870733	-0.317424	0.553309	NM_001637	Genebody	5'/gene body
AOAH	cg00390511	69.6576	7	36701016	CGTCCTCTGGGTTCTGCCCTCAGAACCCATCCTGCAGACTGGCTTTCCAG	7	36667541	NM_001637	Body	chr7:36646268-36646621	7	36646268	36646621	0.00675262	-0.870733	-0.317424	0.553309	NM_001637	Genebody	5'/gene body
AOAH	cg18883682	20.0882	7	36655667	CGGGGCCTGTCCAGCTTGTTTTTCGTCTGAGCAAGCAAGAAGCTCTGGGC	7	36622192	NM_001637	Body	chr7:36646268-36646621	7	36646268	36646621	0.00675262	-0.870733	-0.317424	0.553309	NM_001637	Genebody	5'/gene body
AOAH	cg19389973	374.344	7	36692197	GTTAAATGATGCCACATGGCATTGCTGGTGAGATCACCCTTCATCACTCG	7	36658722	NM_001637	Body	chr7:36646268-36646621	7	36646268	36646621	0.00675262	-0.870733	-0.317424	0.553309	NM_001637	Genebody	5'/gene body
AOAH	cg18913923	52.4097	7	36646768	AAGGCAGAAAACACATCTGTGCGTACATGACCCCATCCCAGCTGTATTCG	7	36613293	NM_001637	Body	chr7:36646268-36646621	7	36646268	36646621	0.00675262	-0.870733	-0.317424	0.553309	NM_001637	Genebody	5'/gene body
AOAH	cg16858211	34.866	7	36765349	CGTCTCATGTCTACTGTTTATTCTGAGTAATATATTAGACCAGTGATGTA	7	36731874	NM_001637	TSS1500	chr7:36646268-36646621	7	36646268	36646621	0.00675262	-0.870733	-0.317424	0.553309	NM_001637	Genebody	5'/gene body
AOAH	cg25983531	26.1035	7	36765142	AGTCAGAGTGTTTCCCTAATTACACTTCCAGCCCAATACTGAGGATATCG	7	36731667	NM_001637	TSS1500	chr7:36646268-36646621	7	36646268	36646621	0.00675262	-0.870733	-0.317424	0.553309	NM_001637	Genebody	5'/gene body
AOAH	cg09773473	31.1055	7	36700939	TCCTGCAGACTGGCTTTCCAGATACTCAGTCCACCTGGCAGGAAATTACG	7	36667464	NM_001637	Body	chr7:36646268-36646621	7	36646268	36646621	0.00675262	-0.870733	-0.317424	0.553309	NM_001637	Genebody	5'/gene body
AOAH	cg23883945	28.8788	7	36749772	CGGTTATATTCTGTTACATGGCAATGACAAAAGGATTCTGCATATGTAAT	7	36716297	NM_001637	Body	chr7:36646268-36646621	7	36646268	36646621	0.00675262	-0.870733	-0.317424	0.553309	NM_001637	Genebody	5'/gene body
AOAH	cg22695711	25.105	7	36607476	CGCCTCTGGGAGATATCCTAACAAGAGTAGACGTGAGGGAGCAGTCCATC	7	36574001	NM_001637	Body	chr7:36646185-36646267	7	36646185	36646267	0.0039562	0.576433	1.29336	0.716929	NM_001637	Genebody	5'/gene body
AOAH	cg00390511	69.6576	7	36701016	CGTCCTCTGGGTTCTGCCCTCAGAACCCATCCTGCAGACTGGCTTTCCAG	7	36667541	NM_001637	Body	chr7:36646185-36646267	7	36646185	36646267	0.0039562	0.576433	1.29336	0.716929	NM_001637	Genebody	5'/gene body
AOAH	cg18883682	20.0882	7	36655667	CGGGGCCTGTCCAGCTTGTTTTTCGTCTGAGCAAGCAAGAAGCTCTGGGC	7	36622192	NM_001637	Body	chr7:36646185-36646267	7	36646185	36646267	0.0039562	0.576433	1.29336	0.716929	NM_001637	Genebody	5'/gene body
AOAH	cg19389973	374.344	7	36692197	GTTAAATGATGCCACATGGCATTGCTGGTGAGATCACCCTTCATCACTCG	7	36658722	NM_001637	Body	chr7:36646185-36646267	7	36646185	36646267	0.0039562	0.576433	1.29336	0.716929	NM_001637	Genebody	5'/gene body
AOAH	cg18913923	52.4097	7	36646768	AAGGCAGAAAACACATCTGTGCGTACATGACCCCATCCCAGCTGTATTCG	7	36613293	NM_001637	Body	chr7:36646185-36646267	7	36646185	36646267	0.0039562	0.576433	1.29336	0.716929	NM_001637	Genebody	5'/gene body
AOAH	cg16858211	34.866	7	36765349	CGTCTCATGTCTACTGTTTATTCTGAGTAATATATTAGACCAGTGATGTA	7	36731874	NM_001637	TSS1500	chr7:36646185-36646267	7	36646185	36646267	0.0039562	0.576433	1.29336	0.716929	NM_001637	Genebody	5'/gene body
AOAH	cg25983531	26.1035	7	36765142	AGTCAGAGTGTTTCCCTAATTACACTTCCAGCCCAATACTGAGGATATCG	7	36731667	NM_001637	TSS1500	chr7:36646185-36646267	7	36646185	36646267	0.0039562	0.576433	1.29336	0.716929	NM_001637	Genebody	5'/gene body
AOAH	cg09773473	31.1055	7	36700939	TCCTGCAGACTGGCTTTCCAGATACTCAGTCCACCTGGCAGGAAATTACG	7	36667464	NM_001637	Body	chr7:36646185-36646267	7	36646185	36646267	0.0039562	0.576433	1.29336	0.716929	NM_001637	Genebody	5'/gene body
AOAH	cg23883945	28.8788	7	36749772	CGGTTATATTCTGTTACATGGCAATGACAAAAGGATTCTGCATATGTAAT	7	36716297	NM_001637	Body	chr7:36646185-36646267	7	36646185	36646267	0.0039562	0.576433	1.29336	0.716929	NM_001637	Genebody	5'/gene body
AOAH	cg22695711	25.105	7	36607476	CGCCTCTGGGAGATATCCTAACAAGAGTAGACGTGAGGGAGCAGTCCATC	7	36574001	NM_001637	Body	chr7:36606786-36607180	7	36606786	36607180	0.00982666	-1.56928	-1.00908	0.560198	NM_001637	Genebody	3'/gene body
AOAH	cg00390511	69.6576	7	36701016	CGTCCTCTGGGTTCTGCCCTCAGAACCCATCCTGCAGACTGGCTTTCCAG	7	36667541	NM_001637	Body	chr7:36606786-36607180	7	36606786	36607180	0.00982666	-1.56928	-1.00908	0.560198	NM_001637	Genebody	3'/gene body
AOAH	cg18883682	20.0882	7	36655667	CGGGGCCTGTCCAGCTTGTTTTTCGTCTGAGCAAGCAAGAAGCTCTGGGC	7	36622192	NM_001637	Body	chr7:36606786-36607180	7	36606786	36607180	0.00982666	-1.56928	-1.00908	0.560198	NM_001637	Genebody	3'/gene body
AOAH	cg19389973	374.344	7	36692197	GTTAAATGATGCCACATGGCATTGCTGGTGAGATCACCCTTCATCACTCG	7	36658722	NM_001637	Body	chr7:36606786-36607180	7	36606786	36607180	0.00982666	-1.56928	-1.00908	0.560198	NM_001637	Genebody	3'/gene body
AOAH	cg18913923	52.4097	7	36646768	AAGGCAGAAAACACATCTGTGCGTACATGACCCCATCCCAGCTGTATTCG	7	36613293	NM_001637	Body	chr7:36606786-36607180	7	36606786	36607180	0.00982666	-1.56928	-1.00908	0.560198	NM_001637	Genebody	3'/gene body
AOAH	cg16858211	34.866	7	36765349	CGTCTCATGTCTACTGTTTATTCTGAGTAATATATTAGACCAGTGATGTA	7	36731874	NM_001637	TSS1500	chr7:36606786-36607180	7	36606786	36607180	0.00982666	-1.56928	-1.00908	0.560198	NM_001637	Genebody	3'/gene body
AOAH	cg25983531	26.1035	7	36765142	AGTCAGAGTGTTTCCCTAATTACACTTCCAGCCCAATACTGAGGATATCG	7	36731667	NM_001637	TSS1500	chr7:36606786-36607180	7	36606786	36607180	0.00982666	-1.56928	-1.00908	0.560198	NM_001637	Genebody	3'/gene body
AOAH	cg09773473	31.1055	7	36700939	TCCTGCAGACTGGCTTTCCAGATACTCAGTCCACCTGGCAGGAAATTACG	7	36667464	NM_001637	Body	chr7:36606786-36607180	7	36606786	36607180	0.00982666	-1.56928	-1.00908	0.560198	NM_001637	Genebody	3'/gene body
AOAH	cg23883945	28.8788	7	36749772	CGGTTATATTCTGTTACATGGCAATGACAAAAGGATTCTGCATATGTAAT	7	36716297	NM_001637	Body	chr7:36606786-36607180	7	36606786	36607180	0.00982666	-1.56928	-1.00908	0.560198	NM_001637	Genebody	3'/gene body
AOAH	cg22695711	25.105	7	36607476	CGCCTCTGGGAGATATCCTAACAAGAGTAGACGTGAGGGAGCAGTCCATC	7	36574001	NM_001637	Body	chr7:36730308-36730664	7	36730308	36730664	0.00841841	0.254215	1.02345	0.769233	NM_001637	promoter	non-CGI promoter
AOAH	cg00390511	69.6576	7	36701016	CGTCCTCTGGGTTCTGCCCTCAGAACCCATCCTGCAGACTGGCTTTCCAG	7	36667541	NM_001637	Body	chr7:36730308-36730664	7	36730308	36730664	0.00841841	0.254215	1.02345	0.769233	NM_001637	promoter	non-CGI promoter
AOAH	cg18883682	20.0882	7	36655667	CGGGGCCTGTCCAGCTTGTTTTTCGTCTGAGCAAGCAAGAAGCTCTGGGC	7	36622192	NM_001637	Body	chr7:36730308-36730664	7	36730308	36730664	0.00841841	0.254215	1.02345	0.769233	NM_001637	promoter	non-CGI promoter
AOAH	cg19389973	374.344	7	36692197	GTTAAATGATGCCACATGGCATTGCTGGTGAGATCACCCTTCATCACTCG	7	36658722	NM_001637	Body	chr7:36730308-36730664	7	36730308	36730664	0.00841841	0.254215	1.02345	0.769233	NM_001637	promoter	non-CGI promoter
AOAH	cg18913923	52.4097	7	36646768	AAGGCAGAAAACACATCTGTGCGTACATGACCCCATCCCAGCTGTATTCG	7	36613293	NM_001637	Body	chr7:36730308-36730664	7	36730308	36730664	0.00841841	0.254215	1.02345	0.769233	NM_001637	promoter	non-CGI promoter
AOAH	cg16858211	34.866	7	36765349	CGTCTCATGTCTACTGTTTATTCTGAGTAATATATTAGACCAGTGATGTA	7	36731874	NM_001637	TSS1500	chr7:36730308-36730664	7	36730308	36730664	0.00841841	0.254215	1.02345	0.769233	NM_001637	promoter	non-CGI promoter
AOAH	cg25983531	26.1035	7	36765142	AGTCAGAGTGTTTCCCTAATTACACTTCCAGCCCAATACTGAGGATATCG	7	36731667	NM_001637	TSS1500	chr7:36730308-36730664	7	36730308	36730664	0.00841841	0.254215	1.02345	0.769233	NM_001637	promoter	non-CGI promoter
AOAH	cg09773473	31.1055	7	36700939	TCCTGCAGACTGGCTTTCCAGATACTCAGTCCACCTGGCAGGAAATTACG	7	36667464	NM_001637	Body	chr7:36730308-36730664	7	36730308	36730664	0.00841841	0.254215	1.02345	0.769233	NM_001637	promoter	non-CGI promoter
AOAH	cg23883945	28.8788	7	36749772	CGGTTATATTCTGTTACATGGCAATGACAAAAGGATTCTGCATATGTAAT	7	36716297	NM_001637	Body	chr7:36730308-36730664	7	36730308	36730664	0.00841841	0.254215	1.02345	0.769233	NM_001637	promoter	non-CGI promoter
AP1S3	cg07813214	30.5377	2	224703232	CGCCCTAGATTTAAGAAAAGTCAAGGGGAGGAGAGATTGGAGAACGAACT	2	224411476	NM_001039569	TSS1500	chr2:224380943-224382461	2	224380943	224382461	0.00589801	-1.51565	-2.20302	-0.687371	NM_001039569	Genebody	5'/gene body
AP1S3	cg06751322	25.0669	2	224663259	CCTGCAGAATAAAAGGTTAACTGCTATGAATTATTAAGTAGCCACTTACG	2	224371503	NM_001039569	Body	chr2:224380943-224382461	2	224380943	224382461	0.00589801	-1.51565	-2.20302	-0.687371	NM_001039569	Genebody	5'/gene body
AP2A2	cg02952972	53.6436	11	972247	CGAGGACCTTAGGGATCTCCCCGGCGAAGGCCTCGGCCATCTCCCGGCTG	11	962247	NM_012305	Body	chr11:967532-967870	11	967532	967870	0.00534314	0.302903	-0.283054	-0.585957	NM_012305	Genebody	3'/gene body
AP2A2	cg07363977	51.9323	11	976167	CGCACACACACCCTGCCATGCGTCCATGTGGATGTGTGGTCGAGGCCACG	11	966167	NM_012305	Body	chr11:967532-967870	11	967532	967870	0.00534314	0.302903	-0.283054	-0.585957	NM_012305	Genebody	3'/gene body
AP2A2	cg25073705	76.5572	11	1008290	CGGGGGCAGCAATAGCTCAGGCCGCATCCATGCACCGTGAGCACCCGCAC	11	998290	NM_012305	Body	chr11:967532-967870	11	967532	967870	0.00534314	0.302903	-0.283054	-0.585957	NM_012305	Genebody	3'/gene body
AP2A2	cg21636841	51.0577	11	968731	CGGAGAACGTGTCTGCTGGGACCCCTTGGGCACAGCAAGCAGATAAGTGG	11	958731	NM_012305	Body	chr11:967532-967870	11	967532	967870	0.00534314	0.302903	-0.283054	-0.585957	NM_012305	Genebody	3'/gene body
AP2A2	cg04372535	48.8376	11	968936	CGGTGCATCACCAGTCGGCCAGTCAGCTGCATGCTGCACTCTGAGGAGCT	11	958936	NM_012305	Body	chr11:967532-967870	11	967532	967870	0.00534314	0.302903	-0.283054	-0.585957	NM_012305	Genebody	3'/gene body
AP2A2	cg12614244	56.4195	11	968956	CGGCCACATTTCCTGGGGAACGGTGCATCACCAGTCGGCCAGTCAGCTGC	11	958956	NM_012305	Body	chr11:967532-967870	11	967532	967870	0.00534314	0.302903	-0.283054	-0.585957	NM_012305	Genebody	3'/gene body
AP2A2	cg19170036	58.1378	11	975703	CGAGGGAGACCGAGGACCCCACCGCTACTCTCCGAGGTCGGCTCACACGA	11	965703	NM_012305	Body	chr11:967532-967870	11	967532	967870	0.00534314	0.302903	-0.283054	-0.585957	NM_012305	Genebody	3'/gene body
AP2A2	cg26646197	79.862	11	1009762	TTGCAGGTTCGGCTCCAAGCGCAGCAGGCATCCAATCTGGGTGGTTTTCG	11	999762	NM_012305	Body	chr11:967532-967870	11	967532	967870	0.00534314	0.302903	-0.283054	-0.585957	NM_012305	Genebody	3'/gene body
AP2A2	cg20946044	90.0698	11	1010712	CGGTGCTCATCTGCAGGATGGCCACGAAGACAAACGGCACAGACGAAGAC	11	1000712	NM_012305	3'UTR	chr11:967532-967870	11	967532	967870	0.00534314	0.302903	-0.283054	-0.585957	NM_012305	Genebody	3'/gene body
AP2A2	cg11997603	74.7038	11	1008177	CGCCCACACACCCCTTGGCCCGGGGCGCACAGGCGGCTCTTACCTGAACT	11	998177	NM_012305	Body	chr11:967532-967870	11	967532	967870	0.00534314	0.302903	-0.283054	-0.585957	NM_012305	Genebody	3'/gene body
AP2A2	cg14029546	41.8258	11	973436	TTCTGAATATCTGTCTTCTCGTGGTTATGCTGCGGTCTCTCTGCCAGCCG	11	963436	NM_012305	Body	chr11:967532-967870	11	967532	967870	0.00534314	0.302903	-0.283054	-0.585957	NM_012305	Genebody	3'/gene body
AP2A2	cg15908627	90.709	11	1007420	AGTGGAAGCTCTGACTCCTACTGCGCCCTTCTTTAGGGGTCTCTCCCTCG	11	997420	NM_012305	Body	chr11:967532-967870	11	967532	967870	0.00534314	0.302903	-0.283054	-0.585957	NM_012305	Genebody	3'/gene body
AP2A2	cg16016993	32.5031	11	944117	CGAGTGCTCTATTCCGGCCATCTCCGCTGCCACCTGCATCTCCAGTCAGA	11	934117	NM_012305	Body	chr11:967532-967870	11	967532	967870	0.00534314	0.302903	-0.283054	-0.585957	NM_012305	Genebody	3'/gene body
AP2A2	cg15299654	63.5123	11	988579	CGGGCCGTGGACCTCCTCTACGCCATGTGCGACCGCAGCAACGCCCCACA	11	978579	NM_012305	Body	chr11:967532-967870	11	967532	967870	0.00534314	0.302903	-0.283054	-0.585957	NM_012305	Genebody	3'/gene body
AP2A2	cg14429979	54.0689	11	1009801	CAAGTGTGTTCCACCATTTCCTGAGGGCCTGACCTGGGCTTGCAGGTTCG	11	999801	NM_012305	Body	chr11:967532-967870	11	967532	967870	0.00534314	0.302903	-0.283054	-0.585957	NM_012305	Genebody	3'/gene body
AP2A2	cg09412584	43.3367	11	988404	TGAGTTTCCCTCACATGCACATCCAGGTCCAGGGAGCCGACCTGCACTCG	11	978404	NM_012305	Body	chr11:967532-967870	11	967532	967870	0.00534314	0.302903	-0.283054	-0.585957	NM_012305	Genebody	3'/gene body
AP2A2	cg15438794	53.0025	11	1012101	CGGCAGCACACGCAGCCTGCAGGCGCAGCACACAGGCAGAGCACTGCCCA	11	1002101	NM_012305	3'UTR	chr11:967532-967870	11	967532	967870	0.00534314	0.302903	-0.283054	-0.585957	NM_012305	Genebody	3'/gene body
AP2A2	cg02598807	44.7564	11	977280	CGGCCATCCCAAAGGTCACCTGGGGGAGCGGGGAGAACCAAAGCCAAGGG	11	967280	NM_012305	Body	chr11:967532-967870	11	967532	967870	0.00534314	0.302903	-0.283054	-0.585957	NM_012305	Genebody	3'/gene body
AP2A2	cg22279779	44.5063	11	943674	CGCCATCTCCGCTGCCACCTGCATCTCCAGTTGGGACTCTTCGCAGCTTT	11	933674	NM_012305	Body	chr11:967532-967870	11	967532	967870	0.00534314	0.302903	-0.283054	-0.585957	NM_012305	Genebody	3'/gene body
AP2A2	cg14504636	52.43	11	1001163	CCCTGAGGGCAGCCTGTCTTTGCTGCTTGTCCTGCTCTAATTTCTGTCCG	11	991163	NM_012305	Body	chr11:967532-967870	11	967532	967870	0.00534314	0.302903	-0.283054	-0.585957	NM_012305	Genebody	3'/gene body
AP2A2	cg05345283	37.6628	11	941207	CCTGAGGTTCCTTTCATTCCCAAGCCTTTTCGGGTTCTCTGTTCGAGACG	11	931207	NM_012305	Body	chr11:967532-967870	11	967532	967870	0.00534314	0.302903	-0.283054	-0.585957	NM_012305	Genebody	3'/gene body
AP2A2	cg05626073	41.0783	11	971527	GCCTGGAGAAAACCACTGTTTCCCTCCAGGTGGGGAGGGTGTCACCTTCG	11	961527	NM_012305	Body	chr11:967532-967870	11	967532	967870	0.00534314	0.302903	-0.283054	-0.585957	NM_012305	Genebody	3'/gene body
AP2A2	cg23699098	45.4172	11	1008880	GTCACCCACAGACAGGAGGACAGGCCAGGGCCGCATACTCAGGCAGGACG	11	998880	NM_012305	Body	chr11:967532-967870	11	967532	967870	0.00534314	0.302903	-0.283054	-0.585957	NM_012305	Genebody	3'/gene body
AP2A2	cg03325346	34.269	11	985936	CGGCTCCACATCCAGCAAAGCCACGGGACATGCGCGCACACCCCCCACCC	11	975936	NM_012305	Body	chr11:967532-967870	11	967532	967870	0.00534314	0.302903	-0.283054	-0.585957	NM_012305	Genebody	3'/gene body
AP2A2	cg06064525	33.4093	11	970664	CCTTACGGCGAGTTTCAGGACTGCCCGGTTGGTCTGGAGAGTGCCGCACG	11	960664	NM_012305	Body	chr11:967532-967870	11	967532	967870	0.00534314	0.302903	-0.283054	-0.585957	NM_012305	Genebody	3'/gene body
AP2A2	cg01483505	46.6615	11	975446	GCAGTGGGGTCCTCGGTCTCCCTTGTGTGAGCCGACGTCGGAGAGTAGCG	11	965446	NM_012305	Body	chr11:967532-967870	11	967532	967870	0.00534314	0.302903	-0.283054	-0.585957	NM_012305	Genebody	3'/gene body
AP2A2	cg16791781	25.3574	11	986922	GCATGTGCACGCTGGCCAGCTCTGAGTTCTCCCATGAGGCTGTCAAGACG	11	976922	NM_012305	Body	chr11:967532-967870	11	967532	967870	0.00534314	0.302903	-0.283054	-0.585957	NM_012305	Genebody	3'/gene body
AP2A2	cg27205902	79.3494	11	1006985	CGCCTCCCACACTCTGCAAGCAGCAGCTCTGTGAGGCTTCGGAGAGGAGG	11	996985	NM_012305	Body	chr11:967532-967870	11	967532	967870	0.00534314	0.302903	-0.283054	-0.585957	NM_012305	Genebody	3'/gene body
AP2A2	cg14013417	79.3337	11	992514	CGCCATCCTGGCTGAGAAGTACGCGGTGGACTACACCTGGTATGTGGATA	11	982514	NM_012305	Body	chr11:967532-967870	11	967532	967870	0.00534314	0.302903	-0.283054	-0.585957	NM_012305	Genebody	3'/gene body
AP2A2	cg20764817	35.8673	11	1008955	CGGATCGTGTGTGGCTCAGTGTCCAGTGTCACCCACAGACAGGAGGACAG	11	998955	NM_012305	Body	chr11:967532-967870	11	967532	967870	0.00534314	0.302903	-0.283054	-0.585957	NM_012305	Genebody	3'/gene body
AP2A2	cg13365436	40.0166	11	968650	CCAAGGCGGCTTCCAGCGGGTGATGGAATCTGGGCTGGGTAGGAGACACG	11	958650	NM_012305	Body	chr11:967532-967870	11	967532	967870	0.00534314	0.302903	-0.283054	-0.585957	NM_012305	Genebody	3'/gene body
AP2A2	cg06494775	41.6075	11	1006303	AGTGCTGGTAACACGGGCCGGGTATCTCCTCCAGTCAGAGGTAACTTCCG	11	996303	NM_012305	Body	chr11:967532-967870	11	967532	967870	0.00534314	0.302903	-0.283054	-0.585957	NM_012305	Genebody	3'/gene body
AP2A2	cg21551979	72.2039	11	972057	AGGTGGACTTGGATTGTCATGAGCTTTCTCTTCTCCTGTCTTTTGGAACG	11	962057	NM_012305	Body	chr11:967532-967870	11	967532	967870	0.00534314	0.302903	-0.283054	-0.585957	NM_012305	Genebody	3'/gene body
AP2A2	cg14389139	91.4317	11	1007218	CGCTGACCATAAATCCCCAGGTGTCACCATCTCTGGTCAAGCTGGGGTCT	11	997218	NM_012305	Body	chr11:967532-967870	11	967532	967870	0.00534314	0.302903	-0.283054	-0.585957	NM_012305	Genebody	3'/gene body
AP2A2	cg02271275	39.1052	11	984616	TGTGGATGCAGACGTCACGATCTGTAAGACAGCACAGGCAATGAGACACG	11	974616	NM_012305	Body	chr11:967532-967870	11	967532	967870	0.00534314	0.302903	-0.283054	-0.585957	NM_012305	Genebody	3'/gene body
AP2A2	cg21625737	59.8385	11	1011049	CGGCCACACACCAAGGCTCAGCCCACGCCATGCACAGTGGCACTGCTGCT	11	1001049	NM_012305	3'UTR	chr11:967532-967870	11	967532	967870	0.00534314	0.302903	-0.283054	-0.585957	NM_012305	Genebody	3'/gene body
AP2A2	cg04880138	106.468	11	1007119	CGTAATGCCAGAAGCGTTCCTAGAACTTCCCCAGCTAAAACAGGGAGACG	11	997119	NM_012305	Body	chr11:967532-967870	11	967532	967870	0.00534314	0.302903	-0.283054	-0.585957	NM_012305	Genebody	3'/gene body
AP2A2	cg17599958	47.7939	11	993718	ACTGGATCAGCGGGCTGGGGACGGGGAGGCACAACACAGGGACACCGTCG	11	983718	NM_012305	Body	chr11:967532-967870	11	967532	967870	0.00534314	0.302903	-0.283054	-0.585957	NM_012305	Genebody	3'/gene body
AP2A2	cg06272648	49.8514	11	1000632	AGACAACTTTGCCAGGTAGTCAGGTTTCCTGAGTCCTGCAGACAGGCACG	11	990632	NM_012305	Body	chr11:967532-967870	11	967532	967870	0.00534314	0.302903	-0.283054	-0.585957	NM_012305	Genebody	3'/gene body
AP2A2	cg27402845	26.3531	11	1000533	CGGAGCCAGGAGCGAGAGGCGCGACCACAGAGGCCGAGTCTGAGAACACG	11	990533	NM_012305	Body	chr11:967532-967870	11	967532	967870	0.00534314	0.302903	-0.283054	-0.585957	NM_012305	Genebody	3'/gene body
AP2A2	cg05768047	45.6401	11	1007021	AAGGGAAAATCTTCAGTCTAAAAGCTCTGCCAGAAGCACACACAAGCTCG	11	997021	NM_012305	Body	chr11:967532-967870	11	967532	967870	0.00534314	0.302903	-0.283054	-0.585957	NM_012305	Genebody	3'/gene body
AP2A2	cg04494197	50.8459	11	1011415	CGCCCACTCTGACAGGAAAGAGACGAGCACACCTCTGAGTCTTGCGCCAC	11	1001415	NM_012305	3'UTR	chr11:967532-967870	11	967532	967870	0.00534314	0.302903	-0.283054	-0.585957	NM_012305	Genebody	3'/gene body
AP2A2	cg12914733	55.3759	11	955328	AAGCTGCCTGCAGGCTTTGTGTGGCAGAAGCTCCCAAGACACTGTTTTCG	11	945328	NM_012305	Body	chr11:967532-967870	11	967532	967870	0.00534314	0.302903	-0.283054	-0.585957	NM_012305	Genebody	3'/gene body
AP2A2	cg17676835	71.1188	11	1007395	ATTAAAGACTTTGTTTGGAATCTGGAGTGGAAGCTCTGACTCCTACTGCG	11	997395	NM_012305	Body	chr11:967532-967870	11	967532	967870	0.00534314	0.302903	-0.283054	-0.585957	NM_012305	Genebody	3'/gene body
AP2A2	cg02128483	50.3776	11	993372	CGGGTCTCCAGCTATCAAGTTTCCAAACTCCCCCAGGATGTAGCCGCCCA	11	983372	NM_012305	Body	chr11:967532-967870	11	967532	967870	0.00534314	0.302903	-0.283054	-0.585957	NM_012305	Genebody	3'/gene body
AP2A2	cg18319533	45.5471	11	1011315	CGCTCCTCCCCTGGCTGCACATCCAAGGCCTCGGCGACTGCAGGAGCATA	11	1001315	NM_012305	3'UTR	chr11:967532-967870	11	967532	967870	0.00534314	0.302903	-0.283054	-0.585957	NM_012305	Genebody	3'/gene body
AP2A2	cg11631280	48.5093	11	1001383	TTTTCATGTCTGGCCGGAGGTCTGAGGTGCCCCCTTTCCTGGAGTTGACG	11	991383	NM_012305	Body	chr11:967532-967870	11	967532	967870	0.00534314	0.302903	-0.283054	-0.585957	NM_012305	Genebody	3'/gene body
AP2A2	cg27185623	71.7865	11	1010480	CGCCATGCAGAACCCTGTGGGCCATGCCCAGGGACCACTCTCTGGAGGCA	11	1000480	NM_012305	Body	chr11:967532-967870	11	967532	967870	0.00534314	0.302903	-0.283054	-0.585957	NM_012305	Genebody	3'/gene body
AP2A2	cg08158799	54.9719	11	1010615	CGCTGAGAGCAATTCACATAATCTCTGAGAAACGGCTTCCTTACTTGTGC	11	1000615	NM_012305	Body	chr11:967532-967870	11	967532	967870	0.00534314	0.302903	-0.283054	-0.585957	NM_012305	Genebody	3'/gene body
AP2A2	cg09114203	58.4414	11	990566	CGGCAATCCTCAGCCAGCTCCTGCTGTGAGGAGTAAGACAGGTGCTGTGT	11	980566	NM_012305	Body	chr11:967532-967870	11	967532	967870	0.00534314	0.302903	-0.283054	-0.585957	NM_012305	Genebody	3'/gene body
AP2A2	cg02989715	60.5031	11	1009739	CGTGGGAGCTGGAATCATCCACACGAAAACCACCCAGATTGGATGCCTGC	11	999739	NM_012305	Body	chr11:967532-967870	11	967532	967870	0.00534314	0.302903	-0.283054	-0.585957	NM_012305	Genebody	3'/gene body
AP2A2	cg03860343	51.0931	11	992581	CGGATCAAGTTCAAGATGGTATCCACATACCAGGTGTAGTCCACCGCGTA	11	982581	NM_012305	Body	chr11:967532-967870	11	967532	967870	0.00534314	0.302903	-0.283054	-0.585957	NM_012305	Genebody	3'/gene body
AP2A2	cg24504414	70.8694	11	1000888	CGGACATCACCGTGCAGACAGGACACAACCACCACCCAGACAGTGTGTTT	11	990888	NM_012305	Body	chr11:967532-967870	11	967532	967870	0.00534314	0.302903	-0.283054	-0.585957	NM_012305	Genebody	3'/gene body
AP2A2	cg14677673	59.8896	11	972871	CCCCGCAGGGCACTGGGTAGAACGATGCATCTCTGGGCAGCTCCTCCTCG	11	962871	NM_012305	Body	chr11:967532-967870	11	967532	967870	0.00534314	0.302903	-0.283054	-0.585957	NM_012305	Genebody	3'/gene body
AP2A2	cg13968557	25.6937	11	977965	CTTTCCCATGTTGCCGTGAGCCCCATCCTGGCGGGGGAGCCTTTCAGACG	11	967965	NM_012305	Body	chr11:967532-967870	11	967532	967870	0.00534314	0.302903	-0.283054	-0.585957	NM_012305	Genebody	3'/gene body
AP2A2	cg18550498	76.4416	11	1008985	AAAGAGCCTGGAGTGAGAAGCGTCCCGATCTACTGCCACCCACCAGAGCG	11	998985	NM_012305	Body	chr11:967532-967870	11	967532	967870	0.00534314	0.302903	-0.283054	-0.585957	NM_012305	Genebody	3'/gene body
AP2A2	cg08134592	58.4669	11	1007447	CGCTGCCGCCTCGAGCCAAGTGGACCCCGAGGGAGAGACCCCTAAAGAAG	11	997447	NM_012305	Body	chr11:967532-967870	11	967532	967870	0.00534314	0.302903	-0.283054	-0.585957	NM_012305	Genebody	3'/gene body
AP2A2	cg27380774	30.326	11	1000560	CGCGCCTCTCGCTCCTGGCTCCGAAGACAACTTTGCCAGGTAGTCAGGTT	11	990560	NM_012305	Body	chr11:967532-967870	11	967532	967870	0.00534314	0.302903	-0.283054	-0.585957	NM_012305	Genebody	3'/gene body
AP2A2	cg19857714	27.9023	11	986709	GGTGGCGGTGAGTGCCGTGTGACTTTGCTGTCTGCCATCTGGACCCGTCG	11	976709	NM_012305	Body	chr11:967532-967870	11	967532	967870	0.00534314	0.302903	-0.283054	-0.585957	NM_012305	Genebody	3'/gene body
AP2A2	cg17547742	28.0809	11	985589	CGTGCTCTTCGAGGCCATCAGCTTAATCATTCACCATGACAGGTGTGTCG	11	975589	NM_012305	Body	chr11:967532-967870	11	967532	967870	0.00534314	0.302903	-0.283054	-0.585957	NM_012305	Genebody	3'/gene body
AP2A2	cg25255113	51.5661	11	985976	TGTGGAGCCGCACTTGGTGGGTCCAGGGTCGCAGGGCAGTGCTGGAAACG	11	975976	NM_012305	Body	chr11:967532-967870	11	967532	967870	0.00534314	0.302903	-0.283054	-0.585957	NM_012305	Genebody	3'/gene body
AP2A2	cg20229025	90.9668	11	971902	CGGCAAACGTCTGTTCCAGTGGAACCGAGGATGCCTCTGCTACGATGCTC	11	961902	NM_012305	Body	chr11:967532-967870	11	967532	967870	0.00534314	0.302903	-0.283054	-0.585957	NM_012305	Genebody	3'/gene body
AP2A2	cg26608305	51.7534	11	925416	CGGAGCTGCCCCGCCGCCCAGCGCTCACAGGTCGTTTATTCCAAGTAAGA	11	915416	NM_012305	TSS1500	chr11:967532-967870	11	967532	967870	0.00534314	0.302903	-0.283054	-0.585957	NM_012305	Genebody	3'/gene body
AP2A2	cg01261206	56.1639	11	1011281	CCTTTCCCAGCTCCTGTTTGTGAAGGGCGTCTGTTATGCTCCTGCAGTCG	11	1001281	NM_012305	3'UTR	chr11:967532-967870	11	967532	967870	0.00534314	0.302903	-0.283054	-0.585957	NM_012305	Genebody	3'/gene body
AP2A2	cg26840099	39.0803	11	989566	CGGGATCTAGGCCATAGCTTAATGTCCCGTGTTGTTTTTATTCACAAAGT	11	979566	NM_012305	Body	chr11:967532-967870	11	967532	967870	0.00534314	0.302903	-0.283054	-0.585957	NM_012305	Genebody	3'/gene body
AP2A2	cg13504812	49.397	11	1005232	CGGGCCAGACACCTGGACAAATCCTGTGTGGCTCCACTCATGCGGTCCCT	11	995232	NM_012305	Body	chr11:967532-967870	11	967532	967870	0.00534314	0.302903	-0.283054	-0.585957	NM_012305	Genebody	3'/gene body
AP2A2	cg16730825	71.1596	11	928439	CGTTCCAAGGCACTCAGTGGGTGCCTGAAACTTCAGATGATACTAAATCC	11	918439	NM_012305	Body	chr11:967532-967870	11	967532	967870	0.00534314	0.302903	-0.283054	-0.585957	NM_012305	Genebody	3'/gene body
AP2A2	cg11016847	45.4839	11	1001652	GGTGCAGGTCGCCGCTTGGGCTGAAAACAGTCTTACTGCTCTTAGAGTCG	11	991652	NM_012305	Body	chr11:967532-967870	11	967532	967870	0.00534314	0.302903	-0.283054	-0.585957	NM_012305	Genebody	3'/gene body
AP2A2	cg05279137	148.754	11	968423	GGAGCAGAGGCTGGTCGGCTCCTCTCGGAGAGAGCCTGTCTCCGTCTCCG	11	958423	NM_012305	Body	chr11:967532-967870	11	967532	967870	0.00534314	0.302903	-0.283054	-0.585957	NM_012305	Genebody	3'/gene body
AP2A2	cg27445792	28.076	11	977931	CGGCAACATGGGAAAGTGGCATTCTCGGCCCTCTATCCTGGATCCTTGTG	11	967931	NM_012305	Body	chr11:967532-967870	11	967532	967870	0.00534314	0.302903	-0.283054	-0.585957	NM_012305	Genebody	3'/gene body
AP2A2	cg14804384	29.3502	11	995425	CGGGGTCAGGCGGGCTTTCTGTTTGTCCAGTTAGAGGACCTGTCTCTCCA	11	985425	NM_012305	Body	chr11:967532-967870	11	967532	967870	0.00534314	0.302903	-0.283054	-0.585957	NM_012305	Genebody	3'/gene body
AP2A2	cg15065108	29.521	11	977562	CGTGCAGTCTTACTAATCCTCGTGCCTACTCCACGGGCCAGGCCCCCATG	11	967562	NM_012305	Body	chr11:967532-967870	11	967532	967870	0.00534314	0.302903	-0.283054	-0.585957	NM_012305	Genebody	3'/gene body
AP2A2	cg24769972	71.732	11	972922	CGCCCTCGGCCATCCGTTCCGTCCCTTGTTAATTTGGAGAGAAGCCTCGA	11	962922	NM_012305	Body	chr11:967532-967870	11	967532	967870	0.00534314	0.302903	-0.283054	-0.585957	NM_012305	Genebody	3'/gene body
AP2A2	cg02952972	53.6436	11	972247	CGAGGACCTTAGGGATCTCCCCGGCGAAGGCCTCGGCCATCTCCCGGCTG	11	962247	NM_012305	Body	chr11:991028-991162	11	991028	991162	0.0056121	1.89858	1.30582	-0.592755	NM_012305	Genebody	3'/gene body
AP2A2	cg07363977	51.9323	11	976167	CGCACACACACCCTGCCATGCGTCCATGTGGATGTGTGGTCGAGGCCACG	11	966167	NM_012305	Body	chr11:991028-991162	11	991028	991162	0.0056121	1.89858	1.30582	-0.592755	NM_012305	Genebody	3'/gene body
AP2A2	cg25073705	76.5572	11	1008290	CGGGGGCAGCAATAGCTCAGGCCGCATCCATGCACCGTGAGCACCCGCAC	11	998290	NM_012305	Body	chr11:991028-991162	11	991028	991162	0.0056121	1.89858	1.30582	-0.592755	NM_012305	Genebody	3'/gene body
AP2A2	cg21636841	51.0577	11	968731	CGGAGAACGTGTCTGCTGGGACCCCTTGGGCACAGCAAGCAGATAAGTGG	11	958731	NM_012305	Body	chr11:991028-991162	11	991028	991162	0.0056121	1.89858	1.30582	-0.592755	NM_012305	Genebody	3'/gene body
AP2A2	cg04372535	48.8376	11	968936	CGGTGCATCACCAGTCGGCCAGTCAGCTGCATGCTGCACTCTGAGGAGCT	11	958936	NM_012305	Body	chr11:991028-991162	11	991028	991162	0.0056121	1.89858	1.30582	-0.592755	NM_012305	Genebody	3'/gene body
AP2A2	cg12614244	56.4195	11	968956	CGGCCACATTTCCTGGGGAACGGTGCATCACCAGTCGGCCAGTCAGCTGC	11	958956	NM_012305	Body	chr11:991028-991162	11	991028	991162	0.0056121	1.89858	1.30582	-0.592755	NM_012305	Genebody	3'/gene body
AP2A2	cg19170036	58.1378	11	975703	CGAGGGAGACCGAGGACCCCACCGCTACTCTCCGAGGTCGGCTCACACGA	11	965703	NM_012305	Body	chr11:991028-991162	11	991028	991162	0.0056121	1.89858	1.30582	-0.592755	NM_012305	Genebody	3'/gene body
AP2A2	cg26646197	79.862	11	1009762	TTGCAGGTTCGGCTCCAAGCGCAGCAGGCATCCAATCTGGGTGGTTTTCG	11	999762	NM_012305	Body	chr11:991028-991162	11	991028	991162	0.0056121	1.89858	1.30582	-0.592755	NM_012305	Genebody	3'/gene body
AP2A2	cg20946044	90.0698	11	1010712	CGGTGCTCATCTGCAGGATGGCCACGAAGACAAACGGCACAGACGAAGAC	11	1000712	NM_012305	3'UTR	chr11:991028-991162	11	991028	991162	0.0056121	1.89858	1.30582	-0.592755	NM_012305	Genebody	3'/gene body
AP2A2	cg11997603	74.7038	11	1008177	CGCCCACACACCCCTTGGCCCGGGGCGCACAGGCGGCTCTTACCTGAACT	11	998177	NM_012305	Body	chr11:991028-991162	11	991028	991162	0.0056121	1.89858	1.30582	-0.592755	NM_012305	Genebody	3'/gene body
AP2A2	cg14029546	41.8258	11	973436	TTCTGAATATCTGTCTTCTCGTGGTTATGCTGCGGTCTCTCTGCCAGCCG	11	963436	NM_012305	Body	chr11:991028-991162	11	991028	991162	0.0056121	1.89858	1.30582	-0.592755	NM_012305	Genebody	3'/gene body
AP2A2	cg15908627	90.709	11	1007420	AGTGGAAGCTCTGACTCCTACTGCGCCCTTCTTTAGGGGTCTCTCCCTCG	11	997420	NM_012305	Body	chr11:991028-991162	11	991028	991162	0.0056121	1.89858	1.30582	-0.592755	NM_012305	Genebody	3'/gene body
AP2A2	cg16016993	32.5031	11	944117	CGAGTGCTCTATTCCGGCCATCTCCGCTGCCACCTGCATCTCCAGTCAGA	11	934117	NM_012305	Body	chr11:991028-991162	11	991028	991162	0.0056121	1.89858	1.30582	-0.592755	NM_012305	Genebody	3'/gene body
AP2A2	cg15299654	63.5123	11	988579	CGGGCCGTGGACCTCCTCTACGCCATGTGCGACCGCAGCAACGCCCCACA	11	978579	NM_012305	Body	chr11:991028-991162	11	991028	991162	0.0056121	1.89858	1.30582	-0.592755	NM_012305	Genebody	3'/gene body
AP2A2	cg14429979	54.0689	11	1009801	CAAGTGTGTTCCACCATTTCCTGAGGGCCTGACCTGGGCTTGCAGGTTCG	11	999801	NM_012305	Body	chr11:991028-991162	11	991028	991162	0.0056121	1.89858	1.30582	-0.592755	NM_012305	Genebody	3'/gene body
AP2A2	cg09412584	43.3367	11	988404	TGAGTTTCCCTCACATGCACATCCAGGTCCAGGGAGCCGACCTGCACTCG	11	978404	NM_012305	Body	chr11:991028-991162	11	991028	991162	0.0056121	1.89858	1.30582	-0.592755	NM_012305	Genebody	3'/gene body
AP2A2	cg15438794	53.0025	11	1012101	CGGCAGCACACGCAGCCTGCAGGCGCAGCACACAGGCAGAGCACTGCCCA	11	1002101	NM_012305	3'UTR	chr11:991028-991162	11	991028	991162	0.0056121	1.89858	1.30582	-0.592755	NM_012305	Genebody	3'/gene body
AP2A2	cg02598807	44.7564	11	977280	CGGCCATCCCAAAGGTCACCTGGGGGAGCGGGGAGAACCAAAGCCAAGGG	11	967280	NM_012305	Body	chr11:991028-991162	11	991028	991162	0.0056121	1.89858	1.30582	-0.592755	NM_012305	Genebody	3'/gene body
AP2A2	cg22279779	44.5063	11	943674	CGCCATCTCCGCTGCCACCTGCATCTCCAGTTGGGACTCTTCGCAGCTTT	11	933674	NM_012305	Body	chr11:991028-991162	11	991028	991162	0.0056121	1.89858	1.30582	-0.592755	NM_012305	Genebody	3'/gene body
AP2A2	cg14504636	52.43	11	1001163	CCCTGAGGGCAGCCTGTCTTTGCTGCTTGTCCTGCTCTAATTTCTGTCCG	11	991163	NM_012305	Body	chr11:991028-991162	11	991028	991162	0.0056121	1.89858	1.30582	-0.592755	NM_012305	Genebody	3'/gene body
AP2A2	cg05345283	37.6628	11	941207	CCTGAGGTTCCTTTCATTCCCAAGCCTTTTCGGGTTCTCTGTTCGAGACG	11	931207	NM_012305	Body	chr11:991028-991162	11	991028	991162	0.0056121	1.89858	1.30582	-0.592755	NM_012305	Genebody	3'/gene body
AP2A2	cg05626073	41.0783	11	971527	GCCTGGAGAAAACCACTGTTTCCCTCCAGGTGGGGAGGGTGTCACCTTCG	11	961527	NM_012305	Body	chr11:991028-991162	11	991028	991162	0.0056121	1.89858	1.30582	-0.592755	NM_012305	Genebody	3'/gene body
AP2A2	cg23699098	45.4172	11	1008880	GTCACCCACAGACAGGAGGACAGGCCAGGGCCGCATACTCAGGCAGGACG	11	998880	NM_012305	Body	chr11:991028-991162	11	991028	991162	0.0056121	1.89858	1.30582	-0.592755	NM_012305	Genebody	3'/gene body
AP2A2	cg03325346	34.269	11	985936	CGGCTCCACATCCAGCAAAGCCACGGGACATGCGCGCACACCCCCCACCC	11	975936	NM_012305	Body	chr11:991028-991162	11	991028	991162	0.0056121	1.89858	1.30582	-0.592755	NM_012305	Genebody	3'/gene body
AP2A2	cg06064525	33.4093	11	970664	CCTTACGGCGAGTTTCAGGACTGCCCGGTTGGTCTGGAGAGTGCCGCACG	11	960664	NM_012305	Body	chr11:991028-991162	11	991028	991162	0.0056121	1.89858	1.30582	-0.592755	NM_012305	Genebody	3'/gene body
AP2A2	cg01483505	46.6615	11	975446	GCAGTGGGGTCCTCGGTCTCCCTTGTGTGAGCCGACGTCGGAGAGTAGCG	11	965446	NM_012305	Body	chr11:991028-991162	11	991028	991162	0.0056121	1.89858	1.30582	-0.592755	NM_012305	Genebody	3'/gene body
AP2A2	cg16791781	25.3574	11	986922	GCATGTGCACGCTGGCCAGCTCTGAGTTCTCCCATGAGGCTGTCAAGACG	11	976922	NM_012305	Body	chr11:991028-991162	11	991028	991162	0.0056121	1.89858	1.30582	-0.592755	NM_012305	Genebody	3'/gene body
AP2A2	cg27205902	79.3494	11	1006985	CGCCTCCCACACTCTGCAAGCAGCAGCTCTGTGAGGCTTCGGAGAGGAGG	11	996985	NM_012305	Body	chr11:991028-991162	11	991028	991162	0.0056121	1.89858	1.30582	-0.592755	NM_012305	Genebody	3'/gene body
AP2A2	cg14013417	79.3337	11	992514	CGCCATCCTGGCTGAGAAGTACGCGGTGGACTACACCTGGTATGTGGATA	11	982514	NM_012305	Body	chr11:991028-991162	11	991028	991162	0.0056121	1.89858	1.30582	-0.592755	NM_012305	Genebody	3'/gene body
AP2A2	cg20764817	35.8673	11	1008955	CGGATCGTGTGTGGCTCAGTGTCCAGTGTCACCCACAGACAGGAGGACAG	11	998955	NM_012305	Body	chr11:991028-991162	11	991028	991162	0.0056121	1.89858	1.30582	-0.592755	NM_012305	Genebody	3'/gene body
AP2A2	cg13365436	40.0166	11	968650	CCAAGGCGGCTTCCAGCGGGTGATGGAATCTGGGCTGGGTAGGAGACACG	11	958650	NM_012305	Body	chr11:991028-991162	11	991028	991162	0.0056121	1.89858	1.30582	-0.592755	NM_012305	Genebody	3'/gene body
AP2A2	cg06494775	41.6075	11	1006303	AGTGCTGGTAACACGGGCCGGGTATCTCCTCCAGTCAGAGGTAACTTCCG	11	996303	NM_012305	Body	chr11:991028-991162	11	991028	991162	0.0056121	1.89858	1.30582	-0.592755	NM_012305	Genebody	3'/gene body
AP2A2	cg21551979	72.2039	11	972057	AGGTGGACTTGGATTGTCATGAGCTTTCTCTTCTCCTGTCTTTTGGAACG	11	962057	NM_012305	Body	chr11:991028-991162	11	991028	991162	0.0056121	1.89858	1.30582	-0.592755	NM_012305	Genebody	3'/gene body
AP2A2	cg14389139	91.4317	11	1007218	CGCTGACCATAAATCCCCAGGTGTCACCATCTCTGGTCAAGCTGGGGTCT	11	997218	NM_012305	Body	chr11:991028-991162	11	991028	991162	0.0056121	1.89858	1.30582	-0.592755	NM_012305	Genebody	3'/gene body
AP2A2	cg02271275	39.1052	11	984616	TGTGGATGCAGACGTCACGATCTGTAAGACAGCACAGGCAATGAGACACG	11	974616	NM_012305	Body	chr11:991028-991162	11	991028	991162	0.0056121	1.89858	1.30582	-0.592755	NM_012305	Genebody	3'/gene body
AP2A2	cg21625737	59.8385	11	1011049	CGGCCACACACCAAGGCTCAGCCCACGCCATGCACAGTGGCACTGCTGCT	11	1001049	NM_012305	3'UTR	chr11:991028-991162	11	991028	991162	0.0056121	1.89858	1.30582	-0.592755	NM_012305	Genebody	3'/gene body
AP2A2	cg04880138	106.468	11	1007119	CGTAATGCCAGAAGCGTTCCTAGAACTTCCCCAGCTAAAACAGGGAGACG	11	997119	NM_012305	Body	chr11:991028-991162	11	991028	991162	0.0056121	1.89858	1.30582	-0.592755	NM_012305	Genebody	3'/gene body
AP2A2	cg17599958	47.7939	11	993718	ACTGGATCAGCGGGCTGGGGACGGGGAGGCACAACACAGGGACACCGTCG	11	983718	NM_012305	Body	chr11:991028-991162	11	991028	991162	0.0056121	1.89858	1.30582	-0.592755	NM_012305	Genebody	3'/gene body
AP2A2	cg06272648	49.8514	11	1000632	AGACAACTTTGCCAGGTAGTCAGGTTTCCTGAGTCCTGCAGACAGGCACG	11	990632	NM_012305	Body	chr11:991028-991162	11	991028	991162	0.0056121	1.89858	1.30582	-0.592755	NM_012305	Genebody	3'/gene body
AP2A2	cg27402845	26.3531	11	1000533	CGGAGCCAGGAGCGAGAGGCGCGACCACAGAGGCCGAGTCTGAGAACACG	11	990533	NM_012305	Body	chr11:991028-991162	11	991028	991162	0.0056121	1.89858	1.30582	-0.592755	NM_012305	Genebody	3'/gene body
AP2A2	cg05768047	45.6401	11	1007021	AAGGGAAAATCTTCAGTCTAAAAGCTCTGCCAGAAGCACACACAAGCTCG	11	997021	NM_012305	Body	chr11:991028-991162	11	991028	991162	0.0056121	1.89858	1.30582	-0.592755	NM_012305	Genebody	3'/gene body
AP2A2	cg04494197	50.8459	11	1011415	CGCCCACTCTGACAGGAAAGAGACGAGCACACCTCTGAGTCTTGCGCCAC	11	1001415	NM_012305	3'UTR	chr11:991028-991162	11	991028	991162	0.0056121	1.89858	1.30582	-0.592755	NM_012305	Genebody	3'/gene body
AP2A2	cg12914733	55.3759	11	955328	AAGCTGCCTGCAGGCTTTGTGTGGCAGAAGCTCCCAAGACACTGTTTTCG	11	945328	NM_012305	Body	chr11:991028-991162	11	991028	991162	0.0056121	1.89858	1.30582	-0.592755	NM_012305	Genebody	3'/gene body
AP2A2	cg17676835	71.1188	11	1007395	ATTAAAGACTTTGTTTGGAATCTGGAGTGGAAGCTCTGACTCCTACTGCG	11	997395	NM_012305	Body	chr11:991028-991162	11	991028	991162	0.0056121	1.89858	1.30582	-0.592755	NM_012305	Genebody	3'/gene body
AP2A2	cg02128483	50.3776	11	993372	CGGGTCTCCAGCTATCAAGTTTCCAAACTCCCCCAGGATGTAGCCGCCCA	11	983372	NM_012305	Body	chr11:991028-991162	11	991028	991162	0.0056121	1.89858	1.30582	-0.592755	NM_012305	Genebody	3'/gene body
AP2A2	cg18319533	45.5471	11	1011315	CGCTCCTCCCCTGGCTGCACATCCAAGGCCTCGGCGACTGCAGGAGCATA	11	1001315	NM_012305	3'UTR	chr11:991028-991162	11	991028	991162	0.0056121	1.89858	1.30582	-0.592755	NM_012305	Genebody	3'/gene body
AP2A2	cg11631280	48.5093	11	1001383	TTTTCATGTCTGGCCGGAGGTCTGAGGTGCCCCCTTTCCTGGAGTTGACG	11	991383	NM_012305	Body	chr11:991028-991162	11	991028	991162	0.0056121	1.89858	1.30582	-0.592755	NM_012305	Genebody	3'/gene body
AP2A2	cg27185623	71.7865	11	1010480	CGCCATGCAGAACCCTGTGGGCCATGCCCAGGGACCACTCTCTGGAGGCA	11	1000480	NM_012305	Body	chr11:991028-991162	11	991028	991162	0.0056121	1.89858	1.30582	-0.592755	NM_012305	Genebody	3'/gene body
AP2A2	cg08158799	54.9719	11	1010615	CGCTGAGAGCAATTCACATAATCTCTGAGAAACGGCTTCCTTACTTGTGC	11	1000615	NM_012305	Body	chr11:991028-991162	11	991028	991162	0.0056121	1.89858	1.30582	-0.592755	NM_012305	Genebody	3'/gene body
AP2A2	cg09114203	58.4414	11	990566	CGGCAATCCTCAGCCAGCTCCTGCTGTGAGGAGTAAGACAGGTGCTGTGT	11	980566	NM_012305	Body	chr11:991028-991162	11	991028	991162	0.0056121	1.89858	1.30582	-0.592755	NM_012305	Genebody	3'/gene body
AP2A2	cg02989715	60.5031	11	1009739	CGTGGGAGCTGGAATCATCCACACGAAAACCACCCAGATTGGATGCCTGC	11	999739	NM_012305	Body	chr11:991028-991162	11	991028	991162	0.0056121	1.89858	1.30582	-0.592755	NM_012305	Genebody	3'/gene body
AP2A2	cg03860343	51.0931	11	992581	CGGATCAAGTTCAAGATGGTATCCACATACCAGGTGTAGTCCACCGCGTA	11	982581	NM_012305	Body	chr11:991028-991162	11	991028	991162	0.0056121	1.89858	1.30582	-0.592755	NM_012305	Genebody	3'/gene body
AP2A2	cg24504414	70.8694	11	1000888	CGGACATCACCGTGCAGACAGGACACAACCACCACCCAGACAGTGTGTTT	11	990888	NM_012305	Body	chr11:991028-991162	11	991028	991162	0.0056121	1.89858	1.30582	-0.592755	NM_012305	Genebody	3'/gene body
AP2A2	cg14677673	59.8896	11	972871	CCCCGCAGGGCACTGGGTAGAACGATGCATCTCTGGGCAGCTCCTCCTCG	11	962871	NM_012305	Body	chr11:991028-991162	11	991028	991162	0.0056121	1.89858	1.30582	-0.592755	NM_012305	Genebody	3'/gene body
AP2A2	cg13968557	25.6937	11	977965	CTTTCCCATGTTGCCGTGAGCCCCATCCTGGCGGGGGAGCCTTTCAGACG	11	967965	NM_012305	Body	chr11:991028-991162	11	991028	991162	0.0056121	1.89858	1.30582	-0.592755	NM_012305	Genebody	3'/gene body
AP2A2	cg18550498	76.4416	11	1008985	AAAGAGCCTGGAGTGAGAAGCGTCCCGATCTACTGCCACCCACCAGAGCG	11	998985	NM_012305	Body	chr11:991028-991162	11	991028	991162	0.0056121	1.89858	1.30582	-0.592755	NM_012305	Genebody	3'/gene body
AP2A2	cg08134592	58.4669	11	1007447	CGCTGCCGCCTCGAGCCAAGTGGACCCCGAGGGAGAGACCCCTAAAGAAG	11	997447	NM_012305	Body	chr11:991028-991162	11	991028	991162	0.0056121	1.89858	1.30582	-0.592755	NM_012305	Genebody	3'/gene body
AP2A2	cg27380774	30.326	11	1000560	CGCGCCTCTCGCTCCTGGCTCCGAAGACAACTTTGCCAGGTAGTCAGGTT	11	990560	NM_012305	Body	chr11:991028-991162	11	991028	991162	0.0056121	1.89858	1.30582	-0.592755	NM_012305	Genebody	3'/gene body
AP2A2	cg19857714	27.9023	11	986709	GGTGGCGGTGAGTGCCGTGTGACTTTGCTGTCTGCCATCTGGACCCGTCG	11	976709	NM_012305	Body	chr11:991028-991162	11	991028	991162	0.0056121	1.89858	1.30582	-0.592755	NM_012305	Genebody	3'/gene body
AP2A2	cg17547742	28.0809	11	985589	CGTGCTCTTCGAGGCCATCAGCTTAATCATTCACCATGACAGGTGTGTCG	11	975589	NM_012305	Body	chr11:991028-991162	11	991028	991162	0.0056121	1.89858	1.30582	-0.592755	NM_012305	Genebody	3'/gene body
AP2A2	cg25255113	51.5661	11	985976	TGTGGAGCCGCACTTGGTGGGTCCAGGGTCGCAGGGCAGTGCTGGAAACG	11	975976	NM_012305	Body	chr11:991028-991162	11	991028	991162	0.0056121	1.89858	1.30582	-0.592755	NM_012305	Genebody	3'/gene body
AP2A2	cg20229025	90.9668	11	971902	CGGCAAACGTCTGTTCCAGTGGAACCGAGGATGCCTCTGCTACGATGCTC	11	961902	NM_012305	Body	chr11:991028-991162	11	991028	991162	0.0056121	1.89858	1.30582	-0.592755	NM_012305	Genebody	3'/gene body
AP2A2	cg26608305	51.7534	11	925416	CGGAGCTGCCCCGCCGCCCAGCGCTCACAGGTCGTTTATTCCAAGTAAGA	11	915416	NM_012305	TSS1500	chr11:991028-991162	11	991028	991162	0.0056121	1.89858	1.30582	-0.592755	NM_012305	Genebody	3'/gene body
AP2A2	cg01261206	56.1639	11	1011281	CCTTTCCCAGCTCCTGTTTGTGAAGGGCGTCTGTTATGCTCCTGCAGTCG	11	1001281	NM_012305	3'UTR	chr11:991028-991162	11	991028	991162	0.0056121	1.89858	1.30582	-0.592755	NM_012305	Genebody	3'/gene body
AP2A2	cg26840099	39.0803	11	989566	CGGGATCTAGGCCATAGCTTAATGTCCCGTGTTGTTTTTATTCACAAAGT	11	979566	NM_012305	Body	chr11:991028-991162	11	991028	991162	0.0056121	1.89858	1.30582	-0.592755	NM_012305	Genebody	3'/gene body
AP2A2	cg13504812	49.397	11	1005232	CGGGCCAGACACCTGGACAAATCCTGTGTGGCTCCACTCATGCGGTCCCT	11	995232	NM_012305	Body	chr11:991028-991162	11	991028	991162	0.0056121	1.89858	1.30582	-0.592755	NM_012305	Genebody	3'/gene body
AP2A2	cg16730825	71.1596	11	928439	CGTTCCAAGGCACTCAGTGGGTGCCTGAAACTTCAGATGATACTAAATCC	11	918439	NM_012305	Body	chr11:991028-991162	11	991028	991162	0.0056121	1.89858	1.30582	-0.592755	NM_012305	Genebody	3'/gene body
AP2A2	cg11016847	45.4839	11	1001652	GGTGCAGGTCGCCGCTTGGGCTGAAAACAGTCTTACTGCTCTTAGAGTCG	11	991652	NM_012305	Body	chr11:991028-991162	11	991028	991162	0.0056121	1.89858	1.30582	-0.592755	NM_012305	Genebody	3'/gene body
AP2A2	cg05279137	148.754	11	968423	GGAGCAGAGGCTGGTCGGCTCCTCTCGGAGAGAGCCTGTCTCCGTCTCCG	11	958423	NM_012305	Body	chr11:991028-991162	11	991028	991162	0.0056121	1.89858	1.30582	-0.592755	NM_012305	Genebody	3'/gene body
AP2A2	cg27445792	28.076	11	977931	CGGCAACATGGGAAAGTGGCATTCTCGGCCCTCTATCCTGGATCCTTGTG	11	967931	NM_012305	Body	chr11:991028-991162	11	991028	991162	0.0056121	1.89858	1.30582	-0.592755	NM_012305	Genebody	3'/gene body
AP2A2	cg14804384	29.3502	11	995425	CGGGGTCAGGCGGGCTTTCTGTTTGTCCAGTTAGAGGACCTGTCTCTCCA	11	985425	NM_012305	Body	chr11:991028-991162	11	991028	991162	0.0056121	1.89858	1.30582	-0.592755	NM_012305	Genebody	3'/gene body
AP2A2	cg15065108	29.521	11	977562	CGTGCAGTCTTACTAATCCTCGTGCCTACTCCACGGGCCAGGCCCCCATG	11	967562	NM_012305	Body	chr11:991028-991162	11	991028	991162	0.0056121	1.89858	1.30582	-0.592755	NM_012305	Genebody	3'/gene body
AP2A2	cg24769972	71.732	11	972922	CGCCCTCGGCCATCCGTTCCGTCCCTTGTTAATTTGGAGAGAAGCCTCGA	11	962922	NM_012305	Body	chr11:991028-991162	11	991028	991162	0.0056121	1.89858	1.30582	-0.592755	NM_012305	Genebody	3'/gene body
AP2A2	cg02952972	53.6436	11	972247	CGAGGACCTTAGGGATCTCCCCGGCGAAGGCCTCGGCCATCTCCCGGCTG	11	962247	NM_012305	Body	chr11:990509-991027	11	990509	991027	0.00811585	1.02408	0.487002	-0.537083	NM_012305	Genebody	3'/gene body
AP2A2	cg07363977	51.9323	11	976167	CGCACACACACCCTGCCATGCGTCCATGTGGATGTGTGGTCGAGGCCACG	11	966167	NM_012305	Body	chr11:990509-991027	11	990509	991027	0.00811585	1.02408	0.487002	-0.537083	NM_012305	Genebody	3'/gene body
AP2A2	cg25073705	76.5572	11	1008290	CGGGGGCAGCAATAGCTCAGGCCGCATCCATGCACCGTGAGCACCCGCAC	11	998290	NM_012305	Body	chr11:990509-991027	11	990509	991027	0.00811585	1.02408	0.487002	-0.537083	NM_012305	Genebody	3'/gene body
AP2A2	cg21636841	51.0577	11	968731	CGGAGAACGTGTCTGCTGGGACCCCTTGGGCACAGCAAGCAGATAAGTGG	11	958731	NM_012305	Body	chr11:990509-991027	11	990509	991027	0.00811585	1.02408	0.487002	-0.537083	NM_012305	Genebody	3'/gene body
AP2A2	cg04372535	48.8376	11	968936	CGGTGCATCACCAGTCGGCCAGTCAGCTGCATGCTGCACTCTGAGGAGCT	11	958936	NM_012305	Body	chr11:990509-991027	11	990509	991027	0.00811585	1.02408	0.487002	-0.537083	NM_012305	Genebody	3'/gene body
AP2A2	cg12614244	56.4195	11	968956	CGGCCACATTTCCTGGGGAACGGTGCATCACCAGTCGGCCAGTCAGCTGC	11	958956	NM_012305	Body	chr11:990509-991027	11	990509	991027	0.00811585	1.02408	0.487002	-0.537083	NM_012305	Genebody	3'/gene body
AP2A2	cg19170036	58.1378	11	975703	CGAGGGAGACCGAGGACCCCACCGCTACTCTCCGAGGTCGGCTCACACGA	11	965703	NM_012305	Body	chr11:990509-991027	11	990509	991027	0.00811585	1.02408	0.487002	-0.537083	NM_012305	Genebody	3'/gene body
AP2A2	cg26646197	79.862	11	1009762	TTGCAGGTTCGGCTCCAAGCGCAGCAGGCATCCAATCTGGGTGGTTTTCG	11	999762	NM_012305	Body	chr11:990509-991027	11	990509	991027	0.00811585	1.02408	0.487002	-0.537083	NM_012305	Genebody	3'/gene body
AP2A2	cg20946044	90.0698	11	1010712	CGGTGCTCATCTGCAGGATGGCCACGAAGACAAACGGCACAGACGAAGAC	11	1000712	NM_012305	3'UTR	chr11:990509-991027	11	990509	991027	0.00811585	1.02408	0.487002	-0.537083	NM_012305	Genebody	3'/gene body
AP2A2	cg11997603	74.7038	11	1008177	CGCCCACACACCCCTTGGCCCGGGGCGCACAGGCGGCTCTTACCTGAACT	11	998177	NM_012305	Body	chr11:990509-991027	11	990509	991027	0.00811585	1.02408	0.487002	-0.537083	NM_012305	Genebody	3'/gene body
AP2A2	cg14029546	41.8258	11	973436	TTCTGAATATCTGTCTTCTCGTGGTTATGCTGCGGTCTCTCTGCCAGCCG	11	963436	NM_012305	Body	chr11:990509-991027	11	990509	991027	0.00811585	1.02408	0.487002	-0.537083	NM_012305	Genebody	3'/gene body
AP2A2	cg15908627	90.709	11	1007420	AGTGGAAGCTCTGACTCCTACTGCGCCCTTCTTTAGGGGTCTCTCCCTCG	11	997420	NM_012305	Body	chr11:990509-991027	11	990509	991027	0.00811585	1.02408	0.487002	-0.537083	NM_012305	Genebody	3'/gene body
AP2A2	cg16016993	32.5031	11	944117	CGAGTGCTCTATTCCGGCCATCTCCGCTGCCACCTGCATCTCCAGTCAGA	11	934117	NM_012305	Body	chr11:990509-991027	11	990509	991027	0.00811585	1.02408	0.487002	-0.537083	NM_012305	Genebody	3'/gene body
AP2A2	cg15299654	63.5123	11	988579	CGGGCCGTGGACCTCCTCTACGCCATGTGCGACCGCAGCAACGCCCCACA	11	978579	NM_012305	Body	chr11:990509-991027	11	990509	991027	0.00811585	1.02408	0.487002	-0.537083	NM_012305	Genebody	3'/gene body
AP2A2	cg14429979	54.0689	11	1009801	CAAGTGTGTTCCACCATTTCCTGAGGGCCTGACCTGGGCTTGCAGGTTCG	11	999801	NM_012305	Body	chr11:990509-991027	11	990509	991027	0.00811585	1.02408	0.487002	-0.537083	NM_012305	Genebody	3'/gene body
AP2A2	cg09412584	43.3367	11	988404	TGAGTTTCCCTCACATGCACATCCAGGTCCAGGGAGCCGACCTGCACTCG	11	978404	NM_012305	Body	chr11:990509-991027	11	990509	991027	0.00811585	1.02408	0.487002	-0.537083	NM_012305	Genebody	3'/gene body
AP2A2	cg15438794	53.0025	11	1012101	CGGCAGCACACGCAGCCTGCAGGCGCAGCACACAGGCAGAGCACTGCCCA	11	1002101	NM_012305	3'UTR	chr11:990509-991027	11	990509	991027	0.00811585	1.02408	0.487002	-0.537083	NM_012305	Genebody	3'/gene body
AP2A2	cg02598807	44.7564	11	977280	CGGCCATCCCAAAGGTCACCTGGGGGAGCGGGGAGAACCAAAGCCAAGGG	11	967280	NM_012305	Body	chr11:990509-991027	11	990509	991027	0.00811585	1.02408	0.487002	-0.537083	NM_012305	Genebody	3'/gene body
AP2A2	cg22279779	44.5063	11	943674	CGCCATCTCCGCTGCCACCTGCATCTCCAGTTGGGACTCTTCGCAGCTTT	11	933674	NM_012305	Body	chr11:990509-991027	11	990509	991027	0.00811585	1.02408	0.487002	-0.537083	NM_012305	Genebody	3'/gene body
AP2A2	cg14504636	52.43	11	1001163	CCCTGAGGGCAGCCTGTCTTTGCTGCTTGTCCTGCTCTAATTTCTGTCCG	11	991163	NM_012305	Body	chr11:990509-991027	11	990509	991027	0.00811585	1.02408	0.487002	-0.537083	NM_012305	Genebody	3'/gene body
AP2A2	cg05345283	37.6628	11	941207	CCTGAGGTTCCTTTCATTCCCAAGCCTTTTCGGGTTCTCTGTTCGAGACG	11	931207	NM_012305	Body	chr11:990509-991027	11	990509	991027	0.00811585	1.02408	0.487002	-0.537083	NM_012305	Genebody	3'/gene body
AP2A2	cg05626073	41.0783	11	971527	GCCTGGAGAAAACCACTGTTTCCCTCCAGGTGGGGAGGGTGTCACCTTCG	11	961527	NM_012305	Body	chr11:990509-991027	11	990509	991027	0.00811585	1.02408	0.487002	-0.537083	NM_012305	Genebody	3'/gene body
AP2A2	cg23699098	45.4172	11	1008880	GTCACCCACAGACAGGAGGACAGGCCAGGGCCGCATACTCAGGCAGGACG	11	998880	NM_012305	Body	chr11:990509-991027	11	990509	991027	0.00811585	1.02408	0.487002	-0.537083	NM_012305	Genebody	3'/gene body
AP2A2	cg03325346	34.269	11	985936	CGGCTCCACATCCAGCAAAGCCACGGGACATGCGCGCACACCCCCCACCC	11	975936	NM_012305	Body	chr11:990509-991027	11	990509	991027	0.00811585	1.02408	0.487002	-0.537083	NM_012305	Genebody	3'/gene body
AP2A2	cg06064525	33.4093	11	970664	CCTTACGGCGAGTTTCAGGACTGCCCGGTTGGTCTGGAGAGTGCCGCACG	11	960664	NM_012305	Body	chr11:990509-991027	11	990509	991027	0.00811585	1.02408	0.487002	-0.537083	NM_012305	Genebody	3'/gene body
AP2A2	cg01483505	46.6615	11	975446	GCAGTGGGGTCCTCGGTCTCCCTTGTGTGAGCCGACGTCGGAGAGTAGCG	11	965446	NM_012305	Body	chr11:990509-991027	11	990509	991027	0.00811585	1.02408	0.487002	-0.537083	NM_012305	Genebody	3'/gene body
AP2A2	cg16791781	25.3574	11	986922	GCATGTGCACGCTGGCCAGCTCTGAGTTCTCCCATGAGGCTGTCAAGACG	11	976922	NM_012305	Body	chr11:990509-991027	11	990509	991027	0.00811585	1.02408	0.487002	-0.537083	NM_012305	Genebody	3'/gene body
AP2A2	cg27205902	79.3494	11	1006985	CGCCTCCCACACTCTGCAAGCAGCAGCTCTGTGAGGCTTCGGAGAGGAGG	11	996985	NM_012305	Body	chr11:990509-991027	11	990509	991027	0.00811585	1.02408	0.487002	-0.537083	NM_012305	Genebody	3'/gene body
AP2A2	cg14013417	79.3337	11	992514	CGCCATCCTGGCTGAGAAGTACGCGGTGGACTACACCTGGTATGTGGATA	11	982514	NM_012305	Body	chr11:990509-991027	11	990509	991027	0.00811585	1.02408	0.487002	-0.537083	NM_012305	Genebody	3'/gene body
AP2A2	cg20764817	35.8673	11	1008955	CGGATCGTGTGTGGCTCAGTGTCCAGTGTCACCCACAGACAGGAGGACAG	11	998955	NM_012305	Body	chr11:990509-991027	11	990509	991027	0.00811585	1.02408	0.487002	-0.537083	NM_012305	Genebody	3'/gene body
AP2A2	cg13365436	40.0166	11	968650	CCAAGGCGGCTTCCAGCGGGTGATGGAATCTGGGCTGGGTAGGAGACACG	11	958650	NM_012305	Body	chr11:990509-991027	11	990509	991027	0.00811585	1.02408	0.487002	-0.537083	NM_012305	Genebody	3'/gene body
AP2A2	cg06494775	41.6075	11	1006303	AGTGCTGGTAACACGGGCCGGGTATCTCCTCCAGTCAGAGGTAACTTCCG	11	996303	NM_012305	Body	chr11:990509-991027	11	990509	991027	0.00811585	1.02408	0.487002	-0.537083	NM_012305	Genebody	3'/gene body
AP2A2	cg21551979	72.2039	11	972057	AGGTGGACTTGGATTGTCATGAGCTTTCTCTTCTCCTGTCTTTTGGAACG	11	962057	NM_012305	Body	chr11:990509-991027	11	990509	991027	0.00811585	1.02408	0.487002	-0.537083	NM_012305	Genebody	3'/gene body
AP2A2	cg14389139	91.4317	11	1007218	CGCTGACCATAAATCCCCAGGTGTCACCATCTCTGGTCAAGCTGGGGTCT	11	997218	NM_012305	Body	chr11:990509-991027	11	990509	991027	0.00811585	1.02408	0.487002	-0.537083	NM_012305	Genebody	3'/gene body
AP2A2	cg02271275	39.1052	11	984616	TGTGGATGCAGACGTCACGATCTGTAAGACAGCACAGGCAATGAGACACG	11	974616	NM_012305	Body	chr11:990509-991027	11	990509	991027	0.00811585	1.02408	0.487002	-0.537083	NM_012305	Genebody	3'/gene body
AP2A2	cg21625737	59.8385	11	1011049	CGGCCACACACCAAGGCTCAGCCCACGCCATGCACAGTGGCACTGCTGCT	11	1001049	NM_012305	3'UTR	chr11:990509-991027	11	990509	991027	0.00811585	1.02408	0.487002	-0.537083	NM_012305	Genebody	3'/gene body
AP2A2	cg04880138	106.468	11	1007119	CGTAATGCCAGAAGCGTTCCTAGAACTTCCCCAGCTAAAACAGGGAGACG	11	997119	NM_012305	Body	chr11:990509-991027	11	990509	991027	0.00811585	1.02408	0.487002	-0.537083	NM_012305	Genebody	3'/gene body
AP2A2	cg17599958	47.7939	11	993718	ACTGGATCAGCGGGCTGGGGACGGGGAGGCACAACACAGGGACACCGTCG	11	983718	NM_012305	Body	chr11:990509-991027	11	990509	991027	0.00811585	1.02408	0.487002	-0.537083	NM_012305	Genebody	3'/gene body
AP2A2	cg06272648	49.8514	11	1000632	AGACAACTTTGCCAGGTAGTCAGGTTTCCTGAGTCCTGCAGACAGGCACG	11	990632	NM_012305	Body	chr11:990509-991027	11	990509	991027	0.00811585	1.02408	0.487002	-0.537083	NM_012305	Genebody	3'/gene body
AP2A2	cg27402845	26.3531	11	1000533	CGGAGCCAGGAGCGAGAGGCGCGACCACAGAGGCCGAGTCTGAGAACACG	11	990533	NM_012305	Body	chr11:990509-991027	11	990509	991027	0.00811585	1.02408	0.487002	-0.537083	NM_012305	Genebody	3'/gene body
AP2A2	cg05768047	45.6401	11	1007021	AAGGGAAAATCTTCAGTCTAAAAGCTCTGCCAGAAGCACACACAAGCTCG	11	997021	NM_012305	Body	chr11:990509-991027	11	990509	991027	0.00811585	1.02408	0.487002	-0.537083	NM_012305	Genebody	3'/gene body
AP2A2	cg04494197	50.8459	11	1011415	CGCCCACTCTGACAGGAAAGAGACGAGCACACCTCTGAGTCTTGCGCCAC	11	1001415	NM_012305	3'UTR	chr11:990509-991027	11	990509	991027	0.00811585	1.02408	0.487002	-0.537083	NM_012305	Genebody	3'/gene body
AP2A2	cg12914733	55.3759	11	955328	AAGCTGCCTGCAGGCTTTGTGTGGCAGAAGCTCCCAAGACACTGTTTTCG	11	945328	NM_012305	Body	chr11:990509-991027	11	990509	991027	0.00811585	1.02408	0.487002	-0.537083	NM_012305	Genebody	3'/gene body
AP2A2	cg17676835	71.1188	11	1007395	ATTAAAGACTTTGTTTGGAATCTGGAGTGGAAGCTCTGACTCCTACTGCG	11	997395	NM_012305	Body	chr11:990509-991027	11	990509	991027	0.00811585	1.02408	0.487002	-0.537083	NM_012305	Genebody	3'/gene body
AP2A2	cg02128483	50.3776	11	993372	CGGGTCTCCAGCTATCAAGTTTCCAAACTCCCCCAGGATGTAGCCGCCCA	11	983372	NM_012305	Body	chr11:990509-991027	11	990509	991027	0.00811585	1.02408	0.487002	-0.537083	NM_012305	Genebody	3'/gene body
AP2A2	cg18319533	45.5471	11	1011315	CGCTCCTCCCCTGGCTGCACATCCAAGGCCTCGGCGACTGCAGGAGCATA	11	1001315	NM_012305	3'UTR	chr11:990509-991027	11	990509	991027	0.00811585	1.02408	0.487002	-0.537083	NM_012305	Genebody	3'/gene body
AP2A2	cg11631280	48.5093	11	1001383	TTTTCATGTCTGGCCGGAGGTCTGAGGTGCCCCCTTTCCTGGAGTTGACG	11	991383	NM_012305	Body	chr11:990509-991027	11	990509	991027	0.00811585	1.02408	0.487002	-0.537083	NM_012305	Genebody	3'/gene body
AP2A2	cg27185623	71.7865	11	1010480	CGCCATGCAGAACCCTGTGGGCCATGCCCAGGGACCACTCTCTGGAGGCA	11	1000480	NM_012305	Body	chr11:990509-991027	11	990509	991027	0.00811585	1.02408	0.487002	-0.537083	NM_012305	Genebody	3'/gene body
AP2A2	cg08158799	54.9719	11	1010615	CGCTGAGAGCAATTCACATAATCTCTGAGAAACGGCTTCCTTACTTGTGC	11	1000615	NM_012305	Body	chr11:990509-991027	11	990509	991027	0.00811585	1.02408	0.487002	-0.537083	NM_012305	Genebody	3'/gene body
AP2A2	cg09114203	58.4414	11	990566	CGGCAATCCTCAGCCAGCTCCTGCTGTGAGGAGTAAGACAGGTGCTGTGT	11	980566	NM_012305	Body	chr11:990509-991027	11	990509	991027	0.00811585	1.02408	0.487002	-0.537083	NM_012305	Genebody	3'/gene body
AP2A2	cg02989715	60.5031	11	1009739	CGTGGGAGCTGGAATCATCCACACGAAAACCACCCAGATTGGATGCCTGC	11	999739	NM_012305	Body	chr11:990509-991027	11	990509	991027	0.00811585	1.02408	0.487002	-0.537083	NM_012305	Genebody	3'/gene body
AP2A2	cg03860343	51.0931	11	992581	CGGATCAAGTTCAAGATGGTATCCACATACCAGGTGTAGTCCACCGCGTA	11	982581	NM_012305	Body	chr11:990509-991027	11	990509	991027	0.00811585	1.02408	0.487002	-0.537083	NM_012305	Genebody	3'/gene body
AP2A2	cg24504414	70.8694	11	1000888	CGGACATCACCGTGCAGACAGGACACAACCACCACCCAGACAGTGTGTTT	11	990888	NM_012305	Body	chr11:990509-991027	11	990509	991027	0.00811585	1.02408	0.487002	-0.537083	NM_012305	Genebody	3'/gene body
AP2A2	cg14677673	59.8896	11	972871	CCCCGCAGGGCACTGGGTAGAACGATGCATCTCTGGGCAGCTCCTCCTCG	11	962871	NM_012305	Body	chr11:990509-991027	11	990509	991027	0.00811585	1.02408	0.487002	-0.537083	NM_012305	Genebody	3'/gene body
AP2A2	cg13968557	25.6937	11	977965	CTTTCCCATGTTGCCGTGAGCCCCATCCTGGCGGGGGAGCCTTTCAGACG	11	967965	NM_012305	Body	chr11:990509-991027	11	990509	991027	0.00811585	1.02408	0.487002	-0.537083	NM_012305	Genebody	3'/gene body
AP2A2	cg18550498	76.4416	11	1008985	AAAGAGCCTGGAGTGAGAAGCGTCCCGATCTACTGCCACCCACCAGAGCG	11	998985	NM_012305	Body	chr11:990509-991027	11	990509	991027	0.00811585	1.02408	0.487002	-0.537083	NM_012305	Genebody	3'/gene body
AP2A2	cg08134592	58.4669	11	1007447	CGCTGCCGCCTCGAGCCAAGTGGACCCCGAGGGAGAGACCCCTAAAGAAG	11	997447	NM_012305	Body	chr11:990509-991027	11	990509	991027	0.00811585	1.02408	0.487002	-0.537083	NM_012305	Genebody	3'/gene body
AP2A2	cg27380774	30.326	11	1000560	CGCGCCTCTCGCTCCTGGCTCCGAAGACAACTTTGCCAGGTAGTCAGGTT	11	990560	NM_012305	Body	chr11:990509-991027	11	990509	991027	0.00811585	1.02408	0.487002	-0.537083	NM_012305	Genebody	3'/gene body
AP2A2	cg19857714	27.9023	11	986709	GGTGGCGGTGAGTGCCGTGTGACTTTGCTGTCTGCCATCTGGACCCGTCG	11	976709	NM_012305	Body	chr11:990509-991027	11	990509	991027	0.00811585	1.02408	0.487002	-0.537083	NM_012305	Genebody	3'/gene body
AP2A2	cg17547742	28.0809	11	985589	CGTGCTCTTCGAGGCCATCAGCTTAATCATTCACCATGACAGGTGTGTCG	11	975589	NM_012305	Body	chr11:990509-991027	11	990509	991027	0.00811585	1.02408	0.487002	-0.537083	NM_012305	Genebody	3'/gene body
AP2A2	cg25255113	51.5661	11	985976	TGTGGAGCCGCACTTGGTGGGTCCAGGGTCGCAGGGCAGTGCTGGAAACG	11	975976	NM_012305	Body	chr11:990509-991027	11	990509	991027	0.00811585	1.02408	0.487002	-0.537083	NM_012305	Genebody	3'/gene body
AP2A2	cg20229025	90.9668	11	971902	CGGCAAACGTCTGTTCCAGTGGAACCGAGGATGCCTCTGCTACGATGCTC	11	961902	NM_012305	Body	chr11:990509-991027	11	990509	991027	0.00811585	1.02408	0.487002	-0.537083	NM_012305	Genebody	3'/gene body
AP2A2	cg26608305	51.7534	11	925416	CGGAGCTGCCCCGCCGCCCAGCGCTCACAGGTCGTTTATTCCAAGTAAGA	11	915416	NM_012305	TSS1500	chr11:990509-991027	11	990509	991027	0.00811585	1.02408	0.487002	-0.537083	NM_012305	Genebody	3'/gene body
AP2A2	cg01261206	56.1639	11	1011281	CCTTTCCCAGCTCCTGTTTGTGAAGGGCGTCTGTTATGCTCCTGCAGTCG	11	1001281	NM_012305	3'UTR	chr11:990509-991027	11	990509	991027	0.00811585	1.02408	0.487002	-0.537083	NM_012305	Genebody	3'/gene body
AP2A2	cg26840099	39.0803	11	989566	CGGGATCTAGGCCATAGCTTAATGTCCCGTGTTGTTTTTATTCACAAAGT	11	979566	NM_012305	Body	chr11:990509-991027	11	990509	991027	0.00811585	1.02408	0.487002	-0.537083	NM_012305	Genebody	3'/gene body
AP2A2	cg13504812	49.397	11	1005232	CGGGCCAGACACCTGGACAAATCCTGTGTGGCTCCACTCATGCGGTCCCT	11	995232	NM_012305	Body	chr11:990509-991027	11	990509	991027	0.00811585	1.02408	0.487002	-0.537083	NM_012305	Genebody	3'/gene body
AP2A2	cg16730825	71.1596	11	928439	CGTTCCAAGGCACTCAGTGGGTGCCTGAAACTTCAGATGATACTAAATCC	11	918439	NM_012305	Body	chr11:990509-991027	11	990509	991027	0.00811585	1.02408	0.487002	-0.537083	NM_012305	Genebody	3'/gene body
AP2A2	cg11016847	45.4839	11	1001652	GGTGCAGGTCGCCGCTTGGGCTGAAAACAGTCTTACTGCTCTTAGAGTCG	11	991652	NM_012305	Body	chr11:990509-991027	11	990509	991027	0.00811585	1.02408	0.487002	-0.537083	NM_012305	Genebody	3'/gene body
AP2A2	cg05279137	148.754	11	968423	GGAGCAGAGGCTGGTCGGCTCCTCTCGGAGAGAGCCTGTCTCCGTCTCCG	11	958423	NM_012305	Body	chr11:990509-991027	11	990509	991027	0.00811585	1.02408	0.487002	-0.537083	NM_012305	Genebody	3'/gene body
AP2A2	cg27445792	28.076	11	977931	CGGCAACATGGGAAAGTGGCATTCTCGGCCCTCTATCCTGGATCCTTGTG	11	967931	NM_012305	Body	chr11:990509-991027	11	990509	991027	0.00811585	1.02408	0.487002	-0.537083	NM_012305	Genebody	3'/gene body
AP2A2	cg14804384	29.3502	11	995425	CGGGGTCAGGCGGGCTTTCTGTTTGTCCAGTTAGAGGACCTGTCTCTCCA	11	985425	NM_012305	Body	chr11:990509-991027	11	990509	991027	0.00811585	1.02408	0.487002	-0.537083	NM_012305	Genebody	3'/gene body
AP2A2	cg15065108	29.521	11	977562	CGTGCAGTCTTACTAATCCTCGTGCCTACTCCACGGGCCAGGCCCCCATG	11	967562	NM_012305	Body	chr11:990509-991027	11	990509	991027	0.00811585	1.02408	0.487002	-0.537083	NM_012305	Genebody	3'/gene body
AP2A2	cg24769972	71.732	11	972922	CGCCCTCGGCCATCCGTTCCGTCCCTTGTTAATTTGGAGAGAAGCCTCGA	11	962922	NM_012305	Body	chr11:990509-991027	11	990509	991027	0.00811585	1.02408	0.487002	-0.537083	NM_012305	Genebody	3'/gene body
APOBEC1	cg26692016	36.7933	12	7817844	GTTATAGTCAATTCATTTGTCAATTAGCACATTGTTCTCATGCTATCACG	12	7709111	NM_001644	Body	chr12:7702222-7702671	12	7702222	7702671	0.0040716	-0.493304	0.0385511	0.531855	NM_001644	Genebody	3'/gene body
APOBEC1	cg05366052	37.3315	12	7802129	TCACTCTTTAGTGGGTCATCATTGCTTGTTCTTGAATCAGTACACACACG	12	7693396	NM_001644	3'UTR	chr12:7702222-7702671	12	7702222	7702671	0.0040716	-0.493304	0.0385511	0.531855	NM_001644	Genebody	3'/gene body
APOBEC1	cg11304383	21.3315	12	7818635	CGGCCCCCTGTTTGTACAGACAGCTCAGATTCCCATAACTGCCTGAGATG	12	7709902	NM_001644	TSS200	chr12:7702222-7702671	12	7702222	7702671	0.0040716	-0.493304	0.0385511	0.531855	NM_001644	Genebody	3'/gene body
APOBEC1	cg20597842	34.3874	12	7818585	CGGGAATGAGTCATCCTCTGCCCAAGCAGGTGGCAGTGGGCACACCTGAA	12	7709852	NM_001644	TSS200	chr12:7702222-7702671	12	7702222	7702671	0.0040716	-0.493304	0.0385511	0.531855	NM_001644	Genebody	3'/gene body
APOC4	cg17769836	63.6527	19	45445437	CTGATTGCCACTGTCACCTGGGCCCTGCTCTCTGAAGTCTCTGCCAAGCG	19	50137277	NM_001646	TSS200	chr19:50139080-50139351	19	50139080	50139351	0.00804652	-0.327969	0.182372	0.510341	NM_001646	Genebody	3'/gene body
APOC4	cg04401876	56.0168	19	45445449	GTCACCTGGGCCCTGCTCTCTGAAGTCTCTGCCAAGCGGGGAGGTGGCCG	19	50137289	NM_001646	TSS200	chr19:50139080-50139351	19	50139080	50139351	0.00804652	-0.327969	0.182372	0.510341	NM_001646	Genebody	3'/gene body
APOC4	cg04347059	48.9383	19	45445486	CGGCCCGCAGAGTTGAGCACAGAGGGACAGAGGCACGGAACCCCCAGAAA	19	50137326	NM_001646	TSS200	chr19:50139080-50139351	19	50139080	50139351	0.00804652	-0.327969	0.182372	0.510341	NM_001646	Genebody	3'/gene body
APOC4	cg06736138	41.4519	19	45444860	GCCTGGCCAACAGCAATGATCTTTGAGCACCTATATTGCCAGTCTCCACG	19	50136700	NM_001646	TSS1500	chr19:50139080-50139351	19	50139080	50139351	0.00804652	-0.327969	0.182372	0.510341	NM_001646	Genebody	3'/gene body
APOC4	cg25017250	24.8629	19	45445693	CGTGGCTACAGAGCCACAGGACACACAGCCACACTCACACCCACCAGGTG	19	50137533	NM_001646	Body	chr19:50139080-50139351	19	50139080	50139351	0.00804652	-0.327969	0.182372	0.510341	NM_001646	Genebody	3'/gene body
APOC4	cg02912790	54.687	19	45445491	GGACATTTCTGGGGGTTCCGTGCCTCTGTCCCTCTGTGCTCAACTCTGCG	19	50137331	NM_001646	TSS200	chr19:50139080-50139351	19	50139080	50139351	0.00804652	-0.327969	0.182372	0.510341	NM_001646	Genebody	3'/gene body
APOC4	cg08656316	47.9603	19	45444199	GGGCAAATACGTTTTCTTTTCTGGGGCTCAGTTTGTTCAACTGTAACACG	19	50136039	NM_001646	TSS1500	chr19:50139080-50139351	19	50139080	50139351	0.00804652	-0.327969	0.182372	0.510341	NM_001646	Genebody	3'/gene body
APOD	cg26395066	35.7323	3	195299575	CGACTGCTCTAATTTCAGTTGGCCTCCCTGCTCTGCCTTGAGGATTGATA	3	196780864	NM_001647	Body	chr3:196792880-196794771	3	196792880	196794771	0.0021703	-1.48461	-0.714952	0.769656	NM_001647	promoter	non-CGI promoter
ARHGAP10	cg01381498	74.1401	4	148878178	CGATTGCAGAAACGCAGACAAGATCATCACCTGTTGGACCAGTACCTTGT	4	149097628	NM_024605	Body	chr4:148987918-148988523	4	148987918	148988523	0.00539423	-0.164659	-0.914457	-0.749798	NM_024605	Genebody	5'/gene body
ARHGAP10	cg14780276	53.7744	4	148743200	CGGTGCAAGGCCTGTAAAATAAATGTTAGCCTATTTTAGAAGTAGAGTTT	4	148962650	NM_024605	Body	chr4:148987918-148988523	4	148987918	148988523	0.00539423	-0.164659	-0.914457	-0.749798	NM_024605	Genebody	5'/gene body
ARHGAP10	cg01782668	36.1621	4	148947436	TCCAGGCCCATCCTACTGTGACACATGCTAACAGGCTTGCTGACTCTTCG	4	149166886	NM_024605	Body	chr4:148987918-148988523	4	148987918	148988523	0.00539423	-0.164659	-0.914457	-0.749798	NM_024605	Genebody	5'/gene body
ARHGAP10	cg00252529	27.2061	4	148730174	GAGGTCACCATACTGATGCCAAACTTAGTGCAGACACCTGATTAACATCG	4	148949624	NM_024605	Body	chr4:148987918-148988523	4	148987918	148988523	0.00539423	-0.164659	-0.914457	-0.749798	NM_024605	Genebody	5'/gene body
ARHGAP10	cg04074001	48.3894	4	148861409	CGCTCATTTTTATGGAGCTTCCAAAACTGTCATTTGACAGCAAGGGTCTG	4	149080859	NM_024605	Body	chr4:148987918-148988523	4	148987918	148988523	0.00539423	-0.164659	-0.914457	-0.749798	NM_024605	Genebody	5'/gene body
ARHGAP10	cg05934276	56.0779	4	148984769	ATGCCATGGAAGCGAATGTTTCCAGTGCCAGCTTGCCTACTTTTAAAACG	4	149204219	NM_024605	Body	chr4:148987918-148988523	4	148987918	148988523	0.00539423	-0.164659	-0.914457	-0.749798	NM_024605	Genebody	5'/gene body
ARHGAP10	cg11713658	24.4884	4	148652434	ACACACAAAATAGGCTTTTTGAGGGCACTGACATAAATTCTCATTGATCG	4	148871884	NM_024605	TSS1500	chr4:148987918-148988523	4	148987918	148988523	0.00539423	-0.164659	-0.914457	-0.749798	NM_024605	Genebody	5'/gene body
ARHGAP10	cg02131155	35.8461	4	148974732	TATGCAACCAGGCAGCATCCATAATCTTTTTATGAGTAATATGATATTCG	4	149194182	NM_024605	Body	chr4:148987918-148988523	4	148987918	148988523	0.00539423	-0.164659	-0.914457	-0.749798	NM_024605	Genebody	5'/gene body
ARHGAP10	cg09372692	48.2356	4	148785459	CGGGCCAGGGCTGGACGCCCATCTGCGGCCCTCAGAACGTCTGATCCCCT	4	149004909	NM_024605	Body	chr4:148987918-148988523	4	148987918	148988523	0.00539423	-0.164659	-0.914457	-0.749798	NM_024605	Genebody	5'/gene body
ARHGAP10	cg26338428	57.0852	4	148767763	TGTGTGGCTTCTCTCATGTGAGCTTCCCTGATGTCATGTTTGCTAGCACG	4	148987213	NM_024605	Body	chr4:148987918-148988523	4	148987918	148988523	0.00539423	-0.164659	-0.914457	-0.749798	NM_024605	Genebody	5'/gene body
ARHGAP10	cg09910856	44.0552	4	148732199	CATACTTGACTTTCTCAAGTCTAACTCTTTCTTTGCTTCCTAGCTCCTCG	4	148951649	NM_024605	Body	chr4:148987918-148988523	4	148987918	148988523	0.00539423	-0.164659	-0.914457	-0.749798	NM_024605	Genebody	5'/gene body
ARHGAP10	cg01165159	54.4163	4	148787393	CGGGTTTGAGGCTGCCCCTGGCAAGTCATGGAATATCTTTGTCAACAAAA	4	149006843	NM_024605	Body	chr4:148987918-148988523	4	148987918	148988523	0.00539423	-0.164659	-0.914457	-0.749798	NM_024605	Genebody	5'/gene body
ARHGAP10	cg23924326	46.7593	4	148848918	TTTCCTCACAGCATGAACCTTGGCAAAAGGAGTATCTCACAGCCTCTGCG	4	149068368	NM_024605	Body	chr4:148987918-148988523	4	148987918	148988523	0.00539423	-0.164659	-0.914457	-0.749798	NM_024605	Genebody	5'/gene body
ARHGAP22	cg07371628	36.8284	10	49811797	TTGGATGATTTTCCTGGATGGGACCAGCCTTCCAGTGTGTTCCACAGACG	10	49481803	NM_021226	Body	chr10:49395362-49395718	10	49395362	49395718	0.00189389	-1.19317	-0.510504	0.682665	NM_021226	Genebody	3'/gene body
ARHGAP22	cg05034809	42.4075	10	49799349	CGATGAATGAACCTTTGGGTACTTGAATTCCATTTGCCTACACCCAGGGT	10	49469355	NM_021226	Body	chr10:49395362-49395718	10	49395362	49395718	0.00189389	-1.19317	-0.510504	0.682665	NM_021226	Genebody	3'/gene body
ARHGAP22	cg27057480	116.628	10	49659559	CGTGGGGCAGCCGAGAGAGTTCTGGCATCTCAGGTCCCAGGTTCCAGTTC	10	49329565	NM_021226	Body	chr10:49395362-49395718	10	49395362	49395718	0.00189389	-1.19317	-0.510504	0.682665	NM_021226	Genebody	3'/gene body
ARHGAP22	cg25728206	31.2659	10	49734874	CGGCTTTAAATATCAACTCCCAAGGCAGTTCAGCAGACAAATAGGAAGGC	10	49404880	NM_021226	Body	chr10:49395362-49395718	10	49395362	49395718	0.00189389	-1.19317	-0.510504	0.682665	NM_021226	Genebody	3'/gene body
ARHGAP22	cg03341641	27.9561	10	49810606	CGGGCCAGCTTGGGTAGAGACAGTGCTCCAGCCACCCAGGCAAATGCTTT	10	49480612	NM_021226	Body	chr10:49395362-49395718	10	49395362	49395718	0.00189389	-1.19317	-0.510504	0.682665	NM_021226	Genebody	3'/gene body
ARHGAP22	cg16653534	40.0511	10	49716328	CTTTTCCTGCTGCAGTTGGGTATAACAGCCTCACCACTGCTCAGGTAGCG	10	49386334	NM_021226	Body	chr10:49395362-49395718	10	49395362	49395718	0.00189389	-1.19317	-0.510504	0.682665	NM_021226	Genebody	3'/gene body
ARHGAP22	cg11676636	31.3646	10	49812258	CCAGAACACTCAGAAAGCTGCAGGGTCTGGGGGCAGGACGGGTGGATGCG	10	49482264	NM_021226	Body	chr10:49395362-49395718	10	49395362	49395718	0.00189389	-1.19317	-0.510504	0.682665	NM_021226	Genebody	3'/gene body
ARHGAP22	cg03717961	41.2573	10	49705591	CGGCTGTTTGAGGCCTCGCAGTGTGCTGCAGTACAAGCTGAGCAGTCTGG	10	49375597	NM_021226	Body	chr10:49395362-49395718	10	49395362	49395718	0.00189389	-1.19317	-0.510504	0.682665	NM_021226	Genebody	3'/gene body
ARHGAP22	cg10988324	52.6106	10	49730753	CTGCAGCCCTAGCTATTGTCATAGTGAAGACACCACACACAGGGCTCTCG	10	49400759	NM_021226	Body	chr10:49395362-49395718	10	49395362	49395718	0.00189389	-1.19317	-0.510504	0.682665	NM_021226	Genebody	3'/gene body
ARHGAP22	cg04923739	374.344	10	49728916	GCGGTGGCAGAGAATGAGCACGTGTCAGGATCTAAGGGCCTACCAGTCCG	10	49398922	NM_021226	Body	chr10:49395362-49395718	10	49395362	49395718	0.00189389	-1.19317	-0.510504	0.682665	NM_021226	Genebody	3'/gene body
ARHGAP22	cg03917492	63.7546	10	49663159	CGGTGGCCTCCCTGCTGAAGCTGTACCTGCGGGAGCTCCCCGAGCCCGTG	10	49333165	NM_021226	Body	chr10:49395362-49395718	10	49395362	49395718	0.00189389	-1.19317	-0.510504	0.682665	NM_021226	Genebody	3'/gene body
ARHGAP22	cg09023869	23.6091	10	49699321	CGGTTTTTGGACCTGCTGTTCCCTTGCTCCTGCTGTGGCCCAGAAAGCTG	10	49369327	NM_021226	Body	chr10:49395362-49395718	10	49395362	49395718	0.00189389	-1.19317	-0.510504	0.682665	NM_021226	Genebody	3'/gene body
ARHGAP22	cg23815312	34.39	10	49807993	CAGCTTTGTATTGCTGGCATCCCTGGGGGCATGAGCTGTTCAGTGACACG	10	49477999	NM_021226	Body	chr10:49395362-49395718	10	49395362	49395718	0.00189389	-1.19317	-0.510504	0.682665	NM_021226	Genebody	3'/gene body
ARHGAP22	cg17291251	39.5972	10	49678358	CAAAGGCCCGAGCAGCTGCCTTATCTAGGGAGAGCCTGGTAAGCTAGTCG	10	49348364	NM_021226	Body	chr10:49395362-49395718	10	49395362	49395718	0.00189389	-1.19317	-0.510504	0.682665	NM_021226	Genebody	3'/gene body
ARHGAP22	cg26117265	39.8322	10	49674348	CGGGACGCCCACAGCCAGCAGGAGATTGAAGGACGCCTCCGGTCCCTGTT	10	49344354	NM_021226	Body	chr10:49395362-49395718	10	49395362	49395718	0.00189389	-1.19317	-0.510504	0.682665	NM_021226	Genebody	3'/gene body
ARHGAP22	cg16696043	29.2725	10	49658928	GAGGACTTCCAACTGGGCAGGGTCTGCACCTTCTTCCCAGGGCTGCACCG	10	49328934	NM_021226	Body	chr10:49395362-49395718	10	49395362	49395718	0.00189389	-1.19317	-0.510504	0.682665	NM_021226	Genebody	3'/gene body
ARHGAP22	cg12161982	33.3418	10	49802919	TCCTGTTACATCTGAAAGGGTAACAGGACTTTGCTCATGTCCTGCTTTCG	10	49472925	NM_021226	Body	chr10:49395362-49395718	10	49395362	49395718	0.00189389	-1.19317	-0.510504	0.682665	NM_021226	Genebody	3'/gene body
ARHGAP22	cg01298683	31.1926	10	49691166	CGGCCATAGAAAAGGAATGAAATCGTGTCATTTGCAGCAATGAATGGAAC	10	49361172	NM_021226	Body	chr10:49395362-49395718	10	49395362	49395718	0.00189389	-1.19317	-0.510504	0.682665	NM_021226	Genebody	3'/gene body
ARHGAP22	cg25013753	136.043	10	49654342	CGCCTGGCTGCTCCAGAGATACAGACGCTTCTAACTCCATACAAGGCTGG	10	49324348	NM_021226	3'UTR	chr10:49395362-49395718	10	49395362	49395718	0.00189389	-1.19317	-0.510504	0.682665	NM_021226	Genebody	3'/gene body
ARHGAP24	cg02394698	28.3992	4	86594376	TGTTCAAGTGCACTTCCCTTTAGTGGCCTGGATTCAGAGATTCTCTATCG	4	86813400	NM_001025616	Body	chr4:86681216-86681422	4	86681216	86681422	1.26e-05	-1.42916	-2.53031	-1.10115	NM_001025616	Genebody	5'/gene body
ARHGAP24	cg20784207	49.3399	4	86597598	CGGGGGAGCTTGCTTAACAGTTGTTAAATTATAATGAAAAAAATCAGAGT	4	86816622	NM_001025616	Body	chr4:86681216-86681422	4	86681216	86681422	1.26e-05	-1.42916	-2.53031	-1.10115	NM_001025616	Genebody	5'/gene body
ARHGAP24	cg02052774	21.416	4	86396080	GGTTATCTGAGAGCTGGAGCTACACCGCCTGGCGCCACTGACAGAATGCG	4	86615104	NM_001025616	TSS1500	chr4:86681216-86681422	4	86681216	86681422	1.26e-05	-1.42916	-2.53031	-1.10115	NM_001025616	Genebody	5'/gene body
ARHGAP27	cg07425597	38.366	17	43503567	CGGCCAGGAAGTGGCTGTGTTCAGGACAGTTCCAGGCCCCCTGACCCCAA	17	40859350	NM_199282	TSS1500	chr17:40843387-40843456	17	40843387	40843456	0.00630221	0.802967	1.51455	0.711581	NM_199282	Genebody	3'/gene body
ARHGDIB	cg15450139	25.1601	12	15114710	CATTCTTGTCAATTAATGGCACATGTGCGAGCATGACAGCCCGTGTGACG	12	15005977	NM_001175	TSS200	chr12:14993590-14994027	12	14993590	14994027	0.00778899	-0.928279	-0.081869	0.84641	NM_001175	Genebody	3'/gene body
ARHGDIB	cg22614759	39.6272	12	15113093	ACTCCAGGGGCTCTAGGTCTCCATGTGAAGTGGTGACCATGAGCCCTCCG	12	15004360	NM_001175	5'UTR	chr12:14993590-14994027	12	14993590	14994027	0.00778899	-0.928279	-0.081869	0.84641	NM_001175	Genebody	3'/gene body
ARHGDIB	cg00512404	24.9586	12	15114732	ATGTGCGAGCATGACAGCCCGTGTGACGTGGAGATGCATGAATGTACACG	12	15005999	NM_001175	TSS200	chr12:14993590-14994027	12	14993590	14994027	0.00778899	-0.928279	-0.081869	0.84641	NM_001175	Genebody	3'/gene body
ARHGDIB	cg08251901	43.6411	12	15114904	ATTCACTGCCAGCAAACTTTCAACGTATCTGGTTGATAATGAAGCTGGCG	12	15006171	NM_001175	TSS1500	chr12:14993590-14994027	12	14993590	14994027	0.00778899	-0.928279	-0.081869	0.84641	NM_001175	Genebody	3'/gene body
ARHGDIB	cg06395232	65.2905	12	15105654	CGGGGATCACCAGGGTTCTGGGTATGCCCCTGTCTCATCTGATTAGTCTT	12	14996921	NM_001175	5'UTR	chr12:14993590-14994027	12	14993590	14994027	0.00778899	-0.928279	-0.081869	0.84641	NM_001175	Genebody	3'/gene body
ARHGDIB	cg19826026	25.3834	12	15114393	GCTTCAGGTGGGCACAGAGCAAAGTCGGAAACCTCTAGACGGGGCTACCG	12	15005660	NM_001175	5'UTR	chr12:14993590-14994027	12	14993590	14994027	0.00778899	-0.928279	-0.081869	0.84641	NM_001175	Genebody	3'/gene body
ARHGDIB	cg16393012	54.6324	12	15114387	CGAGGGCGGTAGCCCCGTCTAGAGGTTTCCGACTTTGCTCTGTGCCCACC	12	15005654	NM_001175	5'UTR	chr12:14993590-14994027	12	14993590	14994027	0.00778899	-0.928279	-0.081869	0.84641	NM_001175	Genebody	3'/gene body
ARHGDIB	cg10925082	23.7671	12	15114703	CGGGCTGTCATGCTCGCACATGTGCCATTAATTGACAAGAATGCTGCTCA	12	15005970	NM_001175	TSS200	chr12:14993590-14994027	12	14993590	14994027	0.00778899	-0.928279	-0.081869	0.84641	NM_001175	Genebody	3'/gene body
ARHGDIB	cg20917083	29.0763	12	15114233	CTCAGAGCCCTTCTGAGAATATTCAGGATTGCACTTCCTGGGCTGCAGCG	12	15005500	NM_001175	5'UTR	chr12:14993590-14994027	12	14993590	14994027	0.00778899	-0.928279	-0.081869	0.84641	NM_001175	Genebody	3'/gene body
ARHGEF10L	cg06980341	34.6599	1	17874602	CTCCCCTACATGACAAAAGCCAACATTACTAAGCTTTGACCTGGGCCACG	1	17747189	NM_018125	5'UTR	chr1:17891513-17891822	1	17891513	17891822	0.00822859	-0.160737	0.667498	0.828234	NM_001011722	Genebody	3'/gene body
ARHGEF10L	cg24600987	50.9258	1	17898874	CGCTCTCCATCGGTCACAGGTGGGAGCTAACCCACAGCTAAACTCTCCAT	1	17771461	NM_018125	5'UTR	chr1:17891513-17891822	1	17891513	17891822	0.00822859	-0.160737	0.667498	0.828234	NM_001011722	Genebody	3'/gene body
ARHGEF10L	cg21908208	60.159	1	17865737	CGGCCCCGTATTGCCCCCCACCCCCGCCATGGCAACATGGGGAACCTTGC	1	17738324	NM_018125	TSS1500	chr1:17891513-17891822	1	17891513	17891822	0.00822859	-0.160737	0.667498	0.828234	NM_001011722	Genebody	3'/gene body
ARHGEF10L	cg20335384	29.8522	1	17901599	CGGGCCAGACCCAGTGCTACCCATGCTGAGATGGAAAGAAGCCCAGTGCC	1	17774186	NM_018125	5'UTR	chr1:17891513-17891822	1	17891513	17891822	0.00822859	-0.160737	0.667498	0.828234	NM_001011722	Genebody	3'/gene body
ARHGEF10L	cg10115348	33.6706	1	17865653	CTACATCACTGGGGTGTTGCCGGTCTCAAAGCCGTCAATGCCTGAACCCG	1	17738240	NM_018125	TSS1500	chr1:17891513-17891822	1	17891513	17891822	0.00822859	-0.160737	0.667498	0.828234	NM_001011722	Genebody	3'/gene body
ARHGEF10L	cg08947790	22.2199	1	17877451	CTTCGATAAGGTGAGACGCTTAATAGCACCTGCACCTCACAGACTTATCG	1	17750038	NM_018125	5'UTR	chr1:17891513-17891822	1	17891513	17891822	0.00822859	-0.160737	0.667498	0.828234	NM_001011722	Genebody	3'/gene body
ARHGEF10L	cg10123662	47.6542	1	17865713	TCTTGGAGGTTTGGCTGCATGGCTGCAAGGTTCCCCATGTTGCCATGGCG	1	17738300	NM_018125	TSS1500	chr1:17891513-17891822	1	17891513	17891822	0.00822859	-0.160737	0.667498	0.828234	NM_001011722	Genebody	3'/gene body
ARHGEF10L	cg22496437	53.5093	1	17900032	GGCTTCCTCCGGCACTTCAGCTTCTTCACTCCTTCTGCTGGGCTGGATCG	1	17772619	NM_018125	5'UTR	chr1:17891513-17891822	1	17891513	17891822	0.00822859	-0.160737	0.667498	0.828234	NM_001011722	Genebody	3'/gene body
ARHGEF10L	cg04562757	36.0504	1	17882998	CGTACCTTTTGGCCACACCCTGGTTTGCTGGGTTTCTTGGGGTCCACCAA	1	17755585	NM_018125	5'UTR	chr1:17891513-17891822	1	17891513	17891822	0.00822859	-0.160737	0.667498	0.828234	NM_001011722	Genebody	3'/gene body
ARHGEF10L	cg06980341	34.6599	1	17874602	CTCCCCTACATGACAAAAGCCAACATTACTAAGCTTTGACCTGGGCCACG	1	17747189	NM_018125	5'UTR	chr1:17759270-17760378	1	17759270	17760378	0.0091431	1.70105	1.07224	-0.628819	NM_018125	Genebody	5'/gene body
ARHGEF10L	cg24600987	50.9258	1	17898874	CGCTCTCCATCGGTCACAGGTGGGAGCTAACCCACAGCTAAACTCTCCAT	1	17771461	NM_018125	5'UTR	chr1:17759270-17760378	1	17759270	17760378	0.0091431	1.70105	1.07224	-0.628819	NM_018125	Genebody	5'/gene body
ARHGEF10L	cg21908208	60.159	1	17865737	CGGCCCCGTATTGCCCCCCACCCCCGCCATGGCAACATGGGGAACCTTGC	1	17738324	NM_018125	TSS1500	chr1:17759270-17760378	1	17759270	17760378	0.0091431	1.70105	1.07224	-0.628819	NM_018125	Genebody	5'/gene body
ARHGEF10L	cg20335384	29.8522	1	17901599	CGGGCCAGACCCAGTGCTACCCATGCTGAGATGGAAAGAAGCCCAGTGCC	1	17774186	NM_018125	5'UTR	chr1:17759270-17760378	1	17759270	17760378	0.0091431	1.70105	1.07224	-0.628819	NM_018125	Genebody	5'/gene body
ARHGEF10L	cg10115348	33.6706	1	17865653	CTACATCACTGGGGTGTTGCCGGTCTCAAAGCCGTCAATGCCTGAACCCG	1	17738240	NM_018125	TSS1500	chr1:17759270-17760378	1	17759270	17760378	0.0091431	1.70105	1.07224	-0.628819	NM_018125	Genebody	5'/gene body
ARHGEF10L	cg08947790	22.2199	1	17877451	CTTCGATAAGGTGAGACGCTTAATAGCACCTGCACCTCACAGACTTATCG	1	17750038	NM_018125	5'UTR	chr1:17759270-17760378	1	17759270	17760378	0.0091431	1.70105	1.07224	-0.628819	NM_018125	Genebody	5'/gene body
ARHGEF10L	cg10123662	47.6542	1	17865713	TCTTGGAGGTTTGGCTGCATGGCTGCAAGGTTCCCCATGTTGCCATGGCG	1	17738300	NM_018125	TSS1500	chr1:17759270-17760378	1	17759270	17760378	0.0091431	1.70105	1.07224	-0.628819	NM_018125	Genebody	5'/gene body
ARHGEF10L	cg22496437	53.5093	1	17900032	GGCTTCCTCCGGCACTTCAGCTTCTTCACTCCTTCTGCTGGGCTGGATCG	1	17772619	NM_018125	5'UTR	chr1:17759270-17760378	1	17759270	17760378	0.0091431	1.70105	1.07224	-0.628819	NM_018125	Genebody	5'/gene body
ARHGEF10L	cg04562757	36.0504	1	17882998	CGTACCTTTTGGCCACACCCTGGTTTGCTGGGTTTCTTGGGGTCCACCAA	1	17755585	NM_018125	5'UTR	chr1:17759270-17760378	1	17759270	17760378	0.0091431	1.70105	1.07224	-0.628819	NM_018125	Genebody	5'/gene body
ARHGEF10L	cg06980341	34.6599	1	17874602	CTCCCCTACATGACAAAAGCCAACATTACTAAGCTTTGACCTGGGCCACG	1	17747189	NM_018125	5'UTR	chr1:17817523-17817755	1	17817523	17817755	0.00562141	0.701768	1.39664	0.694875	NM_001011722	Genebody	5'/gene body
ARHGEF10L	cg24600987	50.9258	1	17898874	CGCTCTCCATCGGTCACAGGTGGGAGCTAACCCACAGCTAAACTCTCCAT	1	17771461	NM_018125	5'UTR	chr1:17817523-17817755	1	17817523	17817755	0.00562141	0.701768	1.39664	0.694875	NM_001011722	Genebody	5'/gene body
ARHGEF10L	cg21908208	60.159	1	17865737	CGGCCCCGTATTGCCCCCCACCCCCGCCATGGCAACATGGGGAACCTTGC	1	17738324	NM_018125	TSS1500	chr1:17817523-17817755	1	17817523	17817755	0.00562141	0.701768	1.39664	0.694875	NM_001011722	Genebody	5'/gene body
ARHGEF10L	cg20335384	29.8522	1	17901599	CGGGCCAGACCCAGTGCTACCCATGCTGAGATGGAAAGAAGCCCAGTGCC	1	17774186	NM_018125	5'UTR	chr1:17817523-17817755	1	17817523	17817755	0.00562141	0.701768	1.39664	0.694875	NM_001011722	Genebody	5'/gene body
ARHGEF10L	cg10115348	33.6706	1	17865653	CTACATCACTGGGGTGTTGCCGGTCTCAAAGCCGTCAATGCCTGAACCCG	1	17738240	NM_018125	TSS1500	chr1:17817523-17817755	1	17817523	17817755	0.00562141	0.701768	1.39664	0.694875	NM_001011722	Genebody	5'/gene body
ARHGEF10L	cg08947790	22.2199	1	17877451	CTTCGATAAGGTGAGACGCTTAATAGCACCTGCACCTCACAGACTTATCG	1	17750038	NM_018125	5'UTR	chr1:17817523-17817755	1	17817523	17817755	0.00562141	0.701768	1.39664	0.694875	NM_001011722	Genebody	5'/gene body
ARHGEF10L	cg10123662	47.6542	1	17865713	TCTTGGAGGTTTGGCTGCATGGCTGCAAGGTTCCCCATGTTGCCATGGCG	1	17738300	NM_018125	TSS1500	chr1:17817523-17817755	1	17817523	17817755	0.00562141	0.701768	1.39664	0.694875	NM_001011722	Genebody	5'/gene body
ARHGEF10L	cg22496437	53.5093	1	17900032	GGCTTCCTCCGGCACTTCAGCTTCTTCACTCCTTCTGCTGGGCTGGATCG	1	17772619	NM_018125	5'UTR	chr1:17817523-17817755	1	17817523	17817755	0.00562141	0.701768	1.39664	0.694875	NM_001011722	Genebody	5'/gene body
ARHGEF10L	cg04562757	36.0504	1	17882998	CGTACCTTTTGGCCACACCCTGGTTTGCTGGGTTTCTTGGGGTCCACCAA	1	17755585	NM_018125	5'UTR	chr1:17817523-17817755	1	17817523	17817755	0.00562141	0.701768	1.39664	0.694875	NM_001011722	Genebody	5'/gene body
ARHGEF10L	cg06980341	34.6599	1	17874602	CTCCCCTACATGACAAAAGCCAACATTACTAAGCTTTGACCTGGGCCACG	1	17747189	NM_018125	5'UTR	chr1:17887896-17888056	1	17887896	17888056	0.00331819	-1.36711	-0.73585	0.631258	NM_001011722	Genebody	3'/gene body
ARHGEF10L	cg24600987	50.9258	1	17898874	CGCTCTCCATCGGTCACAGGTGGGAGCTAACCCACAGCTAAACTCTCCAT	1	17771461	NM_018125	5'UTR	chr1:17887896-17888056	1	17887896	17888056	0.00331819	-1.36711	-0.73585	0.631258	NM_001011722	Genebody	3'/gene body
ARHGEF10L	cg21908208	60.159	1	17865737	CGGCCCCGTATTGCCCCCCACCCCCGCCATGGCAACATGGGGAACCTTGC	1	17738324	NM_018125	TSS1500	chr1:17887896-17888056	1	17887896	17888056	0.00331819	-1.36711	-0.73585	0.631258	NM_001011722	Genebody	3'/gene body
ARHGEF10L	cg20335384	29.8522	1	17901599	CGGGCCAGACCCAGTGCTACCCATGCTGAGATGGAAAGAAGCCCAGTGCC	1	17774186	NM_018125	5'UTR	chr1:17887896-17888056	1	17887896	17888056	0.00331819	-1.36711	-0.73585	0.631258	NM_001011722	Genebody	3'/gene body
ARHGEF10L	cg10115348	33.6706	1	17865653	CTACATCACTGGGGTGTTGCCGGTCTCAAAGCCGTCAATGCCTGAACCCG	1	17738240	NM_018125	TSS1500	chr1:17887896-17888056	1	17887896	17888056	0.00331819	-1.36711	-0.73585	0.631258	NM_001011722	Genebody	3'/gene body
ARHGEF10L	cg08947790	22.2199	1	17877451	CTTCGATAAGGTGAGACGCTTAATAGCACCTGCACCTCACAGACTTATCG	1	17750038	NM_018125	5'UTR	chr1:17887896-17888056	1	17887896	17888056	0.00331819	-1.36711	-0.73585	0.631258	NM_001011722	Genebody	3'/gene body
ARHGEF10L	cg10123662	47.6542	1	17865713	TCTTGGAGGTTTGGCTGCATGGCTGCAAGGTTCCCCATGTTGCCATGGCG	1	17738300	NM_018125	TSS1500	chr1:17887896-17888056	1	17887896	17888056	0.00331819	-1.36711	-0.73585	0.631258	NM_001011722	Genebody	3'/gene body
ARHGEF10L	cg22496437	53.5093	1	17900032	GGCTTCCTCCGGCACTTCAGCTTCTTCACTCCTTCTGCTGGGCTGGATCG	1	17772619	NM_018125	5'UTR	chr1:17887896-17888056	1	17887896	17888056	0.00331819	-1.36711	-0.73585	0.631258	NM_001011722	Genebody	3'/gene body
ARHGEF10L	cg04562757	36.0504	1	17882998	CGTACCTTTTGGCCACACCCTGGTTTGCTGGGTTTCTTGGGGTCCACCAA	1	17755585	NM_018125	5'UTR	chr1:17887896-17888056	1	17887896	17888056	0.00331819	-1.36711	-0.73585	0.631258	NM_001011722	Genebody	3'/gene body
ARHGEF10L	cg06980341	34.6599	1	17874602	CTCCCCTACATGACAAAAGCCAACATTACTAAGCTTTGACCTGGGCCACG	1	17747189	NM_018125	5'UTR	chr1:17811788-17811908	1	17811788	17811908	0.00231933	-0.348081	0.492189	0.84027	NM_001011722	Genebody	5'/gene body
ARHGEF10L	cg24600987	50.9258	1	17898874	CGCTCTCCATCGGTCACAGGTGGGAGCTAACCCACAGCTAAACTCTCCAT	1	17771461	NM_018125	5'UTR	chr1:17811788-17811908	1	17811788	17811908	0.00231933	-0.348081	0.492189	0.84027	NM_001011722	Genebody	5'/gene body
ARHGEF10L	cg21908208	60.159	1	17865737	CGGCCCCGTATTGCCCCCCACCCCCGCCATGGCAACATGGGGAACCTTGC	1	17738324	NM_018125	TSS1500	chr1:17811788-17811908	1	17811788	17811908	0.00231933	-0.348081	0.492189	0.84027	NM_001011722	Genebody	5'/gene body
ARHGEF10L	cg20335384	29.8522	1	17901599	CGGGCCAGACCCAGTGCTACCCATGCTGAGATGGAAAGAAGCCCAGTGCC	1	17774186	NM_018125	5'UTR	chr1:17811788-17811908	1	17811788	17811908	0.00231933	-0.348081	0.492189	0.84027	NM_001011722	Genebody	5'/gene body
ARHGEF10L	cg10115348	33.6706	1	17865653	CTACATCACTGGGGTGTTGCCGGTCTCAAAGCCGTCAATGCCTGAACCCG	1	17738240	NM_018125	TSS1500	chr1:17811788-17811908	1	17811788	17811908	0.00231933	-0.348081	0.492189	0.84027	NM_001011722	Genebody	5'/gene body
ARHGEF10L	cg08947790	22.2199	1	17877451	CTTCGATAAGGTGAGACGCTTAATAGCACCTGCACCTCACAGACTTATCG	1	17750038	NM_018125	5'UTR	chr1:17811788-17811908	1	17811788	17811908	0.00231933	-0.348081	0.492189	0.84027	NM_001011722	Genebody	5'/gene body
ARHGEF10L	cg10123662	47.6542	1	17865713	TCTTGGAGGTTTGGCTGCATGGCTGCAAGGTTCCCCATGTTGCCATGGCG	1	17738300	NM_018125	TSS1500	chr1:17811788-17811908	1	17811788	17811908	0.00231933	-0.348081	0.492189	0.84027	NM_001011722	Genebody	5'/gene body
ARHGEF10L	cg22496437	53.5093	1	17900032	GGCTTCCTCCGGCACTTCAGCTTCTTCACTCCTTCTGCTGGGCTGGATCG	1	17772619	NM_018125	5'UTR	chr1:17811788-17811908	1	17811788	17811908	0.00231933	-0.348081	0.492189	0.84027	NM_001011722	Genebody	5'/gene body
ARHGEF10L	cg04562757	36.0504	1	17882998	CGTACCTTTTGGCCACACCCTGGTTTGCTGGGTTTCTTGGGGTCCACCAA	1	17755585	NM_018125	5'UTR	chr1:17811788-17811908	1	17811788	17811908	0.00231933	-0.348081	0.492189	0.84027	NM_001011722	Genebody	5'/gene body
ARHGEF17	cg19701084	73.0727	11	73052175	CGGGCCTCAATCTAGTAATTGCTTAAATGTATATTTACGAACTGCCATAC	11	72729823	NM_014786	Body	chr11:72745742-72745841	11	72745742	72745841	0.00909332	-0.155654	0.365767	0.52142	NM_014786	Genebody	3'/gene body
ARHGEF17	cg01773858	39.5782	11	73076892	CGGCCAGGGACACACCGGCCACGTCCGCTTCTTGGCTGCAGTCCAGCTGC	11	72754540	NM_014786	Body	chr11:72745742-72745841	11	72745742	72745841	0.00909332	-0.155654	0.365767	0.52142	NM_014786	Genebody	3'/gene body
ARHGEF17	cg01922516	29.4085	11	73073153	CGCTGTTGCAGACCCATACCTCAGGCGAGGGCTCCGGGCAGCTGTTCAGG	11	72750801	NM_014786	Body	chr11:72745742-72745841	11	72745742	72745841	0.00909332	-0.155654	0.365767	0.52142	NM_014786	Genebody	3'/gene body
ARHGEF17	cg02776498	24.1749	11	73054185	TCCAGCGCGATGGTGAACTGGGCCAGGGTCTTCACCATCTGCAGCATGCG	11	72731833	NM_014786	Body	chr11:72745742-72745841	11	72745742	72745841	0.00909332	-0.155654	0.365767	0.52142	NM_014786	Genebody	3'/gene body
ARHGEF17	cg05975710	37.8333	11	73078836	CGGCAGACAGGGTCACACCCTCCACAGGAGGAGGTGGTTTGTGCTGTCGT	11	72756484	NM_014786	3'UTR	chr11:72745742-72745841	11	72745742	72745841	0.00909332	-0.155654	0.365767	0.52142	NM_014786	Genebody	3'/gene body
ARHGEF17	cg23460145	42.3158	11	73073425	CGGGGCCCCGTCTGGCTCGTAGCTGCTGTCATCCTCACTCCGTCTTCTCG	11	72751073	NM_014786	Body	chr11:72745742-72745841	11	72745742	72745841	0.00909332	-0.155654	0.365767	0.52142	NM_014786	Genebody	3'/gene body
ARHGEF17	cg14108978	63.4948	11	73021145	CGGACCCTCAGCTCTGAAAGGTCTGAGCGCAGGAAACTGAGAAGCGTCAG	11	72698793	NM_014786	1stExon	chr11:72745742-72745841	11	72745742	72745841	0.00909332	-0.155654	0.365767	0.52142	NM_014786	Genebody	3'/gene body
ARHGEF17	cg15017496	40.3384	11	73056771	CGGGTTCCTGCCATCAAGGCTTACTGGTTCGAGCAAGTGCTGTGCAGATG	11	72734419	NM_014786	Body	chr11:72745742-72745841	11	72745742	72745841	0.00909332	-0.155654	0.365767	0.52142	NM_014786	Genebody	3'/gene body
ARHGEF17	cg18252633	24.418	11	73054401	CTGGGCCATGGCCTAGAACTCAGCCGACCCAGGAGCCAACCCAGGAGACG	11	72732049	NM_014786	Body	chr11:72745742-72745841	11	72745742	72745841	0.00909332	-0.155654	0.365767	0.52142	NM_014786	Genebody	3'/gene body
ARHGEF17	cg10424462	43.4879	11	73073652	CGGCGAGGGTGACCCCCGCCCAGAGCTGGTGCCCTTTGACAGTGACTCTG	11	72751300	NM_014786	Body	chr11:72745742-72745841	11	72745742	72745841	0.00909332	-0.155654	0.365767	0.52142	NM_014786	Genebody	3'/gene body
ARHGEF17	cg20864214	43.0908	11	73054121	GCCGGGCTGAGCCCTTAGGGAGCGAGAGTGGGAGGCGGCCCCTGACTCCG	11	72731769	NM_014786	Body	chr11:72745742-72745841	11	72745742	72745841	0.00909332	-0.155654	0.365767	0.52142	NM_014786	Genebody	3'/gene body
ARHGEF17	cg08679180	36.7339	11	73034459	GGGTACAAATATCACAAGGTTCTTTGTCTCTGACTACAGGACCCACCACG	11	72712107	NM_014786	Body	chr11:72745742-72745841	11	72745742	72745841	0.00909332	-0.155654	0.365767	0.52142	NM_014786	Genebody	3'/gene body
ARHGEF17	cg06640773	43.8116	11	73036179	TGCAGTCCCGTTTGCAGTATCTGGAAAGCAGATCTCTTGGGCCATGGCCG	11	72713827	NM_014786	Body	chr11:72745742-72745841	11	72745742	72745841	0.00909332	-0.155654	0.365767	0.52142	NM_014786	Genebody	3'/gene body
ARHGEF17	cg06059409	31.6795	11	73036247	CGGGTCTGGGCCTCTCTGGGCTCTTTGTCCAAATATGGAAGGTTTTTTTG	11	72713895	NM_014786	Body	chr11:72745742-72745841	11	72745742	72745841	0.00909332	-0.155654	0.365767	0.52142	NM_014786	Genebody	3'/gene body
ARHGEF17	cg19501190	66.386	11	73021274	CGCCCCACACTCAAGGACTTGACAGCCACTCTGCGGAGAGCAAAGTCATT	11	72698922	NM_014786	1stExon	chr11:72745742-72745841	11	72745742	72745841	0.00909332	-0.155654	0.365767	0.52142	NM_014786	Genebody	3'/gene body
ARHGEF17	cg02391615	73.2829	11	73061896	TCTTTTCCGTAGCACTCACTGTCTTCCACCATGCTGTATAGTAATTTACG	11	72739544	NM_014786	Body	chr11:72745742-72745841	11	72745742	72745841	0.00909332	-0.155654	0.365767	0.52142	NM_014786	Genebody	3'/gene body
ARHGEF17	cg02311801	95.8423	11	73070760	GAGCTGCCTGTTAACTTTTTTCCCAAGAGCTTGGGGTTTCTATGCTTTCG	11	72748408	NM_014786	Body	chr11:72745742-72745841	11	72745742	72745841	0.00909332	-0.155654	0.365767	0.52142	NM_014786	Genebody	3'/gene body
ARHGEF17	cg21720306	62.9926	11	73044732	GAGTGACCGACTGATGGGTAGAACTTACTCTCCCCTCAGAGTGTCACCCG	11	72722380	NM_014786	Body	chr11:72745742-72745841	11	72745742	72745841	0.00909332	-0.155654	0.365767	0.52142	NM_014786	Genebody	3'/gene body
ARHGEF17	cg22058906	80.5845	11	73021688	CGCCACATCCCTGTGGTACCCAGGCCGCAAAATGCTGCAACAGGAGGCTC	11	72699336	NM_014786	1stExon	chr11:72745742-72745841	11	72745742	72745841	0.00909332	-0.155654	0.365767	0.52142	NM_014786	Genebody	3'/gene body
ARHGEF17	cg07782744	39.912	11	73051203	CGCTGAGGCAGGGTGTCCAGGGAGGGCCCCATAACAGCACAGGCATCAGA	11	72728851	NM_014786	Body	chr11:72745742-72745841	11	72745742	72745841	0.00909332	-0.155654	0.365767	0.52142	NM_014786	Genebody	3'/gene body
ARHGEF17	cg01800884	46.2726	11	73075695	GCTGGATGCTGCTTATGCCCCTACCATGGTCTCCATCTCCCTGTCACACG	11	72753343	NM_014786	Body	chr11:72745742-72745841	11	72745742	72745841	0.00909332	-0.155654	0.365767	0.52142	NM_014786	Genebody	3'/gene body
ARMC9	cg01885356	62.6384	2	232062211	CGTGCAGCCTATATGTGTGCCCAGCATTGTGCTAAGTGAATCATATAGAT	2	231770455	NM_025139	TSS1500	chr2:231884192-231884358	2	231884192	231884358	0.00149854	-0.435352	0.344575	0.779927	NM_025139	Genebody	3'/gene body
ARMC9	cg09604569	40.1938	2	232161891	GCCAGAGAGGATCTGCTAAGATCTGCTGGGAGATGCTTCCTCAGCAGGCG	2	231870135	NM_025139	Body	chr2:231884192-231884358	2	231884192	231884358	0.00149854	-0.435352	0.344575	0.779927	NM_025139	Genebody	3'/gene body
ARMC9	cg03141594	40.2829	2	232209824	CGGGAATTGACTTTCTTAAGCTTTGTTTTGATTACAGTGTAAGATGTATG	2	231918068	NM_025139	3'UTR	chr2:231884192-231884358	2	231884192	231884358	0.00149854	-0.435352	0.344575	0.779927	NM_025139	Genebody	3'/gene body
ARMC9	cg13004609	49.7657	2	232114737	CATCAGAAAAAGGACTGTGCTCCCAATCACAGTGGACCTGCAAATGCACG	2	231822981	NM_025139	Body	chr2:231884192-231884358	2	231884192	231884358	0.00149854	-0.435352	0.344575	0.779927	NM_025139	Genebody	3'/gene body
ARMC9	cg27168076	49.6025	2	232186928	CCCCAGTGGAATGGGCCCTGGCCACGTGTGCAGCTTTCCTCCTGAGCACG	2	231895172	NM_025139	Body	chr2:231884192-231884358	2	231884192	231884358	0.00149854	-0.435352	0.344575	0.779927	NM_025139	Genebody	3'/gene body
ARMC9	cg19577697	43.3971	2	232123245	CGGGGGAATATGAACAACAGTCAGGAAACAAGTGTGAAGAGTAAGCAGTC	2	231831489	NM_025139	Body	chr2:231884192-231884358	2	231884192	231884358	0.00149854	-0.435352	0.344575	0.779927	NM_025139	Genebody	3'/gene body
ARMC9	cg16227748	55.1522	2	232186992	GCTGCACACGTGGCCAGGGCCCATTCCACTGGGGAAGTCAGCGCCTCACG	2	231895236	NM_025139	Body	chr2:231884192-231884358	2	231884192	231884358	0.00149854	-0.435352	0.344575	0.779927	NM_025139	Genebody	3'/gene body
ARMC9	cg14044375	27.4892	2	232085909	CGGGTGTTCTGTGACTGTGGCAGCATCATTCCAGTCTCTGTCTCCATTGT	2	231794153	NM_025139	Body	chr2:231884192-231884358	2	231884192	231884358	0.00149854	-0.435352	0.344575	0.779927	NM_025139	Genebody	3'/gene body
ARMC9	cg02457781	45.8344	2	232118108	CGGGGCCACTGTGCCTGGCTGATCTGAGCCATGTAAAAGTGGTGTTTGGC	2	231826352	NM_025139	Body	chr2:231884192-231884358	2	231884192	231884358	0.00149854	-0.435352	0.344575	0.779927	NM_025139	Genebody	3'/gene body
ARMC9	cg18113295	39.1197	2	232135730	CCAGTGACGCAAAAGCATTGATGAGCCTGGCCATGTACTGCCGCACCACG	2	231843974	NM_025139	Body	chr2:231884192-231884358	2	231884192	231884358	0.00149854	-0.435352	0.344575	0.779927	NM_025139	Genebody	3'/gene body
ARMC9	cg26530942	32.2457	2	232110727	CGAGCTCCTGCCCCCTGGATGAGTCCCAAGTCTGACCTAGTGGCACCTCT	2	231818971	NM_025139	Body	chr2:231884192-231884358	2	231884192	231884358	0.00149854	-0.435352	0.344575	0.779927	NM_025139	Genebody	3'/gene body
ARNT2	cg15456414	36.0118	15	80777126	CGGCTGGTGGAGCTCACTGTGTGCAGGGAGGCCAGCCTTCCAGCCAGAGT	15	78564181	NM_014862	Body	chr15:78589417-78589947	15	78589417	78589947	0.00952784	-1.60492	-0.541494	1.06343	NM_014862	Genebody	3'/gene body
ARNT2	cg15647584	45.7567	15	80872041	AAAAGTCTGCCCCCAGCCTTTTAGTCTTTGATGAGCTTCTCATGTAATCG	15	78659096	NM_014862	Body	chr15:78589417-78589947	15	78589417	78589947	0.00952784	-1.60492	-0.541494	1.06343	NM_014862	Genebody	3'/gene body
ARNT2	cg14723566	38.026	15	80711027	CGGATGCTGTGTCTGGTCTGCCTGCACATCTGAAACTTACCTCTGTAGCT	15	78498082	NM_014862	Body	chr15:78589417-78589947	15	78589417	78589947	0.00952784	-1.60492	-0.541494	1.06343	NM_014862	Genebody	3'/gene body
ARNT2	cg02927074	34.3793	15	80860549	AAAACACAGACTGATTTAACGTGCTGGTCACACAGCACAACTTTGAAACG	15	78647604	NM_014862	Body	chr15:78589417-78589947	15	78589417	78589947	0.00952784	-1.60492	-0.541494	1.06343	NM_014862	Genebody	3'/gene body
ARNT2	cg20330023	39.7531	15	80772688	AGGCCACCGGAAGGCACAAAGAATCTGCTCACTCCATGCTCCCTTGGGCG	15	78559743	NM_014862	Body	chr15:78589417-78589947	15	78589417	78589947	0.00952784	-1.60492	-0.541494	1.06343	NM_014862	Genebody	3'/gene body
ARNT2	cg05150362	30.2367	15	80787687	CGGGAGAGCTCCTGTGTACACAAAGAGTGTACTGGGAAGAATGAAGAGTT	15	78574742	NM_014862	Body	chr15:78589417-78589947	15	78589417	78589947	0.00952784	-1.60492	-0.541494	1.06343	NM_014862	Genebody	3'/gene body
ARNT2	cg17865033	23.3167	15	80695761	CGCTGAGAAGGGCAAGTTGGTCCCTAAACGCAGATAATGTTTGCAGAGAC	15	78482816	NM_014862	TSS1500	chr15:78589417-78589947	15	78589417	78589947	0.00952784	-1.60492	-0.541494	1.06343	NM_014862	Genebody	3'/gene body
ARNT2	cg03337575	38.0625	15	80716846	CCCACTTTGGCAGGATGATAAAGTGGCAAAGTCAGGTCCCTCCTTCCACG	15	78503901	NM_014862	Body	chr15:78589417-78589947	15	78589417	78589947	0.00952784	-1.60492	-0.541494	1.06343	NM_014862	Genebody	3'/gene body
ARNT2	cg13295549	34.2263	15	80818827	TTGAGCCAAATGTCTTTTCTACAACAAATCTTCCTTTCTAGTAACCATCG	15	78605882	NM_014862	Body	chr15:78589417-78589947	15	78589417	78589947	0.00952784	-1.60492	-0.541494	1.06343	NM_014862	Genebody	3'/gene body
ARNT2	cg09438605	36.3706	15	80757169	CGGGAAGGAAGACTGTACCTTTCCAGGAACATCCTTCATGGCCAGTCGCT	15	78544224	NM_014862	Body	chr15:78589417-78589947	15	78589417	78589947	0.00952784	-1.60492	-0.541494	1.06343	NM_014862	Genebody	3'/gene body
ARNT2	cg24686679	44.8209	15	80887526	GTGAGGACTCCTTCGGCCTCTTGTGTTTCCTTCCTTTTGTGACCATTACG	15	78674581	NM_014862	3'UTR	chr15:78589417-78589947	15	78589417	78589947	0.00952784	-1.60492	-0.541494	1.06343	NM_014862	Genebody	3'/gene body
ARNT2	cg13805518	20.471	15	80697783	CGGCCCCCAGGAAATTCCCAGCAGAGGGAGGTCATGTGTTGGAGATAGGG	15	78484838	NM_014862	Body	chr15:78589417-78589947	15	78589417	78589947	0.00952784	-1.60492	-0.541494	1.06343	NM_014862	Genebody	3'/gene body
ARNT2	cg26519051	39.7066	15	80883997	CCTGGAACACTTCAGTCTGACCGGGCTGCTGGTGGGAGTGCTGCTCACCG	15	78671052	NM_014862	Body	chr15:78589417-78589947	15	78589417	78589947	0.00952784	-1.60492	-0.541494	1.06343	NM_014862	Genebody	3'/gene body
ARNT2	cg15456414	36.0118	15	80777126	CGGCTGGTGGAGCTCACTGTGTGCAGGGAGGCCAGCCTTCCAGCCAGAGT	15	78564181	NM_014862	Body	chr15:78638837-78639045	15	78638837	78639045	0.000359989	-0.685009	0.0105742	0.695583	NM_014862	Genebody	3'/gene body
ARNT2	cg15647584	45.7567	15	80872041	AAAAGTCTGCCCCCAGCCTTTTAGTCTTTGATGAGCTTCTCATGTAATCG	15	78659096	NM_014862	Body	chr15:78638837-78639045	15	78638837	78639045	0.000359989	-0.685009	0.0105742	0.695583	NM_014862	Genebody	3'/gene body
ARNT2	cg14723566	38.026	15	80711027	CGGATGCTGTGTCTGGTCTGCCTGCACATCTGAAACTTACCTCTGTAGCT	15	78498082	NM_014862	Body	chr15:78638837-78639045	15	78638837	78639045	0.000359989	-0.685009	0.0105742	0.695583	NM_014862	Genebody	3'/gene body
ARNT2	cg02927074	34.3793	15	80860549	AAAACACAGACTGATTTAACGTGCTGGTCACACAGCACAACTTTGAAACG	15	78647604	NM_014862	Body	chr15:78638837-78639045	15	78638837	78639045	0.000359989	-0.685009	0.0105742	0.695583	NM_014862	Genebody	3'/gene body
ARNT2	cg20330023	39.7531	15	80772688	AGGCCACCGGAAGGCACAAAGAATCTGCTCACTCCATGCTCCCTTGGGCG	15	78559743	NM_014862	Body	chr15:78638837-78639045	15	78638837	78639045	0.000359989	-0.685009	0.0105742	0.695583	NM_014862	Genebody	3'/gene body
ARNT2	cg05150362	30.2367	15	80787687	CGGGAGAGCTCCTGTGTACACAAAGAGTGTACTGGGAAGAATGAAGAGTT	15	78574742	NM_014862	Body	chr15:78638837-78639045	15	78638837	78639045	0.000359989	-0.685009	0.0105742	0.695583	NM_014862	Genebody	3'/gene body
ARNT2	cg17865033	23.3167	15	80695761	CGCTGAGAAGGGCAAGTTGGTCCCTAAACGCAGATAATGTTTGCAGAGAC	15	78482816	NM_014862	TSS1500	chr15:78638837-78639045	15	78638837	78639045	0.000359989	-0.685009	0.0105742	0.695583	NM_014862	Genebody	3'/gene body
ARNT2	cg03337575	38.0625	15	80716846	CCCACTTTGGCAGGATGATAAAGTGGCAAAGTCAGGTCCCTCCTTCCACG	15	78503901	NM_014862	Body	chr15:78638837-78639045	15	78638837	78639045	0.000359989	-0.685009	0.0105742	0.695583	NM_014862	Genebody	3'/gene body
ARNT2	cg13295549	34.2263	15	80818827	TTGAGCCAAATGTCTTTTCTACAACAAATCTTCCTTTCTAGTAACCATCG	15	78605882	NM_014862	Body	chr15:78638837-78639045	15	78638837	78639045	0.000359989	-0.685009	0.0105742	0.695583	NM_014862	Genebody	3'/gene body
ARNT2	cg09438605	36.3706	15	80757169	CGGGAAGGAAGACTGTACCTTTCCAGGAACATCCTTCATGGCCAGTCGCT	15	78544224	NM_014862	Body	chr15:78638837-78639045	15	78638837	78639045	0.000359989	-0.685009	0.0105742	0.695583	NM_014862	Genebody	3'/gene body
ARNT2	cg24686679	44.8209	15	80887526	GTGAGGACTCCTTCGGCCTCTTGTGTTTCCTTCCTTTTGTGACCATTACG	15	78674581	NM_014862	3'UTR	chr15:78638837-78639045	15	78638837	78639045	0.000359989	-0.685009	0.0105742	0.695583	NM_014862	Genebody	3'/gene body
ARNT2	cg13805518	20.471	15	80697783	CGGCCCCCAGGAAATTCCCAGCAGAGGGAGGTCATGTGTTGGAGATAGGG	15	78484838	NM_014862	Body	chr15:78638837-78639045	15	78638837	78639045	0.000359989	-0.685009	0.0105742	0.695583	NM_014862	Genebody	3'/gene body
ARNT2	cg26519051	39.7066	15	80883997	CCTGGAACACTTCAGTCTGACCGGGCTGCTGGTGGGAGTGCTGCTCACCG	15	78671052	NM_014862	Body	chr15:78638837-78639045	15	78638837	78639045	0.000359989	-0.685009	0.0105742	0.695583	NM_014862	Genebody	3'/gene body
ARRDC2	cg23482747	44.9497	19	18113604	AGGCGTGAGCCACCGCACCCGGCTGCCTCTCCAGTGTTTTAAGGAAGTCG	19	17974604	NM_001025604	Body	chr19:17980216-17980523	19	17980216	17980523	0.00794096	0.218051	0.734728	0.516677	NM_001025604	Genebody	3'/gene body
ARRDC2	cg14590369	42.0518	19	18113585	CGGCCCAGACACTCAACGGCGACTTCCTTAAAACACTGGAGAGGCAGCCG	19	17974585	NM_001025604	Body	chr19:17980216-17980523	19	17980216	17980523	0.00794096	0.218051	0.734728	0.516677	NM_001025604	Genebody	3'/gene body
ARSB	cg11577898	47.9827	5	78094446	CGTGTCTAGGCTCTGAGCACAGTTTTGGATAAGGATGAAATAATGTTCAT	5	78130202	NM_000046	Body	chr5:78307998-78308824	5	78307998	78308824	0.00273938	0.613665	-0.216076	-0.829741	NM_198709	Genebody	5'/gene body
ARSB	cg17456851	60.5006	5	78090622	CGCCTGACTGTCATAGGCACTTACTAAACATGTGCTGTTCTGTTTTCCAG	5	78126378	NM_000046	Body	chr5:78307998-78308824	5	78307998	78308824	0.00273938	0.613665	-0.216076	-0.829741	NM_198709	Genebody	5'/gene body
ARSB	cg23392359	37.092	5	78283621	CTCCAAGCAACACTGATTCTTTTTTTTTTAGACGGAGTCTCATCCTGTCG	5	78319377	NM_000046	TSS1500	chr5:78307998-78308824	5	78307998	78308824	0.00273938	0.613665	-0.216076	-0.829741	NM_198709	Genebody	5'/gene body
ARVCF	cg07821417	25.4117	22	19972146	CATGCATATACATGACCCCTCAGACAGGGACACATGCATGTACATACACG	22	18352146	NM_001670	Body	chr22:18350654-18351930	22	18350654	18351930	0.00967528	-0.172129	0.539633	0.711762	NM_001670	Genebody	3'/gene body
ARVCF	cg08829877	38.6374	22	19960832	TGGGGCAGAGGTGTGTTCTGACACCTAGTCCTGCCCCTCAGGGAGCTACG	22	18340832	NM_001670	Body	chr22:18350654-18351930	22	18350654	18351930	0.00967528	-0.172129	0.539633	0.711762	NM_001670	Genebody	3'/gene body
ARVCF	cg25663764	68.9129	22	19965534	TGGTGCTGAGGCCCGGCGGCGACTCCGGGAGTGTGAAGGGCTGGTGGACG	22	18345534	NM_001670	Body	chr22:18350654-18351930	22	18350654	18351930	0.00967528	-0.172129	0.539633	0.711762	NM_001670	Genebody	3'/gene body
ARVCF	cg11219691	48.1531	22	19967280	CCAGGGGATGTGAGCATGGCCAGGTCCCACTCACCAGTGACAAGCTCACG	22	18347280	NM_001670	Body	chr22:18350654-18351930	22	18350654	18351930	0.00967528	-0.172129	0.539633	0.711762	NM_001670	Genebody	3'/gene body
ARVCF	cg21297992	33.7469	22	19961060	GGGGGACTGGAGCTACCTCCAGTTGGGACAGCGCCCAAGCGAGAGGGCCG	22	18341060	NM_001670	Body	chr22:18350654-18351930	22	18350654	18351930	0.00967528	-0.172129	0.539633	0.711762	NM_001670	Genebody	3'/gene body
ARVCF	cg00521399	22.8765	22	20003152	CGGGAGAGGTGGAGGCTCCCACTGCACCCCCCTGGCCCATACCATAGGGG	22	18383152	NM_001670	5'UTR	chr22:18350654-18351930	22	18350654	18351930	0.00967528	-0.172129	0.539633	0.711762	NM_001670	Genebody	3'/gene body
ARVCF	cg00721193	37.1378	22	19966373	CGGGGCCTGGTGTGCATGTGGGCTTTAGCACCAGGTCTGGTCCACACCTC	22	18346373	NM_001670	Body	chr22:18350654-18351930	22	18350654	18351930	0.00967528	-0.172129	0.539633	0.711762	NM_001670	Genebody	3'/gene body
ARVCF	cg18704527	48.2742	22	19962042	CGCTCTCCTAGCAACAAGACCCGCATTTCCCGGTAGGTCCCTGAAGCTAT	22	18342042	NM_001670	Body	chr22:18350654-18351930	22	18350654	18351930	0.00967528	-0.172129	0.539633	0.711762	NM_001670	Genebody	3'/gene body
ARVCF	cg26074662	34.2123	22	19969472	ACACCCACTTCCCATGTGTCTATTGTCACATCCGAAGATGGCACAACCCG	22	18349472	NM_001670	Body	chr22:18350654-18351930	22	18350654	18351930	0.00967528	-0.172129	0.539633	0.711762	NM_001670	Genebody	3'/gene body
ARVCF	cg18613390	48.6058	22	19963423	CGGTGCTCCACTCCCACAGGTGCCCAGGCCTGGACATGGGGGTGCCTTTT	22	18343423	NM_001670	Body	chr22:18350654-18351930	22	18350654	18351930	0.00967528	-0.172129	0.539633	0.711762	NM_001670	Genebody	3'/gene body
ARVCF	cg21797131	35.6	22	19970601	GTTGGTGCCATGTGGCCCTGGGGCCAGGCACCTGTGCAGTCAGAGGCCCG	22	18350601	NM_001670	Body	chr22:18350654-18351930	22	18350654	18351930	0.00967528	-0.172129	0.539633	0.711762	NM_001670	Genebody	3'/gene body
ARVCF	cg14053318	92.038	22	19967559	CGGCACCCCGTGGACCCCGTGAAGGCCAATGCGGCCGCCTACCTGCAGCA	22	18347559	NM_001670	Body	chr22:18350654-18351930	22	18350654	18351930	0.00967528	-0.172129	0.539633	0.711762	NM_001670	Genebody	3'/gene body
ARVCF	cg22906524	41.7838	22	19960525	CGTGCTGCAGACAGTGTGGAGCTACAAGGAGCTGCGTGGTACCTTGCAGA	22	18340525	NM_001670	Body	chr22:18350654-18351930	22	18350654	18351930	0.00967528	-0.172129	0.539633	0.711762	NM_001670	Genebody	3'/gene body
ARVCF	cg07821417	25.4117	22	19972146	CATGCATATACATGACCCCTCAGACAGGGACACATGCATGTACATACACG	22	18352146	NM_001670	Body	chr22:18351931-18352022	22	18351931	18352022	0.00344853	1.10987	1.84513	0.735255	NM_001670	Genebody	3'/gene body
ARVCF	cg08829877	38.6374	22	19960832	TGGGGCAGAGGTGTGTTCTGACACCTAGTCCTGCCCCTCAGGGAGCTACG	22	18340832	NM_001670	Body	chr22:18351931-18352022	22	18351931	18352022	0.00344853	1.10987	1.84513	0.735255	NM_001670	Genebody	3'/gene body
ARVCF	cg25663764	68.9129	22	19965534	TGGTGCTGAGGCCCGGCGGCGACTCCGGGAGTGTGAAGGGCTGGTGGACG	22	18345534	NM_001670	Body	chr22:18351931-18352022	22	18351931	18352022	0.00344853	1.10987	1.84513	0.735255	NM_001670	Genebody	3'/gene body
ARVCF	cg11219691	48.1531	22	19967280	CCAGGGGATGTGAGCATGGCCAGGTCCCACTCACCAGTGACAAGCTCACG	22	18347280	NM_001670	Body	chr22:18351931-18352022	22	18351931	18352022	0.00344853	1.10987	1.84513	0.735255	NM_001670	Genebody	3'/gene body
ARVCF	cg21297992	33.7469	22	19961060	GGGGGACTGGAGCTACCTCCAGTTGGGACAGCGCCCAAGCGAGAGGGCCG	22	18341060	NM_001670	Body	chr22:18351931-18352022	22	18351931	18352022	0.00344853	1.10987	1.84513	0.735255	NM_001670	Genebody	3'/gene body
ARVCF	cg00521399	22.8765	22	20003152	CGGGAGAGGTGGAGGCTCCCACTGCACCCCCCTGGCCCATACCATAGGGG	22	18383152	NM_001670	5'UTR	chr22:18351931-18352022	22	18351931	18352022	0.00344853	1.10987	1.84513	0.735255	NM_001670	Genebody	3'/gene body
ARVCF	cg00721193	37.1378	22	19966373	CGGGGCCTGGTGTGCATGTGGGCTTTAGCACCAGGTCTGGTCCACACCTC	22	18346373	NM_001670	Body	chr22:18351931-18352022	22	18351931	18352022	0.00344853	1.10987	1.84513	0.735255	NM_001670	Genebody	3'/gene body
ARVCF	cg18704527	48.2742	22	19962042	CGCTCTCCTAGCAACAAGACCCGCATTTCCCGGTAGGTCCCTGAAGCTAT	22	18342042	NM_001670	Body	chr22:18351931-18352022	22	18351931	18352022	0.00344853	1.10987	1.84513	0.735255	NM_001670	Genebody	3'/gene body
ARVCF	cg26074662	34.2123	22	19969472	ACACCCACTTCCCATGTGTCTATTGTCACATCCGAAGATGGCACAACCCG	22	18349472	NM_001670	Body	chr22:18351931-18352022	22	18351931	18352022	0.00344853	1.10987	1.84513	0.735255	NM_001670	Genebody	3'/gene body
ARVCF	cg18613390	48.6058	22	19963423	CGGTGCTCCACTCCCACAGGTGCCCAGGCCTGGACATGGGGGTGCCTTTT	22	18343423	NM_001670	Body	chr22:18351931-18352022	22	18351931	18352022	0.00344853	1.10987	1.84513	0.735255	NM_001670	Genebody	3'/gene body
ARVCF	cg21797131	35.6	22	19970601	GTTGGTGCCATGTGGCCCTGGGGCCAGGCACCTGTGCAGTCAGAGGCCCG	22	18350601	NM_001670	Body	chr22:18351931-18352022	22	18351931	18352022	0.00344853	1.10987	1.84513	0.735255	NM_001670	Genebody	3'/gene body
ARVCF	cg14053318	92.038	22	19967559	CGGCACCCCGTGGACCCCGTGAAGGCCAATGCGGCCGCCTACCTGCAGCA	22	18347559	NM_001670	Body	chr22:18351931-18352022	22	18351931	18352022	0.00344853	1.10987	1.84513	0.735255	NM_001670	Genebody	3'/gene body
ARVCF	cg22906524	41.7838	22	19960525	CGTGCTGCAGACAGTGTGGAGCTACAAGGAGCTGCGTGGTACCTTGCAGA	22	18340525	NM_001670	Body	chr22:18351931-18352022	22	18351931	18352022	0.00344853	1.10987	1.84513	0.735255	NM_001670	Genebody	3'/gene body
ASPHD2	cg18298050	62.9462	22	26829938	CGAGGGCCTCAACCAGAAGCTGTACCACAACCTGCAGGAGTACGCCAAGC	22	25159938	NM_020437	Body	chr22:25163717-25164109	22	25163717	25164109	0.000810109	-0.877792	-1.45812	-0.580323	NM_020437	Genebody	3'/gene body
ASXL1	cg08217589	49.0849	20	31025866	CGGCTGACTCACAAGGTCTACAGATGGCATTTTCATAGGAAAGACAACCC	20	30489527	NM_015338	3'UTR	chr20:30412958-30413250	20	30412958	30413250	0.00787787	-0.65502	-0.112456	0.542564	NM_015338	Genebody	5'/gene body
ATAD3C	cg20985028	55.7234	1	1391055	CGTGGGCAGCCTATCTATCCCCGGCACGGTCCAAGCAGTCGCATCTCAGG	1	1380918	NM_001039211	Body	chr1:1385788-1385952	1	1385788	1385952	0.00880323	0.808639	1.41832	0.609676	NM_001039211	promoter	CGI promoter
ATAD3C	cg20951194	93.9961	1	1396296	CCCTGAGCGAGGGCCCCTGGACGGGGGCTGGTGGGGCGGGACACTTACCG	1	1386159	NM_001039211	Body	chr1:1385788-1385952	1	1385788	1385952	0.00880323	0.808639	1.41832	0.609676	NM_001039211	promoter	CGI promoter
ATAD3C	cg00599812	40.3922	1	1385047	TATCTTTTCCTTGCTGTATGTTAAATATTCGGGTAAGATTCTGGGTTCCG	1	1374910	NM_001039211	TSS200	chr1:1385788-1385952	1	1385788	1385952	0.00880323	0.808639	1.41832	0.609676	NM_001039211	promoter	CGI promoter
ATAD3C	cg24085570	48.8451	1	1397412	CGCCAAGAAGTAGAGCAGCCTCTGCTCATCTGGAGTGTTCCCGAGGCAGC	1	1387275	NM_001039211	Body	chr1:1385788-1385952	1	1385788	1385952	0.00880323	0.808639	1.41832	0.609676	NM_001039211	promoter	CGI promoter
ATAD3C	cg13487474	54.5756	1	1396160	AGTGGACCATCACGTCGATGCAGGCATTGATGGCCCAGTCGAACTGCTCG	1	1386023	NM_001039211	Body	chr1:1385788-1385952	1	1385788	1385952	0.00880323	0.808639	1.41832	0.609676	NM_001039211	promoter	CGI promoter
ATAD3C	cg04981940	21.8219	1	1398348	GTGGCTGACGGTCACAGGTCAGGAAGCCAGTGCGGCCTCCTAGTAGCCCG	1	1388211	NM_001039211	Body	chr1:1385788-1385952	1	1385788	1385952	0.00880323	0.808639	1.41832	0.609676	NM_001039211	promoter	CGI promoter
ATAD3C	cg00391668	20.3424	1	1404073	ACCGCTGTGTCTATTGGCTGACACGGGGCGGGGTTTGGGGCCCCCTAACG	1	1393936	NM_001039211	3'UTR	chr1:1385788-1385952	1	1385788	1385952	0.00880323	0.808639	1.41832	0.609676	NM_001039211	promoter	CGI promoter
ATAD3C	cg27564386	67.4396	1	1388379	GCCCACTCAGTGCCGGGGACCTACTGTGTGCTGGGCGGGGTGGGGGGACG	1	1378242	NM_001039211	Body	chr1:1385788-1385952	1	1385788	1385952	0.00880323	0.808639	1.41832	0.609676	NM_001039211	promoter	CGI promoter
ATAD3C	cg07280242	47.5072	1	1396086	AAGTCTTCCTGAGGGGGCTGAGGAGCACCTGTTCCCCTGGGGACAGCTCG	1	1385949	NM_001039211	Body	chr1:1385788-1385952	1	1385788	1385952	0.00880323	0.808639	1.41832	0.609676	NM_001039211	promoter	CGI promoter
ATAD3C	cg23016632	41.7779	1	1396169	CGACTGGGCCATCAATGCCTGCATCGACGTGATGGTCCACTTCGACCTGC	1	1386032	NM_001039211	Body	chr1:1385788-1385952	1	1385788	1385952	0.00880323	0.808639	1.41832	0.609676	NM_001039211	promoter	CGI promoter
ATAD3C	cg10972351	62.2104	1	1396279	CGGCCACAGAAGGAAAGCGGTAAGTGTCCCGCCCCACCAGCCCCCGTCCA	1	1386142	NM_001039211	Body	chr1:1385788-1385952	1	1385788	1385952	0.00880323	0.808639	1.41832	0.609676	NM_001039211	promoter	CGI promoter
ATAD3C	cg26226110	30.1729	1	1395945	CGCCCAGCTGTCCCCCTGCCCGGCTTCCTGGGCCTCTGTTCTTGCCCCGT	1	1385808	NM_001039211	Body	chr1:1385788-1385952	1	1385788	1385952	0.00880323	0.808639	1.41832	0.609676	NM_001039211	promoter	CGI promoter
ATAD3C	cg17821649	52.8343	1	1403857	ATGGACGCCTGCGTGCAAGACTTTGTCCAGCAGCACCAGCAGATGATGCG	1	1393720	NM_001039211	Body	chr1:1385788-1385952	1	1385788	1385952	0.00880323	0.808639	1.41832	0.609676	NM_001039211	promoter	CGI promoter
ATAD3C	cg24687970	37.2683	1	1397896	TGTCACAGGTAGAGAGTCCCTCTCAAGGGGGCATCTGGCATGGGTGTCCG	1	1387759	NM_001039211	Body	chr1:1385788-1385952	1	1385788	1385952	0.00880323	0.808639	1.41832	0.609676	NM_001039211	promoter	CGI promoter
ATAD3C	cg11405695	26.4582	1	1384091	CGGCCGTCTGTGGGTTACCACATTAAGGATAGTTGTCAGTGGCCTCCATG	1	1373954	NM_001039211	TSS1500	chr1:1385788-1385952	1	1385788	1385952	0.00880323	0.808639	1.41832	0.609676	NM_001039211	promoter	CGI promoter
ATAD3C	cg19621710	30.4915	1	1404170	TGGAGGATTTAACCACAGAGGGGTGGGCTTCACAGGAGGTGGCTGCCACG	1	1394033	NM_001039211	3'UTR	chr1:1385788-1385952	1	1385788	1385952	0.00880323	0.808639	1.41832	0.609676	NM_001039211	promoter	CGI promoter
ATAD3C	cg25101405	28.6041	1	1398028	GCGTCTGAAGCTGGCCCAGTTTGACTACGGGAGGAAGTGCTTAGAGATCG	1	1387891	NM_001039211	Body	chr1:1385788-1385952	1	1385788	1385952	0.00880323	0.808639	1.41832	0.609676	NM_001039211	promoter	CGI promoter
ATAD3C	cg04107003	41.9099	1	1397297	CGCCAGCAACAGGGAGCCTGACAGCCTCAAGGCACATGTGCAGCAGGAAG	1	1387160	NM_001039211	Body	chr1:1385788-1385952	1	1385788	1385952	0.00880323	0.808639	1.41832	0.609676	NM_001039211	promoter	CGI promoter
ATAD3C	cg19682639	29.9183	1	1391102	CGCAGCCCCTGCCCCCGAGGCTTCTGTGGGTGCAGACTGTGTCCTCCAAG	1	1380965	NM_001039211	Body	chr1:1385788-1385952	1	1385788	1385952	0.00880323	0.808639	1.41832	0.609676	NM_001039211	promoter	CGI promoter
ATAD3C	cg17282836	24.1731	1	1397524	CGGCAGGGGAGAACCAGGCTCTCTTTGGAACAGAGCAGCTTTTGTCGTCA	1	1387387	NM_001039211	Body	chr1:1385788-1385952	1	1385788	1385952	0.00880323	0.808639	1.41832	0.609676	NM_001039211	promoter	CGI promoter
ATG16L2	cg00979931	21.76	11	72533664	GCTCCGACCACATGGGGGCCTCAGGACGGGGCTGTGCACAAGTACAGTCG	11	72211312	NM_033388	Body	chr11:72204968-72205212	11	72204968	72205212	0.00838027	-0.0487053	0.562598	0.611303	NM_033388	Genebody	5'/gene body
ATG16L2	cg18573443	44.378	11	72534638	CGGTTTCTTCACTGCCCCAAGGCCTGGACACCAGGGACCTGCAAGGAAAG	11	72212286	NM_033388	Body	chr11:72204968-72205212	11	72204968	72205212	0.00838027	-0.0487053	0.562598	0.611303	NM_033388	Genebody	5'/gene body
ATG16L2	cg11863058	32.0921	11	72532613	CGCCCCCTTCCTGAAAAGCAAGCTGAGCCCCACACAGGTTTGGGACCTTG	11	72210261	NM_033388	Body	chr11:72204968-72205212	11	72204968	72205212	0.00838027	-0.0487053	0.562598	0.611303	NM_033388	Genebody	5'/gene body
ATG16L2	cg06285727	39.4511	11	72524028	CGGTTATAACTCGAACTCAACTGGGGCTGGTGTCTGAGAAGCTTGAACTC	11	72201676	NM_033388	TSS1500	chr11:72204968-72205212	11	72204968	72205212	0.00838027	-0.0487053	0.562598	0.611303	NM_033388	Genebody	5'/gene body
ATG16L2	cg15868208	40.4788	11	72536190	CGGCCCCACCAGGTGTTCTCACCTCTGCCTGGACCCCTGCAGCAGCCTCC	11	72213838	NM_033388	Body	chr11:72204968-72205212	11	72204968	72205212	0.00838027	-0.0487053	0.562598	0.611303	NM_033388	Genebody	5'/gene body
ATG16L2	cg21806242	21.316	11	72532891	CGTCCCCCCGACCCCATCGGTTGGTGCCAGAGGACCGAACGGCTGGGCTC	11	72210539	NM_033388	Body	chr11:72204968-72205212	11	72204968	72205212	0.00838027	-0.0487053	0.562598	0.611303	NM_033388	Genebody	5'/gene body
ATG5	cg14951955	23.933	6	106773949	CAAAAACAGTTTTTAAAATACTGAAACACTGCCTCCCTAGAGCTTGATCG	6	106880642	NM_004849	TSS1500	chr6:106816931-106817155	6	106816931	106817155	0.00132565	-0.788071	-1.32867	-0.540598	NM_004849	Genebody	3'/gene body
ATG5	cg01094114	23.608	6	106652991	TTTTGGTTCATAACCAAGTCACCATACATAGCACTGCTTTCCATTAGTCG	6	106759684	NM_004849	Body	chr6:106816931-106817155	6	106816931	106817155	0.00132565	-0.788071	-1.32867	-0.540598	NM_004849	Genebody	3'/gene body
ATG5	cg09443553	77.9678	6	106702170	TTCCAATCATTCCCTATACCATCACTCTATTTTATTCTAAATACTTATCG	6	106808863	NM_004849	Body	chr6:106816931-106817155	6	106816931	106817155	0.00132565	-0.788071	-1.32867	-0.540598	NM_004849	Genebody	3'/gene body
ATG5	cg04389950	55.05	6	106720478	TAGCCCTTCCTCCTTCCTCTACAACTCCAGTTATAAATGTAACAATTACG	6	106827171	NM_004849	Body	chr6:106816931-106817155	6	106816931	106817155	0.00132565	-0.788071	-1.32867	-0.540598	NM_004849	Genebody	3'/gene body
ATOH8	cg00572504	37.626	2	86017927	CGGCCCCTGTCTTATCCTAATTAGCTGCACCTATGCCTCCGTCCAGGCTC	2	85871438	NM_032827	3'UTR	chr2:85841680-85841804	2	85841680	85841804	0.00919795	0.881537	1.38362	0.502079	NM_032827	Genebody	5'/gene body
ATOH8	cg10389138	43.004	2	85998068	CGTGGGAAGTCCCCTCTGATGCCCTAACTGACCACACTGGGGAATGCAGA	2	85851579	NM_032827	Body	chr2:85841680-85841804	2	85841680	85841804	0.00919795	0.881537	1.38362	0.502079	NM_032827	Genebody	5'/gene body
ATOH8	cg01472882	21.0748	2	85980609	CGCCCCAACTCGCCACGAGACAGAAAACGCCGGGAGCTGGGACTTCTGCT	2	85834120	NM_032827	TSS1500	chr2:85841680-85841804	2	85841680	85841804	0.00919795	0.881537	1.38362	0.502079	NM_032827	Genebody	5'/gene body
ATOH8	cg21946195	56.2681	2	86012225	CGCCTTTACAGCATGCCCAGGAGGACGGCTCCAGCCAACCCAGCCTCCCC	2	85865736	NM_032827	Body	chr2:85841680-85841804	2	85841680	85841804	0.00919795	0.881537	1.38362	0.502079	NM_032827	Genebody	5'/gene body
ATOH8	cg20839205	61.3813	2	86007629	CTACCTTGCTCCTGACCTGGGGCCTGTGGGGCAGCTGTCTGCACAGCACG	2	85861140	NM_032827	Body	chr2:85841680-85841804	2	85841680	85841804	0.00919795	0.881537	1.38362	0.502079	NM_032827	Genebody	5'/gene body
ATOH8	cg25482454	43.3829	2	85988369	CGGCTGGAGCCTGAAACTCATCTGACTGACACCAGGCACATAGCCACTAG	2	85841880	NM_032827	Body	chr2:85841680-85841804	2	85841680	85841804	0.00919795	0.881537	1.38362	0.502079	NM_032827	Genebody	5'/gene body
ATOH8	cg05584950	39.5281	2	86012847	CGATCTGGATTCAAATCCTGGCACTGGCAACTTCTAGCACTTCCTTCTCG	2	85866358	NM_032827	Body	chr2:85841680-85841804	2	85841680	85841804	0.00919795	0.881537	1.38362	0.502079	NM_032827	Genebody	5'/gene body
ATOH8	cg02914235	32.5503	2	85986186	CGGAGGACATGCCAAGCACCTGGGGCCCGGGCTACCTCCCCTGCTGCCCC	2	85839697	NM_032827	Body	chr2:85841680-85841804	2	85841680	85841804	0.00919795	0.881537	1.38362	0.502079	NM_032827	Genebody	5'/gene body
ATP10A	cg09978546	62.5829	15	25981255	CGCTGGTGAACGTCAAAGGATTGAATTCGGAGACCTAAAATAACAGCACG	15	23532348	NM_024490	Body	chr15:23529379-23529674	15	23529379	23529674	0.00116475	1.05135	0.549581	-0.501765	NM_024490	Genebody	3'/gene body
ATP10A	cg12860764	36.1803	15	25936577	CGCCTTCTGTCTGGCTTTCGATGGCTCGGTCCCAGCAGGCACTTTTTACT	15	23487670	NM_024490	Body	chr15:23529379-23529674	15	23529379	23529674	0.00116475	1.05135	0.549581	-0.501765	NM_024490	Genebody	3'/gene body
ATP10A	cg17174275	28.0318	15	26109429	GTGGGAGGCAAACAGTCACAGCCATGAAACATCTGTGGGGTCTCACTGCG	15	23660522	NM_024490	TSS1500	chr15:23529379-23529674	15	23529379	23529674	0.00116475	1.05135	0.549581	-0.501765	NM_024490	Genebody	3'/gene body
ATP10A	cg13361023	25.4388	15	26105176	CGCACGACTGTGAACTGTCTAGGTCTGTTTTGTGTGGCGCTTCCTCCAAG	15	23656269	NM_024490	Body	chr15:23529379-23529674	15	23529379	23529674	0.00116475	1.05135	0.549581	-0.501765	NM_024490	Genebody	3'/gene body
ATP10A	cg08831522	24.1004	15	26026414	CTTCCCTAGAAAACAGATTTTGATTAACAAAACTCACGAGACATTGGTCG	15	23577507	NM_024490	Body	chr15:23529379-23529674	15	23529379	23529674	0.00116475	1.05135	0.549581	-0.501765	NM_024490	Genebody	3'/gene body
ATP10A	cg26478036	29.5705	15	25961967	AGAGCCTAGCCGTGGCGAGGCATCAGGAGCACCTGCTGGCCCACCTCTCG	15	23513060	NM_024490	Body	chr15:23529379-23529674	15	23529379	23529674	0.00116475	1.05135	0.549581	-0.501765	NM_024490	Genebody	3'/gene body
ATP10A	cg14001035	24.7583	15	26026152	CTGTCATGGGGACACTGTGTGGCTGTAATGCCTGCAAGGCCCTGGAAACG	15	23577245	NM_024490	Body	chr15:23529379-23529674	15	23529379	23529674	0.00116475	1.05135	0.549581	-0.501765	NM_024490	Genebody	3'/gene body
ATP10A	cg09454187	21.3783	15	26109614	GGTGCCTGCTAACAAGGCACTGCCCTGGATGGACTCAAATCACGTCTTCG	15	23660707	NM_024490	TSS1500	chr15:23529379-23529674	15	23529379	23529674	0.00116475	1.05135	0.549581	-0.501765	NM_024490	Genebody	3'/gene body
ATP10A	cg03924551	38.5944	15	25930203	CGGTAGCAAATACAGTCAAGAGAAAGAGAAGATAAGTACTCAGATAATTG	15	23481296	NM_024490	Body	chr15:23529379-23529674	15	23529379	23529674	0.00116475	1.05135	0.549581	-0.501765	NM_024490	Genebody	3'/gene body
ATP10A	cg25703338	52.0129	15	25961951	CGTCAGACAGCTCAGGCGAGAGGTGGGCCAGCAGGTGCTCCTGATGCCTC	15	23513044	NM_024490	Body	chr15:23529379-23529674	15	23529379	23529674	0.00116475	1.05135	0.549581	-0.501765	NM_024490	Genebody	3'/gene body
ATP10A	cg15338782	41.4938	15	26035581	CGCTCTGTGGTAAGTCAGAAAGGGCTGAATGTTGTCCCAGCGGAACTCAC	15	23586674	NM_024490	Body	chr15:23529379-23529674	15	23529379	23529674	0.00116475	1.05135	0.549581	-0.501765	NM_024490	Genebody	3'/gene body
ATP10A	cg11557546	22.0726	15	26047653	CGTGTGTGGTTTTCAGCCACTAGGTTTGTGGTGACCTGTTACTGCAGCCC	15	23598746	NM_024490	Body	chr15:23529379-23529674	15	23529379	23529674	0.00116475	1.05135	0.549581	-0.501765	NM_024490	Genebody	3'/gene body
ATP10A	cg18939241	21.3847	15	26109394	CGGCATGGAAAAAGGAGCTGGGAGTCCCCCACGTCCGCAGTGAGACCCCA	15	23660487	NM_024490	TSS1500	chr15:23529379-23529674	15	23529379	23529674	0.00116475	1.05135	0.549581	-0.501765	NM_024490	Genebody	3'/gene body
ATP10A	cg16651441	44.1631	15	25980367	GCCCTTGGGGATGGTCTTCTGGAGAACAAGGCTGTGACAGGGGCATGACG	15	23531460	NM_024490	Body	chr15:23529379-23529674	15	23529379	23529674	0.00116475	1.05135	0.549581	-0.501765	NM_024490	Genebody	3'/gene body
ATP10A	cg18749411	29.6257	15	25973970	CTGATGAGTCCAAGCCAGACGGCAACTTGGCACCTTACACAGGTGCATCG	15	23525063	NM_024490	Body	chr15:23529379-23529674	15	23529379	23529674	0.00116475	1.05135	0.549581	-0.501765	NM_024490	Genebody	3'/gene body
ATP10A	cg16417876	26.8349	15	26109261	CGCCTCCCCCGCCGTCCGGGCCATGACAGCCACCTCAGAGCTACAGCGCA	15	23660354	NM_024490	TSS1500	chr15:23529379-23529674	15	23529379	23529674	0.00116475	1.05135	0.549581	-0.501765	NM_024490	Genebody	3'/gene body
ATP10A	cg14216870	69.0522	15	25981322	ATTGAATTCGGAGACCTAAAATAACAGCACGTAGACATTAGAGAAATCCG	15	23532415	NM_024490	Body	chr15:23529379-23529674	15	23529379	23529674	0.00116475	1.05135	0.549581	-0.501765	NM_024490	Genebody	3'/gene body
ATP10A	cg13356455	44.4472	15	25962719	ACCCACAGAGAAGCTGCCATCTAAATAGGGCTGATTTCGAGTTTTGGACG	15	23513812	NM_024490	Body	chr15:23529379-23529674	15	23529379	23529674	0.00116475	1.05135	0.549581	-0.501765	NM_024490	Genebody	3'/gene body
[truncated: 24,179 more rows]
